# Supplementary material for: Metabolomics- and systems toxicology-based hepatotoxicity mechanism of Sophorae Tonkinensis Radix et Rhizoma in rats
Source: Front Pharmacol. 2022 Nov 18;13:1015008. doi: 10.3389/fphar.2022.1015008 (PMC9717682; doi:10.3389/fphar.2022.1015008)
Supplement: Supplementary file 2 [file Table9.XLSX]

## Sheet: PPI
Source Name	Target Name
NAME1	NAME2
AKT1	MAP3K5
PIK3R1	DLGAP4
DVL1	PTK2
EGFR	ESR1
SLC4A1	PTPN11
AKT1	BAX
DVL1P1	PTK2
PHACTR2	PIK3R1
JAK2	STAT1
LYN	DSP
SELE	PTPN11
TERF2IP	AKT1
TLR4	EGFR
CSF2RA	PIK3R1
AKT1	TCOF1
MPIG6B	PTPN11
ZNF331	PTK2
CARD11	AKT1
EGFR	YWHAE
PIK3R1	ARHGEF11
PIK3R1	AKAP2
PTK2	TGFB1I1
EGFR	KPNB1
DDR1	PTPN11
EZR	PIK3R1
CDKN1A	MDM2
NASP	PTK2
PIK3R1	PPFIA3
EGFR	EPHA2
JAK2	PTPN1
ASAP2	PIK3R1
EGFR	PTK2B
NACAD	PTK2
PTPN11	FRS3
DLGAP1	PIK3R1
PTK2	LPXN
PTPN11	SLAMF1
EGFR	PKP2
PIK3R1	SLC23A1
CD33	PTPN11
PTK2	HES1
PTK2B	ERBB2
FBP1	PTK2
EGFR	EEF1A1
PIK3R1	FLNB
PTK2	F13A1
PTPN11	CAT
PTK2	EPS8L2
EGFR	BCAR1
NCK1	JAK2
PIK3R1	SUV39H2
AKT1	PLCG1
PTK2	DDX39A
PTPN11	PDCD1
CSDE1	PIK3R1
EGFR	TBRG4
BBS10	PTK2
BTLA	PTPN11
PTK2	SRPK1
ID4	PIK3R1
PTPN11	FCGR2B
EGFR	BCAR3
SYNJ2	PIK3R1
SIT1	PTPN11
PTK2	PTEN
EGFR	TNK2
FLNA	PIK3R1
CCKBR	PTPN11
PIK3R1	RAPGEF1
EGFR	PXN
ITGAV	PTK2
DUSP15	PIK3R1
ITGB3	PTPN11
EGFR	TUBB
PTK2	APC
CDC27	PIK3R1
MAPK3	PTPN11
SRC	CCAR2
PIK3R1	ABL2
EGFR	CSE1L
PTK2	CCNA1
PIK3R1	DAB2
VCAM1	PTPN11
PTK2	PIAS1
HCK	PIK3R1
SGCG	PTPN11
SHANK3	PIK3R1
EGFR	UBB
IQCB1	PTPN11
DLGAP2	PIK3R1
PTRH2	PTK2
PTPN11	TRMT2B
SAE1	PTK2
PIK3R1	SNX17
EGFR	EPHB4
PIK3R1	MEPE
ANGPTL4	PTK2
PTPN11	TRIM32
CAST	PIK3R1
TNFRSF1A	PTPN11
EGFR	XPOT
PTPN11	TLK1
QRICH2	PTK2
EGFR	ATP5F1B
PTPN11	SLN
PIK3R1	DOCK3
S100PBP	PTK2
EGFR	CDCP1
PIK3R1	DLX4
PTPN11	SLC38A1
NEO1	PTK2
EGFR	LRRC59
PIK3R1	PTPN4
PTPN11	SRSF10
LZIC	PTK2
EGFR	TRIM29
ICOS	PIK3R1
EGFR	ATXN10
JMJD6	PIK3R1
KDR	SRC
CCDC13	PTK2
AGER	TICAM2
PTPN11	SERPINF1
EGFR	CKAP4
DHX29	PTK2
DLG1	PIK3R1
GRB10	PIK3R1
EGFR	S100A11
PTPN11	SERF2
APPL1	AKT1
MIDN	PTK2
EGFR	FHL2
PBXIP1	PIK3R1
NRAS	RHOA
PTPN11	RANGRF
ZIK1	PTK2
YBX1	PICALM
MDM2	RCN2
KRAS	RHOA
EGFR	CBLB
GOLGA3	PTK2
PTPN11	POU2AF1
CDC5L	PICALM
PTPN11	PNCK
THRA	PIK3R1
NUP62	PTK2
SNW1	PICALM
EGFR	EFNB1
PIK3R1	SRC
PTPN11	PLEKHA4
EGFR	KRT1
PLCH2	PTK2
PTPN11	ORMDL3
PIK3R1	MAP4K1
PELI2	PICALM
EGFR	HNRNPF
PIK3R1	THRB
HMGB1	AGER
PTPN11	NSUN5P2
JAK2	BRCA1
MDM2	UBC
CDH5	SRC
EGFR	H2BC10
RPS27A	MDM2
NSUN5	PTPN11
AGER	IRAK4
PTK2	SURF6
HSCB	PIK3R1
PTPN11	GTF2A2
EGFR	KRT6A
PTK2	P4HA1
PTPN11	GOLGA2
BMI1	PICALM
EGFR	HNRNPK
PTK2	RBM34
PTK2	FNTA
PTPN11	FAM71E1
SIK2	PIK3R1
PICALM	TRAF3IP1
EGFR	PEX19
PTK2B	HSP90AB1
PTPN11	DMRTC1
PTK2	SRP9
SNRNP70	PICALM
EGFR	DNAJA3
RIPK4	PIK3R1
PTK2	RRP1
PTPN11	CTDSP1
CAV1	PTPN11
PIK3R1	NISCH
PTK2	PURA
NECAB1	PICALM
PTPN11	LINC01558
PTPN11	SRC
PTK2	EXOSC10
EGFR	EIF2B3
JAK2	STAT3
PTPN11	BLZF1
BAZ2B	PICALM
PTK2	TCOF1
KDR	FYN
EGFR	H1-4
PTPN11	BEX2
EPN1	PICALM
EGFR	SLC25A5
ERBB2	SOCS1
PTK2	EXOSC2
ANK3	PICALM
BEX1	PTPN11
EGFR	KRT5
PTK2	BOP1
EGFR	KRT17
CRKL	PIK3R1
HAVCR2	PIK3R1
LIMA1	RHOA
ANK2	PICALM
SOCS1	HSP90AA1
PTK2	NOLC1
TMEM17	PIK3R1
EGFR	DNAJA1
PICALM	ZNF521
PTK2	TSR1
PIK3R1	NYAP2
EGFR	HSPD1
PTPN11	SIRPA
PIK3R1	PIK3CD
SNX33	PICALM
PTPN6	LYN
PTK2	DCAF8
AGER	TTR
PTK2	PLCG1
PTPRD	MDM2
EPN2	PICALM
FYN	PIK3R1
EGFR	KRT14
AGER	S100A12
PTK2	RPL7L1
CHGB	PICALM
EGFR	MCM7
BDNF	AGER
PTK2	DHX30
C2orf15	AGER
VMP1	PICALM
EGFR	MCM5
MIER1	AGER
TTMP	AGER
PTK2	EXOSC8
SCARB2	PICALM
EGFR	LYN
EGFR	LYN
PTK2	C7orf50
ANG	PICALM
CMTM7	AGER
CFTR	SRC
PTK2	GTPBP4
MAPKAPK5	AGER
PICALM	BMP2K
MAPK14	EGFR
PTPN11	CRKL
PTK2	DDX24
PICALM	CLTC
PTK2	C8orf33
EGFR	FOS
PTK2	PTPN11
AGER	S100P
PICALM	MYO6
MAPK8	PIK3R1
PICALM	WNK1
PTK2	EPB41L5
EGFR	PIK3C2A
PICALM	CLTB
CREB3	AGER
PTK2	PPAN
EGFR	ROR1
PICALM	GTSE1
PTK2	RBM28
EGFR	IQGAP1
EGFR	AIP
PICALM	CLTA
PTK2	DDX43
PICALM	DENND1A
PTK2	EXOSC1
GSN	EGFR
PTK2	UTP18
PICALM	PRRC2B
PTK2	RFC4
ARPC5	EGFR
PIK3R1	VAV1
EGFR	SH3BGRL3
PTK2	RFC1
PICALM	MICAL3
YWHAZ	PIK3R1
CDK5	PTK2
EGFR	VAPA
PICALM	AP2M1
PICALM	SEC16A
SH2D1A	SRC
PTAFR	PTK2
SRC	SH2D1B
FN1	EGFR
DCC	PTK2
ETS1	SRC
PICALM	STON2
ACTN1	SRC
HRAS	PIK3CA
PICALM	GAK
CFTR	PTK2
ZNF189	SRC
PICALM	TNRC6A
RAB5A	PTK2
PIK3R1	MAPK9
EGFR	STIP1
KDR	CRK
PICALM	CLINT1
XPA	SRC
PICALM	HIP1R
DDI1	PTPN11
EGFR	MAST1
PRKG1	PTK2
MAP2K1	SRC
PICALM	FCHO2
FGFR4	PTPN11
SERPINB2	PTK2
SRC	CCDC180
UCHL1	EGFR
PTK2	CASS4
GALNT12	SRC
EGFR	AKAP12
FGFR2	PTPN11
FBP2	SRC
PICALM	SEC13
GABARAPL2	EGFR
RHOU	PTK2
CTSV	SRC
SRC	JAK2
FKBP8	EGFR
BAAT	SRC
PIK3R1	CRK
VPS16	PTK2
EGFR	MAP3K12
SRC	ALDOB
PTPN6	PTK2
EGFR	MOB4
TEK	PTPN11
PICALM	CLTCL1
GRB7	PTK2
SOCS1	HSPA8
EGFR	PIN4
PRNP	PTPN11
SOCS1	HSP90AB1
RIPK2	RIPK2
PTK2	HCK
PNPLA2	EGFR
SRC	RPL10
SH2D1A	PTK2
NOD2	RIPK2
SH2D1B	PTK2
PTK7	PTPN11
AKT1	UBB
EGFR	DNAJC4
PTK2	SH2D2A
EGFR	OLFM1
RIPK2	TRAF3
ROR2	PTPN11
PRKCE	PTK2B
DDR2	SRC
SETDB1	MDM2
NDN	EGFR
AATK	PTPN11
CASP1	RIPK2
PRCC	EGFR
KDR	GRB2
JAK2	SH2B1
MAPT	SRC
DOK4	PTK2
SRC	ESR1
RIPK2	TRAF1
CD300A	PTPN11
MGARP	EGFR
SPARCL1	EGFR
MAPT	SRC
RIPK2	PRMT2
RUSC2	EGFR
SLAMF6	PTPN11
SRC	CD63
KSR1	PTPN11
PSMC3IP	PIK3CA
EGFR	CEND1
RIPK2	KDM3A
EGFR	TMCO3
PTPN11	CD244
SRC	SPRR2A
UMPS	PIK3CA
RIPK2	UBE2I
TLR2	PIK3R1
EGFR	SH3D21
AGER	AGER
PIK3CA	TNFSF13
PIK3R1	GRB2
THEMIS	PTPN11
KCTD9	EGFR
NOD1	RIPK2
PIK3CA	TMOD1
EGFR	SYN1
LNX1	SRC
MAVS	RIPK2
PIK3CA	SFRP4
q59gr8_human	EGFR
PTK2B	SRC
ZNF658B	SRC
EGFR	q59g22_human
q59ej3_human	EGFR
PTPN11	DOK1
SRC	DDX4
RIPK2	BIRC3
EGFR	PPP5C
PIK3R1	SOS2
q53gz6_human	EGFR
SRC	KRT10
PIK3CA	DDX5
BIRC2	RIPK2
EGFR	SNAP25
ATXN3	PIK3CA
PRKCD	SRC
MYO1D	RIPK2
RAP1GDS1	EGFR
DNM2	SRC
TUBA3C	RIPK2
SRC	BCAR1
PIK3R2	PTPN11
ENO1	RIPK2
SRC	DNM1
EGFR	PLCH1
PCBP1	PIK3CA
PIK3R1	ERBB3
ZDHHC1	PIK3CA
DGKA	SRC
ADRM1	EGFR
GRB2	PTPN11
RNF19B	PIK3CA
MYH9	RIPK2
UBE2V2	EGFR
SRC	PALLD
TUBB4A	RIPK2
PDK3	EGFR
TMEM52B	PIK3CA
LYN	TOM1L1
IL20RA	PIK3CA
HSP70-1	RIPK2
EGFR	SPCS2
GJA1	SRC
TUBB2B	RIPK2
PXN	SRC
DEFA5	PIK3CA
GEMIN4	RIPK2
DYNC1H1	EGFR
MDM2	FBXW11
SRC	AFDN
SRC	TUBB
EFNB2	PIK3CA
PKM	KDR
HADHB	RIPK2
COL9A3	EGFR
FLRT1	PIK3CA
SUN2	PIK3CA
EGFR	DCTN2
EEA1	KDR
ACTG1	RIPK2
EPHA2	PTK2
SRC	CRMP1
GPM6B	EGFR
MANSC1	PIK3CA
PRDX1	EGFR
NLGN3	PIK3CA
SRC	PTPN21
PIK3CA	UFD1
MYH10	RIPK2
KDR	MET
ERBB3	PTPN11
EGFR	FKBP4
PIK3CA	SQSTM1
SRC	ADRB2
PTK2B	FYN
EGFR	CNTN2
RIPK2	CNOT1
PIK3CA	NEDD9
LAMP1	PIK3R1
EGFR	ARF6
PIK3CA	ITIH1
RIPK2	ERLIN1
TPI1	EGFR
PTK2	BCAR1
RIPK2	STK10
CDCP1	SRC
EGFR	PSMD4
FTL	PIK3CA
LCT	SRC
RIPK2	ERLIN2
OAZ1	EGFR
SRC	LRRC59
PIK3CA	DNAJB6
MET	PIK3R1
EGFR	SELENOP
RIPK2	YWHAH
SRC	FBH1
RIPK2	MRPL2
EGFR	MATR3
PIK3CA	VARS2
RIPK2	C6orf120
DAB2IP	DAB2IP
EGFR	PTGDS
PTK2	PXN
SRC	CBLL1
RIPK2	COG3
MDH1	EGFR
MAPK14	AKT1
PIK3CA	ATP5IF1
RIPK2	TMUB1
SRC	APOD
EGFR	ATIC
PIK3CA	AMBP
SMARCA2	DAB2IP
RIPK2	SLK
SRC	CBLB
SRC	TRPC4AP
EGFR	PRKAR1B
YWHAB	DAB2IP
DAB2IP	CBY1
RIPK2	IGF2BP2
EGFR	EEF1G
SRCIN1	SRC
RIPK2	CAMK4
CSRP1	EGFR
SRC	ASCL4
CSF2RB	PIK3CA
CARD6	RIPK2
EGFR	RAB3A
KLF15	SRC
MET	PTPN11
LPIN1	SRC
EGFR	GOT1
PIK3CA	TSPAN14
CEP43	RIPK2
FAH	EGFR
PIK3CA	DPY30
RAB11B	SRC
NUMBL	MDM2
HDAC1	PIK3CA
YA61	RIPK2
CBR1	EGFR
NFATC2	RIPK2
CCL5	CCL5
EGFR	HSP90B1
ZNF232	SRC
HNRNPK	SRC
SRC	TNFAIP1
UROD	EGFR
PTK2B	PDCD6IP
RPS14	RIPK2
KDR	SHC1
GRB10	SRC
PHB	CCL5
SRC	ADAM10
ALDOA	EGFR
42657261	RIPK2
SRC	HNRNPC
PALB2	CCL5
HNRNPA3	RIPK2
AHSA1	EGFR
CCL5	BAG4
PSMB5	RIPK2
HEXIM1	EGFR
LYN	ITGB1
DPP4	CCL5
SRC	SMARCA1
SORBS2	EGFR
CCL5	CCR5
SRC	SMARCA5
GRB2	JAK2
RPL38	RIPK2
CBL	PIK3R1
SRC	KARS1
YWHAH	DAB2IP
RIPK2	RPL36
SRC	AIMP1
PIK3R1	SHC1
EGFR	MEGF6
AKT1	UCHL1
EDC4	CCL5
SOD2	RIPK2
PSMA7	EGFR
JAK2	SOCS3
SRC	RPLP2
CCL5	RANGAP1
EGFR	ESR1
PTK2B	APP
SRC	HSPH1
VDAC1	RIPK2
TPT1	EGFR
SLC2A5	CCL5
SRC	CHD4
KIF14	RIPK2
LGALS3	EGFR
SRC	HNRNPA0
q6zrv1_human	RIPK2
PCMT1	RIPK2
SRC	U2AF1
SRC	MCM7
NUMB	MDM2
SRC	TUBA1B
EGFR	SIN3A
CDKN1B	JAK2
ERBB3	JAK2
GXYLT1	RIPK2
SRC	TMSB10
CCL5	C4A
EGFR	CD59
SRC	SLC25A6
PHB2	RIPK2
SRC	AQR
KCTD12	RIPK2
RHOA	TUBA1C
EGFR	H3C1
ECHS1	RIPK2
SRC	MRPS7
MDM2	GRK2
ATP5F1D	RIPK2
SRC	ATXN2
CRKL	SOCS1
CCL5	AK4
SRC	LARP4
CCL5	GPD1L
SRC	PCBP3
SRC	ROR1
CCL5	SPATA20
CCL5	S100A13
SRC	PCBP2
ESR1	MDM2
SRC	AIP
CCL5	UBAC1
CTDSPL	EGFR
GRB2	PTK2B
CCL5	NTMT1
SRC	PABPC4
AGER	RHOA
SRC	HDLBP
HRAS	EGFR
CCL5	SPRYD4
SRC	MRPS15
PKM	JAK2
CCL5	CCR1
NRAS	EGFR
SRC	MRPS22
CCL17	CCL5
KRAS	EGFR
SRC	TPM3
CCL5	PF4
PIK3R1	CTNNB1
SRC	HADHA
CD81	EGFR
CXCL12	CCL5
SRC	PABPC3
EGFR	BBC3
SRC	PABPC1
MCM7	LYN
CCL5	CCL5
CCL5	PF4
EGFR	LRIG1
MDM2	EEF1A1
CXCL17	CCL5
SRC	USP7
SRC	MRPS14
CXCL6	CCL5
DOCK8	PTK2B
STX6	EGFR
XCL2	CCL5
XCL1	CCL5
EGFR	SOS1
SRC	AKAP12
CCL27	CCL5
EPGN	EGFR
CCL26	CCL5
CCL25	CCL5
EREG	EGFR
ZDHHC5	PICALM
RHOA	ATP1A1
PIK3R1	VPS13A
EGFR	AREG
CCL24	CCL5
EGFR	BTC
HBEGF	EGFR
CCL13	CCL5
PTPN11	EGFR
CCL11	CCL5
EGFR	LRIG2
CCL5	CXCL14
EGFR	LUC7L2
MDM2	TUBB
CCL5	CXCL11
EGFR	CORO1C
RHOA	GEMIN4
CXCL10	CCL5
EGFR	LIMA1
CCL5	CXCL9
CCL5	PPBP
UBB	MDM2
PIM3	SRC
EGFR	DNAJC10
CCL5	CXCL2
CCL28	CCL5
DIAPH1	AGER
EGFR	PFKFB3
PTK2	STIP1
CCL5	CCL21
CCL5	CCL20
EGFR	STK38
CCL5	CCL16
EGFR	ACTB
ANXA1	PTPN11
CCL5	CCL2
CCL5	CCL8
EGFR	ABCE1
PTK2	TP53
RHOA	ERLIN1
TNFAIP6	CCL5
EGFR	DDX5
PTGDS	AKT1
RHOA	ERLIN2
EGFR	HNRNPA1L2
EGFR	HNRNPA1
EGFR	HSP90AB3P
PTPRG	EGFR
PTPRB	EGFR
AKT1	EEF1G
PTPRE	EGFR
HSPA1A	EGFR
PTPRA	EGFR
SPARCL1	EGFR
SMAD3	TLR4
KCTD8	EGFR
PIM3	LYN
PTPRC	EGFR
NMT2	SRC
EGFR	PTPRJ
HNRNPK	MDM2
SRC	ADAM8
SRC	PRICKLE3
ACAP1	SRC
CYP4F2	SRC
SRC	ADGRE5
ATP5F1A	KDR
SRC	ASB16
OGN	SRC
SNX3	SRC
SOCS1	PRKDC
POLD1	SRC
RHOA	NCL
ZP2	SRC
SRC	PAX3
MDM2	KRT14
AGER	TIRAP
CELSR2	SRC
SRC	RALGAPB
DOCK1	SRC
SRC	SP1
CUL9	SRC
RPP38	SRC
SRC	F2RL2
RHOA	RHOA
ISG20L2	SRC
SELENON	SRC
ARHGAP45	RHOA
SOCS1	MET
HCN2	SRC
YWHAG	DAB2IP
RHOA	TFAP2A
KDR	KDR
RIN3	SRC
NRAS	AKT1
VEGFA	KDR
SRC	EIF3D
RHOA	ROCK1
SRC	SHROOM2
CD36	TLR4
CAMK2A	PTK2B
SRC	NXPH3
RTKN	RHOA
KDR	LGALS1
PTPN6	KDR
PAX7	SRC
KDR	GREM1
MDM2	NAP1L1
SRC	FCGR2C
RHOA	ARHGEF12
KDR	VEGFA
SRC	HOXC8
NRP1	KDR
ARHGEF19	RHOA
MKI67	PICALM
GNS	SRC
NGEF	RHOA
EPB41L3	SRC
HSPG2	KDR
KDR	PLCG1
MDM2	USP7
DLST	PICALM
SRC	RTN4
CDH5	KDR
MDM2	DAXX
ARHGAP1	RHOA
EEF1G	PTK2
FLT4	KDR
RHOA	SMURF1
PTPN6	PIK3R1
ESR1	SRC
KDR	AIMP2
NKX2-1	SRC
NFKBIA	RHOA
PPP1R12A	RHOA
KDR	SHB
MDM2	TP53
OCRL	SRC
PIK3R1	PIK3R1
KDR	FBXW11
MPRIP	RHOA
KDR	ITGA2
FAS	SRC
SMURF1	RHOA
HSPG2	KDR
TGM2	SRC
PLCG1	PIK3R1
RHOA	DAAM1
HSPG2	KDR
MDM2	RPS3
KDR	PDCD6
PIK3R1	SOCS1
BID	RHOA
KDR	PTPN11
EDNRA	SRC
MDM2	RPS20
RHOA	FADD
EGFR	VAV3
KDR	KPNA4
RHOA	FAS
SDCBP	SRC
KDR	ANOS1
EGFR	INPPL1
HTRA4	KDR
ERBB4	PTPN11
RHOA	DIAPH1
CDKN2A	MDM2
SCGB1D4	EGFR
ADAM17	SRC
PON2	EGFR
PIM3	MDM2
HTR3A	EGFR
PTGER4	SRC
PTCH1	EGFR
ARRB1	SRC
MYO9B	RHOA
PIM2	MDM2
PCDHB11	EGFR
HK1	SRC
FKBP3	MDM2
ST8SIA4	EGFR
ARHGDIA	RHOA
AKT1	ACTB
PGR	SRC
DEFA1	EGFR
RYBP	MDM2
PLCG1	PTPN11
SRC	TXNIP
RHOA	ARHGEF5
SH3KBP1	PIK3R1
RPL11	MDM2
PTPRK	EGFR
TSPAN12	EGFR
HRAS	SRC
PTK2B	TGFB1I1
RHOA	RIPOR2
AKT1	DDX5
PML	MDM2
EGFR	RIN1
NRAS	SRC
PML	MDM2
RHOA	RPN2
STAM2	EGFR
SOCS1	TUBB4B
SOCS1	SLC25A3
KRAS	SRC
EGFR	STYX
KLF8	RHOA
LPXN	PTK2B
DUSP19	EGFR
AKT1	HSP90AB3P
MDM2	GORAB
SOCS1	NDUFA4
PIK3R1	SYK
EGFR	PTPN7
KLF16	RHOA
S100A6	MDM2
MAP2K2	RHOA
EGFR	PTPRR
MDM2	S100A2
EGFR	ILKAP
MDM2	S100A1
EGFR	PPM1B
MDM2	S100B
MDM2	ARIH2
PPM1A	EGFR
RASSF1	MDM2
EGFR	PPP3CB
SOS1	SRC
PTPRH	EGFR
MDM2	MDM4
PTPRT	EGFR
PIK3R1	IRS1
RB1	MDM2
IRS4	PIK3R1
NOTCH1	RHOA
TNFRSF11A	EGFR
MDM2	PSMA3
SOCS1	CTNNB1
ESR2	EGFR
MDM2	YY1
ZDHHC5	RHOA
MDM2	PSMB6
PSMA6	MDM2
NEDD4	EGFR
MED20	RHOA
MDM2	SNAI1
EGFR	SLC5A1
MCF2	RHOA
HTT	PIK3CA
HRAS	LYN
NR0B2	MDM2
EGFR	CHIA
MDM2	HIPK2
ARHGAP35	RHOA
SOCS1	RCN2
NRAS	LYN
MDM2	PSME3
GPNMB	EGFR
RHOA	NUBP2
KRAS	LYN
RHOA	PDP1
MDM2	CHEK2
GPNMB	EGFR
SOCS1	CCT2
EGFR	MIF
PTPN11	IRS1
RHOA	TECR
EGFR	ANXA2
RHOA	ATAD3A
HIPK1	MDM2
SRC	ACTB
RHOA	AGPAT5
PTK2	SOS1
AGO2	EGFR
MDM2	RASSF5
SOCS1	HSPB1
RHOA	TUBB6
SOCS1	CCT4
EGFR	CBLB
RHOA	IPO9
MDM2	MED1
EGFR	ubiq_human
HGS	EGFR
SOCS1	CCT8
OTUB1	MDM2
RHOA	GCN1
SOCS1	CCT3
SRC	HNRNPA1L2
MDM2	BHLHE40
SOCS1	CCT5
RHOA	THEM6
SRC	HNRNPA1
PLK1	MDM2
EGFR	CAVIN1
PIK3R1	JAK2
SOCS1	CCT6A
MDM2	USP2
RHOA	IPO4
EGFR	RAB7A
SOCS1	TCP1
RPL5	MDM2
RHOA	CHPF
JAK2	PLCG1
SOCS1	HSPA6
MDM2	RPL23
RHOA	ELOB
LINGO1	EGFR
PPP2R5C	MDM2
RHOA	FAT1
HSP90AA1	RIPK2
RHOA	RHOC
EGFR	AGER
SOCS1	BAG2
EEF1G	MDM2
PPP2R5C	MDM2
MDM2	DLG4
RHOA	TMEM33
PTPRA	SRC
RIPK2	TRAF2
MDM2	NPM1
RHOA	SLC16A1
MDM2	NPM1
LIMA1	LYN
TCAP	MDM2
RHOA	CAD
UBE2D2	MDM2
RHOA	CDH3
EGFR	GOLM1
ESR1	PIK3R1
TGOLN2	PICALM
CASP2	MDM2
RHOA	COX5A
RAB11A	EGFR
HSP90B1	MDM2
RHOA	COX7A2
RNF126	MDM2
RHOA	COX4I1
MDM2	PHF7
RHOA	UQCRH
MDM2	RNF10
MDM2	RNF8
RHOA	PPM1G
RHOA	PPP6C
MDM2	TRAF5
SRC	MRPS33
SORBS2	MDM2
EGFR	S100A9
RHOA	MT-CO2
TRIM9	MDM2
RHOA	CHP1
EGFR	CLTA
RHOA	MAIP1
TRIM4	MDM2
EGFR	ATP1A1
RHOA	TIMM50
MKRN3	MDM2
LYN	HSP90AB3P
TRIM23	MDM2
RHOA	SSR4
EGFR	SEC13
MDM2	ATF4
RHOA	EIF4A3
EGFR	ICAM1
RHOA	FDFT1
EGFR	HOXC10
SESN2	MDM2
EGFR	ALCAM
YY1AP1	MDM2
PIK3CA	PIK3CA
RIPOR3	RHOA
RHOA	RIPOR2
EGFR	CLTCL1
ANKS1B	RHOA
EGFR	ATP1B1
MDM2	NOP53
ARHGEF2	RHOA
MDM2	ANKRD17
PTPN11	EPHA2
DNAL1	RHOA
AGER	NCK1
IRGC	RHOA
SHPK	MDM2
PXN	PIK3R1
LUM	RHOA
COMMD1	SOCS1
MDM2	DNAJB4
VASH1	RHOA
RIDA	MDM2
HDAC7	RHOA
RASL10A	RHOA
SDHC	MDM2
TSC22D4	RHOA
AXL	EGFR
RPS7	MDM2
RHOA	CTSA
EGFR	LAPTM4B
RPL26	MDM2
EXOC2	EGFR
RHOA	GLB1
KDR	ITGB1
RHOA	PKN2
NACA	MDM2
RHOA	PKN3
MDM2	LMO7
RHOA	ARHGEF1
RHOA	ARHGEF2
EXOC8	EGFR
HSPA8	RIPK2
KDR	ANTXR1
RHOA	ARHGEF12
MDM2	POT1
EXOC3	EGFR
RHOA	RAP2C
LRP8	KDR
SOCS1	DHX29
EGFR	EXOC7
PTPN11	PXN
GCAT	MDM2
RHOA	DAAM1
VCAM1	PICALM
FGB	RHOA
VEGFC	KDR
MDM2	WT1
EXOC4	EGFR
LDB3	RHOA
MDM2	RELA
RABL3	RHOA
EGFR	ERCC1
KDR	APP
PTPN1	CCL5
AK9	RHOA
RALGDS	KDR
MDM2	MYD88
KLHL20	RHOA
EGFR	APEX1
EGFR	PARP1
HLA-DMB	MDM2
KDR	NCOA4
SMARCB1	RHOA
EGFR	NPM1
KDR	AAR2
PPM1A	AKT1
JAK2	JAK2
PTK2B	CASS4
KDR	GATC
MKI67	RHOA
MDM2	TBP
KDR	PALLD
SOD1	RHOA
KDR	ZSCAN21
RHOU	PTK2B
KDR	TUT7
MDM2	GNL3L
EGFR	FUS
MAP3K5	SOCS1
DLST	RHOA
EGFR	TOP1
GNL2	MDM2
COX15	RHOA
KDR	NAXD
MDM2	GNL3
PICALM	DAB2
EGFR	ILF2
PDHA1	RHOA
MDM2	RPS27L
EGFR	MCM4
MDM2	RPS27
EGFR	ILF3
HSD17B10	RHOA
RNF115	MDM2
RHOA	TRIM65
TMEM184C	MDM2
KIAA1671	MDM2
EGFR	LMNA
TRIP6	CCL5
RHOA	DAAM1
SLC25A23	MDM2
PRKCZ	AGER
SMURF2	RHOA
EGFR	TRIM28
R3HDM4	MDM2
CNKSR1	RHOA
SYNE2	MDM2
EGFR	NCL
RPGR	RHOA
HSPD1	KDR
AKT1	ANXA2
LRRK2	RHOA
EGFR	ERCC4
PRUNE2	MDM2
RHOA	STK39
EGFR	MCM3
JAK2	KPNB1
EZR	RIPK2
EGFR	FEN1
RHOA	FUBP3
H2BC10	PTPN11
CACNA1E	MDM2
EGFR	MCM6
ubiq_human	AKT1
RHOA	SYNPO2
EGFR	DHX9
SPI1	MDM2
RHOA	BAZ1A
EGFR	BABAM2
RHOA	NVL
EGFR	ERCC2
MDM2	BTRC
ATP6AP2	RHOA
MDM2	CSNK1D
IKBKG	RIPK2
TLR4	TLR4
RHOA	HLA-B
MDM2	CSNK1A1
LEPR	PTPN11
MDM2	CSNK1E
MDM2	CSNK1A1
FBXW7	MDM2
CUL1	MDM2
MDM2	JUN
MDM2	JUND
RYR2	MDM2
ZNF326	MDM2
MDM2	NSD2
MDM2	MRPS33
SEC63	MDM2
MAP2	MDM2
SMC3	MDM2
GAPDH	RIPK2
MDM2	PRRC2C
DDR1	PIK3CA
MDM2	TMEM87A
MEA1	MDM2
MDM2	PKM
PTK2B	PXN
MDM2	STX1A
MDM2	ZNHIT6
CHRM3	MDM2
PRPF6	MDM2
IKZF3	RHOA
MDM2	ZNF133
TRIP6	RHOA
MDM2	NUCKS1
npm_alk	JAK2
NEFM	MDM2
ANXA2	PTK2
SH2B2	JAK2
MDM2	SET
G3BP1	JAK2
MDM2	NDUFA12
SOCS1	JAK2
CWC25	MDM2
CCL5	CDH1
LEPR	JAK2
CALM1	RIPK2
ZNF766	MDM2
TBCA	MDM2
RHOA	HSPA8
JAK2	PPP1CC
MDM2	TSNAX
TRAF6	JAK2
MDM2	OGA
RBMX	JAK2
MDM2	FEZ1
JAK2	ASS1
MDM2	GABRA2
PRMT5	JAK2
MDM2	ARHGEF6
ATP1A1	SRC
JAK2	MAP1LC3B
MDM2	RPL27A
JAK2	MAP1LC3A
MDM2	KIF5A
HSFY1	JAK2
DAAM2	MDM2
ARL11	JAK2
MDM2	GSTP1
JAK2	STRA6
SREK1	MDM2
CLU	MDM2
ZBTB1	MDM2
ROCK2	JAK2
MDM2	NUDT9
PRKCZ	RHOA
MDM2	FAM171A1
MDM2	RASGRF1
TLR4	HSPD1
MDM2	MARS1
JAK2	IL5RA
IL5RA	JAK2
MDM2	WDR45
JAK2	JAK1
PTPN12	RHOA
SRC	AXL
MDM2	ERICH3
JAK2	TYK2
SRP19	MDM2
MPL	JAK2
MDM2	CLSTN1
JAK2	RCN1
ARHGEF11	RHOA
JAK2	EMD
MDM2	MAP4K4
JAK2	NAP1L1
MDM2	PFDN6
JAK2	SLC2A1
JAK2	UBP1
GSK3B	DAB2IP
MYH9	LYN
SOCS1	TUBB
UBE2Z	MDM2
MDM2	UBE2U
UBE2G2	MDM2
MDM2	RFWD3
MDM2	TP73
HTT	AKT1
MDM2	RRM2B
MDM2	RRM2B
AGER	APP
NUMB	MDM2
NUMB	MDM2
NUMB	MDM2
RBBP6	MDM2
MDM2	PPM1D
RHOA	CDH1
SRC	TRIM28
PICALM	EPS15
JMY	MDM2
AGER	S100A4
MDM2	GAPDHS
MDM2	CDKN2B
ubiq_human	MDM2
DAB2IP	CRK
MDM2	TUBA1C
GRB2	AGER
MDM2	DCD
CEP43	LYN
MDM2	TUBB1
npm_alk	SOCS1
PDGFRB	SRC
RHOA	SNCA
SRC	KIT
AR	SRC
SOCS1	DNAJA1
CSF2RB	AKT1
RIPK4	RHOA
PIK3R1	HRAS
PTK2	RAC1
SRC	LCK
SRC	FAS
PIK3R1	SOS1
LYN	KIT
PICALM	AP2B1
AR	LYN
RHOA	MAPK8
TLR3	SRC
SOS1	PTPN11
RHOA	VAV1
SRC	ABI1
LCK	LYN
EGFR	EGFR
XIAP	RIPK2
DLG1	PIK3CA
EGFR	ERBB2
GAB2	EGFR
L1TD1	PICALM
FLT1	PTK2
HSP90AA1	EGFR
STUB1	EGFR
VIM	RIPK2
AKT1	SIRT1
MDM2	NPM1
EGFR	TRAF2
AKT1	EP300
BEX2	PIK3CA
EGFR	TNS3
BEX1	PIK3CA
EGFR	CTTN
EGFR	ANKS1A
KDR	PTPRJ
RHOA	APP
STAT1	EGFR
LYN	ARHGEF5
TGFB1	CCL5
EGFR	HDAC6
PIK3CA	SIK2
STAT5A	EGFR
EGFR	SFN
LYN	ABI1
EGFR	TXN
EGFR	PTPN1
EGFR	PDGFRA
LYN	CD22
RHOA	JUP
EPS8	EGFR
HAVCR2	PIK3CA
NCL	MDM2
PTK2	PIK3CA
SHC1	EGFR
GAB1	EGFR
SRC	MED28
EGFR	NCK1
RHOA	SMAD2
SHC4	EGFR
MUC1	EGFR
FASLG	SRC
SRC	ELOB
ZDHHC5	LYN
SH2D3A	EGFR
MAL	SRC
EGFR	PTPN22
PIK3CA	THRSP
PIK3CA	PIK3R3
EGFR	PRKCA
PTK2	YWHAG
EGFR	PLCG2
SOCS1	PSME3
SRC	CAD
EGFR	PIK3C2B
CDKN1B	RHOA
NR3C1	EGFR
LCP2	EGFR
MDM2	AR
RHOA	PRKDC
EGFR	LAT
EGFR	HSPA8
MYD88	TLR4
PIK3CA	IL24
EGFR	HSP90AB1
IL13RA2	PIK3CA
EGFR	HDAC7
HSPA6	RIPK2
EGFR	GRAP2
EGFR	FGR
MYD88	PTK2B
IGF1R	MDM2
MAL	PTK2
EGFR	CRK
FASLG	LYN
CISH	EGFR
CAMLG	EGFR
APBB2	EGFR
EGFR	ITSN2
MAL	LYN
ABL1	EGFR
ITGB2	EGFR
HSPA2	RIPK2
PRKCZ	EGFR
RACK1	RHOA
SLA	EGFR
EGFR	ITK
EGFR	RET
EGFR	PTPN12
LRRK2	AKT1
ACTN4	EGFR
EGFR	STAP2
EGFR	STAT3
PIK3R1	VAV3
INPPL1	PIK3R1
EGFR	EZR
PTPRJ	JAK2
EGFR	NTRK2
TGFA	EGFR
PIK3CA	PIK3R2
KDR	STYX
EGFR	CSK
DUSP19	KDR
EGFR	AKT1
GRB2	PIK3CA
RAF1	EGFR
KDR	PTPRR
EGFR	PIM1
KDR	ILKAP
IKBKG	EGFR
MKI67	SRC
KDR	PPM1B
AKT1	HSP90AA1
EGFR	HSPA1A
PPM1A	KDR
DDR1	SRC
TNFRSF1A	EGFR
EGFR	RAPGEF1
SH3GL3	EGFR
ZAP70	EGFR
ERBB3	PIK3CA
ABL2	EGFR
EGFR	HCK
SRC	ADAM12
ELOC	SOCS1
TAB1	EGFR
ADAM19	SRC
RHOA	TUBB4B
RHOA	SLC25A3
EGFR	CDH1
SRC	ADAM15
CUL2	SOCS1
SFN	AKT1
MAPK8IP2	EGFR
TXN	AKT1
PRKCE	EGFR
FABP5	RIPK2
SOCS1	AKAP8L
RELA	SOCS1
NRG1	EGFR
SOCS1	HSP90AB2P
SOCS1	SLC25A1
SOCS1	DPM1
SOCS1	MRPS28
GAPDH	EGFR
SOCS1	OSBPL8
EGFR	GRB10
HSPA1L	RIPK2
PTK2	DISC1
SOCS1	PRPSAP1
APOL5	SRC
SOCS1	RPL39P5
SOCS1	RPL39
APC	CCL5
DDR1	LYN
NCK2	EGFR
SOCS1	PRPS1
EGFR	SNX9
SRC	FANCA
SOCS1	FXR1
EGFR	CAV1
RHOA	CTNNB1
SOCS1	PRKACB
EGFR	SRC
SRC	AKAP6
TLR4	BGN
CFTR	PICALM
SOCS1	PRPS2
MAP4K1	EGFR
TICAM2	TLR4
SRC	ERBB2
CHD5	EGFR
SOCS1	PRPSAP2
RHOA	CTNNA1
TLR4	STK11IP
SNCA	EGFR
SH3GL1	SOCS1
TLR4	F2RL1
LYN	ADAM12
SRC	HSP90AA1
SRC	EFS
SERTAD1	TLR4
EGFR	CDK1
CRK	SOCS1
ADAM19	LYN
TLR4	PAUF
EGFR	CTNND1
LYN	ADAM15
NR3C1	AKT1
TLR4	ADIPOR1
MAPT	EGFR
MBL2	TLR4
SRC	TNS3
TLR4	HMGB1
SH2B1	EGFR
UBC	RHOA
AKT1	HSPA8
RHOA	HSPB1
AKT1	HSP90AB1
EGFR	SH2D3C
PIK3CA	FANCC
TLR4	IRAK4
SOCS1	ABCE1
RHOA	SGPL1
TLR4	LY96
CALM1	EGFR
MAP3K5	DAB2IP
TLR4	SIGLEC11
TLR4	SIGLEC9
CRKL	EGFR
TLR4	SIGLEC7
EGFR	PTK2
TLR4	SIGLEC6
PIK3CA	PIK3R1
TLR4	SIGLEC5
WASL	EGFR
SOCS1	HSP90AB3P
PTK2	ERBB2
TLR4	FCN1
BICRA	SRC
EGFR	SLA2
RHOA	HSPA6
PTPN1	SRC
CBL	PIK3CA
TLR4	FGG
DLGAP3	SRC
TNC	TLR4
EGFR	LYN
SRC	FLACC1
EGFR	YWHAB
TLR4	TNN
EGFR	PTPN18
TLR4	TNR
EGFR	YWHAQ
TLR4	tlr4_q4g1l2_tv8_prot
SRC	GAB1
TLR4	TLR6
RHOA	ATP2A2
EGFR	BAIAP2
TNS3	PTK2
DAG1	SRC
LYN	HSP90AA1
AKT1	BRCA1
NOX4	TLR4
PRKCZ	AKT1
EGFR	PIK3R3
MUC1	SRC
EGFR	MAPK8
PTK2	STAT1
RPL13	SRC
EGFR	WASF3
EGFR	SH3GL2
EGFR	MAP3K3
EGFR	PAK1
TULP4	SRC
RHOA	CTNNA2
PDIA2	SRC
BLK	EGFR
EGFR	VAV1
EGFR	YWHAZ
EGFR	CDC25C
SRC	LCP2
PECAM1	SRC
SHANK2	SRC
FRK	EGFR
ATXN1	PIK3CA
PIK3R1	AXL
SRC	HSPA8
PDCD6IP	EGFR
SRC	HSP90AB1
AKT1	AKT1
MAPK9	EGFR
LIG3	SRC
RAF1	AKT1
LRP1	EGFR
LYN	GAB1
EGFR	ARRB2
AKT1	IKBKG
ASAP1	SRC
SRC	FGR
RHOA	SLC3A2
HSPA4	EGFR
ARHGEF7	EGFR
CRK	EGFR
RRAS	SRC
EGFR	APP
SRC	CKAP5
ABL1	SRC
EGFR	TUBA1A
EXTL3	SRC
EGFR	RGS4
PKN1	RHOA
SRC	PRKCZ
SRC	AIRE
ARRB1	EGFR
CDH1	AKT1
DOK1	EGFR
PTK2	HSP90AB1
SRC	DLGAP4
EGFR	CAV2
JUP	EGFR
SRC	PHACTR2
S100A4	EGFR
HSP90AB1	LYN
SRC	ACTN4
PIK3R2	EGFR
EGFR	TLR2
SRC	STAT3
AKAP2	SRC
GRB2	EGFR
SRC	FCGR2B
LYN	FGR
STAT2	EGFR
SRC	ASAP2
SOCS6	EGFR
DLGAP1	SRC
EGFR	SOCS3
SOS2	EGFR
TLR4	TRAF3
CSK	SRC
CFL1	EGFR
SRC	AKT1
EGFR	LRRK1
EGFR	AURKA
FHL2	PICALM
ITGB2	LYN
IKBKG	SRC
EGFR	ERBB3
PTK2	RET
CAPN7	EGFR
SRC	ID4
KDR	PDGFRB
EGFR	IGFBP3
EGFR	PRKDC
PIK3R1	MAP3K11
SRC	FLNA
RAPGEF1	SRC
PIK3R1	RAC1
MAPT	AKT1
DUSP15	SRC
PTK2	STAT3
PIK3R1	MAP2K7
CDC37	EGFR
q53fc7_human	EGFR
PIK3R1	CDC42
SRC	ABL2
EGFR	q96be0_human
EGFR	NUDCD3
PDGFRB	PIK3R1
HCK	SRC
SHANK3	SRC
HSP90AB1	EGFR
KIT	PIK3R1
LYN	STAT3
EGFR	FKBP5
DLGAP2	SRC
EGFR	PPP5C
PIK3R1	AR
SNX17	SRC
TUBB	RIPK2
FCGR2B	LYN
SRC	CDH1
SRC	MEPE
PKM	EGFR
HTT	PIK3R1
EGFR	LAMP1
CAST	SRC
SFN	MDM2
PIK3R1	INSR
EEA1	EGFR
LYN	ITGB3
YWHAE	DAB2IP
DOCK3	SRC
EGFR	RABGEF1
FYN	AKT1
KIR2DL1	PIK3R1
DLX4	SRC
LYN	MAPK3
EGFR	EPS15
GSK3B	AKT1
CD28	PIK3R1
MET	EGFR
AKT1	BCL2L11
BCL10	AKT1
IGF1R	PIK3R1
JMJD6	SRC
EGFR	RAPH1
PTPN11	PDGFRB
AKT1	RGCC
RACK1	EGFR
PIK3R1	CTLA4
NSD3	AKT1
KIT	PTPN11
PAG1	EGFR
NFKBIA	PIK3R1
PTPN11	AR
AKT1	THRSP
PBXIP1	SRC
CD7	PIK3R1
EGFR	YES1
TFF1	AKT1
PIK3R1	LCK
AKT1	ST14
EGFR	ZNF510
SERPINB5	AKT1
EGFR	TGFB1
CAV1	SRC
PIK3R1	NTRK1
PTPN11	INSR
STX17	EGFR
S100A14	AKT1
SRC	SRC
KIR2DL1	PTPN11
EGFR	PPP2CB
RASL10B	AKT1
MAP4K1	SRC
CD5	PIK3R1
OSGIN1	AKT1
EGFR	NANS
ITGB1	AGER
AKT1	PAK1
EGFR	MAPKAPK3
AKT1	MTA3
LYN	HCK
SSTR2	PIK3R1
HEMGN	EGFR
IGF1R	PTPN11
MRC2	AKT1
LTK	PIK3R1
PICALM	PIK3C2A
EGFR	FRAT2
AKT1	IL24
PIK3R1	CD19
EGFR	FANCC
AKT1	IL13RA2
CYLC2	EGFR
FLT1	PIK3R1
EPSTI1	AKT1
TSTD2	EGFR
AKT1	CASC3
BCAR3	CCL5
AKT1	AGR3
TLR3	PIK3R1
AOPEP	EGFR
ZNF691	AKT1
EGFR	TRMO
AKT1	SULT4A1
SRR	AKT1
BECN1	EGFR
IRS2	PIK3R1
HSPA8	MDM2
SNCB	AKT1
EGFR	CBL
AKT1	PTPN3
EGFR	RUBCN
EGFR	SHC1
AKT1	PSMC5
FN1	PICALM
AKT1	ARRB2
ABI1	PIK3R1
PRKCB	AKT1
SRC	PTK2
EGFR	ERRFI1
PTPN11	FLT1
CSF2RB	PIK3R1
EGFR	UBASH3B
PLP1	AKT1
CD22	PIK3R1
SRC	FYN
EGFR	NQO2
AKT1	PICK1
EGFR	AP2A1
LYN	SRC
AKT1	PDHB
FGFR1	PIK3R1
EGFR	SSR1
GRIN2A	AKT1
AKT1	GFAP
EGFR	ILVBL
q13746_human	PIK3R1
SNCA	LYN
EGFR	SLC25A3
PIK3CA	PIK3R1
AKT1	FASN
LYN	CDK1
CMIP	PIK3R1
EGFR	AP2M1
SRC	PIK3R3
AKT1	ENO2
EGFR	NDUFA4
PLCG1	PIK3CA
CLASP2	AKT1
EGFR	AP2B1
CSF2RB	PTPN11
EGFR	ENGASE
CCNI	AKT1
KDR	YWHAG
AKT1	GET4
EGFR	AP2A2
EGFR	TUBA4A
SOAT2	AKT1
PTK2	CRKL
WASF1	PIK3R1
EGFR	HSPA5
RARA	AKT1
PTK2	PTK2
MYO16	PIK3R1
EGFR	TUFM
AKT1	STK11
TLR2	AKT1
EGFR	DNAJA2
PIK3R1	ARAF
AKT1	SMAD2
EGFR	ACSL3
AKT1	PMS2
PTK2	FYN
YWHAG	PIK3R1
TUBA3C	SOCS1
LYN	PTK2
TMEM17	LYN
AKT1	MSH2
EGFR	CSTA
MDM2	EZR
AKT1	MLH3
EGFR	CTNNB1
ESR1	RHOA
FBXW7	AKT1
PIK3R1	TIRAP
PIK3R1	SEPTIN2
AKT1	BUB1
SRC	PDCD6IP
LYN	LYN
SOCS1	TUBB4A
EGFR	CTNNA1
PIK3R1	FLT3
PEBP4	AKT1
PTK2	PIK3R3
EGFR	ITGB4
MDM2	AKT1
PIK3R1	MED28
AURKA	AKT1
EGFR	AHNAK
PIK3CB	PIK3R1
ARRB2	SRC
EGFR	DBR1
AKT1	CDKN1B
ROR2	SRC
FASLG	PIK3R1
PIM1	MDM2
EGFR	RBM25
CREBBP	AKT1
PIK3R1	CSF1R
SRC	HSPA4
PPP2CA	AKT1
PIK3R1	PIK3CD
EGFR	VPS13A
TERT	AKT1
PIK3CD	PIK3R1
SRC	CRK
PIK3R1	MAL
EGFR	ANXA1
APPL1	PIK3CA
AKT1	PDPK1
FYB1	PIK3R1
EGFR	HSPB1
LYN	MAP3K3
AKT1	CDC37
RPS6KB1	AKT1
EGFR	SGPL1
PTPN11	FLT3
MTOR	AKT1
EGFR	APOB
PIK3CA	IRS1
BLK	LYN
PPP1CA	AKT1
SIRT1	PIK3R1
EGFR	CANX
NIBAN1	AKT1
PIK3R1	EP300
ARRB1	SRC
CCL14	PIK3R1
AKT1	PPP2R1A
MATK	PTK2B
PKM	AKT1
THEM4	AKT1
MAP3K4	PTK2B
PIK3R1	HOXA1
EGFR	NELL1
GSPT1	PIK3R1
EGFR	HSPA9
STK4	AKT1
DLX2	PIK3R1
RHOA	TUBB
PTK2B	ACAT1
PIK3R1	LAPTM4B
LTB4R2	AKT1
PTK2B	ZFHX2
EGFR	ARMC8
PTK2B	CPVL
RXRA	PIK3R1
SRC	PIK3R2
CASP3	AKT1
EGFR	ATP2A2
KHDRBS1	SRC
PTK2B	ARHGAP10
MAPT	AKT1
EGFR	COL17A1
PTK2	CRK
EGFR	PTPRD
PAK2	SRC
CSF2RB	JAK2
LYN	PRKCB
PPP2R2B	PTK2B
AKT1	ZHX1
EGFR	HSPA2
PTPRK	PIK3R1
AKT1	DCTN1
NCF1	PTK2B
KCNJ2	PIK3R1
MAP2K1	PIK3CA
EGFR	XRN2
SOS2	SRC
PTK2B	TRAF4
CENPV	SRC
IMMP2L	PIK3R1
EGFR	SUSD1
TOPBP1	AKT1
GALNT12	PIK3CA
LYN	APP
SKAP2	PTK2B
FOXO3	AKT1
EEF1D	PIK3R1
FBP2	PIK3CA
EGFR	CTNNA2
PAX6	PTK2B
AKT1	FAM110C
SMAD4	AKT1
EGFR	AP1B1
MCAM	PTK2B
NOS3	AKT1
TUBA1A	LYN
BCR/ABL fusion	PIK3R1
CDKN1B	SRC
PHLPP1	PTK2B
SPP1	PIK3R1
SRC	ERBB3
EGFR	RPS26P11
AKT1	FOXO1
EGFR	ANO5
[truncated: 8,736 more rows]

## Sheet: MINT-homo
Source ID	Source Name	Target ID	Target Name
Q14289	PTK2B	P12931	SRC
O15194	CTDSPL	Q5VWQ8	DAB2IP
P35968	KDR	Q06124	PTPN11
P02766	TTR	Q15109	AGER
P27487	DPP4	P13501	CCL5
O75815	BCAR3	P13501	CCL5
Q14289	PTK2B	P06241	FYN
Q14289	PTK2B	P42679	MATK
Q14289	PTK2B	Q8WUM4	PDCD6IP
Q9Y6R4	MAP3K4	Q14289	PTK2B
Q12913	PTPRJ	P35968	KDR
O60674	JAK2	P00533	EGFR
P07948	LYN	Q05397	PTK2
P35968	KDR	Q15256	PTPRR
P13501	CCL5	P13501	CCL5
P51531	SMARCA2	Q5VWQ8	DAB2IP
Q02750	MAP2K1	P42336	PIK3CA
P42574	CASP3	P31749	AKT1
P62993	GRB2	Q14289	PTK2B
O00206	TLR4	P00533	EGFR
Q15109	AGER	P61586	RHOA
P04271	S100B	Q15109	AGER
Q15109	AGER	Q15109	AGER
P07948	LYN	P22681	CBL
P18031	PTPN1	P13501	CCL5
P13501	CCL5	O95429	BAG4
P51681	CCR5	P13501	CCL5
P13501	CCL5	P12830	CDH1
P13501	CCL5	O96017	CHEK2
Q86YC2	PALB2	P13501	CCL5
P13501	CCL5	P19544	WT1
P42574	CASP3	P98170	XIAP
P35968	KDR	Q05209	PTPN12
O60674	JAK2	P42224	STAT1
O60674	JAK2	Q9NRF2	SH2B1
O14492	SH2B2	O60674	JAK2
O60674	JAK2	O14543	SOCS3
O60674	JAK2	P18031	PTPN1
Q13283	G3BP1	O60674	JAK2
O60674	JAK2	P38398	BRCA1
P32927	CSF2RB	O60674	JAK2
P35968	KDR	P29353	SHC1
Q8WTR2	DUSP19	P35968	KDR
Q06124	PTPN11	P12931	SRC
P35968	KDR	P29350	PTPN6
P35968	KDR	P15692	VEGFA
P35968	KDR	P62993	GRB2
P35968	KDR	P19174	PLCG1
Q5S007	LRRK2	P31749	AKT1
P31749	AKT1	Q00987	MDM2
P04626	ERBB2	O15524	SOCS1
P05106	ITGB3	Q06124	PTPN11
O00206	TLR4	O00206	TLR4
Q9HC29	NOD2	O43353	RIPK2
P04626	ERBB2	Q06124	PTPN11
Q99683	MAP3K5	O15524	SOCS1
Q13573	SNW1	Q13492	PICALM
Q06124	PTPN11	Q13480	GAB1
Q06124	PTPN11	P09619	PDGFRB
P42336	PIK3CA	P27986	PIK3R1
O00206	TLR4	P09429	HMGB1
O00206	TLR4	P10809	HSPD1
O00206	TLR4	Q96A54	ADIPOR1
P62993	GRB2	Q9Y2R2	PTPN22
P07948	LYN	Q9NWQ8	PAG1
P07948	LYN	P40763	STAT3
P07948	LYN	Q13177	PAK2
P07948	LYN	Q13444	ADAM15
P07948	LYN	P14317	HCLS1
P07948	LYN	Q8IZP0	ABI1
P35232	PHB	P13501	CCL5
Q13573	SNW1	O14733	MAP2K7
P19438	TNFRSF1A	Q06124	PTPN11
Q99836	MYD88	O00206	TLR4
Q5T7N2	L1TD1	P07948	LYN
P35916	FLT4	P35968	KDR
P42336	PIK3CA	O75888	TNFSF13
O43353	RIPK2	Q9Y4C1	KDM3A
O43353	RIPK2	P55345	PRMT2
Q02750	MAP2K1	O60603	TLR2
P42574	CASP3	P42574	CASP3
O14746	TERT	P31749	AKT1
Q06124	PTPN11	P00533	EGFR
P33151	CDH5	P35968	KDR
P04626	ERBB2	P16591	FER
Q02750	MAP2K1	Q12913	PTPRJ
P78536	ADAM17	Q12959	DLG1
P35968	KDR	Q8WUJ0	STYX
O60603	TLR2	P31749	AKT1
Q15256	PTPRR	Q16539	MAPK14
P31749	AKT1	P49327	FASN
P15692	VEGFA	P15692	VEGFA
P35813	PPM1A	P35968	KDR
P35968	KDR	Q9H0C8	ILKAP
P35968	KDR	O75688	PPM1B
P35968	KDR	Q15464	SHB
P35968	KDR	P16333	NCK1
P35968	KDR	P06241	FYN
P35968	KDR	P23352	ANOS1
P98160	HSPG2	P35968	KDR
P35968	KDR	Q9UKB1	FBXW11
P35968	KDR	Q13155	AIMP2
Q02750	MAP2K1	P12931	SRC
P04626	ERBB2	Q9UJM3	ERRFI1
Q15642	TRIP10	P07948	LYN
P55085	F2RL1	Q16799	RTN1
P15056	BRAF	P04049	RAF1
Q13573	SNW1	O75131	CPNE3
O15524	SOCS1	O60674	JAK2
P21860	ERBB3	O60674	JAK2
P28482	MAPK1	Q15256	PTPRR
P15056	BRAF	Q02156	PRKCE
P20138	CD33	Q06124	PTPN11
Q06124	PTPN11	Q13291	SLAMF1
P24394	IL4R	P05112	IL4
Q02750	MAP2K1	P28482	MAPK1
Q6IE81	JADE1	P09211	GSTP1
Q6PCT2	FBXL19	P09211	GSTP1
Q12950	FOXD4	P09211	GSTP1
O95758	PTBP3	P09211	GSTP1
Q9NPJ6	MED4	Q8WXW3	PIBF1
P19174	PLCG1	Q06124	PTPN11
P42224	STAT1	P04626	ERBB2
Q13573	SNW1	P04792	HSPB1
P22455	FGFR4	Q06124	PTPN11
P28482	MAPK1	P10415	BCL2
Q01974	ROR2	Q06124	PTPN11
Q15303	ERBB4	Q06124	PTPN11
Q8WU20	FRS2	Q06124	PTPN11
P32121	ARRB2	Q00987	MDM2
Q9Y239	NOD1	O43353	RIPK2
P16471	PRLR	P63104	YWHAZ
P16581	SELE	Q06124	PTPN11
Q6ZMQ8	AATK	Q06124	PTPN11
P21860	ERBB3	Q06124	PTPN11
Q13308	PTK7	Q06124	PTPN11
P21709	EPHA1	Q06124	PTPN11
Q02763	TEK	Q06124	PTPN11
P21802	FGFR2	Q06124	PTPN11
P08069	IGF1R	Q06124	PTPN11
P62807	H2BC8	Q06124	PTPN11
P02730	SLC4A1	Q06124	PTPN11
P36888	FLT3	Q06124	PTPN11
Q06124	PTPN11	P35568	IRS1
Q06124	PTPN11	P16284	PECAM1
P32927	CSF2RB	Q06124	PTPN11
P43628	KIR2DL3	Q06124	PTPN11
P43626	KIR2DL1	Q06124	PTPN11
Q9UQC2	GAB2	Q06124	PTPN11
Q06124	PTPN11	Q99704	DOK1
P48357	LEPR	Q06124	PTPN11
Q9Y3P8	SIT1	Q06124	PTPN11
Q06124	PTPN11	P31994	FCGR2B
Q06124	PTPN11	Q7Z6A9	BTLA
O95297	MPZL1	Q06124	PTPN11
Q15116	PDCD1	Q06124	PTPN11
O43559	FRS3	Q06124	PTPN11
O95866	MPIG6B	Q06124	PTPN11
Q8N1K5	THEMIS	Q06124	PTPN11
Q06124	PTPN11	P49247	RPIA
Q06124	PTPN11	P06213	INSR
P49023	PXN	Q06124	PTPN11
Q06124	PTPN11	Q03135	CAV1
Q06124	PTPN11	P08581	MET
P32239	CCKBR	Q06124	PTPN11
Q06124	PTPN11	P04040	CAT
Q06124	PTPN11	Q08345	DDR1
Q9UQQ2	SH2B3	P04626	ERBB2
P42224	STAT1	P15260	IFNGR1
Q9HCY8	S100A14	P31749	AKT1
Q9UER7	DAXX	Q00987	MDM2
O43353	RIPK2	Q12933	TRAF2
P12931	SRC	P03372	ESR1
P12931	SRC	P07948	LYN
P01111	NRAS	P07948	LYN
P55085	F2RL1	P60033	CD81
Q12913	PTPRJ	P09619	PDGFRB
P29317	EPHA2	Q06124	PTPN11
P43405	SYK	P04626	ERBB2
P12931	SRC	Q05397	PTK2
P46531	NOTCH1	P09874	PARP1
P18031	PTPN1	P12931	SRC
Q9Y2R2	PTPN22	O43586	PSTPIP1
P42224	STAT1	P06737	PYGL
P09619	PDGFRB	P12931	SRC
Q9P296	C5AR2	Q8IZY2	ABCA7
P43405	SYK	P22681	CBL
P42574	CASP3	P80303	NUCB2
P42574	CASP3	O60551	NMT2
P42574	CASP3	P31751	AKT2
Q9Y243	AKT3	P42574	CASP3
P42574	CASP3	P62258	YWHAE
P42574	CASP3	P55211	CASP9
O14727	APAF1	P42574	CASP3
P42574	CASP3	P05937	CALB1
O43597	SPRY2	P22681	CBL
O43353	RIPK2	Q13077	TRAF1
P42224	STAT1	Q05397	PTK2
P42336	PIK3CA	P35568	IRS1
Q9HBH7	BEX1	P42336	PIK3CA
Q9BXY8	BEX2	P42336	PIK3CA
Q14627	IL13RA2	P42336	PIK3CA
P42336	PIK3CA	Q13007	IL24
Q9P2W1	PSMC3IP	P42336	PIK3CA
P42336	PIK3CA	Q92748	THRSP
P42336	PIK3CA	Q00597	FANCC
Q8IXK2	GALNT12	P42336	PIK3CA
P42336	PIK3CA	Q6FHJ7	SFRP4
O00757	FBP2	P42336	PIK3CA
P42336	PIK3CA	P28289	TMOD1
P11172	UMPS	P42336	PIK3CA
O14786	NRP1	P15692	VEGFA
Q13573	SNW1	P23396	RPS3
Q12933	TRAF2	P05186	ALPL
P78536	ADAM17	P26045	PTPN3
P43405	SYK	P00533	EGFR
P01112	HRAS	P42336	PIK3CA
Q01974	ROR2	Q15256	PTPRR
Q9NPJ6	MED4	P05067	APP
Q93074	MED12	P05067	APP
P05067	APP	P29353	SHC1
P05067	APP	P62993	GRB2
P04637	TP53	P42336	PIK3CA
P29466	CASP1	O43353	RIPK2
P54764	EPHA4	Q68CZ2	TNS3
P05067	APP	Q9UQF2	MAPK8IP1
P08887	IL6R	P23458	JAK1
P01116	KRAS	P13501	CCL5
P25054	APC	P13501	CCL5
Q8NFH8	REPS2	O00499	BIN1
Q9Y6K9	IKBKG	O43353	RIPK2
Q7Z7K6	CENPV	P07948	LYN
P29350	PTPN6	P10721	KIT
Q13573	SNW1	O75116	ROCK2
O60603	TLR2	P00533	EGFR
P11413	G6PD	P04792	HSPB1
Q13573	SNW1	P49327	FASN
O95219	SNX4	O00499	BIN1
P15056	BRAF	P15056	BRAF
P46531	NOTCH1	P98170	XIAP
P35408	PTGER4	O00499	BIN1
Q02750	MAP2K1	Q969H0	FBXW7
P22736	NR4A1	Q9NQC3	RTN4
Q99836	MYD88	P58753	TIRAP
P04792	HSPB1	Q9UER7	DAXX
P58753	TIRAP	P27986	PIK3R1
P78536	ADAM17	P30101	PDIA3
P55085	F2RL1	P08962	CD63
Q12913	PTPRJ	P28482	MAPK1
Q9UKV8	AGO2	O14746	TERT
P28335	HTR2C	Q9NQC3	RTN4
P04626	ERBB2	Q02750	MAP2K1
P23458	JAK1	P04626	ERBB2
P43405	SYK	P19174	PLCG1
P41597	CCR2	P05067	APP
Q02750	MAP2K1	P04049	RAF1
P42224	STAT1	P00533	EGFR
Q13573	SNW1	Q99816	TSG101
P49768	PSEN1	P21333	FLNA
P49768	PSEN1	Q9UMX0	UBQLN1
P49768	PSEN1	Q99569	PKP4
P00533	EGFR	Q15256	PTPRR
P00533	EGFR	Q13882	PTK6
P01112	HRAS	P15260	IFNGR1
Q13573	SNW1	Q14764	MVP
Q7Z698	SPRED2	P22681	CBL
P14780	MMP9	P14780	MMP9
P12931	SRC	P12931	SRC
Q969H0	FBXW7	P31749	AKT1
Q15256	PTPRR	Q15256	PTPRR
Q13573	SNW1	O75146	HIP1R
P05412	JUN	Q96S59	RANBP9
Q9NPJ6	MED4	Q96S59	RANBP9
Q96S59	RANBP9	P06702	S100A9
P04049	RAF1	P31749	AKT1
Q9UJM3	ERRFI1	O75815	BCAR3
P00533	EGFR	P04626	ERBB2
P18031	PTPN1	P25963	NFKBIA
P33151	CDH5	P12931	SRC
P52735	VAV2	P43405	SYK
P05412	JUN	P49755	TMED10
P01112	HRAS	Q02952	AKAP12
P51532	SMARCA4	O14746	TERT
P42345	MTOR	P31749	AKT1
Q9HC29	NOD2	Q676U5	ATG16L1
Q9HC29	NOD2	O75179	ANKRD17
P27487	DPP4	P51671	CCL11
O43597	SPRY2	P07858	CTSB
P29350	PTPN6	P19438	TNFRSF1A
Q13573	SNW1	Q13547	HDAC1
Q13573	SNW1	Q08211	DHX9
Q13573	SNW1	Q92974	ARHGEF2
P28482	MAPK1	P51452	DUSP3
O14786	NRP1	P35968	KDR
O43597	SPRY2	P62993	GRB2
Q04206	RELA	P0CG48	UBC
Q04206	RELA	O15524	SOCS1
Q04206	RELA	Q9Y6Q9	NCOA3
Q8WTS6	SETD7	Q04206	RELA
Q04206	RELA	Q13625	TP53BP2
Q13617	CUL2	Q04206	RELA
Q04206	RELA	O15294	OGT
Q04206	RELA	P30153	PPP2R1A
Q04206	RELA	P67775	PPP2CA
Q8TE77	SSH3	Q04206	RELA
Q04206	RELA	O14920	IKBKB
Q04206	RELA	P14598	NCF1
Q04206	RELA	Q00403	GTF2B
Q04206	RELA	Q16539	MAPK14
P26373	RPL13	Q04206	RELA
Q13573	SNW1	P10809	HSPD1
Q13573	SNW1	Q92769	HDAC2
Q13573	SNW1	Q9Y6D5	ARFGEF2
O00626	CCL22	P27487	DPP4
P01112	HRAS	Q3V6T2	CCDC88A
Q9UJM3	ERRFI1	P21802	FGFR2
Q9UJM3	ERRFI1	P22455	FGFR4
Q15648	MED1	Q00987	MDM2
Q9UJM3	ERRFI1	Q14790	CASP8
Q08499	PDE4D	Q02952	AKAP12
P13861	PRKAR2A	Q02952	AKAP12
P01116	KRAS	Q02952	AKAP12
P01111	NRAS	Q02952	AKAP12
Q13642	FHL1	Q02952	AKAP12
O15455	TLR3	P12931	SRC
P27986	PIK3R1	P12931	SRC
P12931	SRC	P00533	EGFR
Q13480	GAB1	Q12913	PTPRJ
Q13573	SNW1	Q92905	COPS5
Q13526	PIN1	P04637	TP53
Q9UQQ2	SH2B3	P00533	EGFR
P00519	ABL1	P12931	SRC
Q13573	SNW1	Q5SW96	LDLRAP1
P12931	SRC	P22681	CBL
Q12913	PTPRJ	P27361	MAPK3
Q9UJM3	ERRFI1	O95429	BAG4
P15056	BRAF	P17252	PRKCA
P15056	BRAF	P63104	YWHAZ
P62834	RAP1A	P15056	BRAF
P01112	HRAS	P15056	BRAF
Q96PE1	ADGRA2	Q12959	DLG1
P04626	ERBB2	O75815	BCAR3
Q02750	MAP2K1	P27361	MAPK3
Q13573	SNW1	P18085	ARF4
P31749	AKT1	P19174	PLCG1

## Sheet: biogrid
Gene	Interactor	Organism /Chemical Type	Aliases	Description	Evidence	Status(uniprot)
NR1H3	MSTO1	H. sapiens	MST, LST005	misato 1, mitochondrial distribution and morphology regulator	1	unreviewed
NR1H3	TUBA3C	H. sapiens	TUBA2, bA408E5.3	tubulin, alpha 3c	1	reviewed
NR1H3	GPANK1	H. sapiens	G5, BAT4, D6S54E, ANKRD59, GPATCH10, DAMA-236L13.5	G patch domain and ankyrin repeats 1	1	unreviewed
NR1H3	HSP90AA1	H. sapiens	EL52, LAP2, HSPN, Hsp90, HSPC1, LAP-2, HSP86, HSPCA, Hsp89, HSP90N, ... more	heat shock protein 90kDa alpha (cytosolic), class A member 1	1	unreviewed
NR1H3	EDF1	H. sapiens	MBF1, EDF-1, RP11-216L13.1	endothelial differentiation-related factor 1	2	reviewed
NR1H3	APP	H. sapiens	AAA, AD1, PN2, CVAP, ABPP, APPI, ABETA, PN-II, CTFgamma	amyloid beta (A4) precursor protein	1	unreviewed
NR1H3	NCOA3	H. sapiens	AIB1, RAC3, ACTR, SRC3, pCIP, CTG26, SRC-3, AIB-1, TNRC16, TNRC14, ... more	nuclear receptor coactivator 3	1	unreviewed
NR1H3	STAT1	H. sapiens	ISGF-3, CANDF7, IMD31A, IMD31B, IMD31C, STAT91	signal transducer and activator of transcription 1, 91kDa	2	reviewed
NR1H3	PDE8A	H. sapiens	HsT19550	phosphodiesterase 8A	1	reviewed
NR1H3	BBS5	H. sapiens	-	Bardet-Biedl syndrome 5	1	reviewed
NR1H3	SUV39H1	H. sapiens	MG44, KMT1A, SUV39H, H3-K9-HMTase 1	suppressor of variegation 3-9 homolog 1 (Drosophila)	2	reviewed
NR1H3	BAG3	H. sapiens	BIS, MFM6, BAG-3, CAIR-1	BCL2-associated athanogene 3	1	unreviewed
NR1H3	STRN4	H. sapiens	ZIN, zinedin	striatin, calmodulin binding protein 4	2	unreviewed
NR1H3	BARD1	H. sapiens	-	BRCA1 associated RING domain 1	2	reviewed
NR1H3	MKLN1	H. sapiens	TWA2	muskelin 1, intracellular mediator containing kelch motifs	1	reviewed
NR1H3	PSMC5	H. sapiens	S8, p45, SUG1, TBP10, SUG-1, TRIP1, p45/SUG	proteasome (prosome, macropain) 26S subunit, ATPase, 5	1	unreviewed
NR1H3	MYC	H. sapiens	MYCC, MRTL, c-Myc, bHLHe39	v-myc avian myelocytomatosis viral oncogene homolog	1	unreviewed
NR1H3	SIRT1	H. sapiens	SIR2L1, RP11-57G10.3	sirtuin 1	1	unreviewed
NR1H3	ING3	H. sapiens	Eaf4, ING2, MEAF4, p47ING3, HSPC301	inhibitor of growth family, member 3	1	unreviewed
NR1H3	CCND1	H. sapiens	BCL1, PRAD1, U21B31, D11S287E	cyclin D1	1	unreviewed
NR1H3	KAT2B	H. sapiens	CAF, PCAF, P/CAF	K(lysine) acetyltransferase 2B	1	reviewed
NR1H3	NR3C1	H. sapiens	GR, GCR, GRL, GCCR, GCRST	nuclear receptor subfamily 3, group C, member 1 (glucocorticoid receptor)	1	unreviewed
NR1H3	HDAC4	H. sapiens	HD4, BDMR, AHO3, HDACA, HDAC-A, HA6116, HDAC-4	histone deacetylase 4	1	unreviewed
NR1H3	NCOA6	H. sapiens	NRC, AIB3, TRBP, ASC2, PRIP, RAP250, RP5-1181N3.2	nuclear receptor coactivator 6	1	unreviewed
NR1H3	NCOR1	H. sapiens	N-CoR, TRAC1, N-CoR1, hN-CoR, PPP1R109	nuclear receptor corepressor 1	1	unreviewed
NR1H3	NCOA1	H. sapiens	SRC1, RIP160, KAT13A, bHLHe74, F-SRC-1, bHLHe42	nuclear receptor coactivator 1	1	unreviewed
NR1H3	MDFI	H. sapiens	I-MF, I-mfa, RP4-696P19.1	MyoD family inhibitor	3	reviewed
NR1H3	LAMTOR5	H. sapiens	XIP, HBXIP	late endosomal/lysosomal adaptor, MAPK and MTOR activator 5	1	unreviewed
NR1H3	PPARD	H. sapiens	NUC1, NUCI, FAAR, PPARB, NUCII, NR1C2	peroxisome proliferator-activated receptor delta	1	unreviewed
NR1H3	STRN	H. sapiens	SG2NA	striatin, calmodulin binding protein	2	reviewed
NR1H3	PPARA	H. sapiens	PPAR, hPPAR, NR1C1, PPARalpha, SC22CB-5E3.5	peroxisome proliferator-activated receptor alpha	2	unreviewed
NR1H3	RXRG	H. sapiens	RXRC, NR2B3	retinoid X receptor, gamma	4	unreviewed
NR1H3	LZTR1	H. sapiens	LZTR-1, BTBD29, SWNTS2	leucine-zipper-like transcription regulator 1	1	unreviewed
NR1H3	NR1H2	H. sapiens	UNR, NER, LXRB, RIP15, LXR-b, NER-I	nuclear receptor subfamily 1, group H, member 2	1	unreviewed
NR1H3	PIAS1	H. sapiens	GBP, ZMIZ3, DDXBP1, GU/RH-II	protein inhibitor of activated STAT, 1	1	unreviewed
NR1H3	RXRA	H. sapiens	NR2B1	retinoid X receptor, alpha	1	unreviewed
NR1H3	RXRB	H. sapiens	NR2B2, DAUDI6, RCoR-1, H-2RIIBP, DADB-100D22.1	retinoid X receptor, beta	5	unreviewed
NR1H3	HSPA8	H. sapiens	LAP1, NIP71, LAP-1, HSC70, HSC71, HSC54, HSP71, HSP73, HEL-33, HSPA10, ... more	heat shock 70kDa protein 8	1	unreviewed
NR1H3	FOXO3	H. sapiens	FOXO2, FKHRL1, AF6q21, FOXO3A, FKHRL1P2	forkhead box O3	1	reviewed
NR1H3	NRIP1	H. sapiens	RIP140	nuclear receptor interacting protein 1	1	reviewed
NR1H3	ZXDC	H. sapiens	ZXDL, UNQ2790	ZXD family zinc finger C	1	unreviewed
NR1H3	AKIRIN2	H. sapiens	FBI1, C6orf166, dJ486L4.2	akirin 2	1	reviewed
NR1H3	CEP350	H. sapiens	GM133, CAP350, RP11-502H18.1	centrosomal protein 350kDa	1	unreviewed
NR1H3	NR0B2	H. sapiens	SHP, SHP1	nuclear receptor subfamily 0, group B, member 2	6	reviewed
NR1H3	TMEM161A	H. sapiens	AROS-29, UNQ582/PRO1152	transmembrane protein 161A	1	unreviewed
NR1H3	STRN3	H. sapiens	SG2NA	striatin, calmodulin binding protein 3	2	unreviewed
NR1H3	UBE2I	H. sapiens	P18, UBC9, C358B7.1, LA16c-358B7.1	ubiquitin-conjugating enzyme E2I	1	unreviewed
NR1H3	SS18L1	H. sapiens	CREST, LP2261, RP5-1005F21.1	synovial sarcoma translocation gene on chromosome 18-like 1	1	unreviewed
NR1H3	KDM1A	H. sapiens	AOF2, LSD1, KDM1, BHC110, RP1-184J9.1	lysine (K)-specific demethylase 1A	2	unreviewed
NR1H3	PPARG	H. sapiens	GLM1, CIMT1, NR1C3, PPARG2, PPARG1, PPARgamma	peroxisome proliferator-activated receptor gamma	1	unreviewed
NR1H3	FECH	H. sapiens	FCE, EPP	ferrochelatase	2	reviewed
NR1H3	ACTN1	H. sapiens	BDPLT15	actinin, alpha 1	1	reviewed
NR1H3	EP300	H. sapiens	p300, RSTS2, KAT3B, RP1-85F18.1	E1A binding protein p300	1	unreviewed
NR1H3	DDI2	H. sapiens	RP4-680D5.5	DNA-damage inducible 1 homolog 2 (S. cerevisiae)	2	reviewed
HIF1A	MATR3	H. sapiens	MPD2, ALS21, VCPDM	matrin 3	1	unreviewed
HIF1A	CDK2	H. sapiens	CDKN2, p33(CDK2)	cyclin-dependent kinase 2	1	unreviewed
HIF1A	HDAC2	H. sapiens	HD2, YAF1, RPD3	histone deacetylase 2	1	reviewed
HIF1A	XRCC5	H. sapiens	KUB2, NFIV, KU80, Ku86, KARP1, KARP-1	X-ray repair complementing defective repair in Chinese hamster cells 5 (double-strand-break rejoining)	1	unreviewed
HIF1A	RUNX1	H. sapiens	AML1, CBFA2, EVI-1, AMLCR1, PEBP2aB, AML1-EVI-1	runt-related transcription factor 1	2	unreviewed
HIF1A	HNRNPF	H. sapiens	HNRPF, mcs94-1, OK/SW-cl.23	heterogeneous nuclear ribonucleoprotein F	1	unreviewed
HIF1A	MSH2	H. sapiens	FCC1, HNPCC, COCA1, LCFS2, HNPCC1	mutS homolog 2	1	reviewed
HIF1A	SMARCA4	H. sapiens	BRG1, SWI2, SNF2, RTPS2, MRD16, SNF2L4, SNF2LB, BAF190, hSNF2b, BAF190A	SWI/SNF related, matrix associated, actin dependent regulator of chromatin, subfamily a, member 4	1	unreviewed
HIF1A	TWIST1	H. sapiens	CRS, CSO, SCS, ACS3, CRS1, BPES3, BPES2, TWIST, bHLHa38	twist family bHLH transcription factor 1	1	unreviewed
HIF1A	SMARCA2	H. sapiens	BRM, hBRM, SWI2, SNF2, Sth1p, NCBRS, SNF2L2, SNF2LA, BAF190, hSNF2a	SWI/SNF related, matrix associated, actin dependent regulator of chromatin, subfamily a, member 2	1	unreviewed
HIF1A	RUVBL2	H. sapiens	RVB2, TIH2, ECP51, TIP48, REPTIN, TIP49B, INO80J, CGI-46	RuvB-like AAA ATPase 2	1	unreviewed
HIF1A	MYL1	H. sapiens	MLC3F, MLC1F	myosin, light chain 1, alkali; skeletal, fast	2	reviewed
HIF1A	ING1	H. sapiens	p33, p47, p33ING1, p47ING1a, p24ING1c, p33ING1b, RP11-8D7.1	inhibitor of growth family, member 1	1	reviewed
HIF1A	CREBBP	H. sapiens	CBP, RSTS, KAT3A	CREB binding protein	16	unreviewed
HIF1A	TRIM21	H. sapiens	SSA, SSA1, RO52, RNF81, Ro/SSA	tripartite motif containing 21	1	unreviewed
HIF1A	MARCH7	H. sapiens	AXO, AXOT, RNF177, MARCH-VII	membrane-associated ring finger (C3HC4) 7, E3 ubiquitin protein ligase	1	reviewed
HIF1A	FASN	H. sapiens	FAS, OA-519, SDR27X1	fatty acid synthase	1	unreviewed
HIF1A	FLII	H. sapiens	FLI, FLIL, Fli1	flightless I homolog (Drosophila)	1	unreviewed
HIF1A	CDC34	H. sapiens	UBC3, UBCH3, UBE2R1, E2-CDC34	cell division cycle 34	1	unreviewed
HIF1A	HDAC6	H. sapiens	HD6, JM21, CPBHM, PPP1R90	histone deacetylase 6	1	unreviewed
HIF1A	APEX1	H. sapiens	APE, APX, APE1, HAP1, APEX, REF1, APEN	APEX nuclease (multifunctional DNA repair enzyme) 1	1	unreviewed
HIF1A	MYH2	H. sapiens	IBM3, MYH2A, MYHas8, MYHSA2, MyHC-2A, MyHC-IIa	myosin, heavy chain 2, skeletal muscle, adult	2	unreviewed
HIF1A	HIST1H4A	H. sapiens	H4FA	histone cluster 1, H4a	1	reviewed
HIF1A	EPAS1	H. sapiens	HLF, MOP2, HIF2A, ECYT4, PASD2, bHLHe73	endothelial PAS domain protein 1	1	unreviewed
HIF1A	PGK1	H. sapiens	PGKA, MIG10, HEL-S-68p, RP4-570L12.1	phosphoglycerate kinase 1	1	reviewed
HIF1A	YBX1	H. sapiens	YB1, DBPB, BP-8, YB-1, CSDB, CSDA2, NSEP1, NSEP-1, MDR-NF1	Y box binding protein 1	1	unreviewed
HIF1A	ATM	H. sapiens	ATD, ATE, ATC, ATA, AT1, TEL1, ATDC, TELO1	ATM serine/threonine kinase	1	reviewed
HIF1A	CDK4	H. sapiens	CMM3, PSK-J3	cyclin-dependent kinase 4	1	reviewed
HIF1A	TBCD	H. sapiens	tfcD, SSD-1, PP1096	tubulin folding cofactor D	1	unreviewed
HIF1A	FAF2	H. sapiens	ETEA, UBXD8, UBXN3B	Fas associated factor family member 2	1	unreviewed
HIF1A	ARRB2	H. sapiens	ARR2, ARB2, BARR2	arrestin, beta 2	1	unreviewed
HIF1A	MAP2K5	H. sapiens	MEK5, PRKMK5, MAPKK5, HsT17454	mitogen-activated protein kinase kinase 5	1	unreviewed
HIF1A	NTPCR	H. sapiens	C1orf57, HCR-NTPase, RP4-659I19.2	nucleoside-triphosphatase, cancer-related	1	reviewed
HIF1A	TCEB2	H. sapiens	ELOB, SIII	transcription elongation factor B (SIII), polypeptide 2 (18kDa, elongin B)	2	reviewed
HIF1A	UTP23	H. sapiens	C8orf53	UTP23, small subunit (SSU) processome component, homolog (yeast)	1	unreviewed
HIF1A	PDP1	H. sapiens	PDP, PDH, PDPC, PPM2C	pyruvate dehyrogenase phosphatase catalytic subunit 1	1	unreviewed
HIF1A	JUN	H. sapiens	AP1, AP-1, c-Jun	jun proto-oncogene	3	reviewed
HIF1A	FBXO8	H. sapiens	FBS, DC10, FBX8	F-box protein 8	2	unreviewed
HIF1A	MKRN2	H. sapiens	RNF62, HSPC070	makorin ring finger protein 2	1	unreviewed
HIF1A	SIRT1	H. sapiens	SIR2L1, RP11-57G10.3	sirtuin 1	3	unreviewed
HIF1A	BAG2	H. sapiens	BAG-2, dJ417I1.2, RP3-496N17.2	BCL2-associated athanogene 2	1	reviewed
HIF1A	LINC01139	H. sapiens	-	long intergenic non-protein coding RNA 1139	2	f
HIF1A	TTC1	H. sapiens	TPR1	tetratricopeptide repeat domain 1	1	unreviewed
HIF1A	LRPPRC	H. sapiens	LSFC, GP130, LRP130, CLONE-23970	leucine-rich pentatricopeptide repeat containing	1	unreviewed
HIF1A	ESRRB	H. sapiens	ERR2, ERRb, ESRL2, NR3B2, DFNB35	estrogen-related receptor beta	2	unreviewed
HIF1A	SSX4	H. sapiens	CT5.4, RP11-344N17.14-001	synovial sarcoma, X breakpoint 4	3	reviewed
HIF1A	HIST1H4I	H. sapiens	H4M, H4/m, H4FM	histone cluster 1, H4i	1	reviewed
HIF1A	RFC2	H. sapiens	RFC40	replication factor C (activator 1) 2, 40kDa	1	reviewed
HIF1A	CDKN2A	H. sapiens	P19, ARF, MLM, P14, P16, CMM2, MTS1, INK4, TP16, INK4A, ... more	cyclin-dependent kinase inhibitor 2A	1	unreviewed
HIF1A	CDK8	H. sapiens	K35	cyclin-dependent kinase 8	1	reviewed
HIF1A	RUNX3	H. sapiens	AML2, CBFA3, PEBP2aC, RP3-398I9.1	runt-related transcription factor 3	1	reviewed
HIF1A	MAX	H. sapiens	bHLHd4	MYC associated factor X	1	unreviewed
HIF1A	CREB1	H. sapiens	CREB	cAMP responsive element binding protein 1	1	reviewed
HIF1A	NSFL1C	H. sapiens	P47, UBX1, UBXD10, UBXN2C, dJ776F14.1, RP4-776F14.2	NSFL1 (p97) cofactor (p47)	1	unreviewed
HIF1A	MAFK	H. sapiens	P18, NFE2U	v-maf avian musculoaponeurotic fibrosarcoma oncogene homolog K	1	reviewed
HIF1A	DCAF8	H. sapiens	GAN2, H326, WDR42A, RP11-574F21.1	DDB1 and CUL4 associated factor 8	1	unreviewed
HIF1A	GNB2L1	H. sapiens	HLC7, HLC-7, H12.3, PIG21, RACK1, Gnb2-rs1	guanine nucleotide binding protein (G protein), beta polypeptide 2-like 1	1	unreviewed
HIF1A	PIN1	H. sapiens	DOD, UBL5	peptidylprolyl cis/trans isomerase, NIMA-interacting 1	1	reviewed
HIF1A	DNAJB6	H. sapiens	DJ4, MRJ, HSJ2, DnaJ, MSJ-1, HSJ-2, HHDJ1, LGMD1E, LGMD1D, tcag7.555	DnaJ (Hsp40) homolog, subfamily B, member 6	1	unreviewed
HIF1A	ARNTL	H. sapiens	TIC, JAP3, MOP3, BMAL1, PASD3, bHLHe5, BMAL1c	aryl hydrocarbon receptor nuclear translocator-like	1	unreviewed
HIF1A	HNRNPM	H. sapiens	CEAR, HTGR1, HNRPM, NAGR1, HNRPM4, HNRNPM4, hnRNP M	heterogeneous nuclear ribonucleoprotein M	1	unreviewed
HIF1A	KDM4C	H. sapiens	GASC1, JMJD2C, JHDM3C, TDRD14C, bA146B14.1, RP11-169L18.1	lysine (K)-specific demethylase 4C	2	unreviewed
HIF1A	VHLL	H. sapiens	VLP, VHLP	von Hippel-Lindau tumor suppressor-like	2	reviewed
HIF1A	MED13L	H. sapiens	THRAP2, TRAP240L, PROSIT240	mediator complex subunit 13-like	1	unreviewed
HIF1A	PTGES3	H. sapiens	P23, TEBP, cPGES	prostaglandin E synthase 3 (cytosolic)	1	unreviewed
HIF1A	CDK6	H. sapiens	MCPH12, PLSTIRE	cyclin-dependent kinase 6	1	reviewed
HIF1A	NDN	H. sapiens	PWCR, HsT16328	necdin, melanoma antigen (MAGE) family member	2	reviewed
HIF1A	FTCD	H. sapiens	LCHC1	formimidoyltransferase cyclodeaminase	2	reviewed
HIF1A	KEAP1	H. sapiens	INrf2, KLHL19	kelch-like ECH-associated protein 1	1	unreviewed
HIF1A	BHLHE41	H. sapiens	DEC2, hDEC2, BHLHB3, SHARP1	basic helix-loop-helix family, member e41	1	reviewed
HIF1A	PSMA7	H. sapiens	C6, HSPC, XAPC7, RC6-1, RP5-1005F21.4	proteasome (prosome, macropain) subunit, alpha type, 7	3	unreviewed
HIF1A	HIF1A	H. sapiens	HIF1, MOP1, PASD8, HIF-1A, bHLHe78, HIF1-ALPHA, HIF-1alpha	hypoxia inducible factor 1, alpha subunit (basic helix-loop-helix transcription factor)	1	reviewed
HIF1A	RBM38	H. sapiens	RNPC1, SEB4D, SEB4B, HSRNASEB, dJ800J21.2	RNA binding motif protein 38	1	unreviewed
HIF1A	PLK3	H. sapiens	CNK, FNK, PRK, RP11-269F19.6	polo-like kinase 3	3	reviewed
HIF1A	HSPA2	H. sapiens	HSP70-2, HSP70-3	heat shock 70kDa protein 2	1	reviewed
HIF1A	ICAM1	H. sapiens	BB2, CD54, P3.58	intercellular adhesion molecule 1	1	reviewed
HIF1A	LRRK2	H. sapiens	ROCO2, PARK8, RIPK7, AURA17, DARDARIN	leucine-rich repeat kinase 2	1	unreviewed
HIF1A	MED14	H. sapiens	CSRP, RGR1, EXLM1, CRSP2, CXorf4, TRAP170, CRSP150, DRIP150	mediator complex subunit 14	1	unreviewed
HIF1A	DNAI1	H. sapiens	PCD, DIC1, ICS1, CILD1, RP11-296L22.2	dynein, axonemal, intermediate chain 1	1	reviewed
HIF1A	UBXN1	H. sapiens	2B28, SAKS1, UBXD10	UBX domain protein 1	1	unreviewed
HIF1A	RAB13	H. sapiens	GIG4	RAB13, member RAS oncogene family	1	unreviewed
HIF1A	UBXN7	H. sapiens	UBXD7	UBX domain protein 7	2	unreviewed
HIF1A	H2AFX	H. sapiens	H2AX, H2A/X, H2A.X	H2A histone family, member X	2	reviewed
HIF1A	CREB3L1	H. sapiens	OASIS, PSEC0238	cAMP responsive element binding protein 3-like 1	2	unreviewed
HIF1A	UBE3C	H. sapiens	HECTH2, tcag7.998	ubiquitin protein ligase E3C	1	unreviewed
HIF1A	SPTLC1	H. sapiens	SPTI, LBC1, LCB1, SPT1, HSN1, HSAN1, RP11-118F2.1	serine palmitoyltransferase, long chain base subunit 1	1	unreviewed
HIF1A	KPNA5	H. sapiens	SRP6, IPOA6, RP3-412I7.4	karyopherin alpha 5 (importin alpha 6)	1	reviewed
HIF1A	FBXW7	H. sapiens	AGO, FBW7, FBW6, hAgo, CDC4, hCdc4, FBX30, SEL10, FBXW6, SEL-10, ... more	F-box and WD repeat domain containing 7, E3 ubiquitin protein ligase	1	unreviewed
HIF1A	ACTR2	H. sapiens	ARP2	ARP2 actin-related protein 2 homolog (yeast)	1	unreviewed
HIF1A	VWA8	H. sapiens	KIAA0564, RP11-125A7.3	von Willebrand factor A domain containing 8	1	reviewed
HIF1A	CDC6	H. sapiens	HsCDC6, CDC18L, HsCDC18	cell division cycle 6	1	unreviewed
HIF1A	DNAJA1	H. sapiens	HSDJ, DjA1, DJ-2, HDJ2, HSJ2, HSPF4, NEDD7, hDJ-2, RP11-54K16.1	DnaJ (Hsp40) homolog, subfamily A, member 1	1	reviewed
HIF1A	RNF5	H. sapiens	RMA1, RING5, DAAP-218M18.2	ring finger protein 5, E3 ubiquitin protein ligase	1	unreviewed
HIF1A	MDM2	H. sapiens	HDMX, hdm2, ACTFS	MDM2 proto-oncogene, E3 ubiquitin protein ligase	11	reviewed
HIF1A	SIN3A	H. sapiens	-	SIN3 transcription regulator family member A	1	reviewed
HIF1A	RHOBTB3	H. sapiens	-	Rho-related BTB domain containing 3	1	unreviewed
HIF1A	SUCO	H. sapiens	OPT, CH1, SLP1, C1orf9	SUN domain containing ossification factor	1	unreviewed
HIF1A	MAP2K3	H. sapiens	MEK3, MKK3, PRKMK3, MAPKK3, SAPKK2, SAPKK-2	mitogen-activated protein kinase kinase 3	1	unreviewed
HIF1A	MYH3	H. sapiens	SMHCE, HEMHC, MYHSE1, MYHC-EMB	myosin, heavy chain 3, skeletal muscle, embryonic	2	reviewed
HIF1A	MYH6	H. sapiens	ASD3, SSS3, MYHC, CMH14, MYHCA, CMD1EE, alpha-MHC	myosin, heavy chain 6, cardiac muscle, alpha	2	unreviewed
HIF1A	FBXL16	H. sapiens	Fbl16, C16orf22, c380A1.1	F-box and leucine-rich repeat protein 16	2	unreviewed
HIF1A	CCAR2	H. sapiens	DBC1, DBC-1, NET35, p30DBC, p30 DBC, KIAA1967	cell cycle and apoptosis regulator 2	1	unreviewed
HIF1A	KLHL8	H. sapiens	-	kelch-like family member 8	1	unreviewed
HIF1A	USP19	H. sapiens	ZMYND9	ubiquitin specific peptidase 19	2	unreviewed
HIF1A	WWTR1	H. sapiens	TAZ	WW domain containing transcription regulator 1	1	unreviewed
HIF1A	NBEAL1	H. sapiens	ALS2CR17, ALS2CR16, A530083I02Rik	neurobeachin-like 1	1	unreviewed
HIF1A	TUFM	H. sapiens	P43, EFTU, COXPD4, EF-TuMT	Tu translation elongation factor, mitochondrial	1	reviewed
HIF1A	MED15	H. sapiens	TIG1, CTG7A, CAG7A, TIG-1, PCQAP, TNRC7, ARC105	mediator complex subunit 15	1	unreviewed
HIF1A	PCGF2	H. sapiens	RNF110, MEL-18, ZNF144	polycomb group ring finger 2	1	unreviewed
HIF1A	PFKL	H. sapiens	PFK-B, PFK-L, ATP-PFK	phosphofructokinase, liver	1	reviewed
HIF1A	KPNA6	H. sapiens	KPNA7, IPOA7, RP4-622L5.1	karyopherin alpha 6 (importin alpha 7)	2	unreviewed
HIF1A	RNF4	H. sapiens	SLX5, SNURF, RES4-26	ring finger protein 4	1	unreviewed
HIF1A	PRKACA	H. sapiens	PKACA	protein kinase, cAMP-dependent, catalytic, alpha	1	unreviewed
HIF1A	TET1	H. sapiens	LCX, CXXC6, bA119F7.1, RP11-119F7.1	tet methylcytosine dioxygenase 1	1	reviewed
HIF1A	DNAJA3	H. sapiens	TID1, HCA57, hTID-1	DnaJ (Hsp40) homolog, subfamily A, member 3	1	unreviewed
HIF1A	PSMA4	H. sapiens	HC9, PSC9, HsT17706	proteasome (prosome, macropain) subunit, alpha type, 4	1	unreviewed
HIF1A	FHL1	H. sapiens	KYOT, SLIM, FHL1A, FHL1B, FLH1A, XMPMA, FHL-1, SLIM1, SLIM-1, SLIMMER, ... more	four and a half LIM domains 1	2	unreviewed
HIF1A	PTBP1	H. sapiens	PTB, pPTB, PTB4, PTB2, PTB3, PTB-1, PTB-T, HNRPI, HNRNPI, HNRNP-I	polypyrimidine tract binding protein 1	2	unreviewed
HIF1A	KPNA1	H. sapiens	RCH2, SRP1, IPOA5, NPI-1	karyopherin alpha 1 (importin alpha 5)	2	unreviewed
HIF1A	SAT1	H. sapiens	SAT, DC21, SSAT, KFSD, KFSDX, SSAT-1	spermidine/spermine N1-acetyltransferase 1	1	unreviewed
HIF1A	STK39	H. sapiens	SPAK, PASK, DCHT	serine threonine kinase 39	1	unreviewed
HIF1A	CX3CR1	H. sapiens	V28, GPR13, CCRL1, GPRV28, CMKDR1, CMKBRL1	chemokine (C-X3-C motif) receptor 1	1	unreviewed
HIF1A	RORA	H. sapiens	RZRA, ROR3, ROR2, ROR1, NR1F1, RZR-ALPHA	RAR-related orphan receptor A	1	unreviewed
HIF1A	GATA3	H. sapiens	HDR, HDRS	GATA binding protein 3	2	reviewed
HIF1A	IKBKAP	H. sapiens	FD, DYS, IKAP, TOT1, IKI3, ELP1, RP11-3J11.4	inhibitor of kappa light polypeptide gene enhancer in B-cells, kinase complex-associated protein	1	unreviewed
HIF1A	HNRNPL	H. sapiens	HNRPL, hnRNP-L, P/OKcl.14	heterogeneous nuclear ribonucleoprotein L	1	unreviewed
HIF1A	RHBDF1	H. sapiens	Dist1, hDist1, gene-89, gene-90, EGFR-RS, C16orf8	rhomboid 5 homolog 1 (Drosophila)	1	unreviewed
HIF1A	HIF1AN	H. sapiens	FIH1	hypoxia inducible factor 1, alpha subunit inhibitor	2	unreviewed
HIF1A	UACA	H. sapiens	NUCLING	uveal autoantigen with coiled-coil domains and ankyrin repeats	1	unreviewed
HIF1A	PLD1	H. sapiens	-	phospholipase D1, phosphatidylcholine-specific	2	reviewed
HIF1A	CDK1	H. sapiens	CDC2, CDC28A, P34CDC2	cyclin-dependent kinase 1	1	unreviewed
HIF1A	STK11	H. sapiens	PJS, LKB1, hLKB1	serine/threonine kinase 11	1	unreviewed
HIF1A	BCR	H. sapiens	ALL, CML, PHL, BCR1, D22S11, D22S662	breakpoint cluster region	1	unreviewed
HIF1A	PYCARD	H. sapiens	ASC, TMS, TMS1, CARD5, TMS-1	PYD and CARD domain containing	1	unreviewed
HIF1A	HECTD1	H. sapiens	EULIR	HECT domain containing E3 ubiquitin protein ligase 1	1	unreviewed
HIF1A	AKT1	H. sapiens	RAC, AKT, PKB, CWS6, PRKBA, RAC-ALPHA, PKB-ALPHA	v-akt murine thymoma viral oncogene homolog 1	1	unreviewed
HIF1A	KPNA4	H. sapiens	QIP1, SRP3, IPOA3	karyopherin alpha 4 (importin alpha 3)	1	unreviewed
HIF1A	GTF2I	H. sapiens	WBS, SPIN, DIWS, IB291, BTKAP1, TFII-I, BAP135, WBSCR6, GTFII-I	general transcription factor IIi	1	unreviewed
HIF1A	SQSTM1	H. sapiens	p60, p62, p62B, PDB3, OSIL, A170, ZIP3	sequestosome 1	1	unreviewed
HIF1A	RACGAP1	H. sapiens	CYK4, ID-GAP, HsCYK-4, MgcRacGAP	Rac GTPase activating protein 1	2	unreviewed
HIF1A	ISG15	H. sapiens	G1P2, IP17, UCRP, hUCRP, IFI15, IMD38	ISG15 ubiquitin-like modifier	2	unreviewed
HIF1A	NANOG	H. sapiens	-	Nanog homeobox	1	reviewed
HIF1A	PPP2R1A	H. sapiens	PR65A, PP2AAALPHA, PP2A-Aalpha	protein phosphatase 2, regulatory subunit A, alpha	1	reviewed
HIF1A	EGLN3	H. sapiens	PHD3, HIFPH3, HIFP4H3	egl-9 family hypoxia-inducible factor 3	2	reviewed
HIF1A	RPTOR	H. sapiens	KOG1, Mip1	regulatory associated protein of MTOR, complex 1	1	unreviewed
HIF1A	DCUN1D1	H. sapiens	SCRO, RP42, Tes3, SCCRO, DCNL1, DCUN1L1	DCN1, defective in cullin neddylation 1, domain containing 1	1	unreviewed
HIF1A	MED13	H. sapiens	THRAP1, ARC250, HSPC221, TRAP240, DRIP250	mediator complex subunit 13	1	unreviewed
HIF1A	ARF3	H. sapiens	-	ADP-ribosylation factor 3	1	reviewed
HIF1A	HSP90AA1	H. sapiens	EL52, LAP2, HSPN, Hsp90, HSPC1, LAP-2, HSP86, HSPCA, Hsp89, HSP90N, ... more	heat shock protein 90kDa alpha (cytosolic), class A member 1	24	unreviewed
HIF1A	CUL2	H. sapiens	RP11-297A16.3	cullin 2	2	reviewed
HIF1A	NAA10	H. sapiens	TE2, ARD1, NATD, ARD1P, ARD1A, DXS707, MCOPS1	N(alpha)-acetyltransferase 10, NatA catalytic subunit	5	unreviewed
HIF1A	TRIM28	H. sapiens	TF1B, KAP1, TIF1B, RNF96, PPP1R157	tripartite motif containing 28	1	unreviewed
HIF1A	LYSMD2	H. sapiens	-	LysM, putative peptidoglycan-binding, domain containing 2	1	reviewed
HIF1A	FDX1	H. sapiens	FDX, ADX, LOH11CR1D	ferredoxin 1	1	reviewed
HIF1A	PFKFB3	H. sapiens	PFK2, IPFK2, RP11-298K24.3	6-phosphofructo-2-kinase/fructose-2,6-biphosphatase 3	1	reviewed
HIF1A	MSH6	H. sapiens	p160, HSAP, GTBP, GTMBP, HNPCC5	mutS homolog 6	1	unreviewed
HIF1A	RUVBL1	H. sapiens	RVB1, TIH1, ECP54, TIP49, PONTIN, TIP49A, NMP238, INO80H, Pontin52	RuvB-like AAA ATPase 1	1	unreviewed
HIF1A	IQGAP1	H. sapiens	SAR1, p195, HUMORFA01	IQ motif containing GTPase activating protein 1	1	unreviewed
HIF1A	NUP210	H. sapiens	GP210, POM210, PSEC0245	nucleoporin 210kDa	1	reviewed
HIF1A	SUMO1	H. sapiens	UBL1, PIC1, SMT3, DAP1, GMP1, OFC10, SMT3C, SENP2, SMT3H3, OK/SW-cl.43	small ubiquitin-like modifier 1	2	unreviewed
HIF1A	NES	H. sapiens	Nbla00170	nestin	1	unreviewed
HIF1A	CA9	H. sapiens	MN, CAIX	carbonic anhydrase IX	2	unreviewed
HIF1A	SRPRB	H. sapiens	APMCF1, PSEC0230	signal recognition particle receptor, B subunit	1	unreviewed
HIF1A	EP300	H. sapiens	p300, RSTS2, KAT3B, RP1-85F18.1	E1A binding protein p300	2	unreviewed
HIF1A	ARRB1	H. sapiens	ARR1, ARB1	arrestin, beta 1	1	unreviewed
HIF1A	PLEKHA5	H. sapiens	PEPP2, PEPP-2	pleckstrin homology domain containing, family A member 5	1	unreviewed
HIF1A	PLD2	H. sapiens	-	phospholipase D2	2	reviewed
HIF1A	ESRRG	H. sapiens	ERR3, NR3B3, ERRgamma	estrogen-related receptor gamma	2	unreviewed
HIF1A	DDX39A	H. sapiens	DDXL, BAT1, URH49, DDX39, BAT1L	DEAD (Asp-Glu-Ala-Asp) box polypeptide 39A	1	unreviewed
HIF1A	FN1	H. sapiens	FN, CIG, FNZ, MSF, ED-B, GFND, LETS, FINC, GFND2	fibronectin 1	1	unreviewed
HIF1A	GPLD1	H. sapiens	PLD, PIGPLD, GPIPLD, GPIPLDM, PIGPLD1	glycosylphosphatidylinositol specific phospholipase D1	1	reviewed
HIF1A	ALDH1A3	H. sapiens	ALDH6, MCOP8, RALDH3, ALDH1A6, RP11-66B24.1	aldehyde dehydrogenase 1 family, member A3	1	unreviewed
HIF1A	RFC5	H. sapiens	RFC36	replication factor C (activator 1) 5, 36.5kDa	1	reviewed
HIF1A	XPO5	H. sapiens	exp5, RP3-337H4.5	exportin 5	1	unreviewed
HIF1A	RWDD3	H. sapiens	RSUME	RWD domain containing 3	2	reviewed
HIF1A	MIF	H. sapiens	GIF, GLIF, MMIF	macrophage migration inhibitory factor (glycosylation-inhibiting factor)	1	unreviewed
HIF1A	MYH4	H. sapiens	MYH2B, MyHC-2B, MyHC-IIb	myosin, heavy chain 4, skeletal muscle	2	reviewed
HIF1A	HSPA4	H. sapiens	RY, HSPH2, APG-2, hsp70, hsp70RY, HS24/P52, HEL-S-5a	heat shock 70kDa protein 4	11	reviewed
HIF1A	TEAD2	H. sapiens	ETF, TEF4, TEF-4, TEAD-2	TEA domain family member 2	1	unreviewed
HIF1A	WWOX	H. sapiens	FOR, WOX1, FRA16D, SCAR12, HHCMA56, PRO0128, SDR41C1, D16S432E	WW domain containing oxidoreductase	1	unreviewed
HIF1A	EGLN2	H. sapiens	EIT6, PHD1, HPH-3, HPH-1, HIFPH1, HIF-PH1	egl-9 family hypoxia-inducible factor 2	4	unreviewed
HIF1A	EPO	H. sapiens	EP, MVCD2	erythropoietin	2	reviewed
HIF1A	JUP	H. sapiens	DP3, PDGB, PKGB, CTNNG, DPIII, ARVD12	junction plakoglobin	1	unreviewed
HIF1A	BCL2	H. sapiens	Bcl-2, PPP1R50	B-cell CLL/lymphoma 2	2	reviewed
HIF1A	SEPT4	H. sapiens	H5, ARTS, MART, SEP4, CE5B3, PNUTL2, hucep-7, BRADEION, hCDCREL-2	septin 4	1	unreviewed
HIF1A	MYO1B	H. sapiens	myr1	myosin IB	1	reviewed
HIF1A	KIAA0368	H. sapiens	ECM29, RP11-386D8.2	KIAA0368	1	reviewed
HIF1A	METTL15	H. sapiens	METT5D1	methyltransferase like 15	1	unreviewed
HIF1A	SETD7	H. sapiens	KMT7, SET7, SET9, SET7/9	SET domain containing (lysine methyltransferase) 7	1	unreviewed
HIF1A	LDHA	H. sapiens	LDHM, LDH1, PIG19, GSD11, HEL-S-133P	lactate dehydrogenase A	1	unreviewed
HIF1A	IKBKB	H. sapiens	IKKB, IKK2, IMD15, NFKBIKB, IKK-beta	inhibitor of kappa light polypeptide gene enhancer in B-cells, kinase beta	1	unreviewed
HIF1A	ZC3H12A	H. sapiens	MCPIP, MCPIP1, dJ423B22.1, RP3-423B22.1	zinc finger CCCH-type containing 12A	1	unreviewed
HIF1A	CXCR4	H. sapiens	LCR1, WHIM, HM89, LAP3, FB22, NPYR, LAP-3, NPYRL, NPY3R, LESTR, ... more	chemokine (C-X-C motif) receptor 4	1	reviewed
HIF1A	TMEM33	H. sapiens	SHINC3, 1600019D15Rik	transmembrane protein 33	1	unreviewed
HIF1A	IPO5	H. sapiens	imp5, Pse1, IMB3, KPNB3, RANBP5, RP11-72J7.1	importin 5	1	unreviewed
HIF1A	FAT1	H. sapiens	ME5, FAT, CDHR8, CDHF7, hFat1	FAT atypical cadherin 1	1	unreviewed
HIF1A	SF3B2	H. sapiens	Cus1, SF3b1, SAP145, SF3b150, SF3B145	splicing factor 3b, subunit 2, 145kDa	1	unreviewed
HIF1A	UBC	H. sapiens	HMG20	ubiquitin C	11	reviewed
HIF1A	TGFB1	H. sapiens	CED, LAP, TGFB, DPD1, TGFbeta	transforming growth factor, beta 1	1	unreviewed
HIF1A	GBF1	H. sapiens	ARF1GEF	golgi brefeldin A resistant guanine nucleotide exchange factor 1	1	unreviewed
HIF1A	SNHG11	H. sapiens	C20orf198, LINC00101, NCRNA00101	small nucleolar RNA host gene 11 (non-protein coding)	2	f
HIF1A	HSPA1L	H. sapiens	hum70t, HSP70T, HSP70-1L, HSP70-HOM, DADB-333F21.5	heat shock 70kDa protein 1-like	2	reviewed
HIF1A	SP1	H. sapiens	-	Sp1 transcription factor	6	unreviewed
HIF1A	KIAA1429	H. sapiens	MSTP054, fSAP121	KIAA1429	1	reviewed
HIF1A	PKM	H. sapiens	TCB, PK3, PKM2, OIP3, CTHBP, THBP1, HEL-S-30	pyruvate kinase, muscle	2	unreviewed
HIF1A	RICTOR	H. sapiens	PIA, AVO3, hAVO3	RPTOR independent companion of MTOR, complex 2	1	unreviewed
HIF1A	HSPA8	H. sapiens	LAP1, NIP71, LAP-1, HSC70, HSC71, HSC54, HSP71, HSP73, HEL-33, HSPA10, ... more	heat shock 70kDa protein 8	2	unreviewed
HIF1A	RFC4	H. sapiens	A1, RFC37	replication factor C (activator 1) 4, 37kDa	1	reviewed
HIF1A	HSD17B12	H. sapiens	KAR, SDR12C1	hydroxysteroid (17-beta) dehydrogenase 12	1	unreviewed
HIF1A	NR4A1	H. sapiens	N10, HMR, TR3, NP10, GFRP1, NAK-1, NGFIB, NUR77	nuclear receptor subfamily 4, group A, member 1	1	unreviewed
HIF1A	VEGFA	H. sapiens	VPF, VEGF, MVCD1, RP1-261G23.1	vascular endothelial growth factor A	6	unreviewed
HIF1A	HIF1A-AS2	H. sapiens	aHIF, 3'aHIF-1A	HIF1A antisense RNA 2	1	f
HIF1A	GLUD1	H. sapiens	GDH, GLUD, GDH1	glutamate dehydrogenase 1	1	unreviewed
HIF1A	EARS2	H. sapiens	MSE1, COXPD12	glutamyl-tRNA synthetase 2, mitochondrial	1	unreviewed
HIF1A	ESRRA	H. sapiens	ERR1, ERRa, ESRL1, NR3B1, ERRalpha	estrogen-related receptor alpha	2	unreviewed
HIF1A	MYO9B	H. sapiens	MYR5, CELIAC4	myosin IXB	1	unreviewed
HIF1A	KPNA3	H. sapiens	SRP4, SRP1, hSRP1, IPOA4, SRP1gamma, RP11-432M24.3	karyopherin alpha 3 (importin alpha 4)	1	unreviewed
HIF1A	ARL1	H. sapiens	ARFL1	ADP-ribosylation factor-like 1	1	reviewed
HIF1A	HEATR1	H. sapiens	BAP28, UTP10, RP11-385F5.3	HEAT repeat containing 1	1	unreviewed
HIF1A	USP9X	H. sapiens	FAF, FAM, MRX99, DFFRX, RP5-1172N10.4	ubiquitin specific peptidase 9, X-linked	1	unreviewed
HIF1A	ZNF197	H. sapiens	P18, VHLaK, ZNF20, ZNF166, ZSCAN41, ZKSCAN9, D3S1363E	zinc finger protein 197	1	unreviewed
HIF1A	POLR2B	H. sapiens	RPB2, POL2RB, hRPB140	polymerase (RNA) II (DNA directed) polypeptide B, 140kDa	1	reviewed
HIF1A	HNF4A	H. sapiens	TCF, MODY, HNF4, FRTS4, TCF14, MODY1, NR2A1, HNF4a9, HNF4a8, HNF4a7, ... more	hepatocyte nuclear factor 4, alpha	4	unreviewed
HIF1A	USP29	H. sapiens	HOM-TES-84/86	ubiquitin specific peptidase 29	2	reviewed
HIF1A	PSMD10	H. sapiens	p28, p28(GANK), dJ889N15.2, RP5-889N15.3	proteasome (prosome, macropain) 26S subunit, non-ATPase, 10	1	reviewed
HIF1A	ALDH1B1	H. sapiens	ALDH5, ALDHX	aldehyde dehydrogenase 1 family, member B1	1	unreviewed
HIF1A	TXNIP	H. sapiens	THIF, VDUP1, HHCPA78, EST01027, RP11-315I20.4	thioredoxin interacting protein	2	unreviewed
HIF1A	KLF6	H. sapiens	GBF, ZF9, PAC1, CPBP, BCD1, CBA1, ST12, COPEB, RP11-184A2.1	Kruppel-like factor 6	1	unreviewed
HIF1A	UBE2D1	H. sapiens	SFT, UBCH5, UBC4/5, UBCH5A, E2(17)KB1	ubiquitin-conjugating enzyme E2D 1	1	unreviewed
HIF1A	TRAF6	H. sapiens	RNF85, MGC:3310	TNF receptor-associated factor 6, E3 ubiquitin protein ligase	4	reviewed
HIF1A	HDAC4	H. sapiens	HD4, BDMR, AHO3, HDACA, HDAC-A, HA6116, HDAC-4	histone deacetylase 4	6	unreviewed
HIF1A	STAT3	H. sapiens	HIES, APRF, ADMIO	signal transducer and activator of transcription 3 (acute-phase response factor)	4	unreviewed
HIF1A	HK1	H. sapiens	HKD, HKI, HXK1, HMSNR, HK1-tc, HK1-tb, HK1-ta	hexokinase 1	1	reviewed
HIF1A	MED12	H. sapiens	OKS, OPA1, FGS1, HOPA, OHDOX, ARC240, TNRC11, MED12S, CAGH45, TRAP230	mediator complex subunit 12	1	unreviewed
HIF1A	USP20	H. sapiens	VDU2, hVDU2, LSFR3A	ubiquitin specific peptidase 20	2	reviewed
HIF1A	LATS2	H. sapiens	KPM	large tumor suppressor kinase 2	1	reviewed
HIF1A	VASP	H. sapiens	-	vasodilator-stimulated phosphoprotein	1	reviewed
HIF1A	CCND2	H. sapiens	MPPH3, KIAK0002	cyclin D2	1	reviewed
HIF1A	SAT2	H. sapiens	SSAT2	spermidine/spermine N1-acetyltransferase family member 2	2	unreviewed
HIF1A	ERAL1	H. sapiens	ERA, H-ERA, HERA-B, HERA-A, ERAL1A	Era-like 12S mitochondrial rRNA chaperone 1	1	unreviewed
HIF1A	SART3	H. sapiens	p110, P100, DSAP1, TIP110, p110(nrb), RP11-13G14	squamous cell carcinoma antigen recognized by T cells 3	1	unreviewed
HIF1A	ABCF2	H. sapiens	ABC28, HUSSY18, HUSSY-18, EST133090	ATP-binding cassette, sub-family F (GCN20), member 2	1	unreviewed
HIF1A	TP73	H. sapiens	P73	tumor protein p73	1	reviewed
HIF1A	TUBA1A	H. sapiens	LIS3, TUBA3, B-ALPHA-1	tubulin, alpha 1a	2	unreviewed
HIF1A	NSF	H. sapiens	SKD2	N-ethylmaleimide-sensitive factor	1	reviewed
HIF1A	CEBPA	H. sapiens	CEBP, C/EBP-alpha	CCAAT/enhancer binding protein (C/EBP), alpha	3	reviewed
HIF1A	COMMD1	H. sapiens	MURR1, C2orf5	copper metabolism (Murr1) domain containing 1	2	unreviewed
HIF1A	COPS5	H. sapiens	JAB1, CSN5, SGN5, MOV-34	COP9 signalosome subunit 5	3	unreviewed
HIF1A	FOS	H. sapiens	p55, AP-1, C-FOS	FBJ murine osteosarcoma viral oncogene homolog	1	unreviewed
HIF1A	EFTUD2	H. sapiens	MFDM, MFDGA, Snu114, Snrp116, U5-116KD, SNRNP116	elongation factor Tu GTP binding domain containing 2	1	unreviewed
HIF1A	ELP3	H. sapiens	KAT9	elongator acetyltransferase complex subunit 3	1	reviewed
HIF1A	NCOA1	H. sapiens	SRC1, RIP160, KAT13A, bHLHe74, F-SRC-1, bHLHe42	nuclear receptor coactivator 1	1	unreviewed
HIF1A	SMAD3	H. sapiens	LDS3, MADH3, LDS1C, JV15-2, HSPC193, HsT17436	SMAD family member 3	6	unreviewed
HIF1A	CAND1	H. sapiens	TIP120, TIP120A	cullin-associated and neddylation-dissociated 1	1	unreviewed
HIF1A	SIRT2	H. sapiens	SIR2, SIR2L, SIR2L2	sirtuin 2	2	unreviewed
HIF1A	HEXIM1	H. sapiens	CLP1, MAQ1, HIS1, EDG1	hexamethylene bis-acetamide inducible 1	1	reviewed
HIF1A	EPHA2	H. sapiens	ECK, CTPA, CTPP1, ARCC2, CTRCT6	EPH receptor A2	1	unreviewed
HIF1A	VCP	H. sapiens	p97, TERA, ALS14, IBMPFD, HEL-220, IBMPFD1, HEL-S-70	valosin containing protein	1	reviewed
HIF1A	FZR1	H. sapiens	FZR, FZR2, HCDH, CDH1, HCDH1, CDC20C	fizzy/cell division cycle 20 related 1 (Drosophila)	1	unreviewed
HIF1A	IDH3B	H. sapiens	RP46, H-IDHB, RP4-686C3.2	isocitrate dehydrogenase 3 (NAD+) beta	1	reviewed
HIF1A	EGLN1	H. sapiens	HPH2, PHD2, SM20, HPH-2, ECYT3, ZMYND6, HIFPH2, HIF-PH2, C1orf12, PNAS-118	egl-9 family hypoxia-inducible factor 1	1	unreviewed
HIF1A	RLIM	H. sapiens	RNF12, NY-REN-43, CTD-2530H13.3	ring finger protein, LIM domain interacting	1	reviewed
HIF1A	UMPS	H. sapiens	OPRT, OK/SW-cl.21	uridine monophosphate synthetase	1	unreviewed
HIF1A	CASR	H. sapiens	FHH, CAR, HHC, FIH, EIG8, HHC1, PCAR1, NSHPT, GPRC2A, HYPOC1	calcium-sensing receptor	3	unreviewed
HIF1A	ESR1	H. sapiens	ER, ESR, Era, ESRA, ESTRR, NR3A1, RP1-130E4.1	estrogen receptor 1	1	unreviewed
HIF1A	ACTA1	H. sapiens	NEM3, MPFD, CFTD, ASMA, NEM1, NEM2, ACTA, CFTDM, CFTD1, RP5-1068B5.2	actin, alpha 1, skeletal muscle	2	unreviewed
HIF1A	ATAD3A	H. sapiens	RP5-832C2.1	ATPase family, AAA domain containing 3A	1	reviewed
HIF1A	RUNX1T1	H. sapiens	CDR, ETO, MTG8, AML1T1, ZMYND2, CBFA2T1	runt-related transcription factor 1; translocated to, 1 (cyclin D-related)	1	unreviewed
HIF1A	IQGAP3	H. sapiens	-	IQ motif containing GTPase activating protein 3	1	reviewed
HIF1A	CHD4	H. sapiens	CHD-4, Mi-2b, Mi2-BETA	chromodomain helicase DNA binding protein 4	2	reviewed
HIF1A	USP28	H. sapiens	-	ubiquitin specific peptidase 28	1	unreviewed
HIF1A	PARK2	H. sapiens	PDJ, PRKN, LPRS2, AR-JP, KB-152G3.1	parkin RBR E3 ubiquitin protein ligase	1	unreviewed
HIF1A	FGFR4	H. sapiens	TKF, JTK2, CD334	fibroblast growth factor receptor 4	1	unreviewed
HIF1A	PFKFB4	H. sapiens	-	6-phosphofructo-2-kinase/fructose-2,6-biphosphatase 4	1	reviewed
HIF1A	DDB1	H. sapiens	XPE, XPCE, DDBA, XAP1, XPE-BF, UV-DDB1	damage-specific DNA binding protein 1, 127kDa	1	unreviewed
HIF1A	DPM1	H. sapiens	MPDS, CDGIE, RP5-914P20.2	dolichyl-phosphate mannosyltransferase polypeptide 1, catalytic subunit	1	reviewed
HIF1A	BTAF1	H. sapiens	MOT1, TAF172, TAFII170, TAF(II)170	BTAF1 RNA polymerase II, B-TFIID transcription factor-associated, 170kDa	1	unreviewed
HIF1A	BNIP3	H. sapiens	NIP3	BCL2/adenovirus E1B 19kDa interacting protein 3	1	unreviewed
HIF1A	RELA	H. sapiens	p65, NFKB3	v-rel avian reticuloendotheliosis viral oncogene homolog A	1	unreviewed
HIF1A	RUNX2	H. sapiens	CCD, OSF2, CLCD, AML3, CCD1, CBFA1, OSF-2, PEA2aA, PEBP2aA, RP1-166H4.1, ... more	runt-related transcription factor 2	2	unreviewed
HIF1A	TCEB1	H. sapiens	eloC, SIII	transcription elongation factor B (SIII), polypeptide 1 (15kDa, elongin C)	1	unreviewed
HIF1A	MED23	H. sapiens	SUR2, CRSP3, MRT18, SUR-2, ARC130, CRSP130, CRSP133, DRIP130, RP5-914N13.2	mediator complex subunit 23	1	unreviewed
HIF1A	MAPK1	H. sapiens	p38, p40, p41, ERK, ERK2, ERT1, ERK-2, PRKM1, MAPK2, PRKM2, ... more	mitogen-activated protein kinase 1	3	unreviewed
HIF1A	PTK6	H. sapiens	BRK	protein tyrosine kinase 6	2	reviewed
HIF1A	CAPN1	H. sapiens	CANP, muCL, CANP1, PIG30, muCANP, CANPL1	calpain 1, (mu/I) large subunit	1	unreviewed
HIF1A	CEP350	H. sapiens	GM133, CAP350, RP11-502H18.1	centrosomal protein 350kDa	1	unreviewed
HIF1A	AIFM1	H. sapiens	AIF, CMTX4, NAMSD, COWCK, CMT2D, NADMR, PDCD8, COXPD6, RP3-438D16.2	apoptosis-inducing factor, mitochondrion-associated, 1	1	unreviewed
HIF1A	BDH1	H. sapiens	BDH, SDR9C1	3-hydroxybutyrate dehydrogenase, type 1	1	unreviewed
HIF1A	NEDD8	H. sapiens	NEDD-8	neural precursor cell expressed, developmentally down-regulated 8	2	reviewed
HIF1A	HDAC3	H. sapiens	HD3, RPD3, RPD3-2	histone deacetylase 3	3	reviewed
HIF1A	CTNNB1	H. sapiens	CTNNB, MRD19, armadillo, OK/SW-cl.35	catenin (cadherin-associated protein), beta 1, 88kDa	6	unreviewed
HIF1A	CDK9	H. sapiens	TAK, CTK1, C-2k, CDC2L4, PITALRE, RP11-228B15.5	cyclin-dependent kinase 9	1	unreviewed
HIF1A	SEPT9	H. sapiens	MSF, NAPB, MSF1, SINT1, PNUTL4, SeptD1, AF17q25	septin 9	4	unreviewed
HIF1A	GLIS2	H. sapiens	NKL, NPHP7	GLIS family zinc finger 2	1	reviewed
HIF1A	CDKN2B	H. sapiens	P15, MTS2, TP15, CDK4I, INK4B, p15INK4b, RP11-149I2.1	cyclin-dependent kinase inhibitor 2B (p15, inhibits CDK4)	1	unreviewed
HIF1A	IKBKG	H. sapiens	IP, IP2, IP1, NEMO, FIP3, IPD2, Fip3p, FIP-3, IMD33, ZC2HC9, ... more	inhibitor of kappa light polypeptide gene enhancer in B-cells, kinase gamma	3	unreviewed
HIF1A	MCM7	H. sapiens	MCM2, CDC47, P85MCM, PNAS146, P1CDC47, PPP1R104, P1.1-MCM3	minichromosome maintenance complex component 7	1	unreviewed
HIF1A	TELO2	H. sapiens	CLK2, TEL2	telomere maintenance 2	1	unreviewed
HIF1A	DAP3	H. sapiens	DAP-3, MRPS29, bMRP-10, MRP-S29	death associated protein 3	1	unreviewed
HIF1A	ELK1	H. sapiens	-	ELK1, member of ETS oncogene family	1	reviewed
HIF1A	MTOR	H. sapiens	FRAP, RAPT1, RAFT1, FRAP1, FRAP2	mechanistic target of rapamycin (serine/threonine kinase)	1	unreviewed
HIF1A	TP63	H. sapiens	p51, p63, NBP, RHS, LMS, AIS, p40, KET, EEC3, p73H, ... more	tumor protein p63	1	unreviewed
HIF1A	POLRMT	H. sapiens	MTRNAP, MTRPOL, APOLMT, h-mtRPOL	polymerase (RNA) mitochondrial (DNA directed)	1	reviewed
HIF1A	XPOT	H. sapiens	XPO3	exportin, tRNA	1	reviewed
HIF1A	HCFC1	H. sapiens	CFF, HCF, MRX3, VCAF, HCF1, HFC1, HCF-1, PPP1R89	host cell factor C1	1	unreviewed
HIF1A	RALY	H. sapiens	P542, HNRPCL2, RP1-64K7.1	RALY heterogeneous nuclear ribonucleoprotein	1	unreviewed
HIF1A	EIF5A2	H. sapiens	eIF5AII, EIF-5A2	eukaryotic translation initiation factor 5A2	1	reviewed
HIF1A	EAF2	H. sapiens	U19, BM040, TRAITS, BM-040	ELL associated factor 2	2	unreviewed
HIF1A	SHC1	H. sapiens	SHC, SHCA, RP11-307C12.1	SHC (Src homology 2 domain containing) transforming protein 1	1	unreviewed
HIF1A	PSMC3	H. sapiens	TBP1	proteasome (prosome, macropain) 26S subunit, ATPase, 3	1	unreviewed
HIF1A	HDAC7	H. sapiens	HD7A, HDAC7A	histone deacetylase 7	3	unreviewed
HIF1A	PRKDC	H. sapiens	HYRC, p350, DNAPK, HYRC1, DNPK1, IMD26, XRCC7, DNA-PKcs	protein kinase, DNA-activated, catalytic polypeptide	1	unreviewed
HIF1A	SAMHD1	H. sapiens	DCIP, HDDC1, MOP-5, CHBL2, SBBI88, RP1-132F21.1	SAM domain and HD domain 1	1	unreviewed
HIF1A	NBN	H. sapiens	NBS, P95, ATV, NBS1, AT-V2, AT-V1	nibrin	2	unreviewed
HIF1A	ARNT	H. sapiens	HIF1B, TANGO, bHLHe2, HIF1BETA, HIF-1beta, HIF1-beta, HIF-1-beta	aryl hydrocarbon receptor nuclear translocator	8	unreviewed
HIF1A	RB1	H. sapiens	RB, pRb, OSRC, pp110, p105-Rb, PPP1R130, RP11-174I10.1	retinoblastoma 1	3	reviewed
HIF1A	OS9	H. sapiens	OS-9, ERLEC2	osteosarcoma amplified 9, endoplasmic reticulum lectin	4	reviewed
HIF1A	USP22	H. sapiens	USP3L	ubiquitin specific peptidase 22	1	unreviewed
HIF1A	KAT5	H. sapiens	TIP, PLIP, ESA1, TIP60, cPLA2, ZC2HC5, HTATIP, HTATIP1	K(lysine) acetyltransferase 5	2	unreviewed
HIF1A	HIST1H2BH	H. sapiens	H2BFJ, H2B/j	histone cluster 1, H2bh	1	reviewed
HIF1A	CTSB	H. sapiens	APPS, CPSB	cathepsin B	1	unreviewed
HIF1A	E2F7	H. sapiens	-	E2F transcription factor 7	1	reviewed
HIF1A	USP7	H. sapiens	TEF1, HAUSP	ubiquitin specific peptidase 7 (herpes virus-associated)	5	unreviewed
HIF1A	CPEB2	H. sapiens	CPEB-2, CPE-BP2, hCPEB-2	cytoplasmic polyadenylation element binding protein 2	1	reviewed
HIF1A	HDAC5	H. sapiens	HD5, NY-CO-9	histone deacetylase 5	2	unreviewed
HIF1A	DCAF13	H. sapiens	GM83, WDSOF1, HSPC064	DDB1 and CUL4 associated factor 13	1	unreviewed
HIF1A	IL11	H. sapiens	AGIF, IL-11	interleukin 11	1	reviewed
HIF1A	STUB1	H. sapiens	CHIP, UBOX1, SCAR16, NY-CO-7, SDCCAG7, HSPABP2, LA16c-313D11.6	STIP1 homology and U-box containing protein 1, E3 ubiquitin protein ligase	4	unreviewed
HIF1A	PARP1	H. sapiens	PARP, PPOL, ADPRT, ARTD1, PARP-1, ADPRT1, ADPRT 1, pADPRT-1, RP11-125A15.2	poly (ADP-ribose) polymerase 1	1	unreviewed
HIF1A	PNPLA6	H. sapiens	sws, NTE, BNHS, SPG39, NTEMND, iPLA2delta	patatin-like phospholipase domain containing 6	1	unreviewed
HIF1A	KAT2B	H. sapiens	CAF, PCAF, P/CAF	K(lysine) acetyltransferase 2B	4	reviewed
HIF1A	BRCA1	H. sapiens	IRIS, PSCP, FANCS, RNF53, BRCC1, PNCA4, BRCAI, PPP1R53, BROVCA1	breast cancer 1, early onset	1	unreviewed
HIF1A	TRIP13	H. sapiens	16E1BP	thyroid hormone receptor interactor 13	1	unreviewed
HIF1A	CBWD1	H. sapiens	COBP, RP11-143M1.6	COBW domain containing 1	1	reviewed
HIF1A	NLN	H. sapiens	MEP, MOP, AGTBP, EP24.16	neurolysin (metallopeptidase M3 family)	1	unreviewed
HIF1A	CSNK1D	H. sapiens	ASPS, HCKID, FASPS2, CKIdelta	casein kinase 1, delta	1	unreviewed
HIF1A	RAD23B	H. sapiens	P58, HR23B, HHR23B, RP11-131A5.1	RAD23 homolog B (S. cerevisiae)	1	reviewed
HIF1A	ELL	H. sapiens	MEN, ELL1, PPP1R68, C19orf17	elongation factor RNA polymerase II	1	unreviewed
HIF1A	ARNT2	H. sapiens	WEDAS, bHLHe1	aryl-hydrocarbon receptor nuclear translocator 2	3	unreviewed
HIF1A	MID2	H. sapiens	FXY2, TRIM1, RNF60, MRX101, RP6-191P20.2	midline 2	1	unreviewed
HIF1A	EP400	H. sapiens	P400, CAGH32, TNRC12	E1A binding protein p400	1	unreviewed
HIF1A	HSP90AB1	H. sapiens	HSPC2, HSP84, HSPCB, D6S182, HSP90B, RP1-302G2.1	heat shock protein 90kDa alpha (cytosolic), class B member 1	5	unreviewed
HIF1A	KDM3A	H. sapiens	TSGA, JMJD1, JHDM2A, JHMD2A, JMJD1A	lysine (K)-specific demethylase 3A	2	unreviewed
HIF1A	PDGFRB	H. sapiens	IMF1, IBGC4, PDGFR, JTK12, CD140B, PDGFR1, PDGFR-1	platelet-derived growth factor receptor, beta polypeptide	1	unreviewed
HIF1A	DNAJA2	H. sapiens	DJ3, RDJ2, DJA2, DNJ3, DNAJ, CPR3, HIRIP4, PRO3015	DnaJ (Hsp40) homolog, subfamily A, member 2	1	unreviewed
HIF1A	NQO1	H. sapiens	DTD, QR1, DHQU, DIA4, NMOR1, NMORI	NAD(P)H dehydrogenase, quinone 1	1	unreviewed
HIF1A	SRC	H. sapiens	ASV, SRC1, c-SRC, p60-Src, RP5-823N20.1	SRC proto-oncogene, non-receptor tyrosine kinase	3	unreviewed
HIF1A	PFKM	H. sapiens	PFKX, PFK1, GSD7, PFKA, PFK-1, ATP-PFK, PPP1R122	phosphofructokinase, muscle	1	unreviewed
HIF1A	GKAP1	H. sapiens	GKAP42, FKSG21	G kinase anchoring protein 1	1	unreviewed
HIF1A	PELO	H. sapiens	CGI-17, PRO1770	pelota homolog (Drosophila)	1	reviewed
HIF1A	MMS19	H. sapiens	MET18, MMS19L, hMMS19, RP11-452K12.5	MMS19 nucleotide excision repair homolog (S. cerevisiae)	1	unreviewed
HIF1A	CLP1	H. sapiens	HEAB, hClp1	cleavage and polyadenylation factor I subunit 1	1	unreviewed
HIF1A	NUP93	H. sapiens	NIC96	nucleoporin 93kDa	1	unreviewed
HIF1A	CBFA2T3	H. sapiens	ETO2, MTG16, MTGR2, ZMYND4	core-binding factor, runt domain, alpha subunit 2; translocated to, 3	2	unreviewed
HIF1A	SMURF2	H. sapiens	-	SMAD specific E3 ubiquitin protein ligase 2	2	reviewed
HIF1A	AURKA	H. sapiens	AIK, BTAK, AURA, STK7, STK6, ARK1, STK15, PPP1R47, AURORA2, RP5-1167H4.6	aurora kinase A	1	unreviewed
HIF1A	SLC25A22	H. sapiens	GC1, NET44, EIEE3	solute carrier family 25 (mitochondrial carrier: glutamate), member 22	1	unreviewed
HIF1A	FOXM1	H. sapiens	TGT3, MPP2, HFH11, MPP-2, INS-1, HNF-3, PIG29, FKHL16, FOXM1B, HFH-11, ... more	forkhead box M1	2	unreviewed
HIF1A	UNC45A	H. sapiens	SMAP1, SMAP-1, GCUNC45, UNC-45A, GCUNC-45, GC-UNC45, IRO039700	unc-45 homolog A (C. elegans)	1	unreviewed
HIF1A	GNL3	H. sapiens	NS, E2IG3, NNP47, C77032	guanine nucleotide binding protein-like 3 (nucleolar)	1	unreviewed
HIF1A	MAFG	H. sapiens	hMAF	v-maf avian musculoaponeurotic fibrosarcoma oncogene homolog G	2	reviewed
HIF1A	VHL	H. sapiens	VHL1, pVHL, RCA1, HRCA1	von Hippel-Lindau tumor suppressor, E3 ubiquitin protein ligase	6	reviewed
HIF1A	MCM3	H. sapiens	P1.h, RLFB, HCC5, P1-MCM3, RP1-108C2.3	minichromosome maintenance complex component 3	1	reviewed
HIF1A	FAF1	H. sapiens	hFAF1, CGI-03, HFAF1s, UBXD12, UBXN3A	Fas (TNFRSF6) associated factor 1	1	unreviewed
HIF1A	HDAC1	H. sapiens	HD1, RPD3, RPD3L1, GON-10, RP4-811H24.2	histone deacetylase 1	6	unreviewed
HIF1A	C19ORF70	H. sapiens	QIL1, P117	chromosome 19 open reading frame 70	1	reviewed
HIF1A	AR	H. sapiens	KD, TFM, AIS, SBMA, DHTR, NR3C4, HYSP1, SMAX1, HUMARA, RP11-383C12.1	androgen receptor	4	unreviewed
HIF1A	NF2	H. sapiens	SCH, ACN, BANF	neurofibromin 2 (merlin)	1	unreviewed
HIF1A	RBX1	H. sapiens	ROC1, RNF75, BA554C12.1, RP11-554C12.1	ring-box 1, E3 ubiquitin protein ligase	1	reviewed
HIF1A	SENP3	H. sapiens	Ulp1, SSP3, SMT3IP1	SUMO1/sentrin/SMT3 specific peptidase 3	1	unreviewed
HIF1A	MTA1	H. sapiens	-	metastasis associated 1	4	reviewed
HIF1A	ELAVL1	H. sapiens	HUR, Hua, MelG, ELAV1	ELAV like RNA binding protein 1	1	unreviewed
HIF1A	DNAJB1	H. sapiens	Sis1, Hdj1, Hsp40, HSPF1, RSPH16B	DnaJ (Hsp40) homolog, subfamily B, member 1	1	unreviewed
HIF1A	ZNF518A	H. sapiens	ZNF518	zinc finger protein 518A	1	reviewed
HIF1A	PRPF6	H. sapiens	TOM, ANT1, Prp6, RP60, ANT-1, hPrp6, U5-102K, C20orf14, SNRNP102	pre-mRNA processing factor 6	1	reviewed
HIF1A	PIAS1	H. sapiens	GBP, ZMIZ3, DDXBP1, GU/RH-II	protein inhibitor of activated STAT, 1	1	unreviewed
HIF1A	XRCC6	H. sapiens	ML8, KU70, TLAA, CTC75, CTCBF, G22P1, CTA-216E10.7	X-ray repair complementing defective repair in Chinese hamster cells 6	1	unreviewed
HIF1A	FGF11	H. sapiens	FHF3	fibroblast growth factor 11	2	unreviewed
HIF1A	HIF3A	H. sapiens	MOP7, IPAS, PASD7, HIF-3A, bHLHe17	hypoxia inducible factor 3, alpha subunit	2	unreviewed
HIF1A	MYH1	H. sapiens	MYHa, HEL71, MYHSA1, MyHC-2x, MyHC-2X/D	myosin, heavy chain 1, skeletal muscle, adult	2	reviewed
HIF1A	SNRNP200	H. sapiens	RP33, BRR2, HELIC2, ASCC3L1, U5-200KD	small nuclear ribonucleoprotein 200kDa (U5)	1	unreviewed
HIF1A	OTUD7B	H. sapiens	ZA20D1, CEZANNE, RP11-212K13.2	OTU deubiquitinase 7B	1	reviewed
HIF1A	MON2	H. sapiens	-	MON2 homolog (S. cerevisiae)	1	unreviewed
HIF1A	F12	H. sapiens	HAF, HAE3, HAEX	coagulation factor XII (Hageman factor)	3	reviewed
HIF1A	TCEANC2	H. sapiens	C1orf83, RP4-758J24.3	transcription elongation factor A (SII) N-terminal and central domain containing 2	1	unreviewed
HIF1A	TIMM50	H. sapiens	TIM50, TIM50L, PRO1512	translocase of inner mitochondrial membrane 50 homolog (S. cerevisiae)	1	unreviewed
HIF1A	PCBP2	H. sapiens	HNRPE2, HNRNPE2, hnRNP-E2	poly(rC) binding protein 2	1	reviewed
HIF1A	GCN1L1	H. sapiens	GCN1, GCN1L, PRIC295	GCN1 general control of amino-acid synthesis 1-like 1 (yeast)	1	unreviewed
HIF1A	SPRY2	H. sapiens	hSPRY2	sprouty homolog 2 (Drosophila)	2	reviewed
HIF1A	MCL1	H. sapiens	TM, EAT, MCL1S, Mcl-1, MCL1L, BCL2L3, MCL1-ES, mcl1/EAT, bcl2-L-3	myeloid cell leukemia 1	2	unreviewed
HIF1A	TRIM37	H. sapiens	MUL, POB1, TEF3	tripartite motif containing 37	1	unreviewed
HIF1A	TP53	H. sapiens	P53, LFS1, BCC7, TRP53	tumor protein p53	7	unreviewed
HIF1A	MYC	H. sapiens	MYCC, MRTL, c-Myc, bHLHe39	v-myc avian myelocytomatosis viral oncogene homolog	1	unreviewed
HIF1A	FHL3	H. sapiens	SLIM2	four and a half LIM domains 3	2	unreviewed
HIF1A	ETV4	H. sapiens	E1AF, PEA3, PEAS3, E1A-F	ets variant 4	2	unreviewed
HIF1A	FANCI	H. sapiens	KIAA1794	Fanconi anemia, complementation group I	1	unreviewed
HIF1A	BANP	H. sapiens	SMAR1, BEND1, SMARBP1	BTG3 associated nuclear protein	1	unreviewed
HIF1A	TRRAP	H. sapiens	Tra1, TR-AP, PAF400, STAF40, PAF350/400	transformation/transcription domain-associated protein	1	unreviewed
HIF1A	CYP1A2	H. sapiens	CP12, P3-450, P450(PA)	cytochrome P450, family 1, subfamily A, polypeptide 2	1	reviewed
HIF1A	FHL2	H. sapiens	DRAL, AAG11, SLIM3, FHL-2, SLIM-3	four and a half LIM domains 2	4	unreviewed
HIF1A	RPL4	H. sapiens	L4	ribosomal protein L4	1	unreviewed
HIF1A	DIMT1	H. sapiens	DIM1, HUSSY5, DIMT1L, HSA9761, HUSSY-05	DIM1 dimethyladenosine transferase 1 homolog (S. cerevisiae)	1	unreviewed
HIF1A	XPO1	H. sapiens	emb, CRM1, exp1	exportin 1	1	unreviewed
HIF1A	RFC3	H. sapiens	RFC38	replication factor C (activator 1) 3, 38kDa	1	reviewed
HIF1A	ACTL6A	H. sapiens	Arp4, ACTL6, BAF53A, INO80K, ARPN-BETA	actin-like 6A	1	unreviewed
HIF1A	LAMP2	H. sapiens	LAMPB, LAMP-2, LGP110, CD107b	lysosomal-associated membrane protein 2	3	reviewed
HIF1A	PRPF8	H. sapiens	RP13, PRP8, PRPC8, HPRP8, SNRNP220	pre-mRNA processing factor 8	1	unreviewed
HIF1A	HMGA1	H. sapiens	HMG-R, HMGIY, HMGA1A, RP11-513I15.2	high mobility group AT-hook 1	1	unreviewed
HIF1A	PDK1	H. sapiens	-	pyruvate dehydrogenase kinase, isozyme 1	1	unreviewed
HIF1A	UBE2I	H. sapiens	P18, UBC9, C358B7.1, LA16c-358B7.1	ubiquitin-conjugating enzyme E2I	2	unreviewed
HIF1A	CPSF1	H. sapiens	P/cl.18, CPSF160, HSU37012	cleavage and polyadenylation specific factor 1, 160kDa	1	unreviewed
HIF1A	HNRNPF	H. sapiens	HNRPF, mcs94-1, OK/SW-cl.23	heterogeneous nuclear ribonucleoprotein F	1	unreviewed
NR1I3	PSMC4	H. sapiens	S6, TBP7, RPT3, TBP-7, MIP224	proteasome (prosome, macropain) 26S subunit, ATPase, 4	1	reviewed
NR1I3	NPC1	H. sapiens	NPC	Niemann-Pick disease, type C1	1	reviewed
NR1I3	MED17	H. sapiens	CRSP6, TRAP80, CRSP77, DRIP80	mediator complex subunit 17	3	unreviewed
NR1I3	HSP90AA1	H. sapiens	EL52, LAP2, HSPN, Hsp90, HSPC1, LAP-2, HSP86, HSPCA, Hsp89, HSP90N, ... more	heat shock protein 90kDa alpha (cytosolic), class A member 1	1	unreviewed
NR1I3	NCOA3	H. sapiens	AIB1, RAC3, ACTR, SRC3, pCIP, CTG26, SRC-3, AIB-1, TNRC16, TNRC14, ... more	nuclear receptor coactivator 3	1	unreviewed
NR1I3	TRIM24	H. sapiens	TF1A, TIF1, PTC6, RNF82, TIF1A, hTIF1, TIF1ALPHA	tripartite motif containing 24	1	reviewed
NR1I3	MAP4	H. sapiens	-	microtubule-associated protein 4	1	reviewed
NR1I3	HNF4A	H. sapiens	TCF, MODY, HNF4, FRTS4, TCF14, MODY1, NR2A1, HNF4a9, HNF4a8, HNF4a7, ... more	hepatocyte nuclear factor 4, alpha	1	unreviewed
NR1I3	NR0B1	H. sapiens	AHC, DSS, HHG, GTD, AHX, DAX1, AHCH, DAX-1, SRXY2, NROB1	nuclear receptor subfamily 0, group B, member 1	2	unreviewed
NR1I3	SNRPD3	H. sapiens	SMD3, Sm-D3	small nuclear ribonucleoprotein D3 polypeptide 18kDa	1	reviewed
NR1I3	CHD9	H. sapiens	KISH2, CReMM, AD013, AD-013, PRIC320	chromodomain helicase DNA binding protein 9	1	unreviewed
NR1I3	MED1	H. sapiens	PBP, CRSP1, RB18A, TRIP2, PPARBP, TRAP220, PPARGBP, DRIP230, DRIP205, CRSP200	mediator complex subunit 1	3	unreviewed
NR1I3	SNX13	H. sapiens	RGS-PX1	sorting nexin 13	1	unreviewed
NR1I3	PRKD2	H. sapiens	PKD2, nPKC-D2, HSPC187	protein kinase D2	1	unreviewed
NR1I3	ESR1	H. sapiens	ER, ESR, Era, ESRA, ESTRR, NR3A1, RP1-130E4.1	estrogen receptor 1	1	unreviewed
NR1I3	NCOA2	H. sapiens	SRC2, TIF2, GRIP1, KAT13C, NCoA-2, bHLHe75	nuclear receptor coactivator 2	3	unreviewed
NR1I3	HSPA2	H. sapiens	HSP70-2, HSP70-3	heat shock 70kDa protein 2	1	reviewed
NR1I3	PPM1B	H. sapiens	PP2CB, PP2CBETA, PPC2BETAX, PP2C-beta, PP2C-beta-X	protein phosphatase, Mg2+/Mn2+ dependent, 1B	3	unreviewed
NR1I3	FTH1	H. sapiens	FHC, FTH, HFE5, PLIF, PIG15, FTHL6, OK/SW-cl.84	ferritin, heavy polypeptide 1	1	unreviewed
NR1I3	NCOA1	H. sapiens	SRC1, RIP160, KAT13A, bHLHe74, F-SRC-1, bHLHe42	nuclear receptor coactivator 1	3	unreviewed
NR1I3	UBB	H. sapiens	-	ubiquitin B	3	reviewed
NR1I3	MED23	H. sapiens	SUR2, CRSP3, MRT18, SUR-2, ARC130, CRSP130, CRSP133, DRIP130, RP5-914N13.2	mediator complex subunit 23	3	unreviewed
NR1I3	MED12	H. sapiens	OKS, OPA1, FGS1, HOPA, OHDOX, ARC240, TNRC11, MED12S, CAGH45, TRAP230	mediator complex subunit 12	1	unreviewed
NR1I3	PML	H. sapiens	MYL, RNF71, TRIM19, PP8675	promyelocytic leukemia	1	unreviewed
NR1I3	PPARGC1A	H. sapiens	PGC1, LEM6, PGC1A, PGC-1v, PPARGC1, PGC-1(alpha)	peroxisome proliferator-activated receptor gamma, coactivator 1 alpha	1	unreviewed
NR1I3	MED4	H. sapiens	VDRIP, ARC36, DRIP36, TRAP36, HSPC126, RP11-90M2.2	mediator complex subunit 4	3	unreviewed
NR1I3	POU1F1	H. sapiens	PIT1, Pit-1, CPHD1, GHF-1, POU1F1a	POU class 1 homeobox 1	1	unreviewed
NR1I3	MED14	H. sapiens	CSRP, RGR1, EXLM1, CRSP2, CXorf4, TRAP170, CRSP150, DRIP150	mediator complex subunit 14	3	unreviewed
NR1I3	SRC	H. sapiens	ASV, SRC1, c-SRC, p60-Src, RP5-823N20.1	SRC proto-oncogene, non-receptor tyrosine kinase	1	unreviewed
NR1I3	DNMT3L	H. sapiens	-	DNA (cytosine-5-)-methyltransferase 3-like	1	reviewed
NR1I3	HSPA4	H. sapiens	RY, HSPH2, APG-2, hsp70, hsp70RY, HS24/P52, HEL-S-5a	heat shock 70kDa protein 4	1	reviewed
NR1I3	RXRA	H. sapiens	NR2B1	retinoid X receptor, alpha	5	unreviewed
NR1I3	HSPA8	H. sapiens	LAP1, NIP71, LAP-1, HSC70, HSC71, HSC54, HSP71, HSP73, HEL-33, HSPA10, ... more	heat shock 70kDa protein 8	1	unreviewed
NR1I3	IGH	H. sapiens	IGD1, IGHV, IGH@, IGHJ, IGHV@, IGHD@, IGHJ@, IGHDY1, IGH.1@	immunoglobulin heavy locus	1	unreviewed
NR1I3	HSPA6	H. sapiens	-	heat shock 70kDa protein 6 (HSP70B')	1	reviewed
NR1I3	MED24	H. sapiens	CRSP4, THRAP4, ARC100, CRSP100, TRAP100, DRIP100	mediator complex subunit 24	2	unreviewed
NR1I3	MED13	H. sapiens	THRAP1, ARC250, HSPC221, TRAP240, DRIP250	mediator complex subunit 13	3	unreviewed
NR1I3	PSMC5	H. sapiens	S8, p45, SUG1, TBP10, SUG-1, TRIP1, p45/SUG	proteasome (prosome, macropain) 26S subunit, ATPase, 5	2	unreviewed
NR1I3	MED15	H. sapiens	TIG1, CTG7A, CAG7A, TIG-1, PCQAP, TNRC7, ARC105	mediator complex subunit 15	1	unreviewed
F3	MICB	H. sapiens	PERB11.2, DAAP-210H10.1	MHC class I polypeptide-related sequence B	1	unreviewed
F3	A4GNT	H. sapiens	alpha4GnT	alpha-1,4-N-acetylglucosaminyltransferase	1	reviewed
F3	CLDND1	H. sapiens	C3orf4, HSPC174, GENX-3745	claudin domain containing 1	1	unreviewed
F3	CLEC4A	H. sapiens	DCIR, LLIR, DDB27, CLECSF6, HDCGC13P	C-type lectin domain family 4, member A	1	unreviewed
F3	COLEC10	H. sapiens	CLL1, UNQ366/PRO702	collectin sub-family member 10 (C-type lectin)	1	reviewed
F3	DAD1	H. sapiens	OST2	defender against cell death 1	2	reviewed
F3	ELAVL1	H. sapiens	HUR, Hua, MelG, ELAV1	ELAV like RNA binding protein 1	1	unreviewed
F3	F7	H. sapiens	SPCA	coagulation factor VII (serum prothrombin conversion accelerator)	2	reviewed
F3	FCRL2	H. sapiens	SPAP1, IFGP4, IRTA4, FCRH2, SPAP1C, SPAP1B, SPAP1A, CD307b, RP11-367J7.6	Fc receptor-like 2	1	reviewed
F3	FCRL4	H. sapiens	FCRH4, IRTA1, IGFP2, CD307d	Fc receptor-like 4	1	reviewed
F3	FLNA	H. sapiens	MNS, FLN, OPD, FMD, ABPX, FLN1, OPD1, XLVD, OPD2, XMVD, ... more	filamin A, alpha	1	unreviewed
F3	HLA-C	H. sapiens	HLC-C, PSORS1, D6S204, HLA-JY3, XXbac-BCX101P6.2	major histocompatibility complex, class I, C	1	unreviewed
F3	HPCAL4	H. sapiens	HLP4	hippocalcin like 4	1	reviewed
F3	LYN	H. sapiens	JTK8, p56Lyn, p53Lyn	LYN proto-oncogene, Src family tyrosine kinase	1	unreviewed
F3	MAGT1	H. sapiens	IAP, XMEN, OST3B, MRX95, PRO0756, bA217H1.1, RP11-217H1.1	magnesium transporter 1	1	unreviewed
F3	MDM2	H. sapiens	HDMX, hdm2, ACTFS	MDM2 proto-oncogene, E3 ubiquitin protein ligase	1	reviewed
F3	MICA	H. sapiens	MIC-A, PERB11.1, DAMA-345G11.2	MHC class I polypeptide-related sequence A	1	unreviewed
F3	NCR1	H. sapiens	LY94, NKP46, CD335, NK-p46, XXbac-BCX195L8.10-004	natural cytotoxicity triggering receptor 1	1	unreviewed
F3	ORC4	H. sapiens	ORC4L, ORC4P	origin recognition complex, subunit 4	1	unreviewed
F3	P2RX2	H. sapiens	P2X2, DFNA41	purinergic receptor P2X, ligand-gated ion channel, 2	1	unreviewed
F3	PLG	H. sapiens	RP1-81D8.1	plasminogen	1	reviewed
F3	PPP2R4	H. sapiens	PTPA, PP2A, PR53, RP11-247A12.4	protein phosphatase 2A activator, regulatory subunit 4	1	reviewed
F3	RAB13	H. sapiens	GIG4	RAB13, member RAS oncogene family	1	unreviewed
F3	RABIF	H. sapiens	MSS4, RASGRF3, RASGFR3	RAB interacting factor	1	reviewed
F3	SCN3B	H. sapiens	SCNB3, ATFB16, BRGDA7, HSA243396	sodium channel, voltage-gated, type III, beta subunit	1	unreviewed
F3	STT3B	H. sapiens	SIMP, CDG1X, STT3-B	STT3B, subunit of the oligosaccharyltransferase complex (catalytic)	1	reviewed
F3	STUB1	H. sapiens	CHIP, UBOX1, SCAR16, NY-CO-7, SDCCAG7, HSPABP2, LA16c-313D11.6	STIP1 homology and U-box containing protein 1, E3 ubiquitin protein ligase	2	unreviewed
F3	STX12	H. sapiens	STX13, STX14, RP3-426I6.4	syntaxin 12	1	reviewed
F3	TM9SF4	H. sapiens	dJ836N17.2, RP5-836N17.2	transmembrane 9 superfamily protein member 4	4	unreviewed
F3	TNFSF8	H. sapiens	CD30L, CD153, CD30LG	tumor necrosis factor (ligand) superfamily, member 8	1	unreviewed
F3	VSIG4	H. sapiens	CRIg, Z39IG, RP6-159A1.1	V-set and immunoglobulin domain containing 4	1	unreviewed
F3	YES1	H. sapiens	Yes, c-yes, HsT441, P61-YES	YES proto-oncogene 1, Src family tyrosine kinase	1	unreviewed
TERT	UBE2D3	H. sapiens	UBC4/5, UBCH5C, E2(17)KB3	ubiquitin-conjugating enzyme E2D 3	2	unreviewed
TERT	ACAA2	H. sapiens	DSAEC	acetyl-CoA acyltransferase 2	1	reviewed
TERT	AKT1	H. sapiens	RAC, AKT, PKB, CWS6, PRKBA, RAC-ALPHA, PKB-ALPHA	v-akt murine thymoma viral oncogene homolog 1	1	unreviewed
TERT	ANXA2	H. sapiens	P36, LPC2, ANX2, LIP2, CAL1H, LPC2D, ANX2L4, PAP-IV, HEL-S-270	annexin A2	1	unreviewed
TERT	APEX1	H. sapiens	APE, APX, APE1, HAP1, APEX, REF1, APEN	APEX nuclease (multifunctional DNA repair enzyme) 1	1	unreviewed
TERT	ATP5B	H. sapiens	ATPMB, ATPSB, HEL-S-271	ATP synthase, H+ transporting, mitochondrial F1 complex, beta polypeptide	1	unreviewed
TERT	ATR	H. sapiens	MEC1, FRP1, SCKL, SCKL1, FCTCS	ATR serine/threonine kinase	1	unreviewed
TERT	BECN1	H. sapiens	ATG6, VPS30, beclin1	beclin 1, autophagy related	1	unreviewed
TERT	BRAF	H. sapiens	NS7, RAFB1, BRAF1, B-RAF1	B-Raf proto-oncogene, serine/threonine kinase	1	unreviewed
TERT	BRCA2	H. sapiens	FAD, FAD1, GLM3, FACD, PNCA2, BRCC2, FANCD, XRCC11, FANCD1, BROVCA2, ... more	breast cancer 2, early onset	1	unreviewed
TERT	C19ORF40	H. sapiens	FAAP24	chromosome 19 open reading frame 40	1	unreviewed
TERT	CBLC	H. sapiens	CBL-3, RNF57, CBL-SL	Cbl proto-oncogene C, E3 ubiquitin protein ligase	1	unreviewed
TERT	CCND2	H. sapiens	MPPH3, KIAK0002	cyclin D2	1	reviewed
TERT	CCNE1	H. sapiens	CCNE	cyclin E1	1	unreviewed
TERT	CCT5	H. sapiens	CCTE, HEL-S-69, CCT-epsilon, TCP-1-epsilon	chaperonin containing TCP1, subunit 5 (epsilon)	1	unreviewed
TERT	CDK4	H. sapiens	CMM3, PSK-J3	cyclin-dependent kinase 4	1	reviewed
TERT	CDK6	H. sapiens	MCPH12, PLSTIRE	cyclin-dependent kinase 6	1	reviewed
TERT	CDKN2A	H. sapiens	P19, ARF, MLM, P14, P16, CMM2, MTS1, INK4, TP16, INK4A, ... more	cyclin-dependent kinase inhibitor 2A	1	unreviewed
TERT	CDKN2B	H. sapiens	P15, MTS2, TP15, CDK4I, INK4B, p15INK4b, RP11-149I2.1	cyclin-dependent kinase inhibitor 2B (p15, inhibits CDK4)	1	unreviewed
TERT	CEBPZ	H. sapiens	CBF, NOC1, CBF2, HSP-CBF	CCAAT/enhancer binding protein (C/EBP), zeta	1	unreviewed
TERT	CELF1	H. sapiens	NAPOR, CUGBP, NAB50, hNab50, CUG-BP, CUGBP1, BRUNOL2, EDEN-BP	CUGBP, Elav-like family member 1	1	unreviewed
TERT	CIB1	H. sapiens	CIB, CIBP, KIP1, PRKDCIP, SIP2-28	calcium and integrin binding 1 (calmyrin)	4	unreviewed
TERT	DACH1	H. sapiens	DACH, RP11-512J14.1	dachshund family transcription factor 1	1	reviewed
TERT	DAXX	H. sapiens	EAP1, DAP6, BING2, DADB-159G18.9	death-domain associated protein	1	unreviewed
TERT	DDB1	H. sapiens	XPE, XPCE, DDBA, XAP1, XPE-BF, UV-DDB1	damage-specific DNA binding protein 1, 127kDa	1	unreviewed
TERT	DDX51	H. sapiens	-	DEAD (Asp-Glu-Ala-Asp) box polypeptide 51	1	reviewed
TERT	DKC1	H. sapiens	DKC, CBF5, DKCX, NAP57, NOLA4, XAP101	dyskeratosis congenita 1, dyskerin	1	unreviewed
TERT	DYNLL1	H. sapiens	PIN, LC8, LC8a, DLC8, DLC1, DNCL1, hdlc1, DNCLC1	dynein, light chain, LC8-type 1	1	unreviewed
TERT	DYRK2	H. sapiens	-	dual-specificity tyrosine-(Y)-phosphorylation regulated kinase 2	2	reviewed
TERT	EIF2S1	H. sapiens	EIF2, EIF-2, EIF2A, EIF-2A, EIF-2alpha	eukaryotic translation initiation factor 2, subunit 1 alpha, 35kDa	1	unreviewed
TERT	ENO1	H. sapiens	PPH, NNE, MPB1, ENO1L1	enolase 1, (alpha)	1	unreviewed
TERT	ETV1	H. sapiens	ER81	ets variant 1	1	unreviewed
TERT	FAM192A	H. sapiens	CDA10, NIP30, CDA018, C16orf94	family with sequence similarity 192, member A	1	reviewed
TERT	FGFR4	H. sapiens	TKF, JTK2, CD334	fibroblast growth factor receptor 4	1	unreviewed
TERT	FIGNL2	H. sapiens	-	fidgetin-like 2	1	reviewed
TERT	FOXO3	H. sapiens	FOXO2, FKHRL1, AF6q21, FOXO3A, FKHRL1P2	forkhead box O3	2	reviewed
TERT	FUBP3	H. sapiens	FBP3, RP11-57C19.3	far upstream element (FUSE) binding protein 3	1	unreviewed
TERT	FZR1	H. sapiens	FZR, FZR2, HCDH, CDH1, HCDH1, CDC20C	fizzy/cell division cycle 20 related 1 (Drosophila)	1	unreviewed
TERT	GLA	H. sapiens	GALA	galactosidase, alpha	1	reviewed
TERT	GLIS2	H. sapiens	NKL, NPHP7	GLIS family zinc finger 2	1	reviewed
TERT	GNL3L	H. sapiens	RP11-353K22.1	guanine nucleotide binding protein-like 3 (nucleolar)-like	1	reviewed
TERT	GRM1	H. sapiens	MGLU1, GPRC1A, SCAR13, MGLUR1, PPP1R85	glutamate receptor, metabotropic 1	1	reviewed
TERT	HNRNPC	H. sapiens	C2, C1, SNRPC, HNRPC, HNRNP	heterogeneous nuclear ribonucleoprotein C (C1/C2)	1	unreviewed
TERT	HSP90AA1	H. sapiens	EL52, LAP2, HSPN, Hsp90, HSPC1, LAP-2, HSP86, HSPCA, Hsp89, HSP90N, ... more	heat shock protein 90kDa alpha (cytosolic), class A member 1	6	unreviewed
TERT	HSPA1A	H. sapiens	HSPA1, HSP72, HSP70I, HSP70-1, HSP70-1A, HEL-S-103, DAQB-147D11.1	heat shock 70kDa protein 1A	1	unreviewed
TERT	HSPA4	H. sapiens	RY, HSPH2, APG-2, hsp70, hsp70RY, HS24/P52, HEL-S-5a	heat shock 70kDa protein 4	1	reviewed
TERT	IREB2	H. sapiens	ACO3, IRP2, IRP2AD	iron-responsive element binding protein 2	1	reviewed
TERT	MAP2K3	H. sapiens	MEK3, MKK3, PRKMK3, MAPKK3, SAPKK2, SAPKK-2	mitogen-activated protein kinase kinase 3	1	unreviewed
TERT	MAP2K5	H. sapiens	MEK5, PRKMK5, MAPKK5, HsT17454	mitogen-activated protein kinase kinase 5	1	unreviewed
TERT	MAP3K5	H. sapiens	ASK1, MEKK5, MAPKKK5, RP3-325F22.4	mitogen-activated protein kinase kinase kinase 5	1	reviewed
TERT	MCRS1	H. sapiens	P78, MCRS2, MSP58, INO80Q, ICP22BP	microspherule protein 1	2	unreviewed
TERT	MDM2	H. sapiens	HDMX, hdm2, ACTFS	MDM2 proto-oncogene, E3 ubiquitin protein ligase	5	reviewed
TERT	MET	H. sapiens	HGFR, c-Met, RCCP2, AUTS9	MET proto-oncogene, receptor tyrosine kinase	1	reviewed
TERT	MKRN1	H. sapiens	RNF61	makorin ring finger protein 1	1	unreviewed
TERT	MTOR	H. sapiens	FRAP, RAPT1, RAFT1, FRAP1, FRAP2	mechanistic target of rapamycin (serine/threonine kinase)	1	unreviewed
TERT	MUS81	H. sapiens	SLX3	MUS81 structure-specific endonuclease subunit	1	reviewed
TERT	MYC	H. sapiens	MYCC, MRTL, c-Myc, bHLHe39	v-myc avian myelocytomatosis viral oncogene homolog	2	unreviewed
TERT	NAT10	H. sapiens	ALP, NET43	N-acetyltransferase 10 (GCN5-related)	1	unreviewed
TERT	NCL	H. sapiens	C23	nucleolin	2	reviewed
TERT	NF2	H. sapiens	SCH, ACN, BANF	neurofibromin 2 (merlin)	1	unreviewed
TERT	NR2C2	H. sapiens	TR4, TAK1	nuclear receptor subfamily 2, group C, member 2	1	unreviewed
TERT	NUDT16L1	H. sapiens	SDOS	nudix (nucleoside diphosphate linked moiety X)-type motif 16-like 1	1	unreviewed
TERT	PABPC1	H. sapiens	PAB1, PABP, PABP1, PABPL1, PABPC2	poly(A) binding protein, cytoplasmic 1	1	unreviewed
TERT	PBK	H. sapiens	SPK, TOPK, CT84, HEL164, Nori-3	PDZ binding kinase	1	unreviewed
TERT	PDGFRA	H. sapiens	CD140A, PDGFR2, PDGFR-2, RHEPDGFRA	platelet-derived growth factor receptor, alpha polypeptide	1	unreviewed
TERT	PFDN1	H. sapiens	PDF, PFD1	prefoldin subunit 1	1	unreviewed
TERT	PHF20L1	H. sapiens	CGI-72, TDRD20B	PHD finger protein 20-like 1	1	unreviewed
TERT	PINX1	H. sapiens	LPTL, LPTS	PIN2/TERF1 interacting, telomerase inhibitor 1	2	unreviewed
TERT	PML	H. sapiens	MYL, RNF71, TRIM19, PP8675	promyelocytic leukemia	1	unreviewed
TERT	POT1	H. sapiens	CMM10, HPOT1	protection of telomeres 1	1	reviewed
TERT	PPIA	H. sapiens	CYPA, CYPH, HEL-S-69p	peptidylprolyl isomerase A (cyclophilin A)	1	unreviewed
TERT	PPIG	H. sapiens	CYP, SRCyp, SCAF10, CARS-Cyp	peptidylprolyl isomerase G (cyclophilin G)	1	reviewed
TERT	PPP2R4	H. sapiens	PTPA, PP2A, PR53, RP11-247A12.4	protein phosphatase 2A activator, regulatory subunit 4	1	reviewed
TERT	PRKCA	H. sapiens	AAG6, PKCA, PRKACA, PKC-alpha	protein kinase C, alpha	1	unreviewed
TERT	PRKD2	H. sapiens	PKD2, nPKC-D2, HSPC187	protein kinase D2	1	unreviewed
TERT	PRPF4B	H. sapiens	PRP4, PR4H, PRP4K, PRP4H, dJ1013A10.1, RP5-1013A10.2	pre-mRNA processing factor 4B	1	unreviewed
TERT	PTGES3	H. sapiens	P23, TEBP, cPGES	prostaglandin E synthase 3 (cytosolic)	5	unreviewed
TERT	RAF1	H. sapiens	NS5, CRAF, Raf-1, c-Raf, CMD1NN	Raf-1 proto-oncogene, serine/threonine kinase	1	unreviewed
TERT	RALY	H. sapiens	P542, HNRPCL2, RP1-64K7.1	RALY heterogeneous nuclear ribonucleoprotein	1	unreviewed
TERT	RASSF1	H. sapiens	123F2, RDA32, NORE2A, REH3P21, RASSF1A	Ras association (RalGDS/AF-6) domain family member 1	1	unreviewed
TERT	RBBP6	H. sapiens	PACT, P2P-R, RBQ-1, My038, SNAMA	retinoblastoma binding protein 6	1	unreviewed
TERT	RELA	H. sapiens	p65, NFKB3	v-rel avian reticuloendotheliosis viral oncogene homolog A	1	unreviewed
TERT	RPL3L	H. sapiens	-	ribosomal protein L3-like	1	reviewed
TERT	RPS6KB1	H. sapiens	S6K, S6K1, PS6K, STK14A, p70-S6K, p70 S6KA, p70-alpha, S6K-beta-1, p70(S6K)-alpha	ribosomal protein S6 kinase, 70kDa, polypeptide 1	1	unreviewed
TERT	RUVBL1	H. sapiens	RVB1, TIH1, ECP54, TIP49, PONTIN, TIP49A, NMP238, INO80H, Pontin52	RuvB-like AAA ATPase 1	4	unreviewed
TERT	RUVBL2	H. sapiens	RVB2, TIH2, ECP51, TIP48, REPTIN, TIP49B, INO80J, CGI-46	RuvB-like AAA ATPase 2	3	unreviewed
TERT	SERBP1	H. sapiens	CGI-55, HABP4L, CHD3IP, PAIRBP1, PAI-RBP1	SERPINE1 mRNA binding protein 1	1	reviewed
TERT	SLC7A11	H. sapiens	xCT, CCBR1	solute carrier family 7 (anionic amino acid transporter light chain, xc- system), member 11	1	reviewed
TERT	SMG5	H. sapiens	SMG-5, EST1B, LPTSRP1, LPTS-RP1, RP11-54H19.7	SMG5 nonsense mediated mRNA decay factor	1	reviewed
TERT	SMG6	H. sapiens	SMG-6, EST1A, hSMG5/7a, C17orf31	SMG6 nonsense mediated mRNA decay factor	2	unreviewed
TERT	SOX3	H. sapiens	PHP, SOXB, PHPX, MRGH, GHDX	SRY (sex determining region Y)-box 3	1	reviewed
TERT	SOX4	H. sapiens	EVI16	SRY (sex determining region Y)-box 4	1	reviewed
TERT	STEAP4	H. sapiens	TIARP, STAMP2, TNFAIP9	STEAP family member 4	1	unreviewed
TERT	STK11	H. sapiens	PJS, LKB1, hLKB1	serine/threonine kinase 11	1	unreviewed
TERT	STUB1	H. sapiens	CHIP, UBOX1, SCAR16, NY-CO-7, SDCCAG7, HSPABP2, LA16c-313D11.6	STIP1 homology and U-box containing protein 1, E3 ubiquitin protein ligase	2	unreviewed
TERT	SUDS3	H. sapiens	SDS3, SAP45	suppressor of defective silencing 3 homolog (S. cerevisiae)	1	unreviewed
TERT	SUGP2	H. sapiens	SFRS14	SURP and G patch domain containing 2	1	unreviewed
TERT	TEAD2	H. sapiens	ETF, TEF4, TEF-4, TEAD-2	TEA domain family member 2	1	unreviewed
TERT	TEP1	H. sapiens	TP1, TLP1, p240, VAULT2, TROVE1	telomerase-associated protein 1	2	unreviewed
TERT	TERC	H. sapiens	TR, hTR, TRC3, DKCA1, PFBMFT2, SCARNA19	telomerase RNA component	1	f
TERT	TERF1	H. sapiens	TRF, TRF1, PIN2, TRBF1, t-TRF1, hTRF1-AS	telomeric repeat binding factor (NIMA-interacting) 1	1	unreviewed
TERT	TGFBR2	H. sapiens	AAT3, RIIC, MFS2, LDS2, FAA3, TAAD2, LDS2B, LDS1B, TGFR-2, TGFbeta-RII	transforming growth factor, beta receptor II (70/80kDa)	1	reviewed
TERT	THUMPD1	H. sapiens	-	THUMP domain containing 1	1	reviewed
TERT	TIMM21	H. sapiens	TIM21, HSPC154, C18orf55	translocase of inner mitochondrial membrane 21 homolog (yeast)	1	unreviewed
TERT	TP53	H. sapiens	P53, LFS1, BCC7, TRP53	tumor protein p53	2	unreviewed
TERT	TPP1	H. sapiens	LPIC, GIG1, CLN2, TPP-1, SCAR7	tripeptidyl peptidase I	2	unreviewed
TERT	TUBA1B	H. sapiens	K-ALPHA-1	tubulin, alpha 1b	1	reviewed
TERT	U2SURP	H. sapiens	SR140, fSAPa	U2 snRNP-associated SURP domain containing	1	unreviewed
TERT	UBR5	H. sapiens	EDD, HYD, DD5, EDD1	ubiquitin protein ligase E3 component n-recognin 5	1	unreviewed
TERT	UPF1	H. sapiens	smg-2, RENT1, HUPF1, NORF1, pNORF1	UPF1 regulator of nonsense transcripts homolog (yeast)	1	unreviewed
TERT	VPRBP	H. sapiens	DCAF1	Vpr (HIV-1) binding protein	2	reviewed
TERT	WHSC1L1	H. sapiens	DC28, NSD3, pp14328	Wolf-Hirschhorn syndrome candidate 1-like 1	1	reviewed
TERT	XRCC5	H. sapiens	KUB2, NFIV, KU80, Ku86, KARP1, KARP-1	X-ray repair complementing defective repair in Chinese hamster cells 5 (double-strand-break rejoining)	3	unreviewed
TERT	XRCC6	H. sapiens	ML8, KU70, TLAA, CTC75, CTCBF, G22P1, CTA-216E10.7	X-ray repair complementing defective repair in Chinese hamster cells 6	2	unreviewed
TERT	YWHAQ	H. sapiens	1C5, HS1, 14-3-3	tyrosine 3-monooxygenase/tryptophan 5-monooxygenase activation protein, theta	2	reviewed
TERT	YWHAZ	H. sapiens	HEL4, YWHAD, KCIP-1, HEL-S-3, 14-3-3-zeta	tyrosine 3-monooxygenase/tryptophan 5-monooxygenase activation protein, zeta	1	reviewed
CYP2C9	CCDC47	H. sapiens	GK001, MSTP041	coiled-coil domain containing 47	1	unreviewed
CYP2C9	ACSL3	H. sapiens	ACS3, FACL3, PRO2194	acyl-CoA synthetase long-chain family member 3	1	unreviewed
CYP2C9	ADCY9	H. sapiens	AC9	adenylate cyclase 9	1	unreviewed
CYP2C9	ALDH3A2	H. sapiens	SLS, FALDH, ALDH10	aldehyde dehydrogenase 3 family, member A2	1	unreviewed
CYP2C9	ANKLE2	H. sapiens	Lem4, LEMD7, KIAA0692	ankyrin repeat and LEM domain containing 2	1	unreviewed
CYP2C9	ARFGAP3	H. sapiens	ARFGAP1, AL049757.1	ADP-ribosylation factor GTPase activating protein 3	1	unreviewed
CYP2C9	ATP13A1	H. sapiens	ATP13A, CGI-152	ATPase type 13A1	1	unreviewed
CYP2C9	ATP2B1	H. sapiens	PMCA1, PMCA1kb	ATPase, Ca++ transporting, plasma membrane 1	1	unreviewed
CYP2C9	CAMLG	H. sapiens	CAML	calcium modulating ligand	1	unreviewed
CYP2C9	CANX	H. sapiens	P90, CNX, IP90	calnexin	1	reviewed
CYP2C9	CD97	H. sapiens	TM7LN1	CD97 molecule	3	reviewed
CYP2C9	CDC37	H. sapiens	P50CDC37	cell division cycle 37	1	unreviewed
CYP2C9	CDKAL1	H. sapiens	-	CDK5 regulatory subunit associated protein 1-like 1	1	reviewed
CYP2C9	CKAP4	H. sapiens	p63, ERGIC-63, CLIMP-63	cytoskeleton-associated protein 4	1	reviewed
CYP2C9	CLCC1	H. sapiens	MCLC, RP11-475E11.6	chloride channel CLIC-like 1	1	unreviewed
CYP2C9	CYP2C18	H. sapiens	CPCI, CYP2C, CYP2C17, P450IIC17, P450-6B/29C, RP11-466J14.4	cytochrome P450, family 2, subfamily C, polypeptide 18	3	reviewed
CYP2C9	CYP2C19	H. sapiens	CPCJ, CYP2C, P450C2C, CYPIIC17, CYPIIC19, P450IIC19, RP11-400G3.4	cytochrome P450, family 2, subfamily C, polypeptide 19	2	reviewed
CYP2C9	CYP2D6	H. sapiens	CPD6, CYP2D, P450DB1, CYPIID6, P450C2D, CYP2DL1, CYP2D7P2, P450-DB1, CYP2D8P2, CYP2D7BP, ... more	cytochrome P450, family 2, subfamily D, polypeptide 6	1	unreviewed
CYP2C9	CYP3A4	H. sapiens	HLP, CP34, CP33, NF-25, CYP3A, P450C3, CYP3A3, CYPIIIA4, CYPIIIA3, P450PCN1	cytochrome P450, family 3, subfamily A, polypeptide 4	1	unreviewed
CYP2C9	DDRGK1	H. sapiens	UFBP1, C20orf116, dJ1187M17.3	DDRGK domain containing 1	1	unreviewed
CYP2C9	DHCR7	H. sapiens	SLOS	7-dehydrocholesterol reductase	1	unreviewed
CYP2C9	DNAJC1	H. sapiens	MTJ1, HTJ1, ERdj1, DNAJL1, RP11-399C16.1	DnaJ (Hsp40) homolog, subfamily C, member 1	1	unreviewed
CYP2C9	ECSIT	H. sapiens	SITPEC	ECSIT signalling integrator	1	reviewed
CYP2C9	EMD	H. sapiens	STA, EDMD, LEMD5, XX-FW88778H2.1	emerin	1	unreviewed
CYP2C9	ERC1	H. sapiens	ELKS, Cast2, ERC-1, RAB6IP2	ELKS/RAB6-interacting/CAST family member 1	1	unreviewed
CYP2C9	ESYT1	H. sapiens	MBC2, FAM62A	extended synaptotagmin-like protein 1	1	unreviewed
CYP2C9	FAF2	H. sapiens	ETEA, UBXD8, UBXN3B	Fas associated factor family member 2	1	unreviewed
CYP2C9	FNDC3A	H. sapiens	HUGO, FNDC3, bA203I16.5, bA203I16.1, RP11-203I16.5	fibronectin type III domain containing 3A	1	unreviewed
CYP2C9	HMOX2	H. sapiens	HO-2	heme oxygenase (decycling) 2	1	unreviewed
CYP2C9	HNRNPA1L2	H. sapiens	RP11-78J21.1	heterogeneous nuclear ribonucleoprotein A1-like 2	1	reviewed
CYP2C9	HUWE1	H. sapiens	MULE, LASU1, UREB1, Ib772, URE-B1, HECTH9, HSPC272, ARF-BP1, RP3-339A18.4	HECT, UBA and WWE domain containing 1, E3 ubiquitin protein ligase	1	unreviewed
CYP2C9	ITPR2	H. sapiens	IP3R2, CFAP48	inositol 1,4,5-trisphosphate receptor, type 2	1	reviewed
CYP2C9	ITPR3	H. sapiens	IP3R, IP3R3	inositol 1,4,5-trisphosphate receptor, type 3	1	reviewed
CYP2C9	JPH1	H. sapiens	JP1, JP-1	junctophilin 1	1	unreviewed
CYP2C9	KTN1	H. sapiens	CG1, KNT, MU-RMS-40.19	kinectin 1 (kinesin receptor)	1	unreviewed
CYP2C9	LEMD3	H. sapiens	MAN1	LEM domain containing 3	1	reviewed
CYP2C9	LMAN1	H. sapiens	MR60, gp58, F5F8D, FMFD1, MCFD1, ERGIC53, ERGIC-53	lectin, mannose-binding, 1	1	unreviewed
CYP2C9	LRRC49	H. sapiens	PGs4	leucine rich repeat containing 49	1	unreviewed
CYP2C9	LRRC59	H. sapiens	p34, PRO1855	leucine rich repeat containing 59	1	unreviewed
CYP2C9	MAST1	H. sapiens	SAST, SAST170	microtubule associated serine/threonine kinase 1	1	unreviewed
CYP2C9	MIA3	H. sapiens	ARNT, D320, TANGO, TANGO1, UNQ6077, RP11-378J18.4	melanoma inhibitory activity family, member 3	1	unreviewed
CYP2C9	NBR1	H. sapiens	M17S2, MIG19, IAI3B, 1A1-3B	neighbor of BRCA1 gene 1	1	unreviewed
CYP2C9	NDC1	H. sapiens	NET3, TMEM48, RP4-654H19.1	NDC1 transmembrane nucleoporin	1	reviewed
CYP2C9	NPLOC4	H. sapiens	NPL4	nuclear protein localization 4 homolog (S. cerevisiae)	1	unreviewed
CYP2C9	NSDHL	H. sapiens	H105E3, XAP104, SDR31E1	NAD(P) dependent steroid dehydrogenase-like	1	unreviewed
CYP2C9	PDCL	H. sapiens	PhLP, RP11-465F21.2	phosducin-like	1	unreviewed
CYP2C9	PDE3B	H. sapiens	HcGIP1, cGIPDE1	phosphodiesterase 3B, cGMP-inhibited	1	reviewed
CYP2C9	PDZD8	H. sapiens	PDZK8	PDZ domain containing 8	1	reviewed
CYP2C9	PGRMC1	H. sapiens	MPR, HPR6.6	progesterone receptor membrane component 1	1	reviewed
CYP2C9	PGRMC2	H. sapiens	DG6, PMBP	progesterone receptor membrane component 2	1	unreviewed
CYP2C9	PLXNB2	H. sapiens	MM1, PLEXB2, Nbla00445, dJ402G11.3, RP3-402G11.19-002	plexin B2	1	unreviewed
CYP2C9	POR	H. sapiens	CPR, CYPOR, P450R	P450 (cytochrome) oxidoreductase	1	unreviewed
CYP2C9	PREB	H. sapiens	SEC12	prolactin regulatory element binding	1	unreviewed
CYP2C9	PSMC3	H. sapiens	TBP1	proteasome (prosome, macropain) 26S subunit, ATPase, 3	1	unreviewed
CYP2C9	PSMD1	H. sapiens	S1, P112, Rpn2	proteasome (prosome, macropain) 26S subunit, non-ATPase, 1	1	reviewed
CYP2C9	PSMD4	H. sapiens	AF, S5A, ASF, AF-1, MCB1, Rpn10, pUB-R5, RP11-126K1.1	proteasome (prosome, macropain) 26S subunit, non-ATPase, 4	1	unreviewed
CYP2C9	PTPN1	H. sapiens	PTP1B	protein tyrosine phosphatase, non-receptor type 1	1	unreviewed
CYP2C9	RAB3D	H. sapiens	GOV, D2-2, RAD3D, RAB16	RAB3D, member RAS oncogene family	1	reviewed
CYP2C9	RABL3	H. sapiens	-	RAB, member of RAS oncogene family-like 3	1	reviewed
CYP2C9	RBM11	H. sapiens	-	RNA binding motif protein 11	1	reviewed
CYP2C9	RNF32	H. sapiens	LMBR2, HSD15, FKSG33, tcag7.575	ring finger protein 32	1	unreviewed
CYP2C9	RPN1	H. sapiens	OST1, RBPH1	ribophorin I	1	reviewed
CYP2C9	SEC22B	H. sapiens	ERS-24, SEC22L1	SEC22 vesicle trafficking protein homolog B (S. cerevisiae) (gene/pseudogene)	1	unreviewed
CYP2C9	SEC23IP	H. sapiens	P125, P125A, MSTP053	SEC23 interacting protein	1	unreviewed
CYP2C9	SEC63	H. sapiens	ERdj2, SEC63L, DNAJC23, PRO2507, RP1-191J18.4	SEC63 homolog (S. cerevisiae)	1	unreviewed
CYP2C9	SLC12A2	H. sapiens	BSC, BSC2, NKCC1, PPP1R141	solute carrier family 12 (sodium/potassium/chloride transporter), member 2	1	unreviewed
CYP2C9	SLC33A1	H. sapiens	AT1, AT-1, SPG42, ACATN, CCHLND	solute carrier family 33 (acetyl-CoA transporter), member 1	1	unreviewed
CYP2C9	SMPD4	H. sapiens	NET13, NSMASE3, NSMASE-3	sphingomyelin phosphodiesterase 4, neutral membrane (neutral sphingomyelinase-3)	1	unreviewed
CYP2C9	SREBF2	H. sapiens	SREBP2, bHLHd2, SREBP-2, CTA-250D10.14-005	sterol regulatory element binding transcription factor 2	1	unreviewed
CYP2C9	SRPR	H. sapiens	DP, Sralpha	signal recognition particle receptor (docking protein)	1	unreviewed
CYP2C9	SRPRB	H. sapiens	APMCF1, PSEC0230	signal recognition particle receptor, B subunit	1	unreviewed
CYP2C9	SSR3	H. sapiens	TRAPG	signal sequence receptor, gamma (translocon-associated protein gamma)	1	unreviewed
CYP2C9	STAMBP	H. sapiens	AMSH, MICCAP	STAM binding protein	1	unreviewed
CYP2C9	STAT5A	H. sapiens	MGF, STAT5	signal transducer and activator of transcription 5A	1	unreviewed
CYP2C9	STBD1	H. sapiens	GENX-3414, GENEX3414	starch binding domain 1	1	reviewed
CYP2C9	STIM1	H. sapiens	GOK, TAM, TAM1, STRMK, IMD10, D11S4896E	stromal interaction molecule 1	1	unreviewed
CYP2C9	STIM2	H. sapiens	-	stromal interaction molecule 2	1	unreviewed
CYP2C9	STT3B	H. sapiens	SIMP, CDG1X, STT3-B	STT3B, subunit of the oligosaccharyltransferase complex (catalytic)	1	reviewed
CYP2C9	STX18	H. sapiens	GIG9, Ufe1	syntaxin 18	1	unreviewed
CYP2C9	STX5	H. sapiens	SED5, STX5A	syntaxin 5	1	unreviewed
CYP2C9	SUN1	H. sapiens	UNC84A	Sad1 and UNC84 domain containing 1	1	unreviewed
CYP2C9	SYNE2	H. sapiens	NUA, TROPH, Nesp2, EDMD5, NUANCE, SYNE-2, Nesprin-2	spectrin repeat containing, nuclear envelope 2	1	unreviewed
CYP2C9	TACC1	H. sapiens	Ga55	transforming, acidic coiled-coil containing protein 1	1	unreviewed
CYP2C9	TMEM199	H. sapiens	C17orf32	transmembrane protein 199	1	unreviewed
CYP2C9	TMEM57	H. sapiens	MACOILIN, RP3-469D22.2	transmembrane protein 57	1	reviewed
CYP2C9	TOMM40	H. sapiens	TOM40, PEREC1, PER-EC1, C19orf1, D19S1177E	translocase of outer mitochondrial membrane 40 homolog (yeast)	2	unreviewed
CYP2C9	TOR1AIP1	H. sapiens	LAP1, LAP1B, RP11-533E19.1	torsin A interacting protein 1	1	unreviewed
CYP2C9	TOR1AIP2	H. sapiens	NET9, LULL1, IFRG15, RP11-12M5.5	torsin A interacting protein 2	1	unreviewed
CYP2C9	TPGS1	H. sapiens	PGs1, GTRGEO22, C19orf20	tubulin polyglutamylase complex subunit 1	1	reviewed
CYP2C9	TRIM13	H. sapiens	CAR, LEU5, RFP2, DLEU5, RNF77	tripartite motif containing 13	1	unreviewed
CYP2C9	TRPM7	H. sapiens	CHAK, CHAK1, ALSPDC, LTRPC7, LTrpC-7, TRP-PLIK	transient receptor potential cation channel, subfamily M, member 7	1	unreviewed
CYP2C9	TUBAL3	H. sapiens	-	tubulin, alpha-like 3	1	reviewed
CYP2C9	UBE2J1	H. sapiens	UBC6, Ubc6p, NCUBE1, CGI-76, HSPC205, HSPC153, NCUBE-1, HSU93243	ubiquitin-conjugating enzyme E2, J1	1	reviewed
CYP2C9	UBXN4	H. sapiens	UBXD2, erasin, UBXDC1	UBX domain protein 4	1	unreviewed
CYP2C9	VAPA	H. sapiens	VAP33, VAP-A, VAP-33, hVAP-33	VAMP (vesicle-associated membrane protein)-associated protein A, 33kDa	1	unreviewed
CYP2C9	VAPB	H. sapiens	ALS8, VAP-B, VAMP-B, RP5-1018E9.1	VAMP (vesicle-associated membrane protein)-associated protein B and C	1	unreviewed
CYP2C9	VCP	H. sapiens	p97, TERA, ALS14, IBMPFD, HEL-220, IBMPFD1, HEL-S-70	valosin containing protein	1	reviewed
CYP2C9	VEZT	H. sapiens	VEZATIN	vezatin, adherens junctions transmembrane protein	1	reviewed
CYP2C9	VRK2	H. sapiens	-	vaccinia related kinase 2	1	reviewed
CYP2C9	WDR41	H. sapiens	MSTP048	WD repeat domain 41	1	unreviewed
CYP2C9	WWOX	H. sapiens	FOR, WOX1, FRA16D, SCAR12, HHCMA56, PRO0128, SDR41C1, D16S432E	WW domain containing oxidoreductase	1	unreviewed
CYP2C9	YKT6	H. sapiens	-	YKT6 v-SNARE homolog (S. cerevisiae)	1	reviewed
CYP2C9	ZCCHC8	H. sapiens	RP11-15J22.5	zinc finger, CCHC domain containing 8	1	reviewed
CYP2C9	ZMPSTE24	H. sapiens	HGPS, PRO1, STE24, FACE1, Ste24p, FACE-1	zinc metallopeptidase STE24	1	unreviewed
MTTP	NF2	H. sapiens	SCH, ACN, BANF	neurofibromin 2 (merlin)	1	unreviewed
MTTP	APOB	H. sapiens	FLDB, LDLCQ4	apolipoprotein B	2	reviewed
MTTP	LRRC31	H. sapiens	HEL-S-293, UNQ9367/PRO34156	leucine rich repeat containing 31	1	reviewed
MTTP	P4HB	H. sapiens	PDI, GIT, DSI, PHDB, PDIA1, PROHB, PO4DB, PO4HB, ERBA2L, P4Hbeta	prolyl 4-hydroxylase, beta polypeptide	1	unreviewed
MTTP	PDIA2	H. sapiens	PDI, PDA2, PDIP, PDIR, LA16c-314G4.2	protein disulfide isomerase family A, member 2	1	unreviewed
MTTP	SNW1	H. sapiens	SKIP, Bx42, SKIIP, Prp45, PRPF45, NCOA-62	SNW domain containing 1	1	unreviewed
MTTP	TMPO	H. sapiens	TP, LAP2, LEMD4, CMD1T, PRO0868	thymopoietin	1	unreviewed
HMGCR	CHRNA9	H. sapiens	NACHRA9, HSA243342	cholinergic receptor, nicotinic, alpha 9 (neuronal)	1	reviewed
HMGCR	MARCH3	H. sapiens	RNF173, MARCH-III	membrane-associated ring finger (C3HC4) 3, E3 ubiquitin protein ligase	1	reviewed
HMGCR	MARCH4	H. sapiens	RNF174, MARCH-IV	membrane-associated ring finger (C3HC4) 4, E3 ubiquitin protein ligase	1	reviewed
HMGCR	ACVR1C	H. sapiens	ALK7, ACVRLK7	activin A receptor, type IC	1	unreviewed
HMGCR	ADCY9	H. sapiens	AC9	adenylate cyclase 9	1	unreviewed
HMGCR	AKT2	H. sapiens	PKBB, PRKBB, HIHGHH, PKBBETA, RAC-BETA	v-akt murine thymoma viral oncogene homolog 2	1	reviewed
HMGCR	ALAD	H. sapiens	PBGS, ALADH, RP11-10I9.1	aminolevulinate dehydratase	1	reviewed
HMGCR	AMFR	H. sapiens	GP78, RNF45	autocrine motility factor receptor, E3 ubiquitin protein ligase	1	unreviewed
HMGCR	ARFGAP2	H. sapiens	IRZ, ZFP289, ZNF289, Nbla10535	ADP-ribosylation factor GTPase activating protein 2	1	unreviewed
HMGCR	ARIH2	H. sapiens	ARI2, HT005, TRIAD1	ariadne RBR E3 ubiquitin protein ligase 2	1	unreviewed
HMGCR	ARL5B	H. sapiens	ARL8	ADP-ribosylation factor-like 5B	1	reviewed
HMGCR	ATP1B3	H. sapiens	CD298, ATPB-3	ATPase, Na+/K+ transporting, beta 3 polypeptide	2	reviewed
HMGCR	ATP2A1	H. sapiens	ATP2A, SERCA1	ATPase, Ca++ transporting, cardiac muscle, fast twitch 1	1	reviewed
HMGCR	AUP1	H. sapiens	-	ancient ubiquitous protein 1	1	reviewed
HMGCR	AVPR2	H. sapiens	V2R, NDI, DI1, DIR, DIR3, ADHR	arginine vasopressin receptor 2	2	unreviewed
HMGCR	B3GAT3	H. sapiens	GLCATI, glcUAT-I	beta-1,3-glucuronyltransferase 3	1	reviewed
HMGCR	BTN2A1	H. sapiens	BTF1, BT2.1, BTN2.1, DJ3E1.1, BK14H9.1, CTA-14H9.1	butyrophilin, subfamily 2, member A1	1	unreviewed
HMGCR	BTNL3	H. sapiens	BTNLR, BTN9.1, UNQ744/PRO1472	butyrophilin-like 3	1	unreviewed
HMGCR	C3ORF18	H. sapiens	G20	chromosome 3 open reading frame 18	1	reviewed
HMGCR	C3ORF52	H. sapiens	TTMP	chromosome 3 open reading frame 52	1	unreviewed
HMGCR	C9ORF91	H. sapiens	RP11-402G3.2	chromosome 9 open reading frame 91	1	reviewed
HMGCR	CANX	H. sapiens	P90, CNX, IP90	calnexin	1	reviewed
HMGCR	CCDC107	H. sapiens	PSEC0222, RP11-331F9.6	coiled-coil domain containing 107	1	reviewed
HMGCR	CCR6	H. sapiens	BN-1, DCR2, DRY6, CD196, CKRL3, CCR-6, GPR29, CKR-L3, CMKBR6, GPRCY4, ... more	chemokine (C-C motif) receptor 6	1	reviewed
HMGCR	CD209	H. sapiens	CDSIGN, CLEC4L, DC-SIGN, DC-SIGN1	CD209 molecule	3	unreviewed
HMGCR	CD79B	H. sapiens	B29, IGB, AGM6	CD79b molecule, immunoglobulin-associated beta	1	unreviewed
HMGCR	CHRAC1	H. sapiens	YCL1, CHARC1, CHRAC-1, CHARC15, CHRAC15, CHRAC-15	chromatin accessibility complex 1	1	unreviewed
HMGCR	CHRND	H. sapiens	FCCMS, CMS2A, SCCMS, ACHRD	cholinergic receptor, nicotinic, delta (muscle)	1	unreviewed
HMGCR	CKAP4	H. sapiens	p63, ERGIC-63, CLIMP-63	cytoskeleton-associated protein 4	1	reviewed
HMGCR	CLGN	H. sapiens	-	calmegin	2	reviewed
HMGCR	CLUAP1	H. sapiens	FAP22, CFAP22	clusterin associated protein 1	1	unreviewed
HMGCR	CMTM5	H. sapiens	CKLFSF5	CKLF-like MARVEL transmembrane domain containing 5	1	unreviewed
HMGCR	CTBP1	H. sapiens	BARS	C-terminal binding protein 1	1	unreviewed
HMGCR	CUL4A	H. sapiens	RP11-391H12.1	cullin 4A	1	reviewed
HMGCR	CXCR3	H. sapiens	GPR9, MigR, Mig-R, CD183, CD182, CKR-L2, IP10-R, CMKAR3	chemokine (C-X-C motif) receptor 3	1	unreviewed
HMGCR	CYP19A1	H. sapiens	ARO, ARO1, CPV1, CYAR, CYP19, CYPXIX, P-450AROM	cytochrome P450, family 19, subfamily A, polypeptide 1	1	unreviewed
HMGCR	CYP2C18	H. sapiens	CPCI, CYP2C, CYP2C17, P450IIC17, P450-6B/29C, RP11-466J14.4	cytochrome P450, family 2, subfamily C, polypeptide 18	1	reviewed
HMGCR	DCAF7	H. sapiens	AN11, WDR68, HAN11, SWAN-1	DDB1 and CUL4 associated factor 7	1	unreviewed
HMGCR	DCUN1D1	H. sapiens	SCRO, RP42, Tes3, SCCRO, DCNL1, DCUN1L1	DCN1, defective in cullin neddylation 1, domain containing 1	1	unreviewed
HMGCR	DGCR2	H. sapiens	LAN, IDD, DGS-C, SEZ-12	DiGeorge syndrome critical region gene 2	1	unreviewed
HMGCR	DNA2	H. sapiens	hDNA2, DNA2L, RP11-9E13.1	DNA replication helicase/nuclease 2	2	unreviewed
HMGCR	EP300	H. sapiens	p300, RSTS2, KAT3B, RP1-85F18.1	E1A binding protein p300	1	unreviewed
HMGCR	EPHB6	H. sapiens	HEP	EPH receptor B6	1	reviewed
HMGCR	ERLIN2	H. sapiens	SPFH2, SPG18, NET32, C8orf2, Erlin-2, UNQ2441	ER lipid raft associated 2	2	unreviewed
HMGCR	EVA1B	H. sapiens	FAM176B, C1orf78, RP11-268J15.2	eva-1 homolog B (C. elegans)	1	reviewed
HMGCR	FAF2	H. sapiens	ETEA, UBXD8, UBXN3B	Fas associated factor family member 2	1	unreviewed
HMGCR	FAM189A2	H. sapiens	X123, C9orf61, RP11-548B3.1	family with sequence similarity 189, member A2	1	unreviewed
HMGCR	GABRA6	H. sapiens	-	gamma-aminobutyric acid (GABA) A receptor, alpha 6	2	reviewed
HMGCR	GJD3	H. sapiens	GJC1, GJA11, CX31.9, Cx30.2	gap junction protein, delta 3, 31.9kDa	1	reviewed
HMGCR	GPR114	H. sapiens	PGR27, UNQ2524/PRO6017	G protein-coupled receptor 114	2	reviewed
HMGCR	GPR17	H. sapiens	-	G protein-coupled receptor 17	1	reviewed
HMGCR	HEPACAM2	H. sapiens	MIKI, UNQ305/PRO346	HEPACAM family member 2	1	unreviewed
HMGCR	IGF1R	H. sapiens	IGFR, IGFIR, CD221, JTK13	insulin-like growth factor 1 receptor	1	reviewed
HMGCR	IGF2BP1	H. sapiens	IMP1, ZBP1, CRDBP, IMP-1, VICKZ1, CRD-BP	insulin-like growth factor 2 mRNA binding protein 1	1	unreviewed
HMGCR	IL17RA	H. sapiens	IL17R, CD217, CANDF5, CDw217, IL-17RA, hIL-17R	interleukin 17 receptor A	1	reviewed
HMGCR	INSIG1	H. sapiens	CL6, CL-6	insulin induced gene 1	7	reviewed
HMGCR	INSIG2	H. sapiens	-	insulin induced gene 2	1	reviewed
HMGCR	INSRR	H. sapiens	IRR	insulin receptor-related receptor	1	unreviewed
HMGCR	KCNK16	H. sapiens	TALK1, TALK-1, K2p16.1	potassium channel, subfamily K, member 16	1	unreviewed
HMGCR	KCNS3	H. sapiens	KV9.3	potassium voltage-gated channel, delayed-rectifier, subfamily S, member 3	3	reviewed
HMGCR	KHSRP	H. sapiens	FBP2, KSRP, FUBP2	KH-type splicing regulatory protein	1	unreviewed
HMGCR	KIF20A	H. sapiens	MKLP2, RAB6KIFL	kinesin family member 20A	1	unreviewed
HMGCR	KRAS	H. sapiens	NS, NS3, CFC2, KRAS1, KRAS2, RASK2, KI-RAS, K-RAS4A, K-RAS4B, K-RAS2B, ... more	Kirsten rat sarcoma viral oncogene homolog	1	unreviewed
HMGCR	LAMP1	H. sapiens	LAMPA, LGP120, CD107a	lysosomal-associated membrane protein 1	1	reviewed
HMGCR	LDLR	H. sapiens	FH, FHC, LDLCQ2	low density lipoprotein receptor	1	reviewed
HMGCR	LPAR1	H. sapiens	LPA1, EDG2, VZG1, edg-2, vzg-1, GPR26, Gpcr26, rec.1.3, Mrec1.3, RP11-104M22.2	lysophosphatidic acid receptor 1	1	unreviewed
HMGCR	LPAR2	H. sapiens	EDG4, LPA2, LPA-2, EDG-4	lysophosphatidic acid receptor 2	1	unreviewed
HMGCR	LRRTM1	H. sapiens	UNQ675/PRO1309	leucine rich repeat transmembrane neuronal 1	1	unreviewed
HMGCR	MOGS	H. sapiens	DER7, GCS1, CDG2B, CWH41	mannosyl-oligosaccharide glucosidase	1	unreviewed
HMGCR	NAT14	H. sapiens	KLP1	N-acetyltransferase 14 (GCN5-related, putative)	1	unreviewed
HMGCR	NPRL3	H. sapiens	MARE, NPR3, HS-40, RMD11, CGTHBA, C16orf35, Z69666.1-003	nitrogen permease regulator-like 3 (S. cerevisiae)	1	unreviewed
HMGCR	OCIAD1	H. sapiens	OCIA, ASRIJ, TPA018	OCIA domain containing 1	1	unreviewed
HMGCR	OR13J1	H. sapiens	OR9-2	olfactory receptor, family 13, subfamily J, member 1	1	reviewed
HMGCR	P2RY2	H. sapiens	P2U, HP2U, P2Y2, P2U1, P2UR, P2Y2R, P2RU1, RP11-800A3.4	purinergic receptor P2Y, G-protein coupled, 2	1	unreviewed
HMGCR	P2RY8	H. sapiens	P2Y8, RP11-261P4.4	purinergic receptor P2Y, G-protein coupled, 8	1	reviewed
HMGCR	PCDHA3	H. sapiens	PCDH-ALPHA3	protocadherin alpha 3	1	reviewed
HMGCR	PCDHB3	H. sapiens	PCDH-BETA3	protocadherin beta 3	1	reviewed
HMGCR	PCDHGC4	H. sapiens	PCDH-GAMMA-C4	protocadherin gamma subfamily C, 4	2	reviewed
HMGCR	PFKFB1	H. sapiens	F6PK, PFRX, HL2K	6-phosphofructo-2-kinase/fructose-2,6-biphosphatase 1	1	unreviewed
HMGCR	PIGH	H. sapiens	GPI-H	phosphatidylinositol glycan anchor biosynthesis, class H	1	reviewed
HMGCR	PLA2G4C	H. sapiens	CPLA2-gamma	phospholipase A2, group IVC (cytosolic, calcium-independent)	1	reviewed
HMGCR	PRKAA1	H. sapiens	AMPK, AMPKa1	protein kinase, AMP-activated, alpha 1 catalytic subunit	1	reviewed
HMGCR	PTCHD3	H. sapiens	PTR	patched domain containing 3	1	unreviewed
HMGCR	PTGIR	H. sapiens	IP, PRIPR	prostaglandin I2 (prostacyclin) receptor (IP)	2	unreviewed
HMGCR	RAB1A	H. sapiens	RAB1, YPT1	RAB1A, member RAS oncogene family	1	unreviewed
HMGCR	RAB1B	H. sapiens	-	RAB1B, member RAS oncogene family	1	reviewed
HMGCR	RABGEF1	H. sapiens	RAP1, RABEX5, rabex-5	RAB guanine nucleotide exchange factor (GEF) 1	1	unreviewed
HMGCR	RETSAT	H. sapiens	UNQ439/PRO872	retinol saturase (all-trans-retinol 13,14-reductase)	1	unreviewed
HMGCR	RIC3	H. sapiens	AYST720, PRO1385, UNQ720/PRO1385	RIC3 acetylcholine receptor chaperone	2	unreviewed
HMGCR	RICTOR	H. sapiens	PIA, AVO3, hAVO3	RPTOR independent companion of MTOR, complex 2	1	unreviewed
HMGCR	RNF139	H. sapiens	TRC8, RCA1, HRCA1	ring finger protein 139	1	unreviewed
HMGCR	RNF148	H. sapiens	-	ring finger protein 148	1	reviewed
HMGCR	RPN1	H. sapiens	OST1, RBPH1	ribophorin I	2	reviewed
HMGCR	RPN2	H. sapiens	SWP1, RPNII, RPN-II, RIBIIR, RP3-343K2.2	ribophorin II	1	reviewed
HMGCR	SCAP	H. sapiens	PSEC0227	SREBF chaperone	1	unreviewed
HMGCR	SEC23B	H. sapiens	CDAII, CDAN2, HEMPAS, CDA-II, RP11-379J5.1	Sec23 homolog B (S. cerevisiae)	1	reviewed
HMGCR	SEC61B	H. sapiens	-	Sec61 beta subunit	1	reviewed
HMGCR	SEC62	H. sapiens	HTP1, TP-1, TLOC1, Dtrp1	SEC62 homolog (S. cerevisiae)	1	unreviewed
HMGCR	SLC15A3	H. sapiens	PHT2, PTR3, OCTP	solute carrier family 15 (oligopeptide transporter), member 3	1	unreviewed
HMGCR	SLC24A3	H. sapiens	NCKX3, RP1-122P22.1	solute carrier family 24 (sodium/potassium/calcium exchanger), member 3	1	reviewed
HMGCR	SLC39A3	H. sapiens	ZIP3, ZIP-3	solute carrier family 39 (zinc transporter), member 3	1	unreviewed
HMGCR	SLC39A7	H. sapiens	KE4, HKE4, ZIP7, RING5, H2-KE4, D6S115E, D6S2244E, DADB-100D22.3	solute carrier family 39 (zinc transporter), member 7	1	unreviewed
HMGCR	SORCS2	H. sapiens	-	sortilin-related VPS10 domain containing receptor 2	1	unreviewed
HMGCR	SPINT2	H. sapiens	PB, Kop, HAI2, HAI-2, DIAR3	serine peptidase inhibitor, Kunitz type, 2	1	unreviewed
HMGCR	SRPRB	H. sapiens	APMCF1, PSEC0230	signal recognition particle receptor, B subunit	1	unreviewed
HMGCR	STARD13	H. sapiens	DLC2, GT650, ARHGAP37, LINC00464, RP11-81F11.1	StAR-related lipid transfer (START) domain containing 13	1	unreviewed
HMGCR	SYVN1	H. sapiens	HRD1, DER3	synovial apoptosis inhibitor 1, synoviolin	1	unreviewed
HMGCR	TBL1XR1	H. sapiens	C21, IRA1, DC42, TBLR1	transducin (beta)-like 1 X-linked receptor 1	1	unreviewed
HMGCR	TCEB2	H. sapiens	ELOB, SIII	transcription elongation factor B (SIII), polypeptide 2 (18kDa, elongin B)	1	reviewed
HMGCR	TCF3	H. sapiens	E47, E2A, VDIR, ITF1, TCF-3, bHLHb21	transcription factor 3	1	unreviewed
HMGCR	TCTN3	H. sapiens	OFD4, TECT3, JBTS18, C10orf61, RP11-7D5.3	tectonic family member 3	1	unreviewed
HMGCR	TLR9	H. sapiens	CD289, UNQ5798/PRO19605	toll-like receptor 9	1	unreviewed
HMGCR	TMEM30A	H. sapiens	CDC50A, C6orf67	transmembrane protein 30A	1	unreviewed
HMGCR	TMEM71	H. sapiens	-	transmembrane protein 71	1	reviewed
HMGCR	TMPRSS11B	H. sapiens	-	transmembrane protease, serine 11B	1	reviewed
HMGCR	TRAPPC12	H. sapiens	TTC15, TTC-15, CGI-87	trafficking protein particle complex 12	1	unreviewed
HMGCR	TRAPPC13	H. sapiens	C5orf44	trafficking protein particle complex 13	1	unreviewed
HMGCR	TRAPPC5	H. sapiens	TRS31	trafficking protein particle complex 5	1	reviewed
HMGCR	TST	H. sapiens	RDS, LL22NC01-146D10.3	thiosulfate sulfurtransferase (rhodanese)	1	reviewed
HMGCR	TTYH1	H. sapiens	XXbac-BCX535A19.1	tweety family member 1	1	reviewed
HMGCR	UBC	H. sapiens	HMG20	ubiquitin C	1	reviewed
HMGCR	UBIAD1	H. sapiens	SCCD, TERE1, RP4-796F18.1	UbiA prenyltransferase domain containing 1	2	unreviewed
HMGCR	UNC5CL	H. sapiens	ZUD, MUXA	unc-5 homolog C (C. elegans)-like	1	reviewed
HMGCR	UNC93B1	H. sapiens	IIAE1, UNC93, UNC93B, Unc-93B1	unc-93 homolog B1 (C. elegans)	1	unreviewed
HMGCR	UNK	H. sapiens	ZC3H5, ZC3HDC5	unkempt family zinc finger	1	unreviewed
HMGCR	VCP	H. sapiens	p97, TERA, ALS14, IBMPFD, HEL-220, IBMPFD1, HEL-S-70	valosin containing protein	1	reviewed
HMGCR	VIPR1	H. sapiens	II, V1RG, VIPR, RDC1, VIRG, HVR1, VPAC1, VAPC1, VPAC1R, VIP-R-1, ... more	vasoactive intestinal peptide receptor 1	1	reviewed
HMGCR	VIPR2	H. sapiens	VPAC2, VPAC2R, VIP-R-2, VPCAP2R, PACAP-R3, DUP7q36.3, tcag7.561, PACAP-R-3, C16DUPq36.3	vasoactive intestinal peptide receptor 2	1	unreviewed
HMGCR	VPS51	H. sapiens	FFR, ANG2, ANG3, PP5382, C11orf3, C11orf2	vacuolar protein sorting 51 homolog (S. cerevisiae)	1	unreviewed
HMGCR	ZNRF4	H. sapiens	spzn, RNF204, Ssrzf1, SPERIZIN	zinc and ring finger 4	1	reviewed
DHFR	C22ORF15	H. sapiens	N27C7-3	chromosome 22 open reading frame 15	1	reviewed
DHFR	ABCF3	H. sapiens	EST201864	ATP-binding cassette, sub-family F (GCN20), member 3	1	reviewed
DHFR	AIFM1	H. sapiens	AIF, CMTX4, NAMSD, COWCK, CMT2D, NADMR, PDCD8, COXPD6, RP3-438D16.2	apoptosis-inducing factor, mitochondrion-associated, 1	1	unreviewed
DHFR	AMFR	H. sapiens	GP78, RNF45	autocrine motility factor receptor, E3 ubiquitin protein ligase	1	unreviewed
DHFR	ANAPC5	H. sapiens	APC5	anaphase promoting complex subunit 5	1	unreviewed
DHFR	ANAPC7	H. sapiens	APC7	anaphase promoting complex subunit 7	1	unreviewed
DHFR	AR	H. sapiens	KD, TFM, AIS, SBMA, DHTR, NR3C4, HYSP1, SMAX1, HUMARA, RP11-383C12.1	androgen receptor	1	unreviewed
DHFR	ARAP3	H. sapiens	DRAG1, CENTD3	ArfGAP with RhoGAP domain, ankyrin repeat and PH domain 3	1	unreviewed
DHFR	ARHGAP35	H. sapiens	GRF-1, GRLF1, P190A, P190-A, p190RhoGAP, p190ARhoGAP	Rho GTPase activating protein 35	1	unreviewed
DHFR	ARHGEF5	H. sapiens	P60, TIM, GEF5, TIM1	Rho guanine nucleotide exchange factor (GEF) 5	1	unreviewed
DHFR	ARMC6	H. sapiens	R30923_1	armadillo repeat containing 6	1	reviewed
DHFR	ATG10	H. sapiens	APG10, APG10L, PP12616	autophagy related 10	1	unreviewed
DHFR	ATG3	H. sapiens	APG3, APG3L, PC3-96, APG3-LIKE	autophagy related 3	1	unreviewed
DHFR	BANP	H. sapiens	SMAR1, BEND1, SMARBP1	BTG3 associated nuclear protein	1	unreviewed
DHFR	BPIFB6	H. sapiens	BPIL3, LPLUNC6	BPI fold containing family B, member 6	1	unreviewed
DHFR	BRD4	H. sapiens	CAP, MCAP, HUNKI, HUNK1	bromodomain containing 4	1	unreviewed
DHFR	BTLA	H. sapiens	BTLA1, CD272	B and T lymphocyte associated	1	reviewed
DHFR	C8ORF46	H. sapiens	-	chromosome 8 open reading frame 46	1	reviewed
DHFR	CAMK2G	H. sapiens	CAMK, CAMKG, CAMK-II, RP11-574K11.6	calcium/calmodulin-dependent protein kinase II gamma	1	unreviewed
DHFR	CAMKK2	H. sapiens	CAMKK, CAMKKB	calcium/calmodulin-dependent protein kinase kinase 2, beta	1	unreviewed
DHFR	CASC5	H. sapiens	D40, Spc7, CT29, KNL1, hKNL-1, PPP1R55, hSpc105, AF15Q14	cancer susceptibility candidate 5	1	unreviewed
DHFR	CBWD3	H. sapiens	bA561O23.1, RP11-561O23.4	COBW domain containing 3	1	reviewed
DHFR	CCNF	H. sapiens	FBX1, FBXO1	cyclin F	1	unreviewed
DHFR	CCT8L2	H. sapiens	CESK1	chaperonin containing TCP1, subunit 8 (theta)-like 2	1	reviewed
DHFR	CCZ1	H. sapiens	CCZ1A, CGI-43, C7orf28A, H_DJ1163J12.2	CCZ1 vacuolar protein trafficking and biogenesis associated homolog (S. cerevisiae)	1	reviewed
DHFR	CDC37	H. sapiens	P50CDC37	cell division cycle 37	1	unreviewed
DHFR	CDC42	H. sapiens	G25K, CDC42Hs, RP1-224A6.5	cell division cycle 42	1	reviewed
DHFR	CDC73	H. sapiens	HYX, FIHP, HRPT2, HRPT1, HPTJT, C1orf28	cell division cycle 73	1	unreviewed
DHFR	CELSR2	H. sapiens	EGFL2, MEGF3, CDHF10, Flamingo1	cadherin, EGF LAG seven-pass G-type receptor 2	1	reviewed
DHFR	CHEK1	H. sapiens	CHK1	checkpoint kinase 1	1	unreviewed
DHFR	CHTF18	H. sapiens	CHL12, RUVBL, Ctf18, C321D2.4, C16orf41, C321D2.3, C321D2.2, LA16c-321D2.4	CTF18, chromosome transmission fidelity factor 18 homolog (S. cerevisiae)	1	unreviewed
DHFR	DEFB135	H. sapiens	DEFB136	defensin, beta 135	1	reviewed
DHFR	DHFRL1	H. sapiens	DHFRP4	dihydrofolate reductase-like 1	1	reviewed
DHFR	DIABLO	H. sapiens	SMAC, DFNA64, hCG_1782202	diablo, IAP-binding mitochondrial protein	1	unreviewed
DHFR	DNAI2	H. sapiens	DIC2, CILD9	dynein, axonemal, intermediate chain 2	1	reviewed
DHFR	DNMBP	H. sapiens	TUBA, ARHGEF36, RP11-114F7.3	dynamin binding protein	1	unreviewed
DHFR	DPF2	H. sapiens	REQ, UBID4, ubi-d4	D4, zinc and double PHD fingers family 2	1	unreviewed
DHFR	EDN3	H. sapiens	ET3, ET-3, WS4B, PPET3, HSCR4, RP4-614C15.1	endothelin 3	1	reviewed
DHFR	EGFR	H. sapiens	ERBB, HER1, mENA, PIG61, ERBB1, NISBD2	epidermal growth factor receptor	1	unreviewed
DHFR	EHMT2	H. sapiens	G9A, GAT8, NG36, BAT8, KMT1C, C6orf30, DAAP-66K18.3	euchromatic histone-lysine N-methyltransferase 2	1	unreviewed
DHFR	ELOVL1	H. sapiens	Ssc1, CGI-88	ELOVL fatty acid elongase 1	1	unreviewed
DHFR	EPHB2	H. sapiens	DRT, EK5, ERK, Hek5, PCBC, CAPB, EPHT3, Tyro5	EPH receptor B2	1	unreviewed
DHFR	FANCA	H. sapiens	FA, FA1, FAH, FAA, FACA, FA-H, FANCH	Fanconi anemia, complementation group A	1	unreviewed
DHFR	FKBP1A	H. sapiens	PKC12, PKCI2, FKBP1, FKBP12, PPIASE, FKBP-1A, FKBP-12, RP11-314N13.2	FK506 binding protein 1A, 12kDa	1	unreviewed
DHFR	FOXB1	H. sapiens	FKH5, HFKH-5	forkhead box B1	1	reviewed
DHFR	FOXL1	H. sapiens	FKH6, FREAC7, FKHL11	forkhead box L1	1	unreviewed
DHFR	GGH	H. sapiens	GH	gamma-glutamyl hydrolase (conjugase, folylpolygammaglutamyl hydrolase)	1	reviewed
DHFR	GKAP1	H. sapiens	GKAP42, FKSG21	G kinase anchoring protein 1	1	unreviewed
DHFR	GPAT2	H. sapiens	CT123	glycerol-3-phosphate acyltransferase 2, mitochondrial	1	reviewed
DHFR	GSTM3	H. sapiens	GSTB, GST5, GTM3, GSTM3-3, RP4-735C1.2	glutathione S-transferase mu 3 (brain)	1	unreviewed
DHFR	HAUS4	H. sapiens	C14orf94	HAUS augmin-like complex, subunit 4	1	unreviewed
DHFR	HAUS5	H. sapiens	dgt5, KIAA0841	HAUS augmin-like complex, subunit 5	1	unreviewed
DHFR	HELZ	H. sapiens	DRHC, DHRC, HUMORF5	helicase with zinc finger	1	unreviewed
DHFR	HERC1	H. sapiens	p532, p619	HECT and RLD domain containing E3 ubiquitin protein ligase family member 1	1	reviewed
DHFR	HNRNPCL2	H. sapiens	HNRNPCP5	heterogeneous nuclear ribonucleoprotein C-like 2	1	unreviewed
DHFR	HNRNPH1	H. sapiens	HNRPH, hnRNPH, HNRPH1	heterogeneous nuclear ribonucleoprotein H1 (H)	1	unreviewed
DHFR	HOXC5	H. sapiens	HOX3, CP11, HOX3D	homeobox C5	1	reviewed
DHFR	HPS3	H. sapiens	SUTAL	Hermansky-Pudlak syndrome 3	1	reviewed
DHFR	HSCB	H. sapiens	JAC1, HSC20, DNAJC20, dJ366L4.2, RP3-366L4.2	HscB mitochondrial iron-sulfur cluster co-chaperone	1	unreviewed
DHFR	HSPD1	H. sapiens	HLD4, GROEL, SPG13, HSP60, CPN60, HSP65, HSP-60, HuCHA60	heat shock 60kDa protein 1 (chaperonin)	2	unreviewed
DHFR	IFT140	H. sapiens	WDTC2, SRTD9, MZSDS, gs114, c305C8.4, c380F5.1, LA16c-313F4.1	intraflagellar transport 140	1	unreviewed
DHFR	IL5RA	H. sapiens	IL5R, CD125, CDw125, HSIL5R3	interleukin 5 receptor, alpha	1	unreviewed
DHFR	KCNAB2	H. sapiens	KCNA2B, AKR6A5, HKvbeta2, KV-BETA-2, HKvbeta2.1, HKvbeta2.2, RP1-233K16.1	potassium voltage-gated channel, shaker-related subfamily, beta member 2	1	unreviewed
DHFR	KCNE3	H. sapiens	HYPP, HOKPP, MiRP2	potassium voltage-gated channel, Isk-related family, member 3	1	reviewed
DHFR	KCTD14	H. sapiens	-	potassium channel tetramerization domain containing 14	1	reviewed
DHFR	KIAA1671	H. sapiens	CTA-221G9.4	KIAA1671	1	reviewed
DHFR	KLK15	H. sapiens	ACO, HSRNASPH	kallikrein-related peptidase 15	1	reviewed
DHFR	KLK9	H. sapiens	KLKL3, KLK-L3	kallikrein-related peptidase 9	1	reviewed
DHFR	KNTC1	H. sapiens	ROD	kinetochore associated 1	1	unreviewed
DHFR	KRAS	H. sapiens	NS, NS3, CFC2, KRAS1, KRAS2, RASK2, KI-RAS, K-RAS4A, K-RAS4B, K-RAS2B, ... more	Kirsten rat sarcoma viral oncogene homolog	1	unreviewed
DHFR	LGI1	H. sapiens	EPT, ETL1, ADLTE, ADPAEF, ADPEAF, IB1099, EPITEMPIN, UNQ775/PRO1569	leucine-rich, glioma inactivated 1	1	unreviewed
DHFR	LHFPL1	H. sapiens	UNQ5824/PRO19643	lipoma HMGIC fusion partner-like 1	1	reviewed
DHFR	LY6G5B	H. sapiens	G5b, C6orf19, DADB-127H9.9	lymphocyte antigen 6 complex, locus G5B	1	unreviewed
DHFR	LY6G5C	H. sapiens	G5C, NG33, C6orf20, LY6G5CB, LY6G5CA, DADB-127H9.6	lymphocyte antigen 6 complex, locus G5C	1	unreviewed
DHFR	MAN2C1	H. sapiens	MANA, MANA1, MAN6A8	mannosidase, alpha, class 2C, member 1	1	unreviewed
DHFR	MAP3K6	H. sapiens	ASK2, MEKK6, MAPKKK6, RP11-4K3__A.7	mitogen-activated protein kinase kinase kinase 6	1	unreviewed
DHFR	MDM2	H. sapiens	HDMX, hdm2, ACTFS	MDM2 proto-oncogene, E3 ubiquitin protein ligase	5	reviewed
DHFR	MED13L	H. sapiens	THRAP2, TRAP240L, PROSIT240	mediator complex subunit 13-like	1	unreviewed
DHFR	METTL21B	H. sapiens	FAM119B	methyltransferase like 21B	1	reviewed
DHFR	MTR	H. sapiens	MS, HMAG, cblG	5-methyltetrahydrofolate-homocysteine methyltransferase	1	reviewed
DHFR	MYO3B	H. sapiens	-	myosin IIIB	1	reviewed
DHFR	N4BP2L2	H. sapiens	CG005, PFAAP5, 92M18.3, RP11-298P3.3	NEDD4 binding protein 2-like 2	1	unreviewed
DHFR	NAB2	H. sapiens	MADER	NGFI-A binding protein 2 (EGR1 binding protein 2)	1	reviewed
DHFR	NLRP2	H. sapiens	PAN1, NBS1, NALP2, PYPAF2, CLR19.9, XXbac-BPG230H20.8	NLR family, pyrin domain containing 2	1	unreviewed
DHFR	NPAS1	H. sapiens	MOP5, PASD5, bHLHe11	neuronal PAS domain protein 1	1	unreviewed
DHFR	NR2C2	H. sapiens	TR4, TAK1	nuclear receptor subfamily 2, group C, member 2	1	unreviewed
DHFR	NRAS	H. sapiens	NS6, CMNS, NCMS, N-ras, NRAS1, ALPS4, RP5-1000E10.2	neuroblastoma RAS viral (v-ras) oncogene homolog	1	reviewed
DHFR	OPTN	H. sapiens	NRP, HYPL, FIP2, HIP7, ALS12, GLC1E, TFIIIA-INTP, RP11-730A19.1	optineurin	1	unreviewed
DHFR	OXSR1	H. sapiens	OSR1	oxidative stress responsive 1	1	unreviewed
DHFR	PALD1	H. sapiens	PALD, KIAA1274, RP11-710A11.1	phosphatase domain containing, paladin 1	1	reviewed
DHFR	PEX1	H. sapiens	ZWS, ZWS1, PBD1A, PBD1B, tcag7.1018	peroxisomal biogenesis factor 1	1	reviewed
DHFR	PI15	H. sapiens	P24TI, P25TI, CRISP8	peptidase inhibitor 15	1	reviewed
DHFR	PIGH	H. sapiens	GPI-H	phosphatidylinositol glycan anchor biosynthesis, class H	1	reviewed
DHFR	PLA2G6	H. sapiens	GVI, PLA2, NBIA2, iPLA2, INAD1, NBIA2B, PARK14, NBIA2A, PNPLA9, CaI-PLA2, ... more	phospholipase A2, group VI (cytosolic, calcium-independent)	1	unreviewed
DHFR	PLEKHG4	H. sapiens	SCA4, PRTPHN1, ARHGEF44	pleckstrin homology domain containing, family G (with RhoGef domain) member 4	1	unreviewed
DHFR	PPIP5K1	H. sapiens	IP6K, VIP1, IPS1, hsVIP1, HISPPD2A	diphosphoinositol pentakisphosphate kinase 1	1	unreviewed
DHFR	PRSS42	H. sapiens	TESSP2	protease, serine, 42	1	reviewed
DHFR	PSG11	H. sapiens	PSG14, PSG13, PSBG-13, PSBG-11	pregnancy specific beta-1-glycoprotein 11	1	unreviewed
DHFR	PTTG1	H. sapiens	EAP1, PTTG, TUTR1, HPTTG	pituitary tumor-transforming 1	1	unreviewed
DHFR	RAD17	H. sapiens	R24L, CCYC, RAD24, HRAD17, RAD17SP	RAD17 homolog (S. pombe)	1	unreviewed
DHFR	RAD50	H. sapiens	NBSLD, RAD502, hRad50	RAD50 homolog (S. cerevisiae)	1	reviewed
DHFR	RBCK1	H. sapiens	XAP4, XAP3, RNF54, HOIL1, PBMEI, RBCK2, ZRANB4, HOIL-1, C20orf18, UBCE7IP3, ... more	RanBP-type and C3HC4-type zinc finger containing 1	1	unreviewed
DHFR	RFXANK	H. sapiens	BLS, RFX-B, ANKRA1, F14150_1	regulatory factor X-associated ankyrin-containing protein	1	unreviewed
DHFR	RGL3	H. sapiens	-	ral guanine nucleotide dissociation stimulator-like 3	1	reviewed
DHFR	RGPD5	H. sapiens	RGP5, BS63, BS-63, HEL161	RANBP2-like and GRIP domain containing 5	1	unreviewed
DHFR	RHOBTB2	H. sapiens	DBC2	Rho-related BTB domain containing 2	1	unreviewed
DHFR	RHOF	H. sapiens	RIF, ARHF	ras homolog family member F (in filopodia)	1	unreviewed
DHFR	RHOH	H. sapiens	TTF, ARHH	ras homolog family member H	1	unreviewed
DHFR	RHOU	H. sapiens	ARHU, G28K, SB128, hG28K, WRCH1, CDC42L1	ras homolog family member U	1	reviewed
DHFR	RIPK1	H. sapiens	RIP, RIP1	receptor (TNFRSF)-interacting serine-threonine kinase 1	1	unreviewed
DHFR	RIT1	H. sapiens	NS8, RIT, RIBB, ROC1, RP11-101O6.4	Ras-like without CAAX 1	1	unreviewed
DHFR	RND2	H. sapiens	ARHN, RHO7, RhoN	Rho family GTPase 2	1	reviewed
DHFR	RNF123	H. sapiens	KPC1, FP1477	ring finger protein 123	1	unreviewed
DHFR	RNF4	H. sapiens	SLX5, SNURF, RES4-26	ring finger protein 4	1	unreviewed
DHFR	RPAP1	H. sapiens	-	RNA polymerase II associated protein 1	1	unreviewed
DHFR	RPS6KA4	H. sapiens	MSK2, RSK-B	ribosomal protein S6 kinase, 90kDa, polypeptide 4	1	unreviewed
DHFR	RTEL1	H. sapiens	NHL, RTEL, DKCB5, DKCA4, C20orf41, RP4-583P15.2	regulator of telomere elongation helicase 1	1	unreviewed
DHFR	SAP18	H. sapiens	GIG38, SAP18P, 2HOR0202	Sin3A-associated protein, 18kDa	1	unreviewed
DHFR	SAR1B	H. sapiens	ANDD, CMRD, SARA2, GTBPB	secretion associated, Ras related GTPase 1B	1	unreviewed
DHFR	SBF2	H. sapiens	CMT4B2, MTMR13, DENND7B	SET binding factor 2	1	unreviewed
DHFR	SDF2L1	H. sapiens	UNQ1941/PRO4424	stromal cell-derived factor 2-like 1	1	reviewed
DHFR	SFN	H. sapiens	YWHAS	stratifin	1	reviewed
DHFR	SHARPIN	H. sapiens	SIPL1, PSEC0216	SHANK-associated RH domain interactor	1	unreviewed
DHFR	SHKBP1	H. sapiens	Sb1, PP203	SH3KBP1 binding protein 1	1	unreviewed
DHFR	SIRT6	H. sapiens	SIR2L6	sirtuin 6	1	unreviewed
DHFR	SLC25A12	H. sapiens	AGC1, ARALAR	solute carrier family 25 (aspartate/glutamate carrier), member 12	1	unreviewed
DHFR	SPG11	H. sapiens	KIAA1840	spastic paraplegia 11 (autosomal recessive)	1	unreviewed
DHFR	TANGO6	H. sapiens	TMCO7	transport and golgi organization 6 homolog (Drosophila)	1	unreviewed
DHFR	TBC1D2B	H. sapiens	-	TBC1 domain family, member 2B	1	unreviewed
DHFR	TBC1D32	H. sapiens	BROMI, bA57L9.1, C6orf170, C6orf171, bA301B7.2, dJ310J6.1, RP1-310J6.1	TBC1 domain family, member 32	1	unreviewed
DHFR	TBC1D9B	H. sapiens	-	TBC1 domain family, member 9B (with GRAM domain)	1	unreviewed
DHFR	TEX13B	H. sapiens	TGC3B, TSGA5	testis expressed 13B	1	reviewed
DHFR	THBS1	H. sapiens	TSP, THBS, TSP1, TSP-1, THBS-1	thrombospondin 1	1	unreviewed
DHFR	TNIP2	H. sapiens	KLIP, FLIP1, ABIN2, RP3-474M20.1	TNFAIP3 interacting protein 2	1	unreviewed
DHFR	TNS4	H. sapiens	CTEN, PP14434	tensin 4	1	unreviewed
DHFR	TP53	H. sapiens	P53, LFS1, BCC7, TRP53	tumor protein p53	1	unreviewed
DHFR	TRAF2	H. sapiens	TRAP, TRAP3, MGC:45012	TNF receptor-associated factor 2	1	unreviewed
DHFR	TRIM25	H. sapiens	EFP, Z147, ZNF147, RNF147	tripartite motif containing 25	1	unreviewed
DHFR	TRIM65	H. sapiens	4732463G12Rik	tripartite motif containing 65	1	reviewed
DHFR	TUBA1A	H. sapiens	LIS3, TUBA3, B-ALPHA-1	tubulin, alpha 1a	1	unreviewed
DHFR	TUBB8	H. sapiens	bA631M21.2, RP11-631M21.2	tubulin, beta 8 class VIII	1	reviewed
DHFR	UBC	H. sapiens	HMG20	ubiquitin C	1	reviewed
DHFR	UBXN6	H. sapiens	UBXD1, UBXDC2	UBX domain protein 6	1	unreviewed
DHFR	UCKL1	H. sapiens	UCK1L, URKL1, RP4-591C20.1	uridine-cytidine kinase 1-like 1	1	unreviewed
DHFR	USP34	H. sapiens	-	ubiquitin specific peptidase 34	1	unreviewed
DHFR	VCPIP1	H. sapiens	DUBA3, VCIP135	valosin containing protein (p97)/p47 complex interacting protein 1	1	reviewed
DHFR	VPS16	H. sapiens	hVPS16, RP11-12M19.2	vacuolar protein sorting 16 homolog (S. cerevisiae)	1	reviewed
DHFR	VPS18	H. sapiens	PEP3	vacuolar protein sorting 18 homolog (S. cerevisiae)	1	unreviewed
DHFR	WEE1	H. sapiens	WEE1A, WEE1hu	WEE1 G2 checkpoint kinase	1	reviewed
DHFR	WNT1	H. sapiens	INT1, OI15, BMND16	wingless-type MMTV integration site family, member 1	1	reviewed
DHFR	ZNHIT2	H. sapiens	FON, C11orf5	zinc finger, HIT-type containing 2	1	unreviewed
TNFRSF1A	TRAF3	H. sapiens	LAP1, CAP1, CAP-1, IIAE5, CRAF1, CD40bp	TNF receptor-associated factor 3	1	unreviewed
TNFRSF1A	ADAM17	H. sapiens	CSVP, TACE, NISBD, CD156B, NISBD1, ADAM18	ADAM metallopeptidase domain 17	1	unreviewed
TNFRSF1A	AKT1	H. sapiens	RAC, AKT, PKB, CWS6, PRKBA, RAC-ALPHA, PKB-ALPHA	v-akt murine thymoma viral oncogene homolog 1	1	unreviewed
TNFRSF1A	ALG3	H. sapiens	CDGS4, CDG1D, Not56, NOT56L, D16Ertd36e	ALG3, alpha-1,3- mannosyltransferase	1	unreviewed
TNFRSF1A	AR	H. sapiens	KD, TFM, AIS, SBMA, DHTR, NR3C4, HYSP1, SMAX1, HUMARA, RP11-383C12.1	androgen receptor	1	unreviewed
TNFRSF1A	ARHGDIA	H. sapiens	GDIA1, NPHS8, RHOGDI, RHOGDI-1, HEL-S-47e	Rho GDP dissociation inhibitor (GDI) alpha	1	unreviewed
TNFRSF1A	ARRDC3	H. sapiens	TLIMP	arrestin domain containing 3	1	reviewed
TNFRSF1A	ATF6	H. sapiens	ATF6A	activating transcription factor 6	1	reviewed
TNFRSF1A	ATR	H. sapiens	MEC1, FRP1, SCKL, SCKL1, FCTCS	ATR serine/threonine kinase	2	unreviewed
TNFRSF1A	BAG4	H. sapiens	SODD, BAG-4	BCL2-associated athanogene 4	2	unreviewed
TNFRSF1A	BCL10	H. sapiens	CLAP, mE10, CIPER, c-E10, IMD37, CARMEN, RP11-234D19.2	B-cell CLL/lymphoma 10	1	unreviewed
TNFRSF1A	BID	H. sapiens	FP497	BH3 interacting domain death agonist	1	reviewed
TNFRSF1A	BIRC2	H. sapiens	MIHB, API1, RNF48, cIAP1, HIAP2, Hiap-2, c-IAP1	baculoviral IAP repeat containing 2	2	unreviewed
TNFRSF1A	BIRC3	H. sapiens	MIHC, API2, AIP1, HIAP1, CIAP2, RNF49, HAIP1, MALT2, c-IAP2	baculoviral IAP repeat containing 3	3	unreviewed
TNFRSF1A	BRE	H. sapiens	BRCC4, BRCC45	brain and reproductive organ-expressed (TNFRSF1A modulator)	1	unreviewed
TNFRSF1A	C1ORF112	H. sapiens	RP1-97P20.1	chromosome 1 open reading frame 112	2	reviewed
TNFRSF1A	CASP10	H. sapiens	MCH4, ALPS2, FLICE2	caspase 10, apoptosis-related cysteine peptidase	2	unreviewed
TNFRSF1A	CASP2	H. sapiens	ICH1, NEDD2, NEDD-2, CASP-2, PPP1R57	caspase 2, apoptosis-related cysteine peptidase	1	unreviewed
TNFRSF1A	CASP7	H. sapiens	MCH3, LICE2, CMH-1, CASP-7, ICE-LAP3, RP11-211N11.6	caspase 7, apoptosis-related cysteine peptidase	1	unreviewed
TNFRSF1A	CASP8	H. sapiens	CAP4, MCH5, MACH, FLICE, Casp-8, ALPS2B	caspase 8, apoptosis-related cysteine peptidase	1	unreviewed
TNFRSF1A	CAV1	H. sapiens	CGL3, PPH3, LCCNS, VIP21, BSCL3, MSTP085	caveolin 1, caveolae protein, 22kDa	1	unreviewed
TNFRSF1A	CBL	H. sapiens	CBL2, NSLL, RNF55, C-CBL, FRA11B	Cbl proto-oncogene, E3 ubiquitin protein ligase	1	unreviewed
TNFRSF1A	CCND2	H. sapiens	MPPH3, KIAK0002	cyclin D2	1	reviewed
TNFRSF1A	CDC6	H. sapiens	HsCDC6, CDC18L, HsCDC18	cell division cycle 6	2	unreviewed
TNFRSF1A	CDK6	H. sapiens	MCPH12, PLSTIRE	cyclin-dependent kinase 6	1	reviewed
TNFRSF1A	CDKN2B	H. sapiens	P15, MTS2, TP15, CDK4I, INK4B, p15INK4b, RP11-149I2.1	cyclin-dependent kinase inhibitor 2B (p15, inhibits CDK4)	1	unreviewed
TNFRSF1A	CEP78	H. sapiens	IP63, C9orf81, RP11-336N8.5	centrosomal protein 78kDa	1	unreviewed
TNFRSF1A	CFLAR	H. sapiens	FLIP, CASH, MRIT, FLAME, CLARP, FLAME1, c-FLIP, Casper, c-FLIPL, c-FLIPR, ... more	CASP8 and FADD-like apoptosis regulator	1	unreviewed
TNFRSF1A	CHUK	H. sapiens	IKK1, IKKA, TCF16, IKBKA, NFKBIKA, IKK-alpha	conserved helix-loop-helix ubiquitous kinase	4	unreviewed
TNFRSF1A	CLIP3	H. sapiens	RSNL1, CLIPR59, CLIPR-59	CAP-GLY domain containing linker protein 3	2	unreviewed
TNFRSF1A	CRADD	H. sapiens	RAIDD, MRT34	CASP2 and RIPK1 domain containing adaptor with death domain	1	unreviewed
TNFRSF1A	CSNK1A1L	H. sapiens	CK1	casein kinase 1, alpha 1-like	1	reviewed
TNFRSF1A	CSNK1E	H. sapiens	HCKIE, RP1-5O6.1, CKIepsilon	casein kinase 1, epsilon	2	reviewed
TNFRSF1A	CYBA	H. sapiens	p22-PHOX	cytochrome b-245, alpha polypeptide	1	reviewed
TNFRSF1A	CYBB	H. sapiens	CGD, NOX2, IMD34, GP91-1, AMCBX2, GP91PHOX, p91-PHOX, GP91-PHOX	cytochrome b-245, beta polypeptide	1	unreviewed
TNFRSF1A	CYLD	H. sapiens	SBS, TEM, EAC, MFT, CDMT, MFT1, BRSS, CYLD1, USPL2, CYLDI, ... more	cylindromatosis (turban tumor syndrome)	4	unreviewed
TNFRSF1A	DAB2IP	H. sapiens	AIP1, AIP-1, AF9Q34, DIP1/2, RP11-298A17.1	DAB2 interacting protein	1	unreviewed
TNFRSF1A	DAD1	H. sapiens	OST2	defender against cell death 1	1	reviewed
TNFRSF1A	DAPK1	H. sapiens	DAPK	death-associated protein kinase 1	1	unreviewed
TNFRSF1A	DAXX	H. sapiens	EAP1, DAP6, BING2, DADB-159G18.9	death-domain associated protein	2	unreviewed
TNFRSF1A	DHRS7	H. sapiens	CGI-86, retDSR4, retSDR4, SDR34C1	dehydrogenase/reductase (SDR family) member 7	2	unreviewed
TNFRSF1A	DOLK	H. sapiens	DK, DK1, SEC59, CDG1M, TMEM15, UNQ2422/PRO4980	dolichol kinase	2	unreviewed
TNFRSF1A	DPH1	H. sapiens	OVCA1, DPH2L, DPH2L1	diphthamide biosynthesis 1	2	unreviewed
TNFRSF1A	EGFR	H. sapiens	ERBB, HER1, mENA, PIG61, ERBB1, NISBD2	epidermal growth factor receptor	1	unreviewed
TNFRSF1A	ELAVL1	H. sapiens	HUR, Hua, MelG, ELAV1	ELAV like RNA binding protein 1	1	unreviewed
TNFRSF1A	EZR	H. sapiens	CVL, VIL2, CVIL, HEL-S-105	ezrin	1	unreviewed
TNFRSF1A	FADD	H. sapiens	GIG3, MORT1	Fas (TNFRSF6)-associated via death domain	4	unreviewed
TNFRSF1A	FAM49B	H. sapiens	L1, BM-009	family with sequence similarity 49, member B	1	unreviewed
TNFRSF1A	FANCD2	H. sapiens	FA4, FAD, FAD2, FACD, FANCD, FA-D2	Fanconi anemia, complementation group D2	1	unreviewed
TNFRSF1A	FAS	H. sapiens	FAS1, CD95, APT1, FASTM, APO-1, ALPS1A, TNFRSF6, RP11-399O19.7	Fas cell surface death receptor	1	unreviewed
TNFRSF1A	FASLG	H. sapiens	FASL, APTL, CD178, CD95L, CD95-L, ALPS1B, TNFSF6, APT1LG1	Fas ligand (TNF superfamily, member 6)	2	unreviewed
TNFRSF1A	FBXO11	H. sapiens	VIT1, UBR6, PRMT9, FBX11, UG063H01	F-box protein 11	2	unreviewed
TNFRSF1A	FGFR1OP2	H. sapiens	WIT3.0, HSPC123, HSPC123-like	FGFR1 oncogene partner 2	2	unreviewed
TNFRSF1A	FOXK1	H. sapiens	FOXK1L	forkhead box K1	2	unreviewed
TNFRSF1A	FOXK2	H. sapiens	ILF, ILF1, ILF-1	forkhead box K2	2	unreviewed
TNFRSF1A	FYN	H. sapiens	SYN, SLK, p59-FYN, RP1-66H14.1	FYN proto-oncogene, Src family tyrosine kinase	1	reviewed
TNFRSF1A	GPR50	H. sapiens	H9, Mel1c	G protein-coupled receptor 50	1	reviewed
TNFRSF1A	GPRC5B	H. sapiens	RAIG2, RAIG-2	G protein-coupled receptor, class C, group 5, member B	2	unreviewed
TNFRSF1A	GPRC5C	H. sapiens	RAIG3, RAIG-3, PSEC0087	G protein-coupled receptor, class C, group 5, member C	2	unreviewed
TNFRSF1A	GRB2	H. sapiens	ASH, MST084, Grb3-3, NCKAP2, MSTP084, EGFRBP-GRB2	growth factor receptor-bound protein 2	2	unreviewed
TNFRSF1A	GRK6	H. sapiens	GPRK6	G protein-coupled receptor kinase 6	2	unreviewed
TNFRSF1A	GYS2	H. sapiens	-	glycogen synthase 2 (liver)	1	reviewed
TNFRSF1A	HNRNPD	H. sapiens	P37, AUF1, AUF1A, HNRPD, hnRNPD0	heterogeneous nuclear ribonucleoprotein D (AU-rich element RNA binding protein 1, 37kDa)	1	unreviewed
TNFRSF1A	HRG	H. sapiens	HRGP, HPRG, THPH11	histidine-rich glycoprotein	1	reviewed
TNFRSF1A	HSPA8	H. sapiens	LAP1, NIP71, LAP-1, HSC70, HSC71, HSC54, HSP71, HSP73, HEL-33, HSPA10, ... more	heat shock 70kDa protein 8	1	unreviewed
TNFRSF1A	HTRA2	H. sapiens	OMI, PRSS25, PARK13	HtrA serine peptidase 2	1	unreviewed
TNFRSF1A	IFNL3	H. sapiens	IL28B, IL28C, IL-28B	interferon, lambda 3	1	reviewed
TNFRSF1A	IKBKB	H. sapiens	IKKB, IKK2, IMD15, NFKBIKB, IKK-beta	inhibitor of kappa light polypeptide gene enhancer in B-cells, kinase beta	1	unreviewed
TNFRSF1A	IKBKE	H. sapiens	IKKE, IKKI, IKK-i, IKK-E, RP11-534L20.1	inhibitor of kappa light polypeptide gene enhancer in B-cells, kinase epsilon	1	unreviewed
TNFRSF1A	IKBKG	H. sapiens	IP, IP2, IP1, NEMO, FIP3, IPD2, Fip3p, FIP-3, IMD33, ZC2HC9, ... more	inhibitor of kappa light polypeptide gene enhancer in B-cells, kinase gamma	1	unreviewed
TNFRSF1A	IL10RB	H. sapiens	CRFB4, CRF2-4, D21S66, D21S58, IL-10R2, CDW210B	interleukin 10 receptor, beta	1	unreviewed
TNFRSF1A	IL16	H. sapiens	LCF, NIL16, PRIL16, prIL-16	interleukin 16	1	reviewed
TNFRSF1A	IL18R1	H. sapiens	CD218a, IL18RA, IL1RRP, IL-1Rrp, CDw218a	interleukin 18 receptor 1	1	unreviewed
TNFRSF1A	ITCH	H. sapiens	AIF4, AIP4, ADMFD, NAPP1, dJ468O1.1	itchy E3 ubiquitin protein ligase	1	reviewed
TNFRSF1A	ITM2C	H. sapiens	E25, E25C, BRI3, ITM3, BRICD2C, hucep-14	integral membrane protein 2C	1	unreviewed
TNFRSF1A	JAK1	H. sapiens	JTK3, JAK1A, JAK1B	Janus kinase 1	2	unreviewed
TNFRSF1A	JAK2	H. sapiens	JTK10, THCYT3	Janus kinase 2	3	reviewed
TNFRSF1A	JPH1	H. sapiens	JP1, JP-1	junctophilin 1	2	unreviewed
TNFRSF1A	KHDRBS1	H. sapiens	p68, p62, Sam68	KH domain containing, RNA binding, signal transduction associated 1	1	reviewed
TNFRSF1A	KHNYN	H. sapiens	KIAA0323	KH and NYN domain containing	2	unreviewed
TNFRSF1A	KIDINS220	H. sapiens	ARMS	kinase D-interacting substrate, 220kDa	2	unreviewed
TNFRSF1A	KIF14	H. sapiens	-	kinesin family member 14	2	reviewed
TNFRSF1A	KIF2C	H. sapiens	MCAK, KNSL6, CT139, RP11-269F19.1	kinesin family member 2C	2	unreviewed
TNFRSF1A	LMBR1	H. sapiens	ZRS, TPT, LSS, ACHP, PPD2, THYP, DIF14, C7orf2, tcag7.573	limb development membrane protein 1	1	unreviewed
TNFRSF1A	LTA	H. sapiens	LT, TNFB, TNFSF1, DAMA-25N12.13-004	lymphotoxin alpha	4	unreviewed
TNFRSF1A	LTB	H. sapiens	p33, TNFC, TNFSF3, DAAP-90L16.4	lymphotoxin beta (TNF superfamily, member 3)	1	reviewed
TNFRSF1A	MADD	H. sapiens	IG20, DENN, RAB3GEP	MAP-kinase activating death domain	1	unreviewed
TNFRSF1A	MAGEH1	H. sapiens	APR1, APR-1, MAGEH	melanoma antigen family H, 1	1	reviewed
TNFRSF1A	MAP3K7	H. sapiens	TAK1, TGF1a, MEKK7, RP1-154G14.1	mitogen-activated protein kinase kinase kinase 7	6	reviewed
TNFRSF1A	MAPK1	H. sapiens	p38, p40, p41, ERK, ERK2, ERT1, ERK-2, PRKM1, MAPK2, PRKM2, ... more	mitogen-activated protein kinase 1	3	unreviewed
TNFRSF1A	MAPK8	H. sapiens	JNK, JNK1, PRKM8, SAPK1, SAPK1c, JNK-46, JNK1A2, JNK21B1/2	mitogen-activated protein kinase 8	1	unreviewed
TNFRSF1A	MCL1	H. sapiens	TM, EAT, MCL1S, Mcl-1, MCL1L, BCL2L3, MCL1-ES, mcl1/EAT, bcl2-L-3	myeloid cell leukemia 1	1	unreviewed
TNFRSF1A	MCRS1	H. sapiens	P78, MCRS2, MSP58, INO80Q, ICP22BP	microspherule protein 1	2	unreviewed
TNFRSF1A	MFSD5	H. sapiens	hsMOT2, UNQ832/PRO1759	major facilitator superfamily domain containing 5	2	unreviewed
TNFRSF1A	MOB4	H. sapiens	2C4D, MOB3, MOB1, PHOCN, PREI3, CGI-95, MOBKL3	MOB family member 4, phocein	2	unreviewed
TNFRSF1A	MSN	H. sapiens	HEL70	moesin	1	reviewed
TNFRSF1A	MUC1	H. sapiens	PEM, EMA, PUM, MCD, MCKD, MAM6, KL-6, PEMT, MCKD1, MUC-1, ... more	mucin 1, cell surface associated	1	unreviewed
TNFRSF1A	MYOC	H. sapiens	GPOA, JOAG, TIGR, JOAG1, GLC1A, myocilin	myocilin, trabecular meshwork inducible glucocorticoid response	1	unreviewed
TNFRSF1A	NFKBIL1	H. sapiens	IKBL, LST1, NFKBIL, DADB-70P7.2	nuclear factor of kappa light polypeptide gene enhancer in B-cells inhibitor-like 1	2	unreviewed
TNFRSF1A	NOL3	H. sapiens	MYP, ARC, NOP, FCM, NOP30	nucleolar protein 3 (apoptosis repressor with CARD domain)	1	unreviewed
TNFRSF1A	NOX1	H. sapiens	NOH1, MOX1, NOH-1, GP91-2, RP1-146H21.1	NADPH oxidase 1	1	unreviewed
TNFRSF1A	NSMAF	H. sapiens	FAN	neutral sphingomyelinase (N-SMase) activation associated factor	3	unreviewed
TNFRSF1A	OPTN	H. sapiens	NRP, HYPL, FIP2, HIP7, ALS12, GLC1E, TFIIIA-INTP, RP11-730A19.1	optineurin	1	unreviewed
TNFRSF1A	OTUD7B	H. sapiens	ZA20D1, CEZANNE, RP11-212K13.2	OTU deubiquitinase 7B	1	reviewed
TNFRSF1A	PHAX	H. sapiens	RNUXA	phosphorylated adaptor for RNA export	1	reviewed
TNFRSF1A	PIK3CA	H. sapiens	MCM, PI3K, CWS5, MCAP, MCMTC, CLOVE, p110-alpha	phosphatidylinositol-4,5-bisphosphate 3-kinase, catalytic subunit alpha	1	reviewed
TNFRSF1A	PIK3R1	H. sapiens	p85, AGM7, GRB1, IMD36, p85-ALPHA	phosphoinositide-3-kinase, regulatory subunit 1 (alpha)	1	unreviewed
TNFRSF1A	PIP4K2B	H. sapiens	PIP5K2B, PI5P4KB, PIP5KIIB, PIP5KIIbeta	phosphatidylinositol-5-phosphate 4-kinase, type II, beta	3	unreviewed
TNFRSF1A	PIP4K2C	H. sapiens	PIP5K2C	phosphatidylinositol-5-phosphate 4-kinase, type II, gamma	2	unreviewed
TNFRSF1A	PPP1CA	H. sapiens	PP1A, PPP1A, PP-1A, PP1alpha	protein phosphatase 1, catalytic subunit, alpha isozyme	1	unreviewed
TNFRSF1A	PRDX3	H. sapiens	AOP1, MER5, SP-22, AOP-1, HBC189, PRO1748, prx-III	peroxiredoxin 3	1	reviewed
TNFRSF1A	PRELID1	H. sapiens	PX19, PRELI, SBBI12, CGI-106	PRELI domain containing 1	1	unreviewed
TNFRSF1A	PRKCB	H. sapiens	PKCB, PRKCB1, PRKCB2, PKC-beta	protein kinase C, beta	1	unreviewed
TNFRSF1A	PRKCD	H. sapiens	MAY1, PKCD, ALPS3, CVID9, nPKC-delta	protein kinase C, delta	2	unreviewed
TNFRSF1A	PSMD2	H. sapiens	S2, P97, RPN1, TRAP2	proteasome (prosome, macropain) 26S subunit, non-ATPase, 2	4	unreviewed
TNFRSF1A	RABGEF1	H. sapiens	RAP1, RABEX5, rabex-5	RAB guanine nucleotide exchange factor (GEF) 1	2	unreviewed
TNFRSF1A	RAC1	H. sapiens	MIG5, Rac-1, TC-25, p21-Rac1	ras-related C3 botulinum toxin substrate 1 (rho family, small GTP binding protein Rac1)	1	unreviewed
TNFRSF1A	RASSF5	H. sapiens	RAPL, NORE1, Maxp1, RASSF3, NORE1B, NORE1A, RP11-343H5.1	Ras association (RalGDS/AF-6) domain family member 5	1	unreviewed
TNFRSF1A	RBCK1	H. sapiens	XAP4, XAP3, RNF54, HOIL1, PBMEI, RBCK2, ZRANB4, HOIL-1, C20orf18, UBCE7IP3, ... more	RanBP-type and C3HC4-type zinc finger containing 1	3	unreviewed
TNFRSF1A	RFK	H. sapiens	RIFK, RP11-422N19.2	riboflavin kinase	2	reviewed
TNFRSF1A	RHOA	H. sapiens	ARHA, RHO12, ARH12, RHOH12	ras homolog family member A	1	unreviewed
TNFRSF1A	RHOC	H. sapiens	H9, ARH9, ARHC, RHOH9, RP11-426L16.4	ras homolog family member C	1	unreviewed
TNFRSF1A	RIPK1	H. sapiens	RIP, RIP1	receptor (TNFRSF)-interacting serine-threonine kinase 1	2	unreviewed
TNFRSF1A	RIPK2	H. sapiens	CCK, RIP2, RICK, GIG30, CARD3, CARDIAK, WUGSC:H_RG437L15.1	receptor-interacting serine-threonine kinase 2	1	unreviewed
TNFRSF1A	RIPK3	H. sapiens	RIP3	receptor-interacting serine-threonine kinase 3	1	unreviewed
TNFRSF1A	RNF138	H. sapiens	NARF, HSD4, STRIN, hNARF, HSD-4	ring finger protein 138, E3 ubiquitin protein ligase	2	unreviewed
TNFRSF1A	RNF31	H. sapiens	HOIP, ZIBRA	ring finger protein 31	4	unreviewed
TNFRSF1A	RNF8	H. sapiens	hRNF8	ring finger protein 8, E3 ubiquitin protein ligase	1	unreviewed
TNFRSF1A	RRP12	H. sapiens	KIAA0690, RP11-452K12.13-007	ribosomal RNA processing 12 homolog (S. cerevisiae)	2	unreviewed
TNFRSF1A	SCAI	H. sapiens	NET40, C9orf126	suppressor of cancer cell invasion	2	unreviewed
TNFRSF1A	SGTA	H. sapiens	SGT, hSGT, alphaSGT	small glutamine-rich tetratricopeptide repeat (TPR)-containing, alpha	1	unreviewed
TNFRSF1A	SH3KBP1	H. sapiens	HSB1, CIN85, GIG10, HSB-1, MIG18, CD2BP3, RP11-345L8.1	SH3-domain kinase binding protein 1	1	unreviewed
TNFRSF1A	SHARPIN	H. sapiens	SIPL1, PSEC0216	SHANK-associated RH domain interactor	3	unreviewed
TNFRSF1A	SIKE1	H. sapiens	SIKE, RP5-1000E10.4	suppressor of IKBKE 1	2	reviewed
TNFRSF1A	SLC39A1	H. sapiens	ZIP1, ZIRTL, CGI-08	solute carrier family 39 (zinc transporter), member 1	2	unreviewed
TNFRSF1A	SLMAP	H. sapiens	SLAP, UNQ1847/PRO3577	sarcolemma associated protein	2	unreviewed
TNFRSF1A	SOS1	H. sapiens	GF1, HGF, NS4, GGF1, GINGF	son of sevenless homolog 1 (Drosophila)	1	reviewed
TNFRSF1A	SPATA2	H. sapiens	PD1, tamo, PPP1R145	spermatogenesis associated 2	1	unreviewed
TNFRSF1A	SRC	H. sapiens	ASV, SRC1, c-SRC, p60-Src, RP5-823N20.1	SRC proto-oncogene, non-receptor tyrosine kinase	3	unreviewed
TNFRSF1A	STAMBP	H. sapiens	AMSH, MICCAP	STAM binding protein	1	unreviewed
TNFRSF1A	STAT1	H. sapiens	ISGF-3, CANDF7, IMD31A, IMD31B, IMD31C, STAT91	signal transducer and activator of transcription 1, 91kDa	1	reviewed
TNFRSF1A	STK11	H. sapiens	PJS, LKB1, hLKB1	serine/threonine kinase 11	1	unreviewed
TNFRSF1A	STRIP1	H. sapiens	FAR11A, FAM40A	striatin interacting protein 1	2	reviewed
TNFRSF1A	STRN	H. sapiens	SG2NA	striatin, calmodulin binding protein	2	reviewed
TNFRSF1A	STRN3	H. sapiens	SG2NA	striatin, calmodulin binding protein 3	2	unreviewed
TNFRSF1A	STRN4	H. sapiens	ZIN, zinedin	striatin, calmodulin binding protein 4	2	unreviewed
TNFRSF1A	SUMO1	H. sapiens	UBL1, PIC1, SMT3, DAP1, GMP1, OFC10, SMT3C, SENP2, SMT3H3, OK/SW-cl.43	small ubiquitin-like modifier 1	3	unreviewed
TNFRSF1A	SYK	H. sapiens	p72-Syk	spleen tyrosine kinase	1	reviewed
TNFRSF1A	SYNCRIP	H. sapiens	PP68, NSAP1, HNRPQ1, HNRNPQ, GRYRBP, hnRNP-Q, GRY-RBP, RP1-3J17.2	synaptotagmin binding, cytoplasmic RNA interacting protein	1	unreviewed
TNFRSF1A	TAB2	H. sapiens	TAB-2, CHTD2, MAP3K7IP2, RP1-111D6.3	TGF-beta activated kinase 1/MAP3K7 binding protein 2	1	unreviewed
TNFRSF1A	TANK	H. sapiens	TRAF2, ITRAF, I-TRAF	TRAF family member-associated NFKB activator	1	unreviewed
TNFRSF1A	TBC1D15	H. sapiens	RAB7-GAP	TBC1 domain family, member 15	2	reviewed
TNFRSF1A	TBK1	H. sapiens	NAK, T2K	TANK-binding kinase 1	1	unreviewed
TNFRSF1A	THADA	H. sapiens	GITA	thyroid adenoma associated	2	unreviewed
TNFRSF1A	TMC8	H. sapiens	EV2, EVIN2, EVER2	transmembrane channel-like 8	1	unreviewed
TNFRSF1A	TNF	H. sapiens	DIF, TNFA, TNFSF2, TNF-alpha, DADB-70P7.1	tumor necrosis factor	9	unreviewed
TNFRSF1A	TNFAIP3	H. sapiens	A20, OTUD7C, TNFA1P2, RP11-356I2.3	tumor necrosis factor, alpha-induced protein 3	1	unreviewed
TNFRSF1A	TNFRSF10B	H. sapiens	DR5, CD262, TRICK2, KILLER, ZTNFR9, TRICKB, TRICK2A, TRICK2B, TRAILR2, TRAIL-R2, ... more	tumor necrosis factor receptor superfamily, member 10b	1	unreviewed
TNFRSF1A	TNFRSF1A	H. sapiens	p60, FPF, MS5, p55, TBP1, TNF-R, TNFAR, TNFR1, p55-R, TNFR60, ... more	tumor necrosis factor receptor superfamily, member 1A	2	unreviewed
TNFRSF1A	TNFRSF1B	H. sapiens	p75, TNFBR, TBPII, TNFR2, TNFR1B, CD120b, TNFR80, p75TNFR, TNF-R75, TNF-R-II	tumor necrosis factor receptor superfamily, member 1B	1	unreviewed
TNFRSF1A	TNFSF13	H. sapiens	TALL2, ZTNF2, CD256, APRIL, TRDL-1, TALL-2, UNQ383/PRO715	tumor necrosis factor (ligand) superfamily, member 13	1	unreviewed
TNFRSF1A	TNIP1	H. sapiens	VAN, NAF1, ABIN-1, nip40-1	TNFAIP3 interacting protein 1	1	unreviewed
TNFRSF1A	TNIP2	H. sapiens	KLIP, FLIP1, ABIN2, RP3-474M20.1	TNFAIP3 interacting protein 2	1	unreviewed
TNFRSF1A	TNPO3	H. sapiens	IPO12, TRNSR, TRN-SR, MTR10A, LGMD1F, TRN-SR2	transportin 3	2	unreviewed
TNFRSF1A	TPCN1	H. sapiens	TPC1	two pore segment channel 1	2	unreviewed
TNFRSF1A	TRADD	H. sapiens	Hs.89862	TNFRSF1A-associated via death domain	3	reviewed
TNFRSF1A	TRAF1	H. sapiens	EBI6, MGC:10353	TNF receptor-associated factor 1	3	reviewed
TNFRSF1A	TRAF2	H. sapiens	TRAP, TRAP3, MGC:45012	TNF receptor-associated factor 2	3	unreviewed
TNFRSF1A	TRAF6	H. sapiens	RNF85, MGC:3310	TNF receptor-associated factor 6, E3 ubiquitin protein ligase	1	reviewed
TNFRSF1A	TRAP1	H. sapiens	HSP75, HSP90L, HSP 75, TRAP-1	TNF receptor-associated protein 1	1	unreviewed
TNFRSF1A	TRIM25	H. sapiens	EFP, Z147, ZNF147, RNF147	tripartite motif containing 25	1	unreviewed
TNFRSF1A	TRPC1	H. sapiens	TRP1, HTRP-1	transient receptor potential cation channel, subfamily C, member 1	1	unreviewed
TNFRSF1A	TRPC4	H. sapiens	TRP4, HTRP4, HTRP-4, RP11-10M8.1	transient receptor potential cation channel, subfamily C, member 4	1	reviewed
TNFRSF1A	TRPC4AP	H. sapiens	TRUSS, TRRP4AP, PPP1R158, C20orf188	transient receptor potential cation channel, subfamily C, member 4 associated protein	3	unreviewed
TNFRSF1A	TRPC5	H. sapiens	TRP5, PPP1R159, RP1-68D15.2	transient receptor potential cation channel, subfamily C, member 5	1	reviewed
TNFRSF1A	TTYH3	H. sapiens	-	tweety family member 3	2	unreviewed
TNFRSF1A	UBB	H. sapiens	-	ubiquitin B	2	reviewed
TNFRSF1A	UBC	H. sapiens	HMG20	ubiquitin C	1	reviewed
TNFRSF1A	UBE2I	H. sapiens	P18, UBC9, C358B7.1, LA16c-358B7.1	ubiquitin-conjugating enzyme E2I	2	unreviewed
TNFRSF1A	UBQLN1	H. sapiens	UBQN, DSK2, DA41, XDRP1, PLIC-1	ubiquilin 1	1	unreviewed
TNFRSF1A	UCHL1	H. sapiens	PGP95, PARK5, NDGOA, PGP9.5, Uch-L1, HEL-117, PGP 9.5	ubiquitin carboxyl-terminal esterase L1 (ubiquitin thiolesterase)	1	reviewed
TNFRSF1A	USP2	H. sapiens	USP9, UBP41	ubiquitin specific peptidase 2	1	unreviewed
TNFRSF1A	USP4	H. sapiens	UNP, Unph	ubiquitin specific peptidase 4 (proto-oncogene)	1	unreviewed
TNFRSF1A	UTP15	H. sapiens	NET21	UTP15, U3 small nucleolar ribonucleoprotein, homolog (S. cerevisiae)	2	reviewed
TNFRSF1A	UTP20	H. sapiens	DRIM	UTP20, small subunit (SSU) processome component, homolog (yeast)	2	reviewed
TNFRSF1A	UTP6	H. sapiens	HCA66, C17orf40	UTP6, small subunit (SSU) processome component, homolog (yeast)	2	unreviewed
TNFRSF1A	VANGL1	H. sapiens	STB2, LPP2, STBM2, KITENIN	VANGL planar cell polarity protein 1	2	reviewed
TNFRSF1A	VANGL2	H. sapiens	LPP1, STB1, STBM, LTAP, STBM1	VANGL planar cell polarity protein 2	2	reviewed
TNFRSF1A	VHL	H. sapiens	VHL1, pVHL, RCA1, HRCA1	von Hippel-Lindau tumor suppressor, E3 ubiquitin protein ligase	1	reviewed
TNFRSF1A	VWA9	H. sapiens	C15orf44	von Willebrand factor A domain containing 9	1	reviewed
TNFRSF1A	XPR1	H. sapiens	X3, SYG1, RP11-46A10.1	xenotropic and polytropic retrovirus receptor 1	2	reviewed
TNFRSF1A	ZNF101	H. sapiens	HZF12	zinc finger protein 101	2	reviewed
TNFRSF1A	ZNF770	H. sapiens	PRO1914	zinc finger protein 770	1	reviewed
TNFRSF1A	ZNF865	H. sapiens	-	zinc finger protein 865	2	reviewed
GUSB	MAGT1	H. sapiens	IAP, XMEN, OST3B, MRX95, PRO0756, bA217H1.1, RP11-217H1.1	magnesium transporter 1	1	unreviewed
GUSB	ADAMTS4	H. sapiens	ADMP-1, ADAMTS-4, ADAMTS-2, UNQ769/PRO1563	ADAM metallopeptidase with thrombospondin type 1 motif, 4	1	unreviewed
GUSB	ALPP	H. sapiens	ALP, PALP, PLAP, PLAP-1	alkaline phosphatase, placental	1	reviewed
GUSB	ALPPL2	H. sapiens	GCAP, ALPG, ALPPL	alkaline phosphatase, placental-like 2	1	reviewed
GUSB	ATG9A	H. sapiens	mATG9, APG9L1, MGD3208	autophagy related 9A	1	unreviewed
GUSB	BCAN	H. sapiens	BEHAB, CSPG7, RP11-66D17.1	brevican	1	unreviewed
GUSB	BCAR1	H. sapiens	CAS, CAS1, CASS1, CRKAS, P130Cas, hCG_1980470	breast cancer anti-estrogen resistance 1	1	unreviewed
GUSB	BPIFB6	H. sapiens	BPIL3, LPLUNC6	BPI fold containing family B, member 6	1	unreviewed
GUSB	BTNL2	H. sapiens	SS2, BTN7, BTL-II, HSBLMHC1, DAAP-282D22.2	butyrophilin-like 2 (MHC class II associated)	1	reviewed
GUSB	C1ORF54	H. sapiens	RP4-790G17.4	chromosome 1 open reading frame 54	1	reviewed
GUSB	C1QA	H. sapiens	-	complement component 1, q subcomponent, A chain	1	reviewed
GUSB	C1QB	H. sapiens	RP4-815O16.3	complement component 1, q subcomponent, B chain	1	reviewed
GUSB	C1QTNF8	H. sapiens	CTRP8, UNQ5829, UNQ5829/PRO19648	C1q and tumor necrosis factor related protein 8	1	reviewed
GUSB	C1QTNF9B	H. sapiens	CTRP9B	C1q and tumor necrosis factor related protein 9B	1	reviewed
GUSB	CANX	H. sapiens	P90, CNX, IP90	calnexin	1	reviewed
GUSB	CBLN4	H. sapiens	CBLNL1, UNQ718/PRO1382	cerebellin 4 precursor	1	reviewed
GUSB	CDHR4	H. sapiens	CDH29, PRO34300, UNQ9392/PRO34300	cadherin-related family member 4	1	unreviewed
GUSB	CDK4	H. sapiens	CMM3, PSK-J3	cyclin-dependent kinase 4	3	reviewed
GUSB	CEACAM8	H. sapiens	CD67, CGM6, CD66b, NCA-95	carcinoembryonic antigen-related cell adhesion molecule 8	1	unreviewed
GUSB	CES1	H. sapiens	CEH, REH, TGH, SES1, HMSE, CE-1, CES2, ACAT, hCE-1, HMSE1, ... more	carboxylesterase 1	1	unreviewed
GUSB	CFC1	H. sapiens	HTX2, DTGA2, CFC1B, CRYPTIC	cripto, FRL-1, cryptic family 1	1	reviewed
GUSB	CST9	H. sapiens	CLM, CTES7A	cystatin 9 (testatin)	1	reviewed
GUSB	CXXC1	H. sapiens	CFP1, CGBP, SPP1, PHF18, hCGBP, PCCX1, ZCGPC1, HsT2645, 5830420C16Rik, 2410002I16Rik	CXXC finger protein 1	1	unreviewed
GUSB	DEFB109	H. sapiens	-	defensin, beta 109	1	reviewed
GUSB	DEFB135	H. sapiens	DEFB136	defensin, beta 135	1	reviewed
GUSB	DEPDC1	H. sapiens	DEP.8, SDP35, DEPDC1A, DEPDC1-V2	DEP domain containing 1	1	unreviewed
GUSB	DNAJC3	H. sapiens	P58, HP58, ERdj6, PRKRI, P58IPK	DnaJ (Hsp40) homolog, subfamily C, member 3	1	unreviewed
GUSB	DPEP2	H. sapiens	MBD2, UNQ284/PRO323	dipeptidase 2	1	unreviewed
GUSB	ECEL1	H. sapiens	XCE, DINE, DA5D, ECEX, UNQ2431/PRO4991	endothelin converting enzyme-like 1	1	unreviewed
GUSB	EDN3	H. sapiens	ET3, ET-3, WS4B, PPET3, HSCR4, RP4-614C15.1	endothelin 3	1	reviewed
GUSB	ELSPBP1	H. sapiens	E12, HE12, EL149, EDDM12	epididymal sperm binding protein 1	1	unreviewed
GUSB	FAHD1	H. sapiens	YISKL, C16orf36, AC012180.10-002	fumarylacetoacetate hydrolase domain containing 1	1	reviewed
GUSB	FAM150B	H. sapiens	PRO1097, RGPG542, hCG_1990170	family with sequence similarity 150, member B	1	reviewed
GUSB	FBXO2	H. sapiens	FBG1, OCP1, Fbs1, FBX2, NFB42	F-box protein 2	1	unreviewed
GUSB	FBXO6	H. sapiens	FBX6, FBG2, FBS2, Fbx6b, RP3-330O12.3	F-box protein 6	2	unreviewed
GUSB	FIBIN	H. sapiens	PSEC0235	fin bud initiation factor homolog (zebrafish)	1	reviewed
GUSB	GGH	H. sapiens	GH	gamma-glutamyl hydrolase (conjugase, folylpolygammaglutamyl hydrolase)	1	reviewed
GUSB	GIT2	H. sapiens	CAT2, CAT-2	G protein-coupled receptor kinase interacting ArfGAP 2	1	unreviewed
GUSB	GKN2	H. sapiens	GDDR, TFIZ1, PRO813, VLTI465, BRICD1B, UNQ465/PRO813	gastrokine 2	1	unreviewed
GUSB	GPIHBP1	H. sapiens	HYPL1D, GPI-HBP1	glycosylphosphatidylinositol anchored high density lipoprotein binding protein 1	1	reviewed
GUSB	HLA-DQB2	H. sapiens	HLA-DXB, HLA-DQB1, DAMA-367I24.2	major histocompatibility complex, class II, DQ beta 2	1	unreviewed
GUSB	HOXA3	H. sapiens	HOX1, HOX1E	homeobox A3	3	unreviewed
GUSB	HSCB	H. sapiens	JAC1, HSC20, DNAJC20, dJ366L4.2, RP3-366L4.2	HscB mitochondrial iron-sulfur cluster co-chaperone	1	unreviewed
GUSB	HSPA5	H. sapiens	BIP, MIF2, GRP78, HEL-S-89n	heat shock 70kDa protein 5 (glucose-regulated protein, 78kDa)	1	unreviewed
GUSB	IDS	H. sapiens	SIDS, MPS2	iduronate 2-sulfatase	3	unreviewed
GUSB	IGLL5	H. sapiens	-	immunoglobulin lambda-like polypeptide 5	1	reviewed
GUSB	IL5RA	H. sapiens	IL5R, CD125, CDw125, HSIL5R3	interleukin 5 receptor, alpha	1	unreviewed
GUSB	ISLR	H. sapiens	HsT17563, UNQ189/PRO215	immunoglobulin superfamily containing leucine-rich repeat	1	unreviewed
GUSB	KLK15	H. sapiens	ACO, HSRNASPH	kallikrein-related peptidase 15	1	reviewed
GUSB	LCN9	H. sapiens	HEL129, 9230102I19Rik	lipocalin 9	1	reviewed
GUSB	LILRA5	H. sapiens	LIR9, CD85, LIR-9, ILT11, CD85F, LILRB7, ILT-11, XXbac-BCX403H19.2	leukocyte immunoglobulin-like receptor, subfamily A (with TM domain), member 5	1	unreviewed
GUSB	LY6G5B	H. sapiens	G5b, C6orf19, DADB-127H9.9	lymphocyte antigen 6 complex, locus G5B	1	unreviewed
GUSB	LY6H	H. sapiens	NMLY6	lymphocyte antigen 6 complex, locus H	1	reviewed
GUSB	LY86	H. sapiens	MD1, MD-1, MMD-1, dJ80N2.1, RP1-80N2.1	lymphocyte antigen 86	1	reviewed
GUSB	LY9	H. sapiens	hly9, mLY9, CD229, SLAMF3, RP11-312J18.1	lymphocyte antigen 9	1	unreviewed
GUSB	LYZL1	H. sapiens	LYC2, KAAG648, PRO1278, bA534G20.1, UNQ648/PRO1278	lysozyme-like 1	1	unreviewed
GUSB	MATN4	H. sapiens	-	matrilin 4	1	reviewed
GUSB	MFAP4	H. sapiens	-	microfibrillar-associated protein 4	1	reviewed
GUSB	NCR3	H. sapiens	1C7, MALS, NKp30, LY117, CD337, DAAP-90L16.3	natural cytotoxicity triggering receptor 3	1	unreviewed
GUSB	NGLY1	H. sapiens	PNG1, CDG1V, PNGase	N-glycanase 1	1	unreviewed
GUSB	NODAL	H. sapiens	HTX5	nodal growth differentiation factor	1	reviewed
GUSB	NXPH3	H. sapiens	NPH3, UNQ687/PRO1327	neurexophilin 3	1	unreviewed
GUSB	P4HTM	H. sapiens	PH4, PHD4, PH-4, EGLN4, P4H-TM, HIFPH4	prolyl 4-hydroxylase, transmembrane (endoplasmic reticulum)	1	unreviewed
GUSB	PDGFRA	H. sapiens	CD140A, PDGFR2, PDGFR-2, RHEPDGFRA	platelet-derived growth factor receptor, alpha polypeptide	1	unreviewed
GUSB	PDIA4	H. sapiens	ERP72, ERP70, ERp-72	protein disulfide isomerase family A, member 4	1	unreviewed
GUSB	PLEKHA4	H. sapiens	PEPP1	pleckstrin homology domain containing, family A (phosphoinositide binding specific) member 4	1	unreviewed
GUSB	PMEL	H. sapiens	P1, SI, SIL, SILV, ME20, P100, gp100, ME20M, PMEL17, ME20-M, ... more	premelanosome protein	2	unreviewed
GUSB	PNLIPRP1	H. sapiens	PLRP1	pancreatic lipase-related protein 1	1	unreviewed
GUSB	PRG2	H. sapiens	MBP, BMPG, MBP1	proteoglycan 2, bone marrow (natural killer cell activator, eosinophil granule major basic protein)	1	reviewed
GUSB	PRSS53	H. sapiens	POL3S, UNQ308	protease, serine, 53	1	reviewed
GUSB	RLN1	H. sapiens	H1, H1RLX, RLXH1, bA12D24.3.1, bA12D24.3.2	relaxin 1	1	reviewed
GUSB	SCGB2A2	H. sapiens	UGB2, MGB1	secretoglobin, family 2A, member 2	1	unreviewed
GUSB	SDF2L1	H. sapiens	UNQ1941/PRO4424	stromal cell-derived factor 2-like 1	1	reviewed
GUSB	SGSH	H. sapiens	HSS, SFMD, MPS3A	N-sulfoglucosamine sulfohydrolase	1	unreviewed
GUSB	SH2D3A	H. sapiens	NSP1, UNQ175/PRO201	SH2 domain containing 3A	1	unreviewed
GUSB	SIRPD	H. sapiens	PTPNS1L2, dJ576H24.4, RP4-576H24.3	signal-regulatory protein delta	1	unreviewed
GUSB	SLURP1	H. sapiens	MDM, ARS, ANUP, ArsB, LY6LS	secreted LY6/PLAUR domain containing 1	1	reviewed
GUSB	SPAG11A	H. sapiens	HE2, EDDM2A	sperm associated antigen 11A	1	unreviewed
GUSB	TAZ	H. sapiens	EFE, EFE2, BTHS, Taz1, G4.5, CMD3A, LVNCX, XX-FW83563B9.3	tafazzin	2	unreviewed
GUSB	TCTN1	H. sapiens	TECT1, JBTS13, UNQ9369/PRO34160	tectonic family member 1	1	unreviewed
GUSB	TMEM106B	H. sapiens	-	transmembrane protein 106B	1	reviewed
GUSB	TMEM192	H. sapiens	-	transmembrane protein 192	1	reviewed
GUSB	TMEM25	H. sapiens	UNQ2531/PRO6030	transmembrane protein 25	2	unreviewed
GUSB	TMEM87A	H. sapiens	PSEC0094	transmembrane protein 87A	1	unreviewed
GUSB	TRGV3	H. sapiens	V1S3, TCRGV3	T cell receptor gamma variable 3	1	reviewed
GUSB	UGT1A10	H. sapiens	UGT1J, UDPGT, UGT-1J, UGT1.10, UGT1-10	UDP glucuronosyltransferase 1 family, polypeptide A10	1	reviewed
GUSB	VRK1	H. sapiens	PCH1, PCH1A	vaccinia related kinase 1	1	reviewed
GUSB	WFDC1	H. sapiens	PS20	WAP four-disulfide core domain 1	1	unreviewed
GUSB	WNT16	H. sapiens	-	wingless-type MMTV integration site family, member 16	1	reviewed
GUSB	ZBTB42	H. sapiens	ZNF925	zinc finger and BTB domain containing 42	1	reviewed
UGT2B7	CYP3A4	H. sapiens	HLP, CP34, CP33, NF-25, CYP3A, P450C3, CYP3A3, CYPIIIA4, CYPIIIA3, P450PCN1	cytochrome P450, family 3, subfamily A, polypeptide 4	4	unreviewed
UGT2B7	GABRA3	H. sapiens	-	gamma-aminobutyric acid (GABA) A receptor, alpha 3	1	reviewed
NOS2	PRKDC	H. sapiens	HYRC, p350, DNAPK, HYRC1, DNPK1, IMD26, XRCC7, DNA-PKcs	protein kinase, DNA-activated, catalytic polypeptide	1	unreviewed
NOS2	AGR2	H. sapiens	AG2, GOB-4, HAG-2, XAG-2, PDIA17, HEL-S-116, UNQ515/PRO1030	anterior gradient 2	1	unreviewed
NOS2	AIFM1	H. sapiens	AIF, CMTX4, NAMSD, COWCK, CMT2D, NADMR, PDCD8, COXPD6, RP3-438D16.2	apoptosis-inducing factor, mitochondrion-associated, 1	1	unreviewed
NOS2	AKR1B10	H. sapiens	HIS, HSI, ARL1, ARL-1, ALDRLn, AKR1B12, AKR1B11	aldo-keto reductase family 1, member B10 (aldose reductase)	1	reviewed
NOS2	ALDH1A1	H. sapiens	ALDC, HEL-9, ALDH1, HEL12, PUMB1, ALDH11, RALDH1, ALDH-E1, HEL-S-53e, RP11-151D14.2	aldehyde dehydrogenase 1 family, member A1	1	unreviewed
NOS2	ALDH3B1	H. sapiens	ALDH4, ALDH7	aldehyde dehydrogenase 3 family, member B1	1	unreviewed
NOS2	ASPH	H. sapiens	BAH, AAH, JCTN, HAAH, FDLAB, junctin, CASQ2BP1	aspartate beta-hydroxylase	1	unreviewed
NOS2	ATP2A2	H. sapiens	DD, DAR, ATP2B, SERCA2	ATPase, Ca++ transporting, cardiac muscle, slow twitch 2	1	unreviewed
NOS2	BAG2	H. sapiens	BAG-2, dJ417I1.2, RP3-496N17.2	BCL2-associated athanogene 2	1	reviewed
NOS2	C1QBP	H. sapiens	p32, gC1qR, HABP1, gC1Q-R, SF2p32, GC1QBP	complement component 1, q subcomponent binding protein	1	unreviewed
NOS2	C21ORF33	H. sapiens	ES1, KNPH, KNPI, HES1, GT335	chromosome 21 open reading frame 33	1	reviewed
NOS2	CAD	H. sapiens	-	carbamoyl-phosphate synthetase 2, aspartate transcarbamylase, and dihydroorotase	1	reviewed
NOS2	CALM1	H. sapiens	caM, CAMI, PHKD, DD132, CPVT4, CALML2	calmodulin 1 (phosphorylase kinase, delta)	1	unreviewed
NOS2	CALU	H. sapiens	-	calumenin	1	reviewed
NOS2	CAMK2G	H. sapiens	CAMK, CAMKG, CAMK-II, RP11-574K11.6	calcium/calmodulin-dependent protein kinase II gamma	1	unreviewed
NOS2	CAV1	H. sapiens	CGL3, PPH3, LCCNS, VIP21, BSCL3, MSTP085	caveolin 1, caveolae protein, 22kDa	2	unreviewed
NOS2	CCT2	H. sapiens	CCTB, 99D8.1, PRO1633, CCT-beta, HEL-S-100n, TCP-1-beta	chaperonin containing TCP1, subunit 2 (beta)	1	unreviewed
NOS2	CCT3	H. sapiens	CCTG, PIG48, TRIC5, CCT-gamma, TCP-1-gamma, RP11-443G18.6	chaperonin containing TCP1, subunit 3 (gamma)	1	unreviewed
NOS2	CCT4	H. sapiens	SRB, Cctd, CCT-DELTA	chaperonin containing TCP1, subunit 4 (delta)	1	reviewed
NOS2	CCT5	H. sapiens	CCTE, HEL-S-69, CCT-epsilon, TCP-1-epsilon	chaperonin containing TCP1, subunit 5 (epsilon)	1	unreviewed
NOS2	CCT6A	H. sapiens	Cctz, CCT6, TCPZ, HTR3, TCP20, TTCP20, MoDP-2, CCT-zeta, CCT-zeta-1, TCP-1-zeta	chaperonin containing TCP1, subunit 6A (zeta 1)	1	unreviewed
NOS2	CCT7	H. sapiens	CCTH, CCTETA, NIP7-1, TCP1ETA	chaperonin containing TCP1, subunit 7 (eta)	1	unreviewed
NOS2	CCT8	H. sapiens	Cctq, PRED71, D21S246, C21orf112	chaperonin containing TCP1, subunit 8 (theta)	1	unreviewed
NOS2	CDC25B	H. sapiens	RP5-1009E24.3	cell division cycle 25B	1	unreviewed
NOS2	CDIPT	H. sapiens	PIS, PIS1	CDP-diacylglycerol--inositol 3-phosphatidyltransferase	1	unreviewed
NOS2	CDKN1A	H. sapiens	P21, WAF1, CIP1, SDI1, CDKN1, CAP20, MDA-6, p21CIP1	cyclin-dependent kinase inhibitor 1A (p21, Cip1)	1	reviewed
NOS2	CLIC4	H. sapiens	H1, huH1, p64H1, MTCLIC, CLIC4L	chloride intracellular channel 4	1	reviewed
NOS2	CLNS1A	H. sapiens	CLCI, ICln, CLNS1B	chloride channel, nucleotide-sensitive, 1A	1	unreviewed
NOS2	COPRS	H. sapiens	TTP1, COPR5, C17orf79, HSA272196	coordinator of PRMT5, differentiation stimulator	1	unreviewed
NOS2	CSF1R	H. sapiens	FMS, FIM2, CSFR, HDLS, CD115, C-FMS, CSF-1R, M-CSF-R	colony stimulating factor 1 receptor	1	unreviewed
NOS2	CUL5	H. sapiens	VACM1, VACM-1	cullin 5	1	unreviewed
NOS2	DDX3X	H. sapiens	DBX, DDX3, HLP2, DDX14, CAP-Rf	DEAD (Asp-Glu-Ala-Asp) box helicase 3, X-linked	1	unreviewed
NOS2	DICER1	H. sapiens	MNG1, DCR1, HERNA, Dicer, RMSE2, Dicer1e, K12H4.8-LIKE	dicer 1, ribonuclease type III	1	unreviewed
NOS2	DNAJA1	H. sapiens	HSDJ, DjA1, DJ-2, HDJ2, HSJ2, HSPF4, NEDD7, hDJ-2, RP11-54K16.1	DnaJ (Hsp40) homolog, subfamily A, member 1	1	reviewed
NOS2	DNAJA2	H. sapiens	DJ3, RDJ2, DJA2, DNJ3, DNAJ, CPR3, HIRIP4, PRO3015	DnaJ (Hsp40) homolog, subfamily A, member 2	1	unreviewed
NOS2	DNAJA3	H. sapiens	TID1, HCA57, hTID-1	DnaJ (Hsp40) homolog, subfamily A, member 3	1	unreviewed
NOS2	DNAJC7	H. sapiens	DJC7, TPR2, DJ11, TTC2	DnaJ (Hsp40) homolog, subfamily C, member 7	1	unreviewed
NOS2	EHMT2	H. sapiens	G9A, GAT8, NG36, BAT8, KMT1C, C6orf30, DAAP-66K18.3	euchromatic histone-lysine N-methyltransferase 2	1	unreviewed
NOS2	EMD	H. sapiens	STA, EDMD, LEMD5, XX-FW88778H2.1	emerin	1	unreviewed
NOS2	ENO1	H. sapiens	PPH, NNE, MPB1, ENO1L1	enolase 1, (alpha)	1	unreviewed
NOS2	FASN	H. sapiens	FAS, OA-519, SDR27X1	fatty acid synthase	1	unreviewed
NOS2	FAT1	H. sapiens	ME5, FAT, CDHR8, CDHF7, hFat1	FAT atypical cadherin 1	1	unreviewed
NOS2	FBXO45	H. sapiens	Fbx45	F-box protein 45	1	unreviewed
NOS2	HADH	H. sapiens	HAD, HHF4, HCDH, SCHAD, HADH1, HADHSC, MSCHAD	hydroxyacyl-CoA dehydrogenase	1	unreviewed
NOS2	HERC1	H. sapiens	p532, p619	HECT and RLD domain containing E3 ubiquitin protein ligase family member 1	1	reviewed
NOS2	HINT1	H. sapiens	NMAN, HINT, PKCI-1, PRKCNH1	histidine triad nucleotide binding protein 1	1	unreviewed
NOS2	HINT2	H. sapiens	HIT-17	histidine triad nucleotide binding protein 2	1	reviewed
NOS2	HKDC1	H. sapiens	-	hexokinase domain containing 1	1	reviewed
NOS2	HNRNPA1	H. sapiens	ALS19, ALS20, HNRPA1, IBMPFD3, hnRNP A1, hnRNP-A1, HNRPA1L3	heterogeneous nuclear ribonucleoprotein A1	1	unreviewed
NOS2	HNRNPF	H. sapiens	HNRPF, mcs94-1, OK/SW-cl.23	heterogeneous nuclear ribonucleoprotein F	1	unreviewed
NOS2	HSP90AA1	H. sapiens	EL52, LAP2, HSPN, Hsp90, HSPC1, LAP-2, HSP86, HSPCA, Hsp89, HSP90N, ... more	heat shock protein 90kDa alpha (cytosolic), class A member 1	1	unreviewed
NOS2	HSP90AB1	H. sapiens	HSPC2, HSP84, HSPCB, D6S182, HSP90B, RP1-302G2.1	heat shock protein 90kDa alpha (cytosolic), class B member 1	1	unreviewed
NOS2	HSPA2	H. sapiens	HSP70-2, HSP70-3	heat shock 70kDa protein 2	1	reviewed
NOS2	HSPA4	H. sapiens	RY, HSPH2, APG-2, hsp70, hsp70RY, HS24/P52, HEL-S-5a	heat shock 70kDa protein 4	1	reviewed
NOS2	HSPA5	H. sapiens	BIP, MIF2, GRP78, HEL-S-89n	heat shock 70kDa protein 5 (glucose-regulated protein, 78kDa)	1	unreviewed
NOS2	HSPA6	H. sapiens	-	heat shock 70kDa protein 6 (HSP70B')	1	reviewed
NOS2	HSPA9	H. sapiens	CSA, MOT, MOT2, CRP40, GRP75, PBP74, GRP-75, HSPA9B, MTHSP75, HEL-S-124m	heat shock 70kDa protein 9 (mortalin)	1	unreviewed
NOS2	HSPB1	H. sapiens	HMN2B, SRP27, CMT2F, HSP27, Hsp25, HSP28, HS.76067, HEL-S-102	heat shock 27kDa protein 1	1	unreviewed
NOS2	HSPD1	H. sapiens	HLD4, GROEL, SPG13, HSP60, CPN60, HSP65, HSP-60, HuCHA60	heat shock 60kDa protein 1 (chaperonin)	1	unreviewed
NOS2	HSPH1	H. sapiens	HSP105, HSP105B, HSP105A, NY-CO-25, RP11-173P16.1	heat shock 105kDa/110kDa protein 1	1	unreviewed
NOS2	HUWE1	H. sapiens	MULE, LASU1, UREB1, Ib772, URE-B1, HECTH9, HSPC272, ARF-BP1, RP3-339A18.4	HECT, UBA and WWE domain containing 1, E3 ubiquitin protein ligase	1	unreviewed
NOS2	ICAM1	H. sapiens	BB2, CD54, P3.58	intercellular adhesion molecule 1	1	reviewed
NOS2	INPP1	H. sapiens	-	inositol polyphosphate-1-phosphatase	1	reviewed
NOS2	KPNB1	H. sapiens	IPOB, IMB1, IPO1, NTF97, Impnb	karyopherin (importin) beta 1	1	unreviewed
NOS2	KRT18	H. sapiens	K18, PIG46, CYK18	keratin 18	1	unreviewed
NOS2	KRT8	H. sapiens	KO, K8, CK8, CYK8, K2C8, CK-8, CARD2	keratin 8	1	unreviewed
NOS2	KRT81	H. sapiens	HB1, Hb-1, MLN137, ghHkb1, KRTHB1, hHAKB2-1	keratin 81	1	reviewed
NOS2	LCK	H. sapiens	LSK, YT16, IMD22, p56lck, pp58lck, RP4-675E8.4	LCK proto-oncogene, Src family tyrosine kinase	1	reviewed
NOS2	LGALS3BP	H. sapiens	90K, M2BP, gp90, CyCAP, BTBD17B, TANGO10B, MAC-2-BP	lectin, galactoside-binding, soluble, 3 binding protein	1	unreviewed
NOS2	MMP14	H. sapiens	MT1MMP, MT-MMP, MMP-X1, MTMMP1, WNCHRS, MMP-14, MT1-MMP, MT-MMP 1	matrix metallopeptidase 14 (membrane-inserted)	1	reviewed
NOS2	MPST	H. sapiens	MST, TST2, TUM1, LL22NC01-146D10.4	mercaptopyruvate sulfurtransferase	1	unreviewed
NOS2	MYCBP2	H. sapiens	PAM, AC001226.5	MYC binding protein 2, E3 ubiquitin protein ligase	1	unreviewed
NOS2	NAP1L1	H. sapiens	NRP, NAP1, NAP1L	nucleosome assembly protein 1-like 1	1	unreviewed
NOS2	NDUFAB1	H. sapiens	ACP, SDAP, FASN2A	NADH dehydrogenase (ubiquinone) 1, alpha/beta subcomplex, 1, 8kDa	1	reviewed
NOS2	NME2	H. sapiens	PUF, NDKB, NDPKB, NM23B, NDPK-B, NM23-H2	NME/NM23 nucleoside diphosphate kinase 2	1	reviewed
NOS2	NOS1	H. sapiens	NOS, bNOS, nNOS, IHPS1, N-NOS, NC-NOS	nitric oxide synthase 1 (neuronal)	1	reviewed
NOS2	NOS2	H. sapiens	NOS, INOS, NOS2A, HEP-NOS	nitric oxide synthase 2, inducible	1	unreviewed
NOS2	NPM1	H. sapiens	NPM, B23	nucleophosmin (nucleolar phosphoprotein B23, numatrin)	1	unreviewed
NOS2	NT5M	H. sapiens	mdN, dNT2, dNT-2	5',3'-nucleotidase, mitochondrial	1	unreviewed
NOS2	PARK7	H. sapiens	DJ1, DJ-1, HEL-S-67p, CTA-215D11.1	parkinson protein 7	1	reviewed
NOS2	PARP4	H. sapiens	p193, PH5P, ARTD4, VWA5C, PARPL, VPARP, VAULT3, PARP-4, ADPRTL1, RP11-169O17.2	poly (ADP-ribose) polymerase family, member 4	1	unreviewed
NOS2	PCBP1	H. sapiens	HNRPX, HNRPE1, hnRNP-X, HEL-S-85, hnRNP-E1	poly(rC) binding protein 1	1	reviewed
NOS2	PCBP2	H. sapiens	HNRPE2, HNRNPE2, hnRNP-E2	poly(rC) binding protein 2	1	reviewed
NOS2	PDP1	H. sapiens	PDP, PDH, PDPC, PPM2C	pyruvate dehyrogenase phosphatase catalytic subunit 1	1	unreviewed
NOS2	PEX5	H. sapiens	PXR1, PBD2A, PTS1R, PBD2B, PTS1-BP	peroxisomal biogenesis factor 5	1	unreviewed
NOS2	PFKFB1	H. sapiens	F6PK, PFRX, HL2K	6-phosphofructo-2-kinase/fructose-2,6-biphosphatase 1	1	unreviewed
NOS2	PIK3CG	H. sapiens	PI3K, PIK3, PI3CG, p120-PI3K, p110gamma, PI3Kgamma	phosphatidylinositol-4,5-bisphosphate 3-kinase, catalytic subunit gamma	1	reviewed
NOS2	PIM1	H. sapiens	PIM	Pim-1 proto-oncogene, serine/threonine kinase	1	reviewed
NOS2	PLEC	H. sapiens	PCN, HD1, EBS1, PLTN, EBSO, PLEC1, PLEC1b, LGMD2Q	plectin	1	unreviewed
NOS2	POMC	H. sapiens	LPH, NPP, MSH, POC, CLIP, ACTH	proopiomelanocortin	1	reviewed
NOS2	PPA2	H. sapiens	HSPC124, SID6-306	pyrophosphatase (inorganic) 2	1	unreviewed
NOS2	PPM1B	H. sapiens	PP2CB, PP2CBETA, PPC2BETAX, PP2C-beta, PP2C-beta-X	protein phosphatase, Mg2+/Mn2+ dependent, 1B	1	unreviewed
NOS2	PPP2R1A	H. sapiens	PR65A, PP2AAALPHA, PP2A-Aalpha	protein phosphatase 2, regulatory subunit A, alpha	1	reviewed
NOS2	PPP6C	H. sapiens	PP6, PP6C, RP11-366O20.1	protein phosphatase 6, catalytic subunit	1	unreviewed
NOS2	PSMA1	H. sapiens	NU, HC2, PROS30, HEL-S-275	proteasome (prosome, macropain) subunit, alpha type, 1	1	unreviewed
NOS2	PSMA2	H. sapiens	MU, HC3, PSC2, PMSA2	proteasome (prosome, macropain) subunit, alpha type, 2	1	unreviewed
NOS2	PSMA3	H. sapiens	HC8, PSC3	proteasome (prosome, macropain) subunit, alpha type, 3	1	unreviewed
NOS2	PSMA4	H. sapiens	HC9, PSC9, HsT17706	proteasome (prosome, macropain) subunit, alpha type, 4	1	unreviewed
NOS2	PSMA5	H. sapiens	ZETA, PSC5	proteasome (prosome, macropain) subunit, alpha type, 5	1	reviewed
NOS2	PSMA6	H. sapiens	p27K, IOTA, PROS27	proteasome (prosome, macropain) subunit, alpha type, 6	1	unreviewed
NOS2	PSMA7	H. sapiens	C6, HSPC, XAPC7, RC6-1, RP5-1005F21.4	proteasome (prosome, macropain) subunit, alpha type, 7	1	unreviewed
NOS2	PSMB7	H. sapiens	Z, RP11-101K10.7	proteasome (prosome, macropain) subunit, beta type, 7	1	unreviewed
NOS2	PSMC1	H. sapiens	S4, p56, P26S4	proteasome (prosome, macropain) 26S subunit, ATPase, 1	1	reviewed
NOS2	PSMC2	H. sapiens	S7, MSS1, Nbla10058	proteasome (prosome, macropain) 26S subunit, ATPase, 2	1	unreviewed
NOS2	PSMC3	H. sapiens	TBP1	proteasome (prosome, macropain) 26S subunit, ATPase, 3	1	unreviewed
NOS2	PSMC4	H. sapiens	S6, TBP7, RPT3, TBP-7, MIP224	proteasome (prosome, macropain) 26S subunit, ATPase, 4	1	reviewed
NOS2	PSMC5	H. sapiens	S8, p45, SUG1, TBP10, SUG-1, TRIP1, p45/SUG	proteasome (prosome, macropain) 26S subunit, ATPase, 5	1	unreviewed
NOS2	PSMC6	H. sapiens	p42, P44, SUG2, CADP44, HEL-S-73	proteasome (prosome, macropain) 26S subunit, ATPase, 6	1	unreviewed
NOS2	PSMD11	H. sapiens	S9, Rpn6, p44.5	proteasome (prosome, macropain) 26S subunit, non-ATPase, 11	1	reviewed
NOS2	PSMD12	H. sapiens	p55, Rpn5	proteasome (prosome, macropain) 26S subunit, non-ATPase, 12	1	reviewed
NOS2	PSMD13	H. sapiens	S11, Rpn9, p40.5, HSPC027	proteasome (prosome, macropain) 26S subunit, non-ATPase, 13	1	reviewed
NOS2	PSMD14	H. sapiens	PAD1, POH1, RPN11	proteasome (prosome, macropain) 26S subunit, non-ATPase, 14	1	unreviewed
NOS2	PSMD2	H. sapiens	S2, P97, RPN1, TRAP2	proteasome (prosome, macropain) 26S subunit, non-ATPase, 2	1	unreviewed
NOS2	PSMD3	H. sapiens	S3, P58, RPN3, TSTA2	proteasome (prosome, macropain) 26S subunit, non-ATPase, 3	1	reviewed
NOS2	PSMD4	H. sapiens	AF, S5A, ASF, AF-1, MCB1, Rpn10, pUB-R5, RP11-126K1.1	proteasome (prosome, macropain) 26S subunit, non-ATPase, 4	1	unreviewed
NOS2	PSMD6	H. sapiens	S10, p42A, Rpn7, p44S10, SGA-113M	proteasome (prosome, macropain) 26S subunit, non-ATPase, 6	1	unreviewed
NOS2	PSMD7	H. sapiens	S12, P40, Rpn8, MOV34	proteasome (prosome, macropain) 26S subunit, non-ATPase, 7	1	unreviewed
NOS2	PSMD8	H. sapiens	p31, S14, HIP6, HYPF, Rpn12, Nin1p, HEL-S-91n	proteasome (prosome, macropain) 26S subunit, non-ATPase, 8	1	reviewed
NOS2	PTBP1	H. sapiens	PTB, pPTB, PTB4, PTB2, PTB3, PTB-1, PTB-T, HNRPI, HNRNPI, HNRNP-I	polypyrimidine tract binding protein 1	1	unreviewed
NOS2	PTGES3	H. sapiens	P23, TEBP, cPGES	prostaglandin E synthase 3 (cytosolic)	1	unreviewed
NOS2	PTPLAD1	H. sapiens	HACD3, BIND1, B-IND1, HSPC121	protein tyrosine phosphatase-like A domain containing 1	1	reviewed
NOS2	QPCTL	H. sapiens	gQC	glutaminyl-peptide cyclotransferase-like	1	reviewed
NOS2	RAB11FIP5	H. sapiens	GAF1, pp75, RIP11	RAB11 family interacting protein 5 (class I)	1	unreviewed
NOS2	RAC1	H. sapiens	MIG5, Rac-1, TC-25, p21-Rac1	ras-related C3 botulinum toxin substrate 1 (rho family, small GTP binding protein Rac1)	1	unreviewed
NOS2	RAC2	H. sapiens	Gx, EN-7, HSPC022, p21-Rac2	ras-related C3 botulinum toxin substrate 2 (rho family, small GTP binding protein Rac2)	2	reviewed
NOS2	RCN1	H. sapiens	RCN, RCAL, PIG20, HEL-S-84	reticulocalbin 1, EF-hand calcium binding domain	1	unreviewed
NOS2	RCN2	H. sapiens	E6BP, ERC55, ERC-55, TCBP49	reticulocalbin 2, EF-hand calcium binding domain	1	unreviewed
NOS2	RING1	H. sapiens	RNF1, RING1A, DADB-100D22.6	ring finger protein 1	1	reviewed
NOS2	RPL23	H. sapiens	L23, rpL17	ribosomal protein L23	1	reviewed
NOS2	RPL31	H. sapiens	L31	ribosomal protein L31	1	reviewed
NOS2	RPL5	H. sapiens	L5, DBA6, MSTP030, PPP1R135	ribosomal protein L5	1	unreviewed
NOS2	RPL7	H. sapiens	L7, humL7-1	ribosomal protein L7	1	reviewed
NOS2	RPS17	H. sapiens	S17, DBA4, RPS17L, RPS17L2, RPS17L1	ribosomal protein S17	1	unreviewed
NOS2	RPS18	H. sapiens	S18, KE3, HKE3, KE-3, D6S218E, DADB-159G18.1	ribosomal protein S18	1	unreviewed
NOS2	RPS3	H. sapiens	S3, OK/SW-cl.26	ribosomal protein S3	1	unreviewed
NOS2	RPS3A	H. sapiens	S3A, FTE1, MFTL	ribosomal protein S3A	1	unreviewed
NOS2	RPS4X	H. sapiens	S4, RPS4, SCAR, CCG2, SCR10, DXS306	ribosomal protein S4, X-linked	1	unreviewed
NOS2	RPS6KA2	H. sapiens	RSK, RSK3, HU-2, p90-RSK3, pp90RSK3, S6K-alpha, MAPKAPK1C, S6K-alpha2, RP1-168L15.2	ribosomal protein S6 kinase, 90kDa, polypeptide 2	1	unreviewed
NOS2	RUVBL2	H. sapiens	RVB2, TIH2, ECP51, TIP48, REPTIN, TIP49B, INO80J, CGI-46	RuvB-like AAA ATPase 2	1	unreviewed
NOS2	SERPINE1	H. sapiens	PAI, PAI1, PAI-1, PLANH1	serpin peptidase inhibitor, clade E (nexin, plasminogen activator inhibitor type 1), member 1	1	reviewed
NOS2	SKP1	H. sapiens	p19A, OCP2, EMC19, SKP1A, TCEB1L, OCP-II	S-phase kinase-associated protein 1	1	unreviewed
NOS2	SLC25A3	H. sapiens	PHC, PTP, OK/SW-cl.48	solute carrier family 25 (mitochondrial carrier; phosphate carrier), member 3	1	unreviewed
NOS2	SLC25A5	H. sapiens	T2, T3, 2F1, AAC2, ANT2	solute carrier family 25 (mitochondrial carrier; adenine nucleotide translocator), member 5	1	unreviewed
NOS2	SLC3A2	H. sapiens	4F2, MDU1, CD98, 4T2HC, 4F2HC, NACAE, CD98HC	solute carrier family 3 (amino acid transporter heavy chain), member 2	1	unreviewed
NOS2	SLC7A5	H. sapiens	E16, LAT1, CD98, MPE16, 4F2LC, hLAT1, D16S469E	solute carrier family 7 (amino acid transporter light chain, L system), member 5	1	unreviewed
NOS2	SLC9A3R1	H. sapiens	NHERF, EBP50, NHERF1, NPHLOP2, NHERF-1	solute carrier family 9, subfamily A (NHE3, cation proton antiporter 3), member 3 regulator 1	1	unreviewed
NOS2	SMN1	H. sapiens	SMN, SMA, SMA3, SMA2, SMA1, SMNT, SMA4, SMA@, GEMIN1, BCD541, ... more	survival of motor neuron 1, telomeric	1	unreviewed
NOS2	SNRPB	H. sapiens	COD, SNRPB1, SmB/B', Sm-B/B', snRNP-B, SmB/SmB'	small nuclear ribonucleoprotein polypeptides B and B1	1	unreviewed
NOS2	SNRPD3	H. sapiens	SMD3, Sm-D3	small nuclear ribonucleoprotein D3 polypeptide 18kDa	1	reviewed
NOS2	SOD1	H. sapiens	SOD, ALS, IPOA, ALS1, hSod1, HEL-S-44, homodimer	superoxide dismutase 1, soluble	1	reviewed
NOS2	SPSB1	H. sapiens	SSB1, SSB-1, RP3-324M8.1	splA/ryanodine receptor domain and SOCS box containing 1	1	unreviewed
NOS2	SPSB2	H. sapiens	SSB2, GRCC9	splA/ryanodine receptor domain and SOCS box containing 2	1	unreviewed
NOS2	SPSB4	H. sapiens	SSB4, SSB-4	splA/ryanodine receptor domain and SOCS box containing 4	2	unreviewed
NOS2	SQRDL	H. sapiens	SQOR, CGI-44, PRO1975	sulfide quinone reductase-like (yeast)	1	reviewed
NOS2	SSBP1	H. sapiens	SSBP, mtSSB, Mt-SSB, SOSS-B1	single-stranded DNA binding protein 1, mitochondrial	1	unreviewed
NOS2	SSR4	H. sapiens	TRAPD, CDG1Y	signal sequence receptor, delta	1	unreviewed
NOS2	STIP1	H. sapiens	P60, HOP, STI1, STI1L, HEL-S-94n, IEF-SSP-3521	stress-induced phosphoprotein 1	1	reviewed
NOS2	STRAP	H. sapiens	MAWD, UNRIP, PT-WD	serine/threonine kinase receptor associated protein	1	unreviewed
NOS2	STUB1	H. sapiens	CHIP, UBOX1, SCAR16, NY-CO-7, SDCCAG7, HSPABP2, LA16c-313D11.6	STIP1 homology and U-box containing protein 1, E3 ubiquitin protein ligase	1	unreviewed
NOS2	TCEB1	H. sapiens	eloC, SIII	transcription elongation factor B (SIII), polypeptide 1 (15kDa, elongin C)	1	unreviewed
NOS2	TCEB2	H. sapiens	ELOB, SIII	transcription elongation factor B (SIII), polypeptide 2 (18kDa, elongin B)	1	reviewed
NOS2	TCP1	H. sapiens	CCT1, CCTa, D6S230E, CCT-alpha, TCP-1-alpha	t-complex 1	1	unreviewed
NOS2	TIMM50	H. sapiens	TIM50, TIM50L, PRO1512	translocase of inner mitochondrial membrane 50 homolog (S. cerevisiae)	1	unreviewed
NOS2	TNFAIP2	H. sapiens	B94, EXOC3L3	tumor necrosis factor, alpha-induced protein 2	1	reviewed
NOS2	TRIM21	H. sapiens	SSA, SSA1, RO52, RNF81, Ro/SSA	tripartite motif containing 21	1	unreviewed
NOS2	TUBB6	H. sapiens	TUBB-5, HsT1601	tubulin, beta 6 class V	1	reviewed
NOS2	TXNDC12	H. sapiens	AG1, AGR1, hAG-1, ERP19, ERP18, TLP19, ERP16, hTLP19, PDIA16, UNQ713/PRO1376	thioredoxin domain containing 12 (endoplasmic reticulum)	1	unreviewed
NOS2	UCHL5	H. sapiens	UCH37, INO80R, UCH-L5, CGI-70, RP11-101E13.2	ubiquitin carboxyl-terminal hydrolase L5	1	unreviewed
NOS2	VCP	H. sapiens	p97, TERA, ALS14, IBMPFD, HEL-220, IBMPFD1, HEL-S-70	valosin containing protein	1	reviewed
NOS2	XRCC5	H. sapiens	KUB2, NFIV, KU80, Ku86, KARP1, KARP-1	X-ray repair complementing defective repair in Chinese hamster cells 5 (double-strand-break rejoining)	1	unreviewed
NOS2	YBX1	H. sapiens	YB1, DBPB, BP-8, YB-1, CSDB, CSDA2, NSEP1, NSEP-1, MDR-NF1	Y box binding protein 1	1	unreviewed
NOS2	YWHAE	H. sapiens	MDS, MDCR, HEL2, KCIP-1, 14-3-3E	tyrosine 3-monooxygenase/tryptophan 5-monooxygenase activation protein, epsilon	1	reviewed
NOS2	YWHAG	H. sapiens	PPP1R170, 14-3-3GAMMA	tyrosine 3-monooxygenase/tryptophan 5-monooxygenase activation protein, gamma	1	reviewed
NOS2	YWHAQ	H. sapiens	1C5, HS1, 14-3-3	tyrosine 3-monooxygenase/tryptophan 5-monooxygenase activation protein, theta	1	reviewed
NOS2	YWHAZ	H. sapiens	HEL4, YWHAD, KCIP-1, HEL-S-3, 14-3-3-zeta	tyrosine 3-monooxygenase/tryptophan 5-monooxygenase activation protein, zeta	1	reviewed
NOS2	ZSWIM8	H. sapiens	KIAA0913	zinc finger, SWIM-type containing 8	1	unreviewed
ALPL	NDUFB1	H. sapiens	MNLL, CI-SGDH, CI-MNLL	NADH dehydrogenase (ubiquinone) 1 beta subcomplex, 1, 7kDa	1	reviewed
ALPL	ALOX5	H. sapiens	5LPG, LOG5, 5-LO, 5-LOX, RP11-67C2.3	arachidonate 5-lipoxygenase	1	unreviewed
ALPL	BAZ1B	H. sapiens	WSTF, WBSCR9, WBSCR10	bromodomain adjacent to zinc finger domain, 1B	1	reviewed
ALPL	CDC25A	H. sapiens	CDC25A2	cell division cycle 25A	1	reviewed
ALPL	CDC42	H. sapiens	G25K, CDC42Hs, RP1-224A6.5	cell division cycle 42	1	reviewed
ALPL	CECR2	H. sapiens	-	cat eye syndrome chromosome region, candidate 2	1	unreviewed
ALPL	EDA	H. sapiens	ED1, HED, HED1, XHED, ODT1, EDA2, EDA1, ECTD1, XLHED, EDA-A1, ... more	ectodysplasin A	1	unreviewed
ALPL	EEF1A1	H. sapiens	EF1A, CCS3, PTI1, EE1A1, CCS-3, LENG7, EEF1A, EF-Tu, EEF-1, eEF1A-1, ... more	eukaryotic translation elongation factor 1 alpha 1	2	unreviewed
ALPL	FBXO6	H. sapiens	FBX6, FBG2, FBS2, Fbx6b, RP3-330O12.3	F-box protein 6	1	unreviewed
ALPL	GHITM	H. sapiens	MICS1, My021, DERP2, PTD010, TMBIM5, HSPC282	growth hormone inducible transmembrane protein	1	unreviewed
ALPL	HDAC2	H. sapiens	HD2, YAF1, RPD3	histone deacetylase 2	1	reviewed
ALPL	MAP4K1	H. sapiens	HPK1	mitogen-activated protein kinase kinase kinase kinase 1	1	unreviewed
ALPL	MAPKAPK2	H. sapiens	MK2, MK-2, MAPKAP-K2	mitogen-activated protein kinase-activated protein kinase 2	1	reviewed
ALPL	PIK3C2B	H. sapiens	C2-PI3K, RP11-739N20.5	phosphatidylinositol-4-phosphate 3-kinase, catalytic subunit type 2 beta	1	reviewed
ALPL	RAC1	H. sapiens	MIG5, Rac-1, TC-25, p21-Rac1	ras-related C3 botulinum toxin substrate 1 (rho family, small GTP binding protein Rac1)	1	unreviewed
ALPL	RAC2	H. sapiens	Gx, EN-7, HSPC022, p21-Rac2	ras-related C3 botulinum toxin substrate 2 (rho family, small GTP binding protein Rac2)	1	reviewed
ALPL	RHOB	H. sapiens	ARH6, ARHB, RHOH6, MST081, MSTP081	ras homolog family member B	1	reviewed
ALPL	RHOC	H. sapiens	H9, ARH9, ARHC, RHOH9, RP11-426L16.4	ras homolog family member C	1	unreviewed
ALPL	RHOH	H. sapiens	TTF, ARHH	ras homolog family member H	1	unreviewed
ALPL	RND1	H. sapiens	RHOS, RHO6, ARHS	Rho family GTPase 1	1	unreviewed
ALPL	RPS6KA2	H. sapiens	RSK, RSK3, HU-2, p90-RSK3, pp90RSK3, S6K-alpha, MAPKAPK1C, S6K-alpha2, RP1-168L15.2	ribosomal protein S6 kinase, 90kDa, polypeptide 2	1	unreviewed
ALPL	SEC11A	H. sapiens	SPC18, SPCS4A, sid2895, SEC11L1, 1810012E07Rik	SEC11 homolog A (S. cerevisiae)	1	unreviewed
ALPL	SEC11C	H. sapiens	SPC21, SPCS4C, SEC11L3	SEC11 homolog C (S. cerevisiae)	2	unreviewed
ALPL	SIK2	H. sapiens	QIK, SNF1LK2, LOH11CR1I	salt-inducible kinase 2	1	reviewed
ALPL	SPCS1	H. sapiens	SPC1, SPC12, HSPC033, YJR010C-A	signal peptidase complex subunit 1 homolog (S. cerevisiae)	1	unreviewed
ALPL	SPCS2	H. sapiens	-	signal peptidase complex subunit 2 homolog (S. cerevisiae)	3	unreviewed
ALPL	SRPK2	H. sapiens	SFRSK2	SRSF protein kinase 2	1	reviewed
ALPL	VMP1	H. sapiens	EPG3, TANGO5, TMEM49, HSPC292	vacuole membrane protein 1	1	unreviewed
CYP3A4	UBE2G1	H. sapiens	UBC7, E217K, UBE2G	ubiquitin-conjugating enzyme E2G 1	1	unreviewed
CYP3A4	AMFR	H. sapiens	GP78, RNF45	autocrine motility factor receptor, E3 ubiquitin protein ligase	5	unreviewed
CYP3A4	CYB5A	H. sapiens	MCB5, CYB5	cytochrome b5 type A (microsomal)	1	unreviewed
CYP3A4	CYP2C9	H. sapiens	CPC9, CYP2C, CYPIIC9, CYP2C10, P450IIC9, RP11-208C17.6	cytochrome P450, family 2, subfamily C, polypeptide 9	1	unreviewed
CYP3A4	CYP3A4	H. sapiens	HLP, CP34, CP33, NF-25, CYP3A, P450C3, CYP3A3, CYPIIIA4, CYPIIIA3, P450PCN1	cytochrome P450, family 3, subfamily A, polypeptide 4	1	unreviewed
CYP3A4	CYP3A5	H. sapiens	PCN3, CP35, P450PCN3, CYPIIIA5	cytochrome P450, family 3, subfamily A, polypeptide 5	1	reviewed
CYP3A4	GK	H. sapiens	GK1, GKD	glycerol kinase	1	reviewed
CYP3A4	HSPA8	H. sapiens	LAP1, NIP71, LAP-1, HSC70, HSC71, HSC54, HSP71, HSP73, HEL-33, HSPA10, ... more	heat shock 70kDa protein 8	1	unreviewed
CYP3A4	PGRMC1	H. sapiens	MPR, HPR6.6	progesterone receptor membrane component 1	1	reviewed
CYP3A4	POR	H. sapiens	CPR, CYPOR, P450R	P450 (cytochrome) oxidoreductase	1	unreviewed
CYP3A4	PRKACA	H. sapiens	PKACA	protein kinase, cAMP-dependent, catalytic, alpha	1	unreviewed
CYP3A4	PRKCA	H. sapiens	AAG6, PKCA, PRKACA, PKC-alpha	protein kinase C, alpha	1	unreviewed
CYP3A4	STUB1	H. sapiens	CHIP, UBOX1, SCAR16, NY-CO-7, SDCCAG7, HSPABP2, LA16c-313D11.6	STIP1 homology and U-box containing protein 1, E3 ubiquitin protein ligase	4	unreviewed
CYP3A4	UBE2D1	H. sapiens	SFT, UBCH5, UBC4/5, UBCH5A, E2(17)KB1	ubiquitin-conjugating enzyme E2D 1	1	unreviewed
CYP3A4	UGT1A1	H. sapiens	GNT1, UGT1, UGT1A, UDPGT, HUG-BR1, BILIQTL1, UDPGT 1-1	UDP glucuronosyltransferase 1 family, polypeptide A1	1	unreviewed
CYP3A4	UGT1A6	H. sapiens	UGT1, GNT1, HLUGP, UGT1F, UDPGT, HLUGP1, UGT1A6S, UDPGT 1-6	UDP glucuronosyltransferase 1 family, polypeptide A6	1	unreviewed
CYP3A4	UGT2B7	H. sapiens	UGT2B9, UDPGTH2, UDPGT2B7, UDPGT 2B9	UDP glucuronosyltransferase 2 family, polypeptide B7	4	unreviewed
ERBB2	CUL5	H. sapiens	VACM1, VACM-1	cullin 5	1	unreviewed
ERBB2	ABCB5	H. sapiens	ABCB5beta, EST422562, tcag7.1091, ABCB5alpha	ATP-binding cassette, sub-family B (MDR/TAP), member 5	1	reviewed
ERBB2	ABL1	H. sapiens	ABL, JTK7, p150, c-ABL, v-abl, c-ABL1, bcr/abl, RP11-83J21.1	ABL proto-oncogene 1, non-receptor tyrosine kinase	2	unreviewed
ERBB2	ABL2	H. sapiens	ARG, ABLL, RP11-177A2.3	ABL proto-oncogene 2, non-receptor tyrosine kinase	2	reviewed
ERBB2	ACP1	H. sapiens	HAAP	acid phosphatase 1, soluble	1	reviewed
ERBB2	ACVR1	H. sapiens	FOP, ALK2, TSRI, SKR1, ACTRI, ACVR1A, ACVRLK2	activin A receptor, type I	1	unreviewed
ERBB2	ADRBK1	H. sapiens	GRK2, BARK1, BETA-ARK1	adrenergic, beta, receptor kinase 1	1	unreviewed
ERBB2	AIM1	H. sapiens	ST4, CRYBG1, RP11-294H11.2	absent in melanoma 1	1	unreviewed
ERBB2	AIP	H. sapiens	ARA9, XAP2, XAP-2, FKBP16, FKBP37, SMTPHN	aryl hydrocarbon receptor interacting protein	1	unreviewed
ERBB2	AKT1	H. sapiens	RAC, AKT, PKB, CWS6, PRKBA, RAC-ALPHA, PKB-ALPHA	v-akt murine thymoma viral oncogene homolog 1	1	unreviewed
ERBB2	AMHR2	H. sapiens	AMHR, MRII, MISR2, MISRII	anti-Mullerian hormone receptor, type II	1	unreviewed
ERBB2	AMIGO1	H. sapiens	ALI2, AMIGO, AMIGO-1	adhesion molecule with Ig-like domain 1	1	reviewed
ERBB2	ANKS1A	H. sapiens	ANKS1	ankyrin repeat and sterile alpha motif domain containing 1A	1	unreviewed
ERBB2	AP3B2	H. sapiens	NAPTB	adaptor-related protein complex 3, beta 2 subunit	1	reviewed
ERBB2	APBB3	H. sapiens	SRA, FE65L2	amyloid beta (A4) precursor protein-binding, family B, member 3	1	unreviewed
ERBB2	APEX1	H. sapiens	APE, APX, APE1, HAP1, APEX, REF1, APEN	APEX nuclease (multifunctional DNA repair enzyme) 1	1	unreviewed
ERBB2	AQP3	H. sapiens	GIL, AQP-3	aquaporin 3 (Gill blood group)	1	reviewed
ERBB2	ARF1	H. sapiens	-	ADP-ribosylation factor 1	1	reviewed
ERBB2	ARL15	H. sapiens	ARFRP2	ADP-ribosylation factor-like 15	1	unreviewed
ERBB2	ARL4D	H. sapiens	ARL6, ARF4L	ADP-ribosylation factor-like 4D	1	reviewed
ERBB2	ATP6AP1	H. sapiens	CF2, 16A, Ac45, XAP3, XAP-3, VATPS1, ATP6S1, ATP6IP1, XX-FW83563B9.4	ATPase, H+ transporting, lysosomal accessory protein 1	1	unreviewed
ERBB2	ATP6V0C	H. sapiens	Vma3, VPPC, ATPL, VATL, ATP6L, ATP6C	ATPase, H+ transporting, lysosomal 16kDa, V0 subunit c	1	unreviewed
ERBB2	BAI1	H. sapiens	GDAIF	brain-specific angiogenesis inhibitor 1	1	reviewed
ERBB2	BCAR3	H. sapiens	NSP2, SH2D3B, RP5-1033H22.1	breast cancer anti-estrogen resistance 3	1	reviewed
ERBB2	BECN1	H. sapiens	ATG6, VPS30, beclin1	beclin 1, autophagy related	1	unreviewed
ERBB2	BIRC5	H. sapiens	API4, EPR-1	baculoviral IAP repeat containing 5	1	unreviewed
ERBB2	BLNK	H. sapiens	bca, AGM4, LY57, BASH, SLP65, BLNK-S, SLP-65	B-cell linker	2	unreviewed
ERBB2	BTRC	H. sapiens	FWD1, FBW1A, bTrCP, FBXW1, bTrCP1, FBXW1A, betaTrCP, BETA-TRCP, RP11-529I10.2	beta-transducin repeat containing E3 ubiquitin protein ligase	1	unreviewed
ERBB2	C10ORF35	H. sapiens	RP11-343J3.9	chromosome 10 open reading frame 35	1	unreviewed
ERBB2	C14ORF1	H. sapiens	ERG28, NET51, AD-011	chromosome 14 open reading frame 1	1	unreviewed
ERBB2	CALM1	H. sapiens	caM, CAMI, PHKD, DD132, CPVT4, CALML2	calmodulin 1 (phosphorylase kinase, delta)	1	unreviewed
ERBB2	CAMK2G	H. sapiens	CAMK, CAMKG, CAMK-II, RP11-574K11.6	calcium/calmodulin-dependent protein kinase II gamma	1	unreviewed
ERBB2	CBL	H. sapiens	CBL2, NSLL, RNF55, C-CBL, FRA11B	Cbl proto-oncogene, E3 ubiquitin protein ligase	2	unreviewed
ERBB2	CBR1	H. sapiens	CBR, hCBR1, SDR21C1	carbonyl reductase 1	1	unreviewed
ERBB2	CCDC180	H. sapiens	BDAG1, C9orf174, KIAA1529, hCG_1994099	coiled-coil domain containing 180	1	unreviewed
ERBB2	CCND2	H. sapiens	MPPH3, KIAK0002	cyclin D2	1	reviewed
ERBB2	CCT3	H. sapiens	CCTG, PIG48, TRIC5, CCT-gamma, TCP-1-gamma, RP11-443G18.6	chaperonin containing TCP1, subunit 3 (gamma)	1	unreviewed
ERBB2	CD44	H. sapiens	IN, LHR, MDU3, MIC4, MC56, MDU2, Pgp1, HCELL, CSPG8, CDW44, ... more	CD44 molecule (Indian blood group)	1	unreviewed
ERBB2	CD79B	H. sapiens	B29, IGB, AGM6	CD79b molecule, immunoglobulin-associated beta	3	unreviewed
ERBB2	CD82	H. sapiens	R2, ST6, 4F9, IA4, C33, KAI1, SAR2, GR15, TSPAN27	CD82 molecule	1	unreviewed
ERBB2	CDC25A	H. sapiens	CDC25A2	cell division cycle 25A	1	reviewed
ERBB2	CDC42	H. sapiens	G25K, CDC42Hs, RP1-224A6.5	cell division cycle 42	1	reviewed
ERBB2	CDH2	H. sapiens	NCAD, CDHN, CD325, CDw325	cadherin 2, type 1, N-cadherin (neuronal)	1	unreviewed
ERBB2	CDK12	H. sapiens	CRKR, CRK7, CRKRS, RP11-390P24.1	cyclin-dependent kinase 12	1	unreviewed
ERBB2	CDK4	H. sapiens	CMM3, PSK-J3	cyclin-dependent kinase 4	1	reviewed
ERBB2	CDK6	H. sapiens	MCPH12, PLSTIRE	cyclin-dependent kinase 6	1	reviewed
ERBB2	CDK8	H. sapiens	K35	cyclin-dependent kinase 8	1	reviewed
ERBB2	CDKN2B	H. sapiens	P15, MTS2, TP15, CDK4I, INK4B, p15INK4b, RP11-149I2.1	cyclin-dependent kinase inhibitor 2B (p15, inhibits CDK4)	1	unreviewed
ERBB2	CEND1	H. sapiens	BM88	cell cycle exit and neuronal differentiation 1	1	reviewed
ERBB2	CFL1	H. sapiens	CFL, HEL-S-15	cofilin 1 (non-muscle)	1	unreviewed
ERBB2	CHEK2	H. sapiens	CDS1, CHK2, LFS2, hCds1, RAD53, PP1425, HuCds1, RP11-436C9.1	checkpoint kinase 2	1	unreviewed
ERBB2	CHN1	H. sapiens	NC, CHN, DURS2, RHOGAP2, ARHGAP2	chimerin 1	1	unreviewed
ERBB2	CIB2	H. sapiens	KIP2, USH1J, DFNB48	calcium and integrin binding family member 2	1	unreviewed
ERBB2	CISH	H. sapiens	CIS, G18, SOCS, CIS-1, BACTS2	cytokine inducible SH2-containing protein	1	reviewed
ERBB2	CLASP2	H. sapiens	-	cytoplasmic linker associated protein 2	1	unreviewed
ERBB2	CLNK	H. sapiens	MIST	cytokine-dependent hematopoietic cell linker	1	unreviewed
ERBB2	COL9A2	H. sapiens	MED, STL5, EDM2, DJ39G22.4	collagen, type IX, alpha 2	1	reviewed
ERBB2	CPNE3	H. sapiens	CPN3, PRO1071	copine III	1	unreviewed
ERBB2	CRIP2	H. sapiens	ESP1, CRIP, CRP2	cysteine-rich protein 2	1	unreviewed
ERBB2	CRK	H. sapiens	p38, CRKII	v-crk avian sarcoma virus CT10 oncogene homolog	2	reviewed
ERBB2	CRKL	H. sapiens	-	v-crk avian sarcoma virus CT10 oncogene homolog-like	2	reviewed
ERBB2	CSDE1	H. sapiens	UNR, D1S155E, RP5-1000E10.3	cold shock domain containing E1, RNA-binding	1	unreviewed
ERBB2	CSK	H. sapiens	-	c-src tyrosine kinase	1	reviewed
ERBB2	CSN2	H. sapiens	CASB	casein beta	1	reviewed
ERBB2	CX3CL1	H. sapiens	NTT, NTN, CXC3, SCYD1, CXC3C, ABCD-3, C3Xkine, A-152E5.2, neurotactin, fractalkine	chemokine (C-X3-C motif) ligand 1	1	unreviewed
ERBB2	CXCL8	H. sapiens	IL8, NAF, LUCT, GCP1, NAP1, LECT, MDNCF, GCP-1, LYNAP, NAP-1, ... more	chemokine (C-X-C motif) ligand 8	1	unreviewed
ERBB2	CYLC2	H. sapiens	-	cylicin, basic protein of sperm head cytoskeleton 2	1	unreviewed
ERBB2	CYP17A1	H. sapiens	CPT7, CYP17, S17AH, P450C17, RP11-753C18.1	cytochrome P450, family 17, subfamily A, polypeptide 1	1	unreviewed
ERBB2	DDR1	H. sapiens	CAK, DDR, NEP, PTK3, TRKE, HGK2, RTK6, EDDR1, NTRK4, CD167, ... more	discoidin domain receptor tyrosine kinase 1	1	unreviewed
ERBB2	DEPTOR	H. sapiens	DEP.6, DEPDC6	DEP domain containing MTOR-interacting protein	2	reviewed
ERBB2	DOK4	H. sapiens	-	docking protein 4	1	reviewed
ERBB2	DST	H. sapiens	DT, BPA, DMH, EBSB2, MACF2, HSAN6, BP240, BPAG1, CATX15, CATX-15, ... more	dystonin	1	unreviewed
ERBB2	DTWD2	H. sapiens	-	DTW domain containing 2	3	reviewed
ERBB2	DUSP14	H. sapiens	MKP6, MKP-L	dual specificity phosphatase 14	1	reviewed
ERBB2	DUSP18	H. sapiens	DSP18, DUSP20, LMWDSP20, bK963H5.1	dual specificity phosphatase 18	1	unreviewed
ERBB2	EEA1	H. sapiens	MST105, ZFYVE2, MSTP105	early endosome antigen 1	1	unreviewed
ERBB2	EFNB1	H. sapiens	CFND, EFL3, CFNS, EFB1, Elk-L, EPLG2, LERK2, RP3-496G1.1	ephrin-B1	1	reviewed
ERBB2	EFNB3	H. sapiens	EFL6, EPLG8, LERK8	ephrin-B3	1	reviewed
ERBB2	EPHA1	H. sapiens	EPH, EPHT, EPHT1	EPH receptor A1	2	unreviewed
ERBB2	EPHA2	H. sapiens	ECK, CTPA, CTPP1, ARCC2, CTRCT6	EPH receptor A2	2	unreviewed
ERBB2	EPHA3	H. sapiens	ETK, EK4, HEK, ETK1, HEK4, TYRO4	EPH receptor A3	1	unreviewed
ERBB2	EPHA4	H. sapiens	SEK, HEK8, TYRO1	EPH receptor A4	1	unreviewed
ERBB2	EPHA5	H. sapiens	EK7, HEK7, EHK1, CEK7, EHK-1, TYRO4	EPH receptor A5	1	unreviewed
ERBB2	EPHB2	H. sapiens	DRT, EK5, ERK, Hek5, PCBC, CAPB, EPHT3, Tyro5	EPH receptor B2	1	unreviewed
ERBB2	EPHB3	H. sapiens	ETK2, HEK2, TYRO6	EPH receptor B3	1	reviewed
ERBB2	EPHB6	H. sapiens	HEP	EPH receptor B6	1	reviewed
ERBB2	ERBB2	H. sapiens	NGL, NEU, TKR1, HER2, CD340, HER-2, MLN 19, HER-2/neu	erb-b2 receptor tyrosine kinase 2	1	unreviewed
ERBB2	ERBB2IP	H. sapiens	LAP2, ERBIN, HEL-S-78	erbb2 interacting protein	9	unreviewed
ERBB2	ERBB4	H. sapiens	HER4, ALS19, p180erbB4	erb-b2 receptor tyrosine kinase 4	1	unreviewed
ERBB2	ERRFI1	H. sapiens	RALT, MIG6, MIG-6, GENE-33, CTA-215D11.2	ERBB receptor feedback inhibitor 1	1	unreviewed
ERBB2	ESR1	H. sapiens	ER, ESR, Era, ESRA, ESTRR, NR3A1, RP1-130E4.1	estrogen receptor 1	1	unreviewed
ERBB2	ESRRB	H. sapiens	ERR2, ERRb, ESRL2, NR3B2, DFNB35	estrogen-related receptor beta	1	unreviewed
ERBB2	FBXW7	H. sapiens	AGO, FBW7, FBW6, hAgo, CDC4, hCdc4, FBX30, SEL10, FBXW6, SEL-10, ... more	F-box and WD repeat domain containing 7, E3 ubiquitin protein ligase	1	unreviewed
ERBB2	FER	H. sapiens	FerT, TYK3, Pe1Fe6, Pe1Fe3, Pe1Fe10, Pe1Fe13, PPP1R74	fer (fps/fes related) tyrosine kinase	2	unreviewed
ERBB2	FGFR1	H. sapiens	HH2, CEK, OGD, FLG, KAL2, FLT2, HBGFR, FLT-2, N-SAM, FGFBR, ... more	fibroblast growth factor receptor 1	1	unreviewed
ERBB2	FGFR3	H. sapiens	ACH, JTK4, CEK2, CD333, HSFGFR3EX	fibroblast growth factor receptor 3	1	unreviewed
ERBB2	FGR	H. sapiens	SRC2, c-fgr, c-src2, p58-Fgr, p55-Fgr, p55c-fgr, p58c-fgr, RP1-159A19.2	FGR proto-oncogene, Src family tyrosine kinase	2	unreviewed
ERBB2	FKBP1A	H. sapiens	PKC12, PKCI2, FKBP1, FKBP12, PPIASE, FKBP-1A, FKBP-12, RP11-314N13.2	FK506 binding protein 1A, 12kDa	1	unreviewed
ERBB2	FKBP8	H. sapiens	FKBP38, FKBPr38	FK506 binding protein 8, 38kDa	1	unreviewed
ERBB2	FLRT1	H. sapiens	SPG68, RP11-21A7A.2	fibronectin leucine rich transmembrane protein 1	1	unreviewed
ERBB2	FLT3	H. sapiens	STK1, FLK2, CD135, FLK-2, RP11-153M24.3	fms-related tyrosine kinase 3	1	unreviewed
ERBB2	FLT4	H. sapiens	PCL, FLT41, LMPH1A, VEGFR3	fms-related tyrosine kinase 4	1	unreviewed
ERBB2	FZR1	H. sapiens	FZR, FZR2, HCDH, CDH1, HCDH1, CDC20C	fizzy/cell division cycle 20 related 1 (Drosophila)	1	unreviewed
ERBB2	GAB1	H. sapiens	-	GRB2-associated binding protein 1	1	reviewed
ERBB2	GABARAPL1	H. sapiens	GEC1, ATG8, APG8L, ATG8L, ATG8B, APG8-LIKE	GABA(A) receptor-associated protein like 1	1	unreviewed
ERBB2	GABARAPL2	H. sapiens	GEF2, ATG8, ATG8C, GEF-2, GATE16, GATE-16	GABA(A) receptor-associated protein-like 2	1	unreviewed
ERBB2	GAPDH	H. sapiens	GAPD, G3PD, CDABP0047, HEL-S-162eP	glyceraldehyde-3-phosphate dehydrogenase	1	unreviewed
ERBB2	GJA1	H. sapiens	HSS, CX43, CMDR, GJAL, ODDD, AVSD3, HLHS1	gap junction protein, alpha 1, 43kDa	1	reviewed
ERBB2	GLCE	H. sapiens	HSEPI	glucuronic acid epimerase	1	unreviewed
ERBB2	GLRX3	H. sapiens	GRX3, GRX4, GLRX4, TXNL2, TXNL3, PICOT, HUSSY-22	glutaredoxin 3	1	reviewed
ERBB2	GOLGA8A	H. sapiens	GM88	golgin A8 family, member A	1	unreviewed
ERBB2	GPM6B	H. sapiens	M6B	glycoprotein M6B	1	unreviewed
ERBB2	GPR45	H. sapiens	PSP24, PSP24A, PSP24(ALPHA)	G protein-coupled receptor 45	1	reviewed
ERBB2	GPRC5B	H. sapiens	RAIG2, RAIG-2	G protein-coupled receptor, class C, group 5, member B	1	unreviewed
ERBB2	GPX1	H. sapiens	GPXD, GSHPX1	glutathione peroxidase 1	1	reviewed
ERBB2	GRB10	H. sapiens	RSS, IRBP, MEG1, Grb-10, GRB-IR	growth factor receptor-bound protein 10	1	unreviewed
ERBB2	GRB14	H. sapiens	-	growth factor receptor-bound protein 14	1	reviewed
ERBB2	GRIK5	H. sapiens	KA2, EAA2, GRIK2, GluK5	glutamate receptor, ionotropic, kainate 5	1	unreviewed
ERBB2	GRM1	H. sapiens	MGLU1, GPRC1A, SCAR13, MGLUR1, PPP1R85	glutamate receptor, metabotropic 1	1	reviewed
ERBB2	H2AFY	H. sapiens	mH2A1, H2A.y, H2A/y, H2AFJ, H2AF12M, MACROH2A1.1, macroH2A1.2	H2A histone family, member Y	1	reviewed
ERBB2	HAVCR2	H. sapiens	TIM3, KIM-3, Tim-3, TIMD3, TIMD-3, HAVcr-2	hepatitis A virus cellular receptor 2	1	unreviewed
ERBB2	HAX1	H. sapiens	SCN3, HS1BP1, HCLSBP1, RP11-137P24.1	HCLS1 associated protein X-1	1	unreviewed
ERBB2	HCK	H. sapiens	JTK9, p59Hck, p61Hck, RP5-836N17.3	HCK proto-oncogene, Src family tyrosine kinase	1	reviewed
ERBB2	HDAC6	H. sapiens	HD6, JM21, CPBHM, PPP1R90	histone deacetylase 6	1	unreviewed
ERBB2	HGF	H. sapiens	SF, HPTA, HGFB, F-TCF, DFNB39	hepatocyte growth factor (hepapoietin A; scatter factor)	1	unreviewed
ERBB2	HNRNPL	H. sapiens	HNRPL, hnRNP-L, P/OKcl.14	heterogeneous nuclear ribonucleoprotein L	1	unreviewed
ERBB2	HRAS	H. sapiens	CTLO, RASH1, HAMSV, HRAS1, p21ras, C-H-RAS, H-RASIDX, C-BAS/HAS, C-HA-RAS1	Harvey rat sarcoma viral oncogene homolog	1	unreviewed
ERBB2	HSP90AA1	H. sapiens	EL52, LAP2, HSPN, Hsp90, HSPC1, LAP-2, HSP86, HSPCA, Hsp89, HSP90N, ... more	heat shock protein 90kDa alpha (cytosolic), class A member 1	11	unreviewed
ERBB2	HSPA1A	H. sapiens	HSPA1, HSP72, HSP70I, HSP70-1, HSP70-1A, HEL-S-103, DAQB-147D11.1	heat shock 70kDa protein 1A	1	unreviewed
ERBB2	HSPA4	H. sapiens	RY, HSPH2, APG-2, hsp70, hsp70RY, HS24/P52, HEL-S-5a	heat shock 70kDa protein 4	3	reviewed
ERBB2	HSPA9	H. sapiens	CSA, MOT, MOT2, CRP40, GRP75, PBP74, GRP-75, HSPA9B, MTHSP75, HEL-S-124m	heat shock 70kDa protein 9 (mortalin)	1	unreviewed
ERBB2	HSPD1	H. sapiens	HLD4, GROEL, SPG13, HSP60, CPN60, HSP65, HSP-60, HuCHA60	heat shock 60kDa protein 1 (chaperonin)	1	unreviewed
ERBB2	IARS	H. sapiens	IRS, ILRS, ILERS, IARS1, PRO0785, RP11-62C3.1	isoleucyl-tRNA synthetase	1	unreviewed
ERBB2	IGDCC4	H. sapiens	NOPE, DDM36	immunoglobulin superfamily, DCC subclass, member 4	1	reviewed
ERBB2	IGF1R	H. sapiens	IGFR, IGFIR, CD221, JTK13	insulin-like growth factor 1 receptor	1	reviewed
ERBB2	IL4R	H. sapiens	CD124, IL4RA, IL-4RA, 582J2.1	interleukin 4 receptor	1	unreviewed
ERBB2	IL6ST	H. sapiens	CD130, GP130, IL-6RB, CDW130	interleukin 6 signal transducer	1	reviewed
ERBB2	ILF3	H. sapiens	NF90, CBTF, DRBF, MMP4, MPP4, NFAR, NFAR2, TCP80, NF90b, NF90a, ... more	interleukin enhancer binding factor 3, 90kDa	1	unreviewed
ERBB2	INPPL1	H. sapiens	OPSMD, SHIP2	inositol polyphosphate phosphatase-like 1	1	unreviewed
ERBB2	INSRR	H. sapiens	IRR	insulin receptor-related receptor	2	unreviewed
ERBB2	IRS4	H. sapiens	PY160, IRS-4	insulin receptor substrate 4	1	reviewed
ERBB2	ITK	H. sapiens	EMT, LYK, LPFS1, PSCTK2	IL2-inducible T-cell kinase	2	unreviewed
ERBB2	ITPR1	H. sapiens	ACV, IP3R, CLA4, SCA29, SCA15, SCA16, IP3R1, INSP3R1, PPP1R94	inositol 1,4,5-trisphosphate receptor, type 1	1	unreviewed
ERBB2	JAK1	H. sapiens	JTK3, JAK1A, JAK1B	Janus kinase 1	1	unreviewed
ERBB2	JUP	H. sapiens	DP3, PDGB, PKGB, CTNNG, DPIII, ARVD12	junction plakoglobin	1	unreviewed
ERBB2	KCNE4	H. sapiens	MIRP3	potassium voltage-gated channel, Isk-related family, member 4	1	reviewed
ERBB2	KCTD6	H. sapiens	KCASH3	potassium channel tetramerization domain containing 6	1	reviewed
ERBB2	KDELR2	H. sapiens	ELP-1, ERD2.2, tcag7.840	KDEL (Lys-Asp-Glu-Leu) endoplasmic reticulum protein retention receptor 2	1	unreviewed
ERBB2	KIAA1429	H. sapiens	MSTP054, fSAP121	KIAA1429	1	reviewed
ERBB2	KLK5	H. sapiens	SCTE, KLKL2, KLK-L2, UNQ570/PRO1132	kallikrein-related peptidase 5	1	unreviewed
ERBB2	KRAS	H. sapiens	NS, NS3, CFC2, KRAS1, KRAS2, RASK2, KI-RAS, K-RAS4A, K-RAS4B, K-RAS2B, ... more	Kirsten rat sarcoma viral oncogene homolog	1	unreviewed
ERBB2	L1CAM	H. sapiens	S10, SPG1, MASA, MIC5, HSAS, CD171, HSAS1, CAML1, NCAM-L1, N-CAML1, ... more	L1 cell adhesion molecule	1	unreviewed
ERBB2	LATS2	H. sapiens	KPM	large tumor suppressor kinase 2	1	reviewed
ERBB2	LCK	H. sapiens	LSK, YT16, IMD22, p56lck, pp58lck, RP4-675E8.4	LCK proto-oncogene, Src family tyrosine kinase	1	reviewed
ERBB2	LCP2	H. sapiens	SLP76, SLP-76	lymphocyte cytosolic protein 2 (SH2 domain containing leukocyte protein of 76kDa)	1	reviewed
ERBB2	LGALS8	H. sapiens	Gal-8, PCTA1, PCTA-1, Po66-CBP, RP11-385F5.1	lectin, galactoside-binding, soluble, 8	1	reviewed
ERBB2	LYN	H. sapiens	JTK8, p56Lyn, p53Lyn	LYN proto-oncogene, Src family tyrosine kinase	2	unreviewed
ERBB2	LYPD3	H. sapiens	C4.4A, UNQ491/PRO1007	LY6/PLAUR domain containing 3	1	reviewed
ERBB2	MAP2K1	H. sapiens	MKK1, MEK1, CFC3, PRKMK1, MAPKK1	mitogen-activated protein kinase kinase 1	1	unreviewed
ERBB2	MAP2K3	H. sapiens	MEK3, MKK3, PRKMK3, MAPKK3, SAPKK2, SAPKK-2	mitogen-activated protein kinase kinase 3	1	unreviewed
ERBB2	MAP2K5	H. sapiens	MEK5, PRKMK5, MAPKK5, HsT17454	mitogen-activated protein kinase kinase 5	1	unreviewed
ERBB2	MAPK8IP1	H. sapiens	IB1, JIP1, JIP-1, PRKM8IP	mitogen-activated protein kinase 8 interacting protein 1	2	unreviewed
ERBB2	MAPK8IP2	H. sapiens	IB2, JIP2, IB-2, PRKM8IPL	mitogen-activated protein kinase 8 interacting protein 2	1	unreviewed
ERBB2	MAS1	H. sapiens	MAS, MGRA	MAS1 proto-oncogene, G protein-coupled receptor	1	reviewed
ERBB2	MATK	H. sapiens	CHK, HYL, Lsk, CTK, HYLTK, HHYLTK	megakaryocyte-associated tyrosine kinase	1	unreviewed
ERBB2	MDH1	H. sapiens	MOR2, MDHA, MDH-s, HEL-S-32, MGC:1375	malate dehydrogenase 1, NAD (soluble)	1	unreviewed
ERBB2	MKRN2	H. sapiens	RNF62, HSPC070	makorin ring finger protein 2	1	unreviewed
ERBB2	MSN	H. sapiens	HEL70	moesin	1	reviewed
ERBB2	MUC1	H. sapiens	PEM, EMA, PUM, MCD, MCKD, MAM6, KL-6, PEMT, MCKD1, MUC-1, ... more	mucin 1, cell surface associated	3	unreviewed
ERBB2	MUC4	H. sapiens	ASGP, MUC-4, HSA276359	mucin 4, cell surface associated	2	reviewed
ERBB2	MYO9A	H. sapiens	-	myosin IXA	1	unreviewed
ERBB2	NAALADL2	H. sapiens	-	N-acetylated alpha-linked acidic dipeptidase-like 2	3	reviewed
ERBB2	NCK1	H. sapiens	NCK, nck-1, NCKalpha	NCK adaptor protein 1	1	unreviewed
ERBB2	NCK2	H. sapiens	GRB4, NCKbeta	NCK adaptor protein 2	2	unreviewed
ERBB2	NEFH	H. sapiens	NFH	neurofilament, heavy polypeptide	1	unreviewed
ERBB2	NF2	H. sapiens	SCH, ACN, BANF	neurofibromin 2 (merlin)	1	unreviewed
ERBB2	NINL	H. sapiens	NLP, dJ691N24.1, RP4-691N24.1	ninein-like	1	unreviewed
ERBB2	NRG1	H. sapiens	HGL, GGF, HRG, NDF, GGF2, SMDF, ARIA, HRGA, HRG1, MST131, ... more	neuregulin 1	1	unreviewed
ERBB2	NTRK1	H. sapiens	TRK, MTC, TRKA, TRK1, Trk-A, p140-TrkA	neurotrophic tyrosine kinase, receptor, type 1	1	unreviewed
ERBB2	NTRK2	H. sapiens	TRKB, trk-B, GP145-TrkB, RP11-263K15.1	neurotrophic tyrosine kinase, receptor, type 2	1	unreviewed
ERBB2	NTRK3	H. sapiens	TRKC, gp145(trkC)	neurotrophic tyrosine kinase, receptor, type 3	1	unreviewed
ERBB2	OCLN	H. sapiens	BLCPMG, PPP1R115, hCG_1988850	occludin	1	reviewed
ERBB2	ODF2L	H. sapiens	dJ977L11.1, RP5-977L11.1	outer dense fiber of sperm tails 2-like	1	unreviewed
ERBB2	OPALIN	H. sapiens	TMP10, TMEM10, HTMP10, RP11-35J23.6	oligodendrocytic myelin paranodal and inner loop protein	1	unreviewed
ERBB2	PABPC1	H. sapiens	PAB1, PABP, PABP1, PABPL1, PABPC2	poly(A) binding protein, cytoplasmic 1	1	unreviewed
ERBB2	PAK1	H. sapiens	PAKalpha	p21 protein (Cdc42/Rac)-activated kinase 1	1	reviewed
ERBB2	PC	H. sapiens	PCB	pyruvate carboxylase	1	reviewed
ERBB2	PEBP1	H. sapiens	PBP, PEBP, HCNP, RKIP, HCNPpp, PEBP-1, HEL-210, HEL-S-34	phosphatidylethanolamine binding protein 1	1	reviewed
ERBB2	PGAM1	H. sapiens	PGAMA, PGAM-B, HEL-S-35, RP11-452K12.8	phosphoglycerate mutase 1 (brain)	1	unreviewed
ERBB2	PIK3CB	H. sapiens	PI3K, PIK3C1, P110BETA, PI3KBETA	phosphatidylinositol-4,5-bisphosphate 3-kinase, catalytic subunit beta	1	unreviewed
ERBB2	PIK3R1	H. sapiens	p85, AGM7, GRB1, IMD36, p85-ALPHA	phosphoinositide-3-kinase, regulatory subunit 1 (alpha)	2	unreviewed
ERBB2	PIK3R2	H. sapiens	p85, MPPH, P85B, MPPH1, p85-BETA	phosphoinositide-3-kinase, regulatory subunit 2 (beta)	2	reviewed
ERBB2	PIK3R3	H. sapiens	p55, p55-GAMMA, RP4-533D7.2	phosphoinositide-3-kinase, regulatory subunit 3 (gamma)	2	reviewed
ERBB2	PLA2G2A	H. sapiens	PLA2, MOM1, PLA2B, PLA2L, PLAS1, PLA2S, sPLA2	phospholipase A2, group IIA (platelets, synovial fluid)	1	unreviewed
ERBB2	PLCG2	H. sapiens	FCAS3, APLAID, PLC-IV, PLC-gamma-2, RP11-510J16.3	phospholipase C, gamma 2 (phosphatidylinositol-specific)	3	reviewed
ERBB2	POU6F1	H. sapiens	MPOU, BRN5, TCFB1	POU class 6 homeobox 1	1	unreviewed
ERBB2	PPA1	H. sapiens	PP, PP1, IOPPP, SID6-8061, HEL-S-66p, RP11-367H5.1	pyrophosphatase (inorganic) 1	1	unreviewed
ERBB2	PPM1A	H. sapiens	PP2CA, PP2Calpha, PP2C-ALPHA	protein phosphatase, Mg2+/Mn2+ dependent, 1A	1	unreviewed
ERBB2	PPP1R13B	H. sapiens	p85, ASPP1, p53BP2-like	protein phosphatase 1, regulatory subunit 13B	1	unreviewed
ERBB2	PRDM14	H. sapiens	PFM11	PR domain containing 14	1	reviewed
ERBB2	PSMC3IP	H. sapiens	ODG3, HOP2, GT198, TBPIP, HUMGT198A	PSMC3 interacting protein	1	unreviewed
ERBB2	PTDSS1	H. sapiens	LMHD, PSS1, PSSA	phosphatidylserine synthase 1	1	unreviewed
ERBB2	PTGES3L-AARSD1	H. sapiens	hCG_16967	PTGES3L-AARSD1 readthrough	1	unreviewed
ERBB2	PTK2B	H. sapiens	PTK, PKB, FAK2, PYK2, CAKB, FADK2, CADTK, RAFTK	protein tyrosine kinase 2 beta	1	unreviewed
ERBB2	PTK7	H. sapiens	CCK4, CCK-4	protein tyrosine kinase 7 (inactive)	1	unreviewed
ERBB2	PTPRA	H. sapiens	LRP, PTPA, HLPR, RPTPA, HEPTP, HPTPA, PTPRL2, HPTPalpha, R-PTP-alpha, RP4-534B8.1	protein tyrosine phosphatase, receptor type, A	1	unreviewed
ERBB2	PTPRH	H. sapiens	SAP1, R-PTP-H	protein tyrosine phosphatase, receptor type, H	1	reviewed
ERBB2	PTPRR	H. sapiens	PTPRQ, PCPTP1, EC-PTP, PTP-SL, PTPBR7	protein tyrosine phosphatase, receptor type, R	2	unreviewed
ERBB2	PTPRT	H. sapiens	RPTPrho, RP5-1121H13.2	protein tyrosine phosphatase, receptor type, T	1	unreviewed
ERBB2	RAB5C	H. sapiens	RABL, RAB5L, L1880, RAB5CL	RAB5C, member RAS oncogene family	1	unreviewed
ERBB2	RAC3	H. sapiens	-	ras-related C3 botulinum toxin substrate 3 (rho family, small GTP binding protein Rac3)	1	reviewed
ERBB2	RAF1	H. sapiens	NS5, CRAF, Raf-1, c-Raf, CMD1NN	Raf-1 proto-oncogene, serine/threonine kinase	1	unreviewed
ERBB2	RASA1	H. sapiens	GAP, PKWS, RASA, CMAVM, CM-AVM, RASGAP, p120GAP, p120RASGAP	RAS p21 protein activator (GTPase activating protein) 1	3	unreviewed
ERBB2	RBM15B	H. sapiens	OTT3, HUMAGCGB	RNA binding motif protein 15B	1	unreviewed
ERBB2	RDX	H. sapiens	DFNB24	radixin	1	reviewed
ERBB2	RELT	H. sapiens	TRLT, TNFRSF19L	RELT tumor necrosis factor receptor	1	unreviewed
ERBB2	RET	H. sapiens	PTC, MTC1, RET51, HSCR1, MEN2B, MEN2A, CDHF12, CDHR16, RET-ELE1	ret proto-oncogene	1	unreviewed
ERBB2	RHOB	H. sapiens	ARH6, ARHB, RHOH6, MST081, MSTP081	ras homolog family member B	1	reviewed
ERBB2	RHOJ	H. sapiens	TCL, ARHJ, TC10B, RASL7B	ras homolog family member J	1	unreviewed
ERBB2	ROR2	H. sapiens	BDB, BDB1, NTRKR2, RP11-8I8.2	receptor tyrosine kinase-like orphan receptor 2	1	unreviewed
ERBB2	RPRML	H. sapiens	-	reprimo-like	1	reviewed
ERBB2	RTN4	H. sapiens	ASY, NSP, NOGO, NOGOC, My043, RTN-X, RTN4-C, Nogo-C, Nogo-B, NOGO-A, ... more	reticulon 4	1	unreviewed
ERBB2	S100A11	H. sapiens	MLN70, S100C, HEL-S-43	S100 calcium binding protein A11	1	reviewed
ERBB2	SDC1	H. sapiens	SDC, CD138, SYND1, syndecan	syndecan 1	1	unreviewed
ERBB2	SELK	H. sapiens	HSPC297, HSPC030	selenoprotein K	1	reviewed
ERBB2	SH2B1	H. sapiens	PSM, SH2B	SH2B adaptor protein 1	1	unreviewed
ERBB2	SH2B2	H. sapiens	APS	SH2B adaptor protein 2	2	unreviewed
ERBB2	SH2B3	H. sapiens	LNK, IDDM20	SH2B adaptor protein 3	2	unreviewed
ERBB2	SH2D2A	H. sapiens	SCAP, TSAD, VRAP, F2771, RP11-66D17.12-002	SH2 domain containing 2A	2	unreviewed
ERBB2	SH2D3A	H. sapiens	NSP1, UNQ175/PRO201	SH2 domain containing 3A	1	unreviewed
ERBB2	SH2D5	H. sapiens	-	SH2 domain containing 5	1	reviewed
ERBB2	SH3BP2	H. sapiens	CRBM, CRPM, 3BP2, 3BP-2, RES4-23	SH3-domain binding protein 2	1	unreviewed
ERBB2	SHC1	H. sapiens	SHC, SHCA, RP11-307C12.1	SHC (Src homology 2 domain containing) transforming protein 1	2	unreviewed
ERBB2	SHC3	H. sapiens	RAI, SHCC, NSHC, N-Shc, RP11-82L18.3	SHC (Src homology 2 domain containing) transforming protein 3	2	unreviewed
ERBB2	SHC4	H. sapiens	SHCD, RaLP, UNQ6438/PRO21364	SHC (Src homology 2 domain containing) family, member 4	1	unreviewed
ERBB2	SHD	H. sapiens	-	Src homology 2 domain containing transforming protein D	1	reviewed
ERBB2	SLA	H. sapiens	SLAP, SLA1	Src-like-adaptor	1	unreviewed
ERBB2	SLC7A4	H. sapiens	VH, CAT4, CAT-4, HCAT3	solute carrier family 7, member 4	1	reviewed
ERBB2	SMAD1	H. sapiens	JV41, BSP1, MADR1, MADH1, JV4-1, BSP-1	SMAD family member 1	1	unreviewed
ERBB2	SMPD4	H. sapiens	NET13, NSMASE3, NSMASE-3	sphingomyelin phosphodiesterase 4, neutral membrane (neutral sphingomyelinase-3)	1	unreviewed
ERBB2	SNAP91	H. sapiens	CALM, AP180, RP1-120N9.1	synaptosomal-associated protein, 91kDa	1	unreviewed
ERBB2	SOCS1	H. sapiens	JAB, CIS1, SSI1, TIP3, CISH1, SSI-1, SOCS-1	suppressor of cytokine signaling 1	2	reviewed
ERBB2	SOCS3	H. sapiens	SSI3, CIS3, Cish3, SSI-3, ATOD4, SOCS-3	suppressor of cytokine signaling 3	1	unreviewed
ERBB2	SOCS6	H. sapiens	SSI4, CIS4, STAI4, SOCS4, CIS-4, STATI4, SOCS-4, SOCS-6, HSPC060	suppressor of cytokine signaling 6	1	unreviewed
ERBB2	SRPK1	H. sapiens	SFRSK1, RP3-422H11.1	SRSF protein kinase 1	1	reviewed
ERBB2	SSR2	H. sapiens	TLAP, TRAPB, HSD25, TRAP-BETA	signal sequence receptor, beta (translocon-associated protein beta)	1	unreviewed
ERBB2	STAP1	H. sapiens	BRDG1, STAP-1	signal transducing adaptor family member 1	1	reviewed
ERBB2	STAT1	H. sapiens	ISGF-3, CANDF7, IMD31A, IMD31B, IMD31C, STAT91	signal transducer and activator of transcription 1, 91kDa	2	reviewed
ERBB2	STAT3	H. sapiens	HIES, APRF, ADMIO	signal transducer and activator of transcription 3 (acute-phase response factor)	1	unreviewed
ERBB2	STK11	H. sapiens	PJS, LKB1, hLKB1	serine/threonine kinase 11	1	unreviewed
ERBB2	STK24	H. sapiens	MST3, STK3, MST3B, STE20, HEL-S-95, RP11-111L24.5	serine/threonine kinase 24	1	unreviewed
ERBB2	STMN2	H. sapiens	SCG10, SCGN10	stathmin 2	1	unreviewed
ERBB2	STX6	H. sapiens	-	syntaxin 6	1	reviewed
ERBB2	STYX	H. sapiens	-	serine/threonine/tyrosine interacting protein	1	reviewed
ERBB2	SURF4	H. sapiens	ERV29, RP11-244N20.4	surfeit 4	1	reviewed
ERBB2	TEC	H. sapiens	PSCTK4	tec protein tyrosine kinase	1	unreviewed
ERBB2	TENC1	H. sapiens	TNS2, C1TEN, C1-TEN	tensin like C1 domain containing phosphatase (tensin 2)	1	unreviewed
ERBB2	TGFB1	H. sapiens	CED, LAP, TGFB, DPD1, TGFbeta	transforming growth factor, beta 1	1	unreviewed
ERBB2	TGFBR2	H. sapiens	AAT3, RIIC, MFS2, LDS2, FAA3, TAAD2, LDS2B, LDS1B, TGFR-2, TGFbeta-RII	transforming growth factor, beta receptor II (70/80kDa)	3	reviewed
ERBB2	THRSP	H. sapiens	S14, Lpgp, THRP, LPGP1, SPOT14	thyroid hormone responsive	1	reviewed
ERBB2	TICAM2	H. sapiens	TRAM, TIRP, TIRAP3, TICAM-2, MyD88-4	toll-like receptor adaptor molecule 2	1	reviewed
ERBB2	TIMP1	H. sapiens	EPO, HCI, EPA, TIMP, CLGI, RP1-230G1.3	TIMP metallopeptidase inhibitor 1	1	unreviewed
ERBB2	TMEM134	H. sapiens	-	transmembrane protein 134	1	reviewed
ERBB2	TMEM150A	H. sapiens	TM6P1, TMEM150	transmembrane protein 150A	1	unreviewed
ERBB2	TMEM200A	H. sapiens	TTMC, TTMA, HBE61, KIAA1913	transmembrane protein 200A	1	reviewed
ERBB2	TMEM204	H. sapiens	CLP24, C16orf30, UNQ6509/PRO21434	transmembrane protein 204	1	reviewed
ERBB2	TMEM230	H. sapiens	HSPC274, C20orf30, dJ1116H23.2.1, RP5-1116H23.2	transmembrane protein 230	1	unreviewed
ERBB2	TNPO1	H. sapiens	MIP, TRN, MIP1, IPO2, KPNB2	transportin 1	1	unreviewed
ERBB2	TNS1	H. sapiens	TNS, MXRA6, MST127, MST122, MST091, MSTP127, MSTP122, MSTP091, PPP1R155	tensin 1	1	unreviewed
ERBB2	TOP1	H. sapiens	TOPI, RP3-511B24.1	topoisomerase (DNA) I	1	reviewed
ERBB2	TRIM66	H. sapiens	TIF1D, C11orf29, TIF1DELTA	tripartite motif containing 66	1	unreviewed
ERBB2	TSEN15	H. sapiens	sen15, C1orf19	TSEN15 tRNA splicing endonuclease subunit	1	unreviewed
ERBB2	TTYH2	H. sapiens	C17orf29	tweety family member 2	1	unreviewed
ERBB2	TXN	H. sapiens	TRX, TRX1, TRDX, RP11-427L11.1	thioredoxin	1	unreviewed
ERBB2	TYMP	H. sapiens	TP, ECGF, MNGIE, ECGF1, MEDPS1, MTDPS1, PDECGF, hPD-ECGF	thymidine phosphorylase	1	unreviewed
ERBB2	TYRO3	H. sapiens	Dtk, RSE, Sky, Rek, BYK, Tif, Etk-2	TYRO3 protein tyrosine kinase	1	unreviewed
ERBB2	USP2	H. sapiens	USP9, UBP41	ubiquitin specific peptidase 2	1	unreviewed
ERBB2	UTP18	H. sapiens	WDR50, CGI-48, CDABP0061	UTP18 small subunit (SSU) processome component homolog (yeast)	1	unreviewed
ERBB2	VAPA	H. sapiens	VAP33, VAP-A, VAP-33, hVAP-33	VAMP (vesicle-associated membrane protein)-associated protein A, 33kDa	1	unreviewed
ERBB2	VAPB	H. sapiens	ALS8, VAP-B, VAMP-B, RP5-1018E9.1	VAMP (vesicle-associated membrane protein)-associated protein B and C	1	unreviewed
ERBB2	VAV2	H. sapiens	VAV-2	vav 2 guanine nucleotide exchange factor	2	reviewed
ERBB2	VSIG4	H. sapiens	CRIg, Z39IG, RP6-159A1.1	V-set and immunoglobulin domain containing 4	1	unreviewed
ERBB2	YWHAZ	H. sapiens	HEL4, YWHAD, KCIP-1, HEL-S-3, 14-3-3-zeta	tyrosine 3-monooxygenase/tryptophan 5-monooxygenase activation protein, zeta	1	reviewed
ERBB2	ZMAT2	H. sapiens	Snu23, hSNU23, Ptg-12	zinc finger, matrin-type 2	1	reviewed
ERBB2	ZNF189	H. sapiens	RP11-490D19.9	zinc finger protein 189	1	reviewed
ERBB2	ZNF532	H. sapiens	-	zinc finger protein 532	1	unreviewed
ERBB2	AATK	H. sapiens	LMR1, AATYK, LMTK1, p35BP, AATYK1, PPP1R77	apoptosis-associated tyrosine kinase	1	unreviewed
ERBB2	ACTB	H. sapiens	BRWS1, PS1TP5BP1	actin, beta	2	reviewed
ERBB2	ADRB2	H. sapiens	BAR, B2AR, ADRBR, ADRB2R, BETA2AR	adrenoceptor beta 2, surface	1	unreviewed
ERBB2	AKAP12	H. sapiens	SSeCKS, AKAP250	A kinase (PRKA) anchor protein 12	1	unreviewed
ERBB2	ALDOA	H. sapiens	ALDA, GSD12, HEL-S-87p	aldolase A, fructose-bisphosphate	1	unreviewed
ERBB2	ALDOC	H. sapiens	ALDC	aldolase C, fructose-bisphosphate	1	unreviewed
ERBB2	ALK	H. sapiens	CD246, NBLST3	anaplastic lymphoma receptor tyrosine kinase	1	reviewed
ERBB2	ANKS1B	H. sapiens	EB1, AIDA, EB-1, ANKS2, AIDA-1, cajalin-2	ankyrin repeat and sterile alpha motif domain containing 1B	1	reviewed
ERBB2	ANXA6	H. sapiens	ANX6, CBP68	annexin A6	1	unreviewed
ERBB2	AP2B1	H. sapiens	ADTB2, AP105B, CLAPB1, AP2-BETA	adaptor-related protein complex 2, beta 1 subunit	1	unreviewed
ERBB2	APBB1	H. sapiens	RIR, FE65, MGC:9072	amyloid beta (A4) precursor protein-binding, family B, member 1 (Fe65)	1	unreviewed
ERBB2	APLP1	H. sapiens	APLP	amyloid beta (A4) precursor-like protein 1	1	reviewed
ERBB2	ARF5	H. sapiens	-	ADP-ribosylation factor 5	1	reviewed
ERBB2	ARNT	H. sapiens	HIF1B, TANGO, bHLHe2, HIF1BETA, HIF-1beta, HIF1-beta, HIF-1-beta	aryl hydrocarbon receptor nuclear translocator	1	unreviewed
ERBB2	ASRGL1	H. sapiens	ALP, ALP1, CRASH	asparaginase like 1	1	unreviewed
ERBB2	ATP1A1	H. sapiens	RP4-655J12.1	ATPase, Na+/K+ transporting, alpha 1 polypeptide	1	reviewed
ERBB2	ATP2A1	H. sapiens	ATP2A, SERCA1	ATPase, Ca++ transporting, cardiac muscle, fast twitch 1	1	reviewed
ERBB2	AURKA	H. sapiens	AIK, BTAK, AURA, STK7, STK6, ARK1, STK15, PPP1R47, AURORA2, RP5-1167H4.6	aurora kinase A	1	unreviewed
ERBB2	BAAT	H. sapiens	BAT, BACAT	bile acid CoA:amino acid N-acyltransferase	1	reviewed
ERBB2	BCAR1	H. sapiens	CAS, CAS1, CASS1, CRKAS, P130Cas, hCG_1980470	breast cancer anti-estrogen resistance 1	1	unreviewed
ERBB2	BLK	H. sapiens	MODY11	BLK proto-oncogene, Src family tyrosine kinase	2	reviewed
ERBB2	BMX	H. sapiens	ETK, PSCTK3, PSCTK2	BMX non-receptor tyrosine kinase	1	reviewed
ERBB2	BNIP1	H. sapiens	TRG8, NIP1, SEC20, TRG-8	BCL2/adenovirus E1B 19kDa interacting protein 1	1	unreviewed
ERBB2	BTC	H. sapiens	-	betacellulin	1	reviewed
ERBB2	C11ORF52	H. sapiens	-	chromosome 11 open reading frame 52	1	reviewed
ERBB2	C21ORF59	H. sapiens	FBB18, CILD26, C21orf48	chromosome 21 open reading frame 59	1	unreviewed
ERBB2	C9ORF156	H. sapiens	NAP1, HSPC219, RP11-23B15.3	chromosome 9 open reading frame 156	1	reviewed
ERBB2	CACYBP	H. sapiens	SIP, GIG5, PNAS-107, S100A6BP	calcyclin binding protein	1	unreviewed
ERBB2	CAV1	H. sapiens	CGL3, PPH3, LCCNS, VIP21, BSCL3, MSTP085	caveolin 1, caveolae protein, 22kDa	1	unreviewed
ERBB2	CBLC	H. sapiens	CBL-3, RNF57, CBL-SL	Cbl proto-oncogene C, E3 ubiquitin protein ligase	1	unreviewed
ERBB2	CCDC88A	H. sapiens	GIV, APE, GRDN, HkRP1, GIRDIN, KIAA1212	coiled-coil domain containing 88A	1	unreviewed
ERBB2	CDC37	H. sapiens	P50CDC37	cell division cycle 37	1	unreviewed
ERBB2	CDH1	H. sapiens	UVO, CDHE, ECAD, LCAM, Arc-1, CD324	cadherin 1, type 1, E-cadherin (epithelial)	1	unreviewed
ERBB2	CDKN2C	H. sapiens	p18, INK4C, p18-INK4C, RP11-278J17.2	cyclin-dependent kinase inhibitor 2C (p18, inhibits CDK4)	1	unreviewed
ERBB2	CKB	H. sapiens	BCK, B-CK, CKBB, HEL-211, HEL-S-29	creatine kinase, brain	1	unreviewed
ERBB2	CLCN6	H. sapiens	CLC-6, RP5-934G17.1	chloride channel, voltage-sensitive 6	1	unreviewed
ERBB2	CLTC	H. sapiens	Hc, CHC, CHC17, CLH-17, CLTCL2	clathrin, heavy chain (Hc)	1	unreviewed
ERBB2	COL9A3	H. sapiens	MED, IDD, EDM3, DJ885L7.4.1, RP5-885L7.6	collagen, type IX, alpha 3	1	reviewed
ERBB2	CTLA4	H. sapiens	CD, GSE, GRD4, CD152, ALPS5, CTLA-4, IDDM12, CELIAC3	cytotoxic T-lymphocyte-associated protein 4	1	unreviewed
ERBB2	CTNNB1	H. sapiens	CTNNB, MRD19, armadillo, OK/SW-cl.35	catenin (cadherin-associated protein), beta 1, 88kDa	5	unreviewed
ERBB2	CUL4A	H. sapiens	RP11-391H12.1	cullin 4A	1	reviewed
ERBB2	DAB1	H. sapiens	RP6-239D12.2	Dab, reelin signal transducer, homolog 1 (Drosophila)	1	reviewed
ERBB2	DLG4	H. sapiens	PSD95, SAP90, SAP-90	discs, large homolog 4 (Drosophila)	3	unreviewed
ERBB2	DOCK7	H. sapiens	ZIR2, EIEE23, RP4-740B20.2	dedicator of cytokinesis 7	3	unreviewed
ERBB2	DOK1	H. sapiens	P62DOK	docking protein 1, 62kDa (downstream of tyrosine kinase 1)	1	reviewed
ERBB2	DOK6	H. sapiens	DOK5L, HsT3226	docking protein 6	1	unreviewed
ERBB2	DUSP19	H. sapiens	SKRP1, DUSP17, TS-DSP1, LMWDSP3	dual specificity phosphatase 19	1	reviewed
ERBB2	EEF1G	H. sapiens	EF1G, GIG35, PRO1608	eukaryotic translation elongation factor 1 gamma	1	reviewed
ERBB2	EGF	H. sapiens	URG, HOMG4	epidermal growth factor	1	reviewed
ERBB2	EGFR	H. sapiens	ERBB, HER1, mENA, PIG61, ERBB1, NISBD2	epidermal growth factor receptor	3	unreviewed
ERBB2	ELF3	H. sapiens	ERT, ESX, EPR-1, ESE-1, RP11-510N19.1	E74-like factor 3 (ets domain transcription factor, epithelial-specific )	1	unreviewed
ERBB2	EPHB1	H. sapiens	ELK, NET, Hek6, EPHT2	EPH receptor B1	1	unreviewed
ERBB2	ERBB3	H. sapiens	HER3, LCCS2, ErbB-3, c-erbB3, erbB3-S, MDA-BF-1, c-erbB-3, p180-ErbB3, p85-sErbB3, p45-sErbB3	erb-b2 receptor tyrosine kinase 3	2	unreviewed
ERBB2	EVA1B	H. sapiens	FAM176B, C1orf78, RP11-268J15.2	eva-1 homolog B (C. elegans)	1	reviewed
ERBB2	EZR	H. sapiens	CVL, VIL2, CVIL, HEL-S-105	ezrin	2	unreviewed
ERBB2	FBP1	H. sapiens	FBP, RP11-342C23.1	fructose-1,6-bisphosphatase 1	1	unreviewed
ERBB2	FBXO7	H. sapiens	FBX, FBX7, PKPS, FBX07, PARK15, LL22NC03-28H9.2	F-box protein 7	1	unreviewed
ERBB2	FES	H. sapiens	FPS	FES proto-oncogene, tyrosine kinase	1	unreviewed
ERBB2	FGFR2	H. sapiens	BEK, JWS, KGFR, TK14, CFD1, BBDS, TK25, CEK3, ECT1, K-SAM, ... more	fibroblast growth factor receptor 2	1	unreviewed
ERBB2	FGFR4	H. sapiens	TKF, JTK2, CD334	fibroblast growth factor receptor 4	2	unreviewed
ERBB2	FKBP3	H. sapiens	FKBP25, FKBP-3, PPIase, FKBP-25	FK506 binding protein 3, 25kDa	1	unreviewed
ERBB2	FLNB	H. sapiens	TAP, AOI, SCT, FH1, LRS1, TABP, FLN1L, FLN-B, ABP-280, ABP-278	filamin B, beta	1	unreviewed
ERBB2	FLOT1	H. sapiens	DADB-118P11.2	flotillin 1	1	reviewed
ERBB2	FRAT2	H. sapiens	RP11-452K12.2	frequently rearranged in advanced T-cell lymphomas 2	1	reviewed
ERBB2	FRS3	H. sapiens	SNT2, FRS2B, SNT-2, FRS2beta, FRS2-beta, RP11-298J23.2	fibroblast growth factor receptor substrate 3	1	reviewed
ERBB2	GLIS2	H. sapiens	NKL, NPHP7	GLIS family zinc finger 2	1	reviewed
ERBB2	GMPR2	H. sapiens	-	guanosine monophosphate reductase 2	2	reviewed
ERBB2	GRAP2	H. sapiens	P38, GRPL, Mona, GRID, GrbX, GADS, GRB2L, Grf40, GRBLG, GRAP-2, ... more	GRB2-related adaptor protein 2	3	unreviewed
ERBB2	GRB2	H. sapiens	ASH, MST084, Grb3-3, NCKAP2, MSTP084, EGFRBP-GRB2	growth factor receptor-bound protein 2	3	unreviewed
ERBB2	GRB7	H. sapiens	-	growth factor receptor-bound protein 7	2	reviewed
ERBB2	GSN	H. sapiens	ADF, AGEL, RP11-477J21.1	gelsolin	1	reviewed
ERBB2	HCST	H. sapiens	DAP10, KAP10, PIK3AP, UNQ587/PRO1157	hematopoietic cell signal transducer	1	reviewed
ERBB2	HDLBP	H. sapiens	VGL, HBP, PRO2900	high density lipoprotein binding protein	1	unreviewed
ERBB2	HPSE	H. sapiens	HPA, HSE1, HPR1, HPA1, HPSE1	heparanase	1	unreviewed
ERBB2	HSD17B3	H. sapiens	EDH17B3, SDR12C2, RP11-240L7.3	hydroxysteroid (17-beta) dehydrogenase 3	1	unreviewed
ERBB2	HSH2D	H. sapiens	ALX, HSH2	hematopoietic SH2 domain containing	1	unreviewed
ERBB2	HSP90AB1	H. sapiens	HSPC2, HSP84, HSPCB, D6S182, HSP90B, RP1-302G2.1	heat shock protein 90kDa alpha (cytosolic), class B member 1	1	unreviewed
ERBB2	HSP90B1	H. sapiens	GP96, TRA1, ECGP, GRP94, HEL35, HEL-S-125m	heat shock protein 90kDa beta (Grp94), member 1	2	unreviewed
ERBB2	HSPA5	H. sapiens	BIP, MIF2, GRP78, HEL-S-89n	heat shock 70kDa protein 5 (glucose-regulated protein, 78kDa)	1	unreviewed
ERBB2	HSPA8	H. sapiens	LAP1, NIP71, LAP-1, HSC70, HSC71, HSC54, HSP71, HSP73, HEL-33, HSPA10, ... more	heat shock 70kDa protein 8	1	unreviewed
ERBB2	IL13RA2	H. sapiens	CT19, IL13BP, IL-13R, CD213A2	interleukin 13 receptor, alpha 2	1	unreviewed
ERBB2	ILKAP	H. sapiens	ILKAP2, ILKAP3, PP2C-DELTA	integrin-linked kinase-associated serine/threonine phosphatase	1	reviewed
ERBB2	INSR	H. sapiens	HHF5, CD220	insulin receptor	1	reviewed
ERBB2	IQCF3	H. sapiens	-	IQ motif containing F3	1	reviewed
ERBB2	IRF2BP2	H. sapiens	-	interferon regulatory factor 2 binding protein 2	1	reviewed
ERBB2	IRS1	H. sapiens	HIRS-1	insulin receptor substrate 1	1	reviewed
ERBB2	ITGAV	H. sapiens	MSK8, VTNR, CD51, VNRA	integrin, alpha V	1	unreviewed
ERBB2	ITGB1	H. sapiens	CD29, VLAB, FNRB, MDF2, MSK12, GPIIA, VLA-BETA, RP11-479G22.2	integrin, beta 1 (fibronectin receptor, beta polypeptide, antigen CD29 includes MDF2, MSK12)	1	unreviewed
ERBB2	ITPKA	H. sapiens	IP3KA, IP3-3KA	inositol-trisphosphate 3-kinase A	1	reviewed
ERBB2	JAK2	H. sapiens	JTK10, THCYT3	Janus kinase 2	1	reviewed
ERBB2	JMJD4	H. sapiens	-	jumonji domain containing 4	1	reviewed
ERBB2	KLC1	H. sapiens	KLC, KNS2, KNS2A, RP11-73M18.7	kinesin light chain 1	1	unreviewed
ERBB2	KPNB1	H. sapiens	IPOB, IMB1, IPO1, NTF97, Impnb	karyopherin (importin) beta 1	1	unreviewed
ERBB2	LPAR6	H. sapiens	P2Y5, LAH3, ARWH1, HYPT8, P2RY5	lysophosphatidic acid receptor 6	1	reviewed
ERBB2	LPCAT4	H. sapiens	AYTL3, AGPAT7, LPEAT2, LPAAT-eta	lysophosphatidylcholine acyltransferase 4	1	unreviewed
ERBB2	LRIG1	H. sapiens	LIG1, LIG-1	leucine-rich repeats and immunoglobulin-like domains 1	2	unreviewed
ERBB2	LRIG3	H. sapiens	LIG3, UNQ287/PRO326/PRO335	leucine-rich repeats and immunoglobulin-like domains 3	1	unreviewed
ERBB2	LRRC7	H. sapiens	DENSIN	leucine rich repeat containing 7	1	unreviewed
ERBB2	MCL1	H. sapiens	TM, EAT, MCL1S, Mcl-1, MCL1L, BCL2L3, MCL1-ES, mcl1/EAT, bcl2-L-3	myeloid cell leukemia 1	1	unreviewed
ERBB2	MEPCE	H. sapiens	BCDIN3	methylphosphate capping enzyme	1	reviewed
ERBB2	MERTK	H. sapiens	MER, RP38, c-Eyk, c-mer, Tyro12	MER proto-oncogene, tyrosine kinase	1	unreviewed
ERBB2	MET	H. sapiens	HGFR, c-Met, RCCP2, AUTS9	MET proto-oncogene, receptor tyrosine kinase	1	reviewed
ERBB2	MPZL2	H. sapiens	EVA, EVA1, UNQ606/PRO1192	myelin protein zero-like 2	1	reviewed
ERBB2	MST1R	H. sapiens	RON, PTK8, CD136, CDw136	macrophage stimulating 1 receptor (c-met-related tyrosine kinase)	1	unreviewed
ERBB2	MTCH1	H. sapiens	PSAP, PIG60, CGI-64, SLC25A49, RP1-90K10.1	mitochondrial carrier 1	1	unreviewed
ERBB2	MUCL1	H. sapiens	SBEM, UNQ590/PRO1160	mucin-like 1	1	unreviewed
ERBB2	MYC	H. sapiens	MYCC, MRTL, c-Myc, bHLHe39	v-myc avian myelocytomatosis viral oncogene homolog	1	unreviewed
ERBB2	NAT2	H. sapiens	AAC2, PNAT, NAT-2	N-acetyltransferase 2 (arylamine N-acetyltransferase)	1	unreviewed
ERBB2	NUDT16L1	H. sapiens	SDOS	nudix (nucleoside diphosphate linked moiety X)-type motif 16-like 1	1	unreviewed
ERBB2	NXF1	H. sapiens	TAP, MEX67	nuclear RNA export factor 1	1	unreviewed
ERBB2	OPCML	H. sapiens	OPCM, OBCAM, IGLON1	opioid binding protein/cell adhesion molecule-like	1	unreviewed
ERBB2	OSMR	H. sapiens	PLCA1, OSMRB	oncostatin M receptor	1	unreviewed
ERBB2	PDCD11	H. sapiens	ALG4, NFBP, RRP5, ALG-4	programmed cell death 11	1	unreviewed
ERBB2	PDGFRA	H. sapiens	CD140A, PDGFR2, PDGFR-2, RHEPDGFRA	platelet-derived growth factor receptor, alpha polypeptide	2	unreviewed
ERBB2	PDGFRB	H. sapiens	IMF1, IBGC4, PDGFR, JTK12, CD140B, PDGFR1, PDGFR-1	platelet-derived growth factor receptor, beta polypeptide	1	unreviewed
ERBB2	PHF23	H. sapiens	hJUNE-1b	PHD finger protein 23	1	reviewed
ERBB2	PICK1	H. sapiens	PICK, PRKCABP, RP5-1039K5.11-004	protein interacting with PRKCA 1	2	unreviewed
ERBB2	PIGH	H. sapiens	GPI-H	phosphatidylinositol glycan anchor biosynthesis, class H	1	reviewed
ERBB2	PIK3CA	H. sapiens	MCM, PI3K, CWS5, MCAP, MCMTC, CLOVE, p110-alpha	phosphatidylinositol-4,5-bisphosphate 3-kinase, catalytic subunit alpha	1	reviewed
ERBB2	PIN1	H. sapiens	DOD, UBL5	peptidylprolyl cis/trans isomerase, NIMA-interacting 1	1	reviewed
ERBB2	PIN4	H. sapiens	EPVH, PAR17, PAR14, AL135749.5	protein (peptidylprolyl cis/trans isomerase) NIMA-interacting, 4 (parvulin)	1	reviewed
ERBB2	PLCG1	H. sapiens	PLC1, PLC148, NCKAP3, PLC-II, PLCgamma1, RP3-511B24.2	phospholipase C, gamma 1	2	unreviewed
ERBB2	POLD2	H. sapiens	-	polymerase (DNA directed), delta 2, accessory subunit	1	reviewed
ERBB2	POLR1B	H. sapiens	RPA2, Rpo1-2, RPA135	polymerase (RNA) I polypeptide B, 128kDa	1	reviewed
ERBB2	PPM1F	H. sapiens	FEM-2, CAMKP, POPX2, hFEM-2, CaMKPase	protein phosphatase, Mg2+/Mn2+ dependent, 1F	1	unreviewed
ERBB2	PRDX5	H. sapiens	PLP, ACR1, PRXV, B166, PMP20, PRDX6, prx-V, SBBI10, AOEB166, HEL-S-55	peroxiredoxin 5	1	reviewed
ERBB2	PRKDC	H. sapiens	HYRC, p350, DNAPK, HYRC1, DNPK1, IMD26, XRCC7, DNA-PKcs	protein kinase, DNA-activated, catalytic polypeptide	1	unreviewed
ERBB2	PSAP	H. sapiens	SAP1, GLBA	prosaposin	1	unreviewed
ERBB2	PSMA1	H. sapiens	NU, HC2, PROS30, HEL-S-275	proteasome (prosome, macropain) subunit, alpha type, 1	1	unreviewed
ERBB2	PSMC3	H. sapiens	TBP1	proteasome (prosome, macropain) 26S subunit, ATPase, 3	1	unreviewed
ERBB2	PSMD3	H. sapiens	S3, P58, RPN3, TSTA2	proteasome (prosome, macropain) 26S subunit, non-ATPase, 3	2	reviewed
ERBB2	PTGER3	H. sapiens	EP3, EP3e, EP3-I, EP3-IV, PGE2-R, EP3-II, EP3-III, RP5-952N6.2	prostaglandin E receptor 3 (subtype EP3)	3	reviewed
ERBB2	PTK2	H. sapiens	FAK, FAK1, FRNK, FADK, PPP1R71, p125FAK, pp125FAK	protein tyrosine kinase 2	1	unreviewed
ERBB2	PTK6	H. sapiens	BRK	protein tyrosine kinase 6	1	reviewed
ERBB2	PTPN11	H. sapiens	CFC, NS1, SHP2, BPTP3, PTP2C, PTP-1D, SH-PTP3, SH-PTP2	protein tyrosine phosphatase, non-receptor type 11	2	unreviewed
ERBB2	PTPN6	H. sapiens	HCP, SHP1, HCPH, SHP-1, PTP-1C, HPTP1C, SHP-1L, SH-PTP1	protein tyrosine phosphatase, non-receptor type 6	1	unreviewed
ERBB2	PTPRU	H. sapiens	FMI, PTP, PTP-J, PTPU2, PCP-2, PTPRO, PTP-RO, PTPPSI, hPTP-J, PTP-PI, ... more	protein tyrosine phosphatase, receptor type, U	1	unreviewed
ERBB2	RAB35	H. sapiens	RAY, RAB1C, H-ray	RAB35, member RAS oncogene family	1	unreviewed
ERBB2	RASSF1	H. sapiens	123F2, RDA32, NORE2A, REH3P21, RASSF1A	Ras association (RalGDS/AF-6) domain family member 1	1	unreviewed
ERBB2	RHBDD2	H. sapiens	RHBDL7, NPD007	rhomboid domain containing 2	1	reviewed
ERBB2	RHOBTB2	H. sapiens	DBC2	Rho-related BTB domain containing 2	1	unreviewed
ERBB2	RHOD	H. sapiens	Rho, ARHD, RHOM, RHOHP1	ras homolog family member D	1	unreviewed
ERBB2	RIN1	H. sapiens	-	Ras and Rab interactor 1	1	reviewed
ERBB2	RIN2	H. sapiens	MACS, RASSF4, RP1-122P22.2	Ras and Rab interactor 2	1	unreviewed
ERBB2	RRM2	H. sapiens	R2, RR2, RR2M	ribonucleotide reductase M2	1	unreviewed
ERBB2	SAFB2	H. sapiens	-	scaffold attachment factor B2	1	unreviewed
ERBB2	SFRP4	H. sapiens	FRPHE, FRP-4, sFRP-4	secreted frizzled-related protein 4	1	unreviewed
ERBB2	SH2D1A	H. sapiens	LYP, SAP, XLP, IMD5, DSHP, XLPD, EBVS, MTCP1, XLPD1, SAP/SH2D1A, ... more	SH2 domain containing 1A	1	unreviewed
ERBB2	SH2D1B	H. sapiens	EAT2	SH2 domain containing 1B	2	reviewed
ERBB2	SH2D3C	H. sapiens	NSP3, CHAT, SHEP1, PRO34088, RP11-56D16.1	SH2 domain containing 3C	1	unreviewed
ERBB2	SH3BGRL	H. sapiens	SH3BGR, HEL-S-115	SH3 domain binding glutamate-rich protein like	1	reviewed
ERBB2	SHB	H. sapiens	bA3J10.2, RP11-3J10.3	Src homology 2 domain containing adaptor protein B	1	reviewed
ERBB2	SHC2	H. sapiens	SLI, SCK, SHCB	SHC (Src homology 2 domain containing) transforming protein 2	2	unreviewed
ERBB2	SLA2	H. sapiens	MARS, SLAP2, SLAP-2, C20orf156	Src-like-adaptor 2	2	reviewed
ERBB2	SLITRK3	H. sapiens	-	SLIT and NTRK-like family, member 3	2	unreviewed
ERBB2	SMIM20	H. sapiens	C4orf52	small integral membrane protein 20	1	unreviewed
ERBB2	SOCS5	H. sapiens	CIS6, CISH6, Cish5, SOCS-5	suppressor of cytokine signaling 5	1	unreviewed
ERBB2	SORL1	H. sapiens	LRP9, LR11, SORLA, gp250, SorLA-1, C11orf32	sortilin-related receptor, L(DLR class) A repeats containing	2	unreviewed
ERBB2	SPCS1	H. sapiens	SPC1, SPC12, HSPC033, YJR010C-A	signal peptidase complex subunit 1 homolog (S. cerevisiae)	1	unreviewed
ERBB2	SPP1	H. sapiens	OPN, BSPI, BNSP, ETA-1, PSEC0156	secreted phosphoprotein 1	1	unreviewed
ERBB2	SRC	H. sapiens	ASV, SRC1, c-SRC, p60-Src, RP5-823N20.1	SRC proto-oncogene, non-receptor tyrosine kinase	1	unreviewed
[truncated: 18,395 more rows]

## Sheet: intact
Source Name	Target Name
AKT1	MAP3K5
PIK3R1	DLGAP4
DVL1	PTK2
EGFR	ESR1
SLC4A1	PTPN11
AKT1	BAX
DVL1P1	PTK2
PHACTR2	PIK3R1
JAK2	STAT1
LYN	DSP
SELE	PTPN11
TERF2IP	AKT1
TLR4	EGFR
CSF2RA	PIK3R1
AKT1	TCOF1
MPIG6B	PTPN11
ZNF331	PTK2
CARD11	AKT1
EGFR	YWHAE
PIK3R1	ARHGEF11
PIK3R1	AKAP2
PTK2	TGFB1I1
EGFR	KPNB1
DDR1	PTPN11
EZR	PIK3R1
CDKN1A	MDM2
NASP	PTK2
PIK3R1	PPFIA3
EGFR	EPHA2
JAK2	PTPN1
ASAP2	PIK3R1
EGFR	PTK2B
NACAD	PTK2
PTPN11	FRS3
DLGAP1	PIK3R1
PTK2	LPXN
PTPN11	SLAMF1
EGFR	PKP2
PIK3R1	SLC23A1
CD33	PTPN11
PTK2	HES1
PTK2B	ERBB2
FBP1	PTK2
EGFR	EEF1A1
PIK3R1	FLNB
PTK2	F13A1
PTPN11	CAT
PTK2	EPS8L2
EGFR	BCAR1
NCK1	JAK2
PIK3R1	SUV39H2
AKT1	PLCG1
PTK2	DDX39A
PTPN11	PDCD1
CSDE1	PIK3R1
EGFR	TBRG4
BBS10	PTK2
BTLA	PTPN11
PTK2	SRPK1
ID4	PIK3R1
PTPN11	FCGR2B
EGFR	BCAR3
SYNJ2	PIK3R1
SIT1	PTPN11
PTK2	PTEN
EGFR	TNK2
FLNA	PIK3R1
CCKBR	PTPN11
PIK3R1	RAPGEF1
EGFR	PXN
ITGAV	PTK2
DUSP15	PIK3R1
ITGB3	PTPN11
EGFR	TUBB
PTK2	APC
CDC27	PIK3R1
MAPK3	PTPN11
SRC	CCAR2
PIK3R1	ABL2
EGFR	CSE1L
PTK2	CCNA1
PIK3R1	DAB2
VCAM1	PTPN11
PTK2	PIAS1
HCK	PIK3R1
SGCG	PTPN11
SHANK3	PIK3R1
EGFR	UBB
IQCB1	PTPN11
DLGAP2	PIK3R1
PTRH2	PTK2
PTPN11	TRMT2B
SAE1	PTK2
PIK3R1	SNX17
EGFR	EPHB4
PIK3R1	MEPE
ANGPTL4	PTK2
PTPN11	TRIM32
CAST	PIK3R1
TNFRSF1A	PTPN11
EGFR	XPOT
PTPN11	TLK1
QRICH2	PTK2
EGFR	ATP5F1B
PTPN11	SLN
PIK3R1	DOCK3
S100PBP	PTK2
EGFR	CDCP1
PIK3R1	DLX4
PTPN11	SLC38A1
NEO1	PTK2
EGFR	LRRC59
PIK3R1	PTPN4
PTPN11	SRSF10
LZIC	PTK2
EGFR	TRIM29
ICOS	PIK3R1
EGFR	ATXN10
JMJD6	PIK3R1
KDR	SRC
CCDC13	PTK2
AGER	TICAM2
PTPN11	SERPINF1
EGFR	CKAP4
DHX29	PTK2
DLG1	PIK3R1
GRB10	PIK3R1
EGFR	S100A11
PTPN11	SERF2
APPL1	AKT1
MIDN	PTK2
EGFR	FHL2
PBXIP1	PIK3R1
NRAS	RHOA
PTPN11	RANGRF
ZIK1	PTK2
YBX1	PICALM
MDM2	RCN2
KRAS	RHOA
EGFR	CBLB
GOLGA3	PTK2
PTPN11	POU2AF1
CDC5L	PICALM
PTPN11	PNCK
THRA	PIK3R1
NUP62	PTK2
SNW1	PICALM
EGFR	EFNB1
PIK3R1	SRC
PTPN11	PLEKHA4
EGFR	KRT1
PLCH2	PTK2
PTPN11	ORMDL3
PIK3R1	MAP4K1
PELI2	PICALM
EGFR	HNRNPF
PIK3R1	THRB
HMGB1	AGER
PTPN11	NSUN5P2
JAK2	BRCA1
MDM2	UBC
CDH5	SRC
EGFR	H2BC10
RPS27A	MDM2
NSUN5	PTPN11
AGER	IRAK4
PTK2	SURF6
HSCB	PIK3R1
PTPN11	GTF2A2
EGFR	KRT6A
PTK2	P4HA1
PTPN11	GOLGA2
BMI1	PICALM
EGFR	HNRNPK
PTK2	RBM34
PTK2	FNTA
PTPN11	FAM71E1
SIK2	PIK3R1
PICALM	TRAF3IP1
EGFR	PEX19
PTK2B	HSP90AB1
PTPN11	DMRTC1
PTK2	SRP9
SNRNP70	PICALM
EGFR	DNAJA3
RIPK4	PIK3R1
PTK2	RRP1
PTPN11	CTDSP1
CAV1	PTPN11
PIK3R1	NISCH
PTK2	PURA
NECAB1	PICALM
PTPN11	LINC01558
PTPN11	SRC
PTK2	EXOSC10
EGFR	EIF2B3
JAK2	STAT3
PTPN11	BLZF1
BAZ2B	PICALM
PTK2	TCOF1
KDR	FYN
EGFR	H1-4
PTPN11	BEX2
EPN1	PICALM
EGFR	SLC25A5
ERBB2	SOCS1
PTK2	EXOSC2
ANK3	PICALM
BEX1	PTPN11
EGFR	KRT5
PTK2	BOP1
EGFR	KRT17
CRKL	PIK3R1
HAVCR2	PIK3R1
LIMA1	RHOA
ANK2	PICALM
SOCS1	HSP90AA1
PTK2	NOLC1
TMEM17	PIK3R1
EGFR	DNAJA1
PICALM	ZNF521
PTK2	TSR1
PIK3R1	NYAP2
EGFR	HSPD1
PTPN11	SIRPA
PIK3R1	PIK3CD
SNX33	PICALM
PTPN6	LYN
PTK2	DCAF8
AGER	TTR
PTK2	PLCG1
PTPRD	MDM2
EPN2	PICALM
FYN	PIK3R1
EGFR	KRT14
AGER	S100A12
PTK2	RPL7L1
CHGB	PICALM
EGFR	MCM7
BDNF	AGER
PTK2	DHX30
C2orf15	AGER
VMP1	PICALM
EGFR	MCM5
MIER1	AGER
TTMP	AGER
PTK2	EXOSC8
SCARB2	PICALM
EGFR	LYN
EGFR	LYN
PTK2	C7orf50
ANG	PICALM
CMTM7	AGER
CFTR	SRC
PTK2	GTPBP4
MAPKAPK5	AGER
PICALM	BMP2K
MAPK14	EGFR
PTPN11	CRKL
PTK2	DDX24
PICALM	CLTC
PTK2	C8orf33
EGFR	FOS
PTK2	PTPN11
AGER	S100P
PICALM	MYO6
MAPK8	PIK3R1
PICALM	WNK1
PTK2	EPB41L5
EGFR	PIK3C2A
PICALM	CLTB
CREB3	AGER
PTK2	PPAN
EGFR	ROR1
PICALM	GTSE1
PTK2	RBM28
EGFR	IQGAP1
EGFR	AIP
PICALM	CLTA
PTK2	DDX43
PICALM	DENND1A
PTK2	EXOSC1
GSN	EGFR
PTK2	UTP18
PICALM	PRRC2B
PTK2	RFC4
ARPC5	EGFR
PIK3R1	VAV1
EGFR	SH3BGRL3
PTK2	RFC1
PICALM	MICAL3
YWHAZ	PIK3R1
CDK5	PTK2
EGFR	VAPA
PICALM	AP2M1
PICALM	SEC16A
SH2D1A	SRC
PTAFR	PTK2
SRC	SH2D1B
FN1	EGFR
DCC	PTK2
ETS1	SRC
PICALM	STON2
ACTN1	SRC
HRAS	PIK3CA
PICALM	GAK
CFTR	PTK2
ZNF189	SRC
PICALM	TNRC6A
RAB5A	PTK2
PIK3R1	MAPK9
EGFR	STIP1
KDR	CRK
PICALM	CLINT1
XPA	SRC
PICALM	HIP1R
DDI1	PTPN11
EGFR	MAST1
PRKG1	PTK2
MAP2K1	SRC
PICALM	FCHO2
FGFR4	PTPN11
SERPINB2	PTK2
SRC	CCDC180
UCHL1	EGFR
PTK2	CASS4
GALNT12	SRC
EGFR	AKAP12
FGFR2	PTPN11
FBP2	SRC
PICALM	SEC13
GABARAPL2	EGFR
RHOU	PTK2
CTSV	SRC
SRC	JAK2
FKBP8	EGFR
BAAT	SRC
PIK3R1	CRK
VPS16	PTK2
EGFR	MAP3K12
SRC	ALDOB
PTPN6	PTK2
EGFR	MOB4
TEK	PTPN11
PICALM	CLTCL1
GRB7	PTK2
SOCS1	HSPA8
EGFR	PIN4
PRNP	PTPN11
SOCS1	HSP90AB1
RIPK2	RIPK2
PTK2	HCK
PNPLA2	EGFR
SRC	RPL10
SH2D1A	PTK2
NOD2	RIPK2
SH2D1B	PTK2
PTK7	PTPN11
AKT1	UBB
EGFR	DNAJC4
PTK2	SH2D2A
EGFR	OLFM1
RIPK2	TRAF3
ROR2	PTPN11
PRKCE	PTK2B
DDR2	SRC
SETDB1	MDM2
NDN	EGFR
AATK	PTPN11
CASP1	RIPK2
PRCC	EGFR
KDR	GRB2
JAK2	SH2B1
MAPT	SRC
DOK4	PTK2
SRC	ESR1
RIPK2	TRAF1
CD300A	PTPN11
MGARP	EGFR
SPARCL1	EGFR
MAPT	SRC
RIPK2	PRMT2
RUSC2	EGFR
SLAMF6	PTPN11
SRC	CD63
KSR1	PTPN11
PSMC3IP	PIK3CA
EGFR	CEND1
RIPK2	KDM3A
EGFR	TMCO3
PTPN11	CD244
SRC	SPRR2A
UMPS	PIK3CA
RIPK2	UBE2I
TLR2	PIK3R1
EGFR	SH3D21
AGER	AGER
PIK3CA	TNFSF13
PIK3R1	GRB2
THEMIS	PTPN11
KCTD9	EGFR
NOD1	RIPK2
PIK3CA	TMOD1
EGFR	SYN1
LNX1	SRC
MAVS	RIPK2
PIK3CA	SFRP4
q59gr8_human	EGFR
PTK2B	SRC
ZNF658B	SRC
EGFR	q59g22_human
q59ej3_human	EGFR
PTPN11	DOK1
SRC	DDX4
RIPK2	BIRC3
EGFR	PPP5C
PIK3R1	SOS2
q53gz6_human	EGFR
SRC	KRT10
PIK3CA	DDX5
BIRC2	RIPK2
EGFR	SNAP25
ATXN3	PIK3CA
PRKCD	SRC
MYO1D	RIPK2
RAP1GDS1	EGFR
DNM2	SRC
TUBA3C	RIPK2
SRC	BCAR1
PIK3R2	PTPN11
ENO1	RIPK2
SRC	DNM1
EGFR	PLCH1
PCBP1	PIK3CA
PIK3R1	ERBB3
ZDHHC1	PIK3CA
DGKA	SRC
ADRM1	EGFR
GRB2	PTPN11
RNF19B	PIK3CA
MYH9	RIPK2
UBE2V2	EGFR
SRC	PALLD
TUBB4A	RIPK2
PDK3	EGFR
TMEM52B	PIK3CA
LYN	TOM1L1
IL20RA	PIK3CA
HSP70-1	RIPK2
EGFR	SPCS2
GJA1	SRC
TUBB2B	RIPK2
PXN	SRC
DEFA5	PIK3CA
GEMIN4	RIPK2
DYNC1H1	EGFR
MDM2	FBXW11
SRC	AFDN
SRC	TUBB
EFNB2	PIK3CA
PKM	KDR
HADHB	RIPK2
COL9A3	EGFR
FLRT1	PIK3CA
SUN2	PIK3CA
EGFR	DCTN2
EEA1	KDR
ACTG1	RIPK2
EPHA2	PTK2
SRC	CRMP1
GPM6B	EGFR
MANSC1	PIK3CA
PRDX1	EGFR
NLGN3	PIK3CA
SRC	PTPN21
PIK3CA	UFD1
MYH10	RIPK2
KDR	MET
ERBB3	PTPN11
EGFR	FKBP4
PIK3CA	SQSTM1
SRC	ADRB2
PTK2B	FYN
EGFR	CNTN2
RIPK2	CNOT1
PIK3CA	NEDD9
LAMP1	PIK3R1
EGFR	ARF6
PIK3CA	ITIH1
RIPK2	ERLIN1
TPI1	EGFR
PTK2	BCAR1
RIPK2	STK10
CDCP1	SRC
EGFR	PSMD4
FTL	PIK3CA
LCT	SRC
RIPK2	ERLIN2
OAZ1	EGFR
SRC	LRRC59
PIK3CA	DNAJB6
MET	PIK3R1
EGFR	SELENOP
RIPK2	YWHAH
SRC	FBH1
RIPK2	MRPL2
EGFR	MATR3
PIK3CA	VARS2
RIPK2	C6orf120
DAB2IP	DAB2IP
EGFR	PTGDS
PTK2	PXN
SRC	CBLL1
RIPK2	COG3
MDH1	EGFR
MAPK14	AKT1
PIK3CA	ATP5IF1
RIPK2	TMUB1
SRC	APOD
EGFR	ATIC
PIK3CA	AMBP
SMARCA2	DAB2IP
RIPK2	SLK
SRC	CBLB
SRC	TRPC4AP
EGFR	PRKAR1B
YWHAB	DAB2IP
DAB2IP	CBY1
RIPK2	IGF2BP2
EGFR	EEF1G
SRCIN1	SRC
RIPK2	CAMK4
CSRP1	EGFR
SRC	ASCL4
CSF2RB	PIK3CA
CARD6	RIPK2
EGFR	RAB3A
KLF15	SRC
MET	PTPN11
LPIN1	SRC
EGFR	GOT1
PIK3CA	TSPAN14
CEP43	RIPK2
FAH	EGFR
PIK3CA	DPY30
RAB11B	SRC
NUMBL	MDM2
HDAC1	PIK3CA
YA61	RIPK2
CBR1	EGFR
NFATC2	RIPK2
CCL5	CCL5
EGFR	HSP90B1
ZNF232	SRC
HNRNPK	SRC
SRC	TNFAIP1
UROD	EGFR
PTK2B	PDCD6IP
RPS14	RIPK2
KDR	SHC1
GRB10	SRC
PHB	CCL5
SRC	ADAM10
ALDOA	EGFR
42657261	RIPK2
SRC	HNRNPC
PALB2	CCL5
HNRNPA3	RIPK2
AHSA1	EGFR
CCL5	BAG4
PSMB5	RIPK2
HEXIM1	EGFR
LYN	ITGB1
DPP4	CCL5
SRC	SMARCA1
SORBS2	EGFR
CCL5	CCR5
SRC	SMARCA5
GRB2	JAK2
RPL38	RIPK2
CBL	PIK3R1
SRC	KARS1
YWHAH	DAB2IP
RIPK2	RPL36
SRC	AIMP1
PIK3R1	SHC1
EGFR	MEGF6
AKT1	UCHL1
EDC4	CCL5
SOD2	RIPK2
PSMA7	EGFR
JAK2	SOCS3
SRC	RPLP2
CCL5	RANGAP1
EGFR	ESR1
PTK2B	APP
SRC	HSPH1
VDAC1	RIPK2
TPT1	EGFR
SLC2A5	CCL5
SRC	CHD4
KIF14	RIPK2
LGALS3	EGFR
SRC	HNRNPA0
q6zrv1_human	RIPK2
PCMT1	RIPK2
SRC	U2AF1
SRC	MCM7
NUMB	MDM2
SRC	TUBA1B
EGFR	SIN3A
CDKN1B	JAK2
ERBB3	JAK2
GXYLT1	RIPK2
SRC	TMSB10
CCL5	C4A
EGFR	CD59
SRC	SLC25A6
PHB2	RIPK2
SRC	AQR
KCTD12	RIPK2
RHOA	TUBA1C
EGFR	H3C1
ECHS1	RIPK2
SRC	MRPS7
MDM2	GRK2
ATP5F1D	RIPK2
SRC	ATXN2
CRKL	SOCS1
CCL5	AK4
SRC	LARP4
CCL5	GPD1L
SRC	PCBP3
SRC	ROR1
CCL5	SPATA20
CCL5	S100A13
SRC	PCBP2
ESR1	MDM2
SRC	AIP
CCL5	UBAC1
CTDSPL	EGFR
GRB2	PTK2B
CCL5	NTMT1
SRC	PABPC4
AGER	RHOA
SRC	HDLBP
HRAS	EGFR
CCL5	SPRYD4
SRC	MRPS15
PKM	JAK2
CCL5	CCR1
NRAS	EGFR
SRC	MRPS22
CCL17	CCL5
KRAS	EGFR
SRC	TPM3
CCL5	PF4
PIK3R1	CTNNB1
SRC	HADHA
CD81	EGFR
CXCL12	CCL5
SRC	PABPC3
EGFR	BBC3
SRC	PABPC1
MCM7	LYN
CCL5	CCL5
CCL5	PF4
EGFR	LRIG1
MDM2	EEF1A1
CXCL17	CCL5
SRC	USP7
SRC	MRPS14
CXCL6	CCL5
DOCK8	PTK2B
STX6	EGFR
XCL2	CCL5
XCL1	CCL5
EGFR	SOS1
SRC	AKAP12
CCL27	CCL5
EPGN	EGFR
CCL26	CCL5
CCL25	CCL5
EREG	EGFR
ZDHHC5	PICALM
RHOA	ATP1A1
PIK3R1	VPS13A
EGFR	AREG
CCL24	CCL5
EGFR	BTC
HBEGF	EGFR
CCL13	CCL5
PTPN11	EGFR
CCL11	CCL5
EGFR	LRIG2
CCL5	CXCL14
EGFR	LUC7L2
MDM2	TUBB
CCL5	CXCL11
EGFR	CORO1C
RHOA	GEMIN4
CXCL10	CCL5
EGFR	LIMA1
CCL5	CXCL9
CCL5	PPBP
UBB	MDM2
PIM3	SRC
EGFR	DNAJC10
CCL5	CXCL2
CCL28	CCL5
DIAPH1	AGER
EGFR	PFKFB3
PTK2	STIP1
CCL5	CCL21
CCL5	CCL20
EGFR	STK38
CCL5	CCL16
EGFR	ACTB
ANXA1	PTPN11
CCL5	CCL2
CCL5	CCL8
EGFR	ABCE1
PTK2	TP53
RHOA	ERLIN1
TNFAIP6	CCL5
EGFR	DDX5
PTGDS	AKT1
RHOA	ERLIN2
EGFR	HNRNPA1L2
EGFR	HNRNPA1
EGFR	HSP90AB3P
PTPRG	EGFR
PTPRB	EGFR
AKT1	EEF1G
PTPRE	EGFR
HSPA1A	EGFR
PTPRA	EGFR
SPARCL1	EGFR
SMAD3	TLR4
KCTD8	EGFR
PIM3	LYN
PTPRC	EGFR
NMT2	SRC
EGFR	PTPRJ
HNRNPK	MDM2
SRC	ADAM8
SRC	PRICKLE3
ACAP1	SRC
CYP4F2	SRC
SRC	ADGRE5
ATP5F1A	KDR
SRC	ASB16
OGN	SRC
SNX3	SRC
SOCS1	PRKDC
POLD1	SRC
RHOA	NCL
ZP2	SRC
SRC	PAX3
MDM2	KRT14
AGER	TIRAP
CELSR2	SRC
SRC	RALGAPB
DOCK1	SRC
SRC	SP1
CUL9	SRC
RPP38	SRC
SRC	F2RL2
RHOA	RHOA
ISG20L2	SRC
SELENON	SRC
ARHGAP45	RHOA
SOCS1	MET
HCN2	SRC
YWHAG	DAB2IP
RHOA	TFAP2A
KDR	KDR
RIN3	SRC
NRAS	AKT1
VEGFA	KDR
SRC	EIF3D
RHOA	ROCK1
SRC	SHROOM2
CD36	TLR4
CAMK2A	PTK2B
SRC	NXPH3
RTKN	RHOA
KDR	LGALS1
PTPN6	KDR
PAX7	SRC
KDR	GREM1
MDM2	NAP1L1
SRC	FCGR2C
RHOA	ARHGEF12
KDR	VEGFA
SRC	HOXC8
NRP1	KDR
ARHGEF19	RHOA
MKI67	PICALM
GNS	SRC
NGEF	RHOA
EPB41L3	SRC
HSPG2	KDR
KDR	PLCG1
MDM2	USP7
DLST	PICALM
SRC	RTN4
CDH5	KDR
MDM2	DAXX
ARHGAP1	RHOA
EEF1G	PTK2
FLT4	KDR
RHOA	SMURF1
PTPN6	PIK3R1
ESR1	SRC
KDR	AIMP2
NKX2-1	SRC
NFKBIA	RHOA
PPP1R12A	RHOA
KDR	SHB
MDM2	TP53
OCRL	SRC
PIK3R1	PIK3R1
KDR	FBXW11
MPRIP	RHOA
KDR	ITGA2
FAS	SRC
SMURF1	RHOA
HSPG2	KDR
TGM2	SRC
PLCG1	PIK3R1
RHOA	DAAM1
HSPG2	KDR
MDM2	RPS3
KDR	PDCD6
PIK3R1	SOCS1
BID	RHOA
KDR	PTPN11
EDNRA	SRC
MDM2	RPS20
RHOA	FADD
EGFR	VAV3
KDR	KPNA4
RHOA	FAS
SDCBP	SRC
KDR	ANOS1
EGFR	INPPL1
HTRA4	KDR
ERBB4	PTPN11
RHOA	DIAPH1
CDKN2A	MDM2
SCGB1D4	EGFR
ADAM17	SRC
PON2	EGFR
PIM3	MDM2
HTR3A	EGFR
PTGER4	SRC
PTCH1	EGFR
ARRB1	SRC
MYO9B	RHOA
PIM2	MDM2
PCDHB11	EGFR
HK1	SRC
FKBP3	MDM2
ST8SIA4	EGFR
ARHGDIA	RHOA
AKT1	ACTB
PGR	SRC
DEFA1	EGFR
RYBP	MDM2
PLCG1	PTPN11
SRC	TXNIP
RHOA	ARHGEF5
SH3KBP1	PIK3R1
RPL11	MDM2
PTPRK	EGFR
TSPAN12	EGFR
HRAS	SRC
PTK2B	TGFB1I1
RHOA	RIPOR2
AKT1	DDX5
PML	MDM2
EGFR	RIN1
NRAS	SRC
PML	MDM2
RHOA	RPN2
STAM2	EGFR
SOCS1	TUBB4B
SOCS1	SLC25A3
KRAS	SRC
EGFR	STYX
KLF8	RHOA
LPXN	PTK2B
DUSP19	EGFR
AKT1	HSP90AB3P
MDM2	GORAB
SOCS1	NDUFA4
PIK3R1	SYK
EGFR	PTPN7
KLF16	RHOA
S100A6	MDM2
MAP2K2	RHOA
EGFR	PTPRR
MDM2	S100A2
EGFR	ILKAP
MDM2	S100A1
EGFR	PPM1B
MDM2	S100B
MDM2	ARIH2
PPM1A	EGFR
RASSF1	MDM2
EGFR	PPP3CB
SOS1	SRC
PTPRH	EGFR
MDM2	MDM4
PTPRT	EGFR
PIK3R1	IRS1
RB1	MDM2
IRS4	PIK3R1
NOTCH1	RHOA
TNFRSF11A	EGFR
MDM2	PSMA3
SOCS1	CTNNB1
ESR2	EGFR
MDM2	YY1
ZDHHC5	RHOA
MDM2	PSMB6
PSMA6	MDM2
NEDD4	EGFR
MED20	RHOA
MDM2	SNAI1
EGFR	SLC5A1
MCF2	RHOA
HTT	PIK3CA
HRAS	LYN
NR0B2	MDM2
EGFR	CHIA
MDM2	HIPK2
ARHGAP35	RHOA
SOCS1	RCN2
NRAS	LYN
MDM2	PSME3
GPNMB	EGFR
RHOA	NUBP2
KRAS	LYN
RHOA	PDP1
MDM2	CHEK2
GPNMB	EGFR
SOCS1	CCT2
EGFR	MIF
PTPN11	IRS1
RHOA	TECR
EGFR	ANXA2
RHOA	ATAD3A
HIPK1	MDM2
SRC	ACTB
RHOA	AGPAT5
PTK2	SOS1
AGO2	EGFR
MDM2	RASSF5
SOCS1	HSPB1
RHOA	TUBB6
SOCS1	CCT4
EGFR	CBLB
RHOA	IPO9
MDM2	MED1
EGFR	ubiq_human
HGS	EGFR
SOCS1	CCT8
OTUB1	MDM2
RHOA	GCN1
SOCS1	CCT3
SRC	HNRNPA1L2
MDM2	BHLHE40
SOCS1	CCT5
RHOA	THEM6
SRC	HNRNPA1
PLK1	MDM2
EGFR	CAVIN1
PIK3R1	JAK2
SOCS1	CCT6A
MDM2	USP2
RHOA	IPO4
EGFR	RAB7A
SOCS1	TCP1
RPL5	MDM2
RHOA	CHPF
JAK2	PLCG1
SOCS1	HSPA6
MDM2	RPL23
RHOA	ELOB
LINGO1	EGFR
PPP2R5C	MDM2
RHOA	FAT1
HSP90AA1	RIPK2
RHOA	RHOC
EGFR	AGER
SOCS1	BAG2
EEF1G	MDM2
PPP2R5C	MDM2
MDM2	DLG4
RHOA	TMEM33
PTPRA	SRC
RIPK2	TRAF2
MDM2	NPM1
RHOA	SLC16A1
MDM2	NPM1
LIMA1	LYN
TCAP	MDM2
RHOA	CAD
UBE2D2	MDM2
RHOA	CDH3
EGFR	GOLM1
ESR1	PIK3R1
TGOLN2	PICALM
CASP2	MDM2
RHOA	COX5A
RAB11A	EGFR
HSP90B1	MDM2
RHOA	COX7A2
RNF126	MDM2
RHOA	COX4I1
MDM2	PHF7
RHOA	UQCRH
MDM2	RNF10
MDM2	RNF8
RHOA	PPM1G
RHOA	PPP6C
MDM2	TRAF5
SRC	MRPS33
SORBS2	MDM2
EGFR	S100A9
RHOA	MT-CO2
TRIM9	MDM2
RHOA	CHP1
EGFR	CLTA
RHOA	MAIP1
TRIM4	MDM2
EGFR	ATP1A1
RHOA	TIMM50
MKRN3	MDM2
LYN	HSP90AB3P
TRIM23	MDM2
RHOA	SSR4
EGFR	SEC13
MDM2	ATF4
RHOA	EIF4A3
EGFR	ICAM1
RHOA	FDFT1
EGFR	HOXC10
SESN2	MDM2
EGFR	ALCAM
YY1AP1	MDM2
PIK3CA	PIK3CA
RIPOR3	RHOA
RHOA	RIPOR2
EGFR	CLTCL1
ANKS1B	RHOA
EGFR	ATP1B1
MDM2	NOP53
ARHGEF2	RHOA
MDM2	ANKRD17
PTPN11	EPHA2
DNAL1	RHOA
AGER	NCK1
IRGC	RHOA
SHPK	MDM2
PXN	PIK3R1
LUM	RHOA
COMMD1	SOCS1
MDM2	DNAJB4
VASH1	RHOA
RIDA	MDM2
HDAC7	RHOA
RASL10A	RHOA
SDHC	MDM2
TSC22D4	RHOA
AXL	EGFR
RPS7	MDM2
RHOA	CTSA
EGFR	LAPTM4B
RPL26	MDM2
EXOC2	EGFR
RHOA	GLB1
KDR	ITGB1
RHOA	PKN2
NACA	MDM2
RHOA	PKN3
MDM2	LMO7
RHOA	ARHGEF1
RHOA	ARHGEF2
EXOC8	EGFR
HSPA8	RIPK2
KDR	ANTXR1
RHOA	ARHGEF12
MDM2	POT1
EXOC3	EGFR
RHOA	RAP2C
LRP8	KDR
SOCS1	DHX29
EGFR	EXOC7
PTPN11	PXN
GCAT	MDM2
RHOA	DAAM1
VCAM1	PICALM
FGB	RHOA
VEGFC	KDR
MDM2	WT1
EXOC4	EGFR
LDB3	RHOA
MDM2	RELA
RABL3	RHOA
EGFR	ERCC1
KDR	APP
PTPN1	CCL5
AK9	RHOA
RALGDS	KDR
MDM2	MYD88
KLHL20	RHOA
EGFR	APEX1
EGFR	PARP1
HLA-DMB	MDM2
KDR	NCOA4
SMARCB1	RHOA
EGFR	NPM1
KDR	AAR2
PPM1A	AKT1
JAK2	JAK2
PTK2B	CASS4
KDR	GATC
MKI67	RHOA
MDM2	TBP
KDR	PALLD
SOD1	RHOA
KDR	ZSCAN21
RHOU	PTK2B
KDR	TUT7
MDM2	GNL3L
EGFR	FUS
MAP3K5	SOCS1
DLST	RHOA
EGFR	TOP1
GNL2	MDM2
COX15	RHOA
KDR	NAXD
MDM2	GNL3
PICALM	DAB2
EGFR	ILF2
PDHA1	RHOA
MDM2	RPS27L
EGFR	MCM4
MDM2	RPS27
EGFR	ILF3
HSD17B10	RHOA
RNF115	MDM2
RHOA	TRIM65
TMEM184C	MDM2
KIAA1671	MDM2
EGFR	LMNA
TRIP6	CCL5
RHOA	DAAM1
SLC25A23	MDM2
PRKCZ	AGER
SMURF2	RHOA
EGFR	TRIM28
R3HDM4	MDM2
CNKSR1	RHOA
SYNE2	MDM2
EGFR	NCL
RPGR	RHOA
HSPD1	KDR
AKT1	ANXA2
LRRK2	RHOA
EGFR	ERCC4
PRUNE2	MDM2
RHOA	STK39
EGFR	MCM3
JAK2	KPNB1
EZR	RIPK2
EGFR	FEN1
RHOA	FUBP3
H2BC10	PTPN11
CACNA1E	MDM2
EGFR	MCM6
ubiq_human	AKT1
RHOA	SYNPO2
EGFR	DHX9
SPI1	MDM2
RHOA	BAZ1A
EGFR	BABAM2
RHOA	NVL
EGFR	ERCC2
MDM2	BTRC
ATP6AP2	RHOA
MDM2	CSNK1D
IKBKG	RIPK2
TLR4	TLR4
RHOA	HLA-B
MDM2	CSNK1A1
LEPR	PTPN11
MDM2	CSNK1E
MDM2	CSNK1A1
FBXW7	MDM2
CUL1	MDM2
MDM2	JUN
MDM2	JUND
RYR2	MDM2
ZNF326	MDM2
MDM2	NSD2
MDM2	MRPS33
SEC63	MDM2
MAP2	MDM2
SMC3	MDM2
GAPDH	RIPK2
MDM2	PRRC2C
DDR1	PIK3CA
MDM2	TMEM87A
MEA1	MDM2
MDM2	PKM
PTK2B	PXN
MDM2	STX1A
MDM2	ZNHIT6
CHRM3	MDM2
PRPF6	MDM2
IKZF3	RHOA
MDM2	ZNF133
TRIP6	RHOA
MDM2	NUCKS1
npm_alk	JAK2
NEFM	MDM2
ANXA2	PTK2
SH2B2	JAK2
MDM2	SET
G3BP1	JAK2
MDM2	NDUFA12
SOCS1	JAK2
CWC25	MDM2
CCL5	CDH1
LEPR	JAK2
CALM1	RIPK2
ZNF766	MDM2
TBCA	MDM2
RHOA	HSPA8
JAK2	PPP1CC
MDM2	TSNAX
TRAF6	JAK2
MDM2	OGA
RBMX	JAK2
MDM2	FEZ1
JAK2	ASS1
MDM2	GABRA2
PRMT5	JAK2
MDM2	ARHGEF6
ATP1A1	SRC
JAK2	MAP1LC3B
MDM2	RPL27A
JAK2	MAP1LC3A
MDM2	KIF5A
HSFY1	JAK2
DAAM2	MDM2
ARL11	JAK2
MDM2	GSTP1
JAK2	STRA6
SREK1	MDM2
CLU	MDM2
ZBTB1	MDM2
ROCK2	JAK2
MDM2	NUDT9
PRKCZ	RHOA
MDM2	FAM171A1
MDM2	RASGRF1
TLR4	HSPD1
MDM2	MARS1
JAK2	IL5RA
IL5RA	JAK2
MDM2	WDR45
JAK2	JAK1
PTPN12	RHOA
SRC	AXL
MDM2	ERICH3
JAK2	TYK2
SRP19	MDM2
MPL	JAK2
MDM2	CLSTN1
JAK2	RCN1
ARHGEF11	RHOA
JAK2	EMD
MDM2	MAP4K4
JAK2	NAP1L1
MDM2	PFDN6
JAK2	SLC2A1
JAK2	UBP1
GSK3B	DAB2IP
MYH9	LYN
SOCS1	TUBB
UBE2Z	MDM2
MDM2	UBE2U
UBE2G2	MDM2
MDM2	RFWD3
MDM2	TP73
HTT	AKT1
MDM2	RRM2B
MDM2	RRM2B
AGER	APP
NUMB	MDM2
NUMB	MDM2
NUMB	MDM2
RBBP6	MDM2
MDM2	PPM1D
RHOA	CDH1
SRC	TRIM28
PICALM	EPS15
JMY	MDM2
AGER	S100A4
MDM2	GAPDHS
MDM2	CDKN2B
ubiq_human	MDM2
DAB2IP	CRK
MDM2	TUBA1C
GRB2	AGER
MDM2	DCD
CEP43	LYN
MDM2	TUBB1
npm_alk	SOCS1
PDGFRB	SRC
RHOA	SNCA
SRC	KIT
AR	SRC
SOCS1	DNAJA1
CSF2RB	AKT1
RIPK4	RHOA
PIK3R1	HRAS
PTK2	RAC1
SRC	LCK
SRC	FAS
PIK3R1	SOS1
LYN	KIT
PICALM	AP2B1
AR	LYN
RHOA	MAPK8
TLR3	SRC
SOS1	PTPN11
RHOA	VAV1
SRC	ABI1
LCK	LYN
EGFR	EGFR
XIAP	RIPK2
DLG1	PIK3CA
EGFR	ERBB2
GAB2	EGFR
L1TD1	PICALM
FLT1	PTK2
HSP90AA1	EGFR
STUB1	EGFR
VIM	RIPK2
AKT1	SIRT1
MDM2	NPM1
EGFR	TRAF2
AKT1	EP300
BEX2	PIK3CA
EGFR	TNS3
BEX1	PIK3CA
EGFR	CTTN
EGFR	ANKS1A
KDR	PTPRJ
RHOA	APP
STAT1	EGFR
LYN	ARHGEF5
TGFB1	CCL5
EGFR	HDAC6
PIK3CA	SIK2
STAT5A	EGFR
EGFR	SFN
LYN	ABI1
EGFR	TXN
EGFR	PTPN1
EGFR	PDGFRA
LYN	CD22
RHOA	JUP
EPS8	EGFR
HAVCR2	PIK3CA
NCL	MDM2
PTK2	PIK3CA
SHC1	EGFR
GAB1	EGFR
SRC	MED28
EGFR	NCK1
RHOA	SMAD2
SHC4	EGFR
MUC1	EGFR
FASLG	SRC
SRC	ELOB
ZDHHC5	LYN
SH2D3A	EGFR
MAL	SRC
EGFR	PTPN22
PIK3CA	THRSP
PIK3CA	PIK3R3
EGFR	PRKCA
PTK2	YWHAG
EGFR	PLCG2
SOCS1	PSME3
SRC	CAD
EGFR	PIK3C2B
CDKN1B	RHOA
NR3C1	EGFR
LCP2	EGFR
MDM2	AR
RHOA	PRKDC
EGFR	LAT
EGFR	HSPA8
MYD88	TLR4
PIK3CA	IL24
EGFR	HSP90AB1
IL13RA2	PIK3CA
EGFR	HDAC7
HSPA6	RIPK2
EGFR	GRAP2
EGFR	FGR
MYD88	PTK2B
IGF1R	MDM2
MAL	PTK2
EGFR	CRK
FASLG	LYN
CISH	EGFR
CAMLG	EGFR
APBB2	EGFR
EGFR	ITSN2
MAL	LYN
ABL1	EGFR
ITGB2	EGFR
HSPA2	RIPK2
PRKCZ	EGFR
RACK1	RHOA
SLA	EGFR
EGFR	ITK
EGFR	RET
EGFR	PTPN12
LRRK2	AKT1
ACTN4	EGFR
EGFR	STAP2
EGFR	STAT3
PIK3R1	VAV3
INPPL1	PIK3R1
EGFR	EZR
PTPRJ	JAK2
EGFR	NTRK2
TGFA	EGFR
PIK3CA	PIK3R2
KDR	STYX
EGFR	CSK
DUSP19	KDR
EGFR	AKT1
GRB2	PIK3CA
RAF1	EGFR
KDR	PTPRR
EGFR	PIM1
KDR	ILKAP
IKBKG	EGFR
MKI67	SRC
KDR	PPM1B
AKT1	HSP90AA1
EGFR	HSPA1A
PPM1A	KDR
DDR1	SRC
TNFRSF1A	EGFR
EGFR	RAPGEF1
SH3GL3	EGFR
ZAP70	EGFR
ERBB3	PIK3CA
ABL2	EGFR
EGFR	HCK
SRC	ADAM12
ELOC	SOCS1
TAB1	EGFR
ADAM19	SRC
RHOA	TUBB4B
RHOA	SLC25A3
EGFR	CDH1
SRC	ADAM15
CUL2	SOCS1
SFN	AKT1
MAPK8IP2	EGFR
TXN	AKT1
PRKCE	EGFR
FABP5	RIPK2
SOCS1	AKAP8L
RELA	SOCS1
NRG1	EGFR
SOCS1	HSP90AB2P
SOCS1	SLC25A1
SOCS1	DPM1
SOCS1	MRPS28
GAPDH	EGFR
SOCS1	OSBPL8
EGFR	GRB10
HSPA1L	RIPK2
PTK2	DISC1
SOCS1	PRPSAP1
APOL5	SRC
SOCS1	RPL39P5
SOCS1	RPL39
APC	CCL5
DDR1	LYN
NCK2	EGFR
SOCS1	PRPS1
EGFR	SNX9
SRC	FANCA
SOCS1	FXR1
EGFR	CAV1
RHOA	CTNNB1
SOCS1	PRKACB
EGFR	SRC
SRC	AKAP6
TLR4	BGN
CFTR	PICALM
SOCS1	PRPS2
MAP4K1	EGFR
TICAM2	TLR4
SRC	ERBB2
CHD5	EGFR
SOCS1	PRPSAP2
RHOA	CTNNA1
TLR4	STK11IP
SNCA	EGFR
SH3GL1	SOCS1
TLR4	F2RL1
LYN	ADAM12
SRC	HSP90AA1
SRC	EFS
SERTAD1	TLR4
EGFR	CDK1
CRK	SOCS1
ADAM19	LYN
TLR4	PAUF
EGFR	CTNND1
LYN	ADAM15
NR3C1	AKT1
TLR4	ADIPOR1
MAPT	EGFR
MBL2	TLR4
SRC	TNS3
TLR4	HMGB1
SH2B1	EGFR
UBC	RHOA
AKT1	HSPA8
RHOA	HSPB1
AKT1	HSP90AB1
EGFR	SH2D3C
PIK3CA	FANCC
TLR4	IRAK4
SOCS1	ABCE1
RHOA	SGPL1
TLR4	LY96
CALM1	EGFR
MAP3K5	DAB2IP
TLR4	SIGLEC11
TLR4	SIGLEC9
CRKL	EGFR
TLR4	SIGLEC7
EGFR	PTK2
TLR4	SIGLEC6
PIK3CA	PIK3R1
TLR4	SIGLEC5
WASL	EGFR
SOCS1	HSP90AB3P
PTK2	ERBB2
TLR4	FCN1
BICRA	SRC
EGFR	SLA2
RHOA	HSPA6
PTPN1	SRC
CBL	PIK3CA
TLR4	FGG
DLGAP3	SRC
TNC	TLR4
EGFR	LYN
SRC	FLACC1
EGFR	YWHAB
TLR4	TNN
EGFR	PTPN18
TLR4	TNR
EGFR	YWHAQ
TLR4	tlr4_q4g1l2_tv8_prot
SRC	GAB1
TLR4	TLR6
RHOA	ATP2A2
EGFR	BAIAP2
TNS3	PTK2
DAG1	SRC
LYN	HSP90AA1
AKT1	BRCA1
NOX4	TLR4
PRKCZ	AKT1
EGFR	PIK3R3
MUC1	SRC
EGFR	MAPK8
PTK2	STAT1
RPL13	SRC
EGFR	WASF3
EGFR	SH3GL2
EGFR	MAP3K3
EGFR	PAK1
TULP4	SRC
RHOA	CTNNA2
PDIA2	SRC
BLK	EGFR
EGFR	VAV1
EGFR	YWHAZ
EGFR	CDC25C
SRC	LCP2
PECAM1	SRC
SHANK2	SRC
FRK	EGFR
ATXN1	PIK3CA
PIK3R1	AXL
SRC	HSPA8
PDCD6IP	EGFR
SRC	HSP90AB1
AKT1	AKT1
MAPK9	EGFR
LIG3	SRC
RAF1	AKT1
LRP1	EGFR
LYN	GAB1
EGFR	ARRB2
AKT1	IKBKG
ASAP1	SRC
SRC	FGR
RHOA	SLC3A2
HSPA4	EGFR
ARHGEF7	EGFR
CRK	EGFR
RRAS	SRC
EGFR	APP
SRC	CKAP5
ABL1	SRC
EGFR	TUBA1A
EXTL3	SRC
EGFR	RGS4
PKN1	RHOA
SRC	PRKCZ
SRC	AIRE
ARRB1	EGFR
CDH1	AKT1
DOK1	EGFR
PTK2	HSP90AB1
SRC	DLGAP4
EGFR	CAV2
JUP	EGFR
SRC	PHACTR2
S100A4	EGFR
HSP90AB1	LYN
SRC	ACTN4
PIK3R2	EGFR
EGFR	TLR2
SRC	STAT3
AKAP2	SRC
GRB2	EGFR
SRC	FCGR2B
LYN	FGR
STAT2	EGFR
SRC	ASAP2
SOCS6	EGFR
DLGAP1	SRC
EGFR	SOCS3
SOS2	EGFR
TLR4	TRAF3
CSK	SRC
CFL1	EGFR
SRC	AKT1
EGFR	LRRK1
EGFR	AURKA
FHL2	PICALM
ITGB2	LYN
IKBKG	SRC
EGFR	ERBB3
PTK2	RET
CAPN7	EGFR
SRC	ID4
KDR	PDGFRB
EGFR	IGFBP3
EGFR	PRKDC
PIK3R1	MAP3K11
SRC	FLNA
RAPGEF1	SRC
PIK3R1	RAC1
MAPT	AKT1
DUSP15	SRC
PTK2	STAT3
PIK3R1	MAP2K7
CDC37	EGFR
q53fc7_human	EGFR
PIK3R1	CDC42
SRC	ABL2
EGFR	q96be0_human
EGFR	NUDCD3
PDGFRB	PIK3R1
HCK	SRC
SHANK3	SRC
HSP90AB1	EGFR
KIT	PIK3R1
LYN	STAT3
EGFR	FKBP5
DLGAP2	SRC
EGFR	PPP5C
PIK3R1	AR
SNX17	SRC
TUBB	RIPK2
FCGR2B	LYN
SRC	CDH1
SRC	MEPE
PKM	EGFR
HTT	PIK3R1
EGFR	LAMP1
CAST	SRC
SFN	MDM2
PIK3R1	INSR
EEA1	EGFR
LYN	ITGB3
YWHAE	DAB2IP
DOCK3	SRC
EGFR	RABGEF1
FYN	AKT1
KIR2DL1	PIK3R1
DLX4	SRC
LYN	MAPK3
EGFR	EPS15
GSK3B	AKT1
CD28	PIK3R1
MET	EGFR
AKT1	BCL2L11
BCL10	AKT1
IGF1R	PIK3R1
JMJD6	SRC
EGFR	RAPH1
PTPN11	PDGFRB
AKT1	RGCC
RACK1	EGFR
PIK3R1	CTLA4
NSD3	AKT1
KIT	PTPN11
PAG1	EGFR
NFKBIA	PIK3R1
PTPN11	AR
AKT1	THRSP
PBXIP1	SRC
CD7	PIK3R1
EGFR	YES1
TFF1	AKT1
PIK3R1	LCK
AKT1	ST14
EGFR	ZNF510
SERPINB5	AKT1
EGFR	TGFB1
CAV1	SRC
PIK3R1	NTRK1
PTPN11	INSR
STX17	EGFR
S100A14	AKT1
SRC	SRC
KIR2DL1	PTPN11
EGFR	PPP2CB
RASL10B	AKT1
MAP4K1	SRC
CD5	PIK3R1
OSGIN1	AKT1
EGFR	NANS
ITGB1	AGER
AKT1	PAK1
EGFR	MAPKAPK3
AKT1	MTA3
LYN	HCK
SSTR2	PIK3R1
HEMGN	EGFR
IGF1R	PTPN11
MRC2	AKT1
LTK	PIK3R1
PICALM	PIK3C2A
EGFR	FRAT2
AKT1	IL24
PIK3R1	CD19
EGFR	FANCC
AKT1	IL13RA2
CYLC2	EGFR
FLT1	PIK3R1
EPSTI1	AKT1
TSTD2	EGFR
AKT1	CASC3
BCAR3	CCL5
AKT1	AGR3
TLR3	PIK3R1
AOPEP	EGFR
ZNF691	AKT1
EGFR	TRMO
AKT1	SULT4A1
SRR	AKT1
BECN1	EGFR
IRS2	PIK3R1
HSPA8	MDM2
SNCB	AKT1
EGFR	CBL
AKT1	PTPN3
EGFR	RUBCN
EGFR	SHC1
AKT1	PSMC5
FN1	PICALM
AKT1	ARRB2
ABI1	PIK3R1
PRKCB	AKT1
SRC	PTK2
EGFR	ERRFI1
PTPN11	FLT1
CSF2RB	PIK3R1
EGFR	UBASH3B
PLP1	AKT1
CD22	PIK3R1
SRC	FYN
EGFR	NQO2
AKT1	PICK1
EGFR	AP2A1
LYN	SRC
AKT1	PDHB
FGFR1	PIK3R1
EGFR	SSR1
GRIN2A	AKT1
AKT1	GFAP
EGFR	ILVBL
q13746_human	PIK3R1
SNCA	LYN
EGFR	SLC25A3
PIK3CA	PIK3R1
AKT1	FASN
LYN	CDK1
CMIP	PIK3R1
EGFR	AP2M1
SRC	PIK3R3
AKT1	ENO2
EGFR	NDUFA4
PLCG1	PIK3CA
CLASP2	AKT1
EGFR	AP2B1
CSF2RB	PTPN11
EGFR	ENGASE
CCNI	AKT1
KDR	YWHAG
AKT1	GET4
EGFR	AP2A2
EGFR	TUBA4A
SOAT2	AKT1
PTK2	CRKL
WASF1	PIK3R1
EGFR	HSPA5
RARA	AKT1
PTK2	PTK2
MYO16	PIK3R1
EGFR	TUFM
AKT1	STK11
TLR2	AKT1
EGFR	DNAJA2
PIK3R1	ARAF
AKT1	SMAD2
EGFR	ACSL3
AKT1	PMS2
PTK2	FYN
YWHAG	PIK3R1
TUBA3C	SOCS1
LYN	PTK2
TMEM17	LYN
AKT1	MSH2
EGFR	CSTA
MDM2	EZR
AKT1	MLH3
EGFR	CTNNB1
ESR1	RHOA
FBXW7	AKT1
PIK3R1	TIRAP
PIK3R1	SEPTIN2
AKT1	BUB1
SRC	PDCD6IP
LYN	LYN
SOCS1	TUBB4A
EGFR	CTNNA1
PIK3R1	FLT3
PEBP4	AKT1
PTK2	PIK3R3
EGFR	ITGB4
MDM2	AKT1
PIK3R1	MED28
AURKA	AKT1
EGFR	AHNAK
PIK3CB	PIK3R1
ARRB2	SRC
EGFR	DBR1
AKT1	CDKN1B
ROR2	SRC
FASLG	PIK3R1
PIM1	MDM2
EGFR	RBM25
CREBBP	AKT1
PIK3R1	CSF1R
SRC	HSPA4
PPP2CA	AKT1
PIK3R1	PIK3CD
EGFR	VPS13A
TERT	AKT1
PIK3CD	PIK3R1
SRC	CRK
PIK3R1	MAL
EGFR	ANXA1
APPL1	PIK3CA
AKT1	PDPK1
FYB1	PIK3R1
EGFR	HSPB1
LYN	MAP3K3
AKT1	CDC37
RPS6KB1	AKT1
EGFR	SGPL1
PTPN11	FLT3
MTOR	AKT1
EGFR	APOB
PIK3CA	IRS1
BLK	LYN
PPP1CA	AKT1
SIRT1	PIK3R1
EGFR	CANX
NIBAN1	AKT1
PIK3R1	EP300
ARRB1	SRC
CCL14	PIK3R1
AKT1	PPP2R1A
MATK	PTK2B
PKM	AKT1
THEM4	AKT1
MAP3K4	PTK2B
PIK3R1	HOXA1
EGFR	NELL1
GSPT1	PIK3R1
EGFR	HSPA9
STK4	AKT1
DLX2	PIK3R1
RHOA	TUBB
PTK2B	ACAT1
PIK3R1	LAPTM4B
LTB4R2	AKT1
PTK2B	ZFHX2
EGFR	ARMC8
PTK2B	CPVL
RXRA	PIK3R1
SRC	PIK3R2
CASP3	AKT1
EGFR	ATP2A2
KHDRBS1	SRC
PTK2B	ARHGAP10
MAPT	AKT1
EGFR	COL17A1
PTK2	CRK
EGFR	PTPRD
PAK2	SRC
CSF2RB	JAK2
LYN	PRKCB
PPP2R2B	PTK2B
AKT1	ZHX1
EGFR	HSPA2
PTPRK	PIK3R1
AKT1	DCTN1
NCF1	PTK2B
KCNJ2	PIK3R1
MAP2K1	PIK3CA
EGFR	XRN2
SOS2	SRC
PTK2B	TRAF4
CENPV	SRC
IMMP2L	PIK3R1
EGFR	SUSD1
TOPBP1	AKT1
GALNT12	PIK3CA
LYN	APP
SKAP2	PTK2B
FOXO3	AKT1
EEF1D	PIK3R1
FBP2	PIK3CA
EGFR	CTNNA2
PAX6	PTK2B
AKT1	FAM110C
SMAD4	AKT1
EGFR	AP1B1
MCAM	PTK2B
NOS3	AKT1
TUBA1A	LYN
BCR/ABL fusion	PIK3R1
CDKN1B	SRC
PHLPP1	PTK2B
SPP1	PIK3R1
SRC	ERBB3
EGFR	RPS26P11
AKT1	FOXO1
EGFR	ANO5
EXOC6B	PTK2B
[truncated: 401 more rows]
