# Supplementary material for: Metabolomics- and systems toxicology-based hepatotoxicity mechanism of Sophorae Tonkinensis Radix et Rhizoma in rats
Source: Front Pharmacol. 2022 Nov 18;13:1015008. doi: 10.3389/fphar.2022.1015008 (PMC9717682; doi:10.3389/fphar.2022.1015008)
Supplement: Supplementary file 3 [file Table6.XLSX]

## Sheet: compound--OB＞50%
Molecule Name	CAS	InChI Key	smile	MW	AlogP	Hdon	Hacc	OB (%)	Caco-2	BBB	DL	FASA-	HL
Anagyrine	486-89-5	FQEQMASDZFXSJI-JHJVBQTASA-N	C1CCN2CC3CC(C2C1)CN4C3=CC=CC4=O	244.37	1.15	0	3	62.01	1.16	1.13	0.24	0	4.74
Formononetin	485-72-3	HKQYGTCOTHHOMP-UHFFFAOYSA-N	COC1=CC=C(C=C1)C2=COC3=C(C2=O)C=CC(=C3)O	268.28	2.58	1	4	69.67	0.78	0.02	0.21	0	17.04
Inermine	2035-15-6	HUKSJTUUSUGIDC-ZBEGNZNMSA-N	C1C2C(C3=C(O1)C=C(C=C3)O)OC4=CC5=C(C=C24)OCO5	284.28	2.44	1	5	75.18	0.89	0.4	0.54	0.3	11.72
Lupiwighteone	104691-86-3	YGCCASGFIOIXIN-UHFFFAOYSA-N	CC(=CCC1=C2C(=C(C=C1O)O)C(=O)C(=CO2)C3=CC=C(C=C3)O)C	338.38	3.92	3	5	51.64	0.68	-0.23	0.37	0.36	15.63
Matrine	519-02-8	ZSBXGIUJOOQZMP-JLNYLFASSA-N	C1CC2C3CCCN4C3C(CCC4)CN2C(=O)C1	248.41	1.42	0	3	63.77	1.39	1.52	0.25	0	6.69
N-Methylcytisine	486-86-2	CN1CC2CC(C1)C3=CC=CC(=O)N3C2		204.3	0.2	0	3	76.7	1.06	1.08	0.11	0.23	1.47
Oxynarcotine	483-89-6	GLKPKUBRBLNOSC-UHFFFAOYSA-N	CNCCC1=CC2=C(C(=C1CC(=O)C3=C(C(=C(C=C3)OC)OC)C(=O)O)OC)OCO2	431.48	2.45	2	9	56.74	0.06	-0.48	0.6	0.23	25.4
Sophocarpine	6483-15-4	AAGFPTSOPGCENQ-JLNYLFASSA-N	C1CC2CN3C(CC=CC3=O)C4C2N(C1)CCC4	246.39	1.39	0	3	64.26	0.99	1	0.25	0.26	5.54
Sophoranol	3411-37-8	VQYBAEAOOJBSTR-NZBPQXDJSA-N	C1CC2C3CCCN4C3C(CCC4)(CN2C(=O)C1)O	264.41	0.67	1	4	67.32	0.56	0.48	0.28	0.21	5.15
Sophoridine	6882-68-4	ZSBXGIUJOOQZMP-BHPKHCPMSA-N	C1CC2C3CCCN4C3C(CCC4)CN2C(=O)C1	248.41	1.42	0	3	60.07	1.13	1.14	0.25	0.18	5.57
Cytisine	literature review
Oxymatrine	literature review
Sophoradiol	literature review
Sophoramine	literature review

## Sheet: targets
com	tar	source
Anagyrine	ACHE	SWISS TARGET
Anagyrine	ADRA2A	SWISS TARGET
Anagyrine	ADRA2B	SWISS TARGET
Anagyrine	ADRB1	SWISS TARGET
Anagyrine	ARHGDIA	SWISS TARGET
Anagyrine	CHRNG	SWISS TARGET
Anagyrine	AURKA	SWISS TARGET
Anagyrine	BRD4	SWISS TARGET
Anagyrine	CACNA1G	SWISS TARGET
Anagyrine	CACNA1H	SWISS TARGET
Anagyrine	CCNA2	SWISS TARGET
Anagyrine	CDC7	SWISS TARGET
Anagyrine	CDK2	SWISS TARGET
Anagyrine	CCR3	SWISS TARGET
Anagyrine	CDC25C	SWISS TARGET
Anagyrine	CHRNA1	SWISS TARGET
Anagyrine	CHRNA3	SWISS TARGET
Anagyrine	CHEK1	SWISS TARGET
Anagyrine	CHRM2	SWISS TARGET
Anagyrine	CHRM3	SWISS TARGET
Anagyrine	CHRM4	SWISS TARGET
Anagyrine	CHRM5	SWISS TARGET
Anagyrine	CHRNA4	SWISS TARGET
Anagyrine	CHRNB1	SWISS TARGET
Anagyrine	CHRNB2	SWISS TARGET
Anagyrine	CHRNB4	SWISS TARGET
Anagyrine	CHRND	SWISS TARGET
Anagyrine	CHRNA6	SWISS TARGET
Anagyrine	CHRNA7	SWISS TARGET
Anagyrine	DBF4	SWISS TARGET
Anagyrine	CXCR3	SWISS TARGET
Anagyrine	CYP17A1	SWISS TARGET
Anagyrine	CYP19A1	SWISS TARGET
Anagyrine	CYP2C19	SWISS TARGET
Anagyrine	CYP2D6	SWISS TARGET
Anagyrine	DPP7	SWISS TARGET
Anagyrine	DPP8	SWISS TARGET
Anagyrine	DPP9	SWISS TARGET
Anagyrine	DRD1	SWISS TARGET
Anagyrine	DRD2	SWISS TARGET
Anagyrine	DRD3	SWISS TARGET
Anagyrine	DUT	SWISS TARGET
Anagyrine	EGFR	SWISS TARGET
Anagyrine	EHMT2	SWISS TARGET
Anagyrine	EPHX1	SWISS TARGET
Anagyrine	HTR3A	SWISS TARGET
Anagyrine	HTR3B	SWISS TARGET
Anagyrine	GRIA1	SWISS TARGET
Anagyrine	GRIN2B	SWISS TARGET
Anagyrine	GSK3B	SWISS TARGET
Anagyrine	HTR1F	SWISS TARGET
Anagyrine	HTR2B	SWISS TARGET
Anagyrine	HTR6	SWISS TARGET
Anagyrine	JAK3	SWISS TARGET
Anagyrine	KDM1A	SWISS TARGET
Anagyrine	KISS1R	SWISS TARGET
Anagyrine	L3MBTL3	SWISS TARGET
Anagyrine	LIPE	SWISS TARGET
Anagyrine	LSS	SWISS TARGET
Anagyrine	MALT1	SWISS TARGET
Anagyrine	MAOA	SWISS TARGET
Anagyrine	NPY5R	SWISS TARGET
Anagyrine	NR1D1	SWISS TARGET
Anagyrine	NR3C1	SWISS TARGET
Anagyrine	P2RX7	SWISS TARGET
Anagyrine	PARP1	SWISS TARGET
Anagyrine	PARP2	SWISS TARGET
Anagyrine	PBK	SWISS TARGET
Anagyrine	PDE4D	SWISS TARGET
Anagyrine	PDE7A	SWISS TARGET
Anagyrine	PIM1	SWISS TARGET
Anagyrine	PIM2	SWISS TARGET
Anagyrine	PIM3	SWISS TARGET
Anagyrine	PKN2	SWISS TARGET
Anagyrine	PLAT	SWISS TARGET
Anagyrine	PNP	SWISS TARGET
Anagyrine	PREP	SWISS TARGET
Anagyrine	PRMT3	SWISS TARGET
Anagyrine	PRNP	SWISS TARGET
Anagyrine	ROCK1	SWISS TARGET
Anagyrine	ROCK2	SWISS TARGET
Anagyrine	RPS6KA2	SWISS TARGET
Anagyrine	RPS6KB1	SWISS TARGET
Anagyrine	SIGMAR1	SWISS TARGET
Anagyrine	SLC22A2	SWISS TARGET
Anagyrine	SLC47A1	SWISS TARGET
Anagyrine	SLC6A2	SWISS TARGET
Anagyrine	SLC6A3	SWISS TARGET
Anagyrine	SRD5A1	SWISS TARGET
Anagyrine	SRD5A2	SWISS TARGET
Anagyrine	SSTR3	SWISS TARGET
Anagyrine	TK1	SWISS TARGET
Anagyrine	TSPO	SWISS TARGET
Anagyrine	TYK2	SWISS TARGET
Anagyrine	UTS2R	SWISS TARGET
Cytisine	ADRA2A	SWISS TARGET
Cytisine	ADRA2B	SWISS TARGET
Cytisine	AKT1	SWISS TARGET
Cytisine	AKT2	SWISS TARGET
Cytisine	ANPEP	SWISS TARGET
Cytisine	CHRND	SWISS TARGET
Cytisine	BAZ2A	SWISS TARGET
Cytisine	BRD4	SWISS TARGET
Cytisine	CDC25C	SWISS TARGET
Cytisine	CDC42	SWISS TARGET
Cytisine	CDK1	SWISS TARGET
Cytisine	CDK2	SWISS TARGET
Cytisine	CHRNA1	SWISS TARGET
Cytisine	CHRNA2	SWISS TARGET
Cytisine	CHRNA3	SWISS TARGET
Cytisine	CDK4	SWISS TARGET
Cytisine	CHEK1	SWISS TARGET
Cytisine	CHRM2	SWISS TARGET
Cytisine	CHRNA4	SWISS TARGET
Cytisine	CHRNB1	SWISS TARGET
Cytisine	CHRNB2	SWISS TARGET
Cytisine	CHRNB4	SWISS TARGET
Cytisine	CHRNG	SWISS TARGET
Cytisine	CHRNA6	SWISS TARGET
Cytisine	CHRNA7	SWISS TARGET
Cytisine	CTSC	SWISS TARGET
Cytisine	CYP19A1	SWISS TARGET
Cytisine	CYP2C19	SWISS TARGET
Cytisine	CYP2D6	SWISS TARGET
Cytisine	DPP8	SWISS TARGET
Cytisine	DPP9	SWISS TARGET
Cytisine	DRD1	SWISS TARGET
Cytisine	DRD4	SWISS TARGET
Cytisine	DRD5	SWISS TARGET
Cytisine	EGFR	SWISS TARGET
Cytisine	EPHB3	SWISS TARGET
Cytisine	F2RL3	SWISS TARGET
Cytisine	F7	SWISS TARGET
Cytisine	FAP	SWISS TARGET
Cytisine	GABRA1	SWISS TARGET
Cytisine	GABRB2	SWISS TARGET
Cytisine	HRH3	SWISS TARGET
Cytisine	HTR1F	SWISS TARGET
Cytisine	HTR2C	SWISS TARGET
Cytisine	HTR3A	SWISS TARGET
Cytisine	HTR7	SWISS TARGET
Cytisine	JAK1	SWISS TARGET
Cytisine	JAK2	SWISS TARGET
Cytisine	JAK3	SWISS TARGET
Cytisine	KAT2B	SWISS TARGET
Cytisine	KCNJ1	SWISS TARGET
Cytisine	KDM1A	SWISS TARGET
Cytisine	KISS1R	SWISS TARGET
Cytisine	KLKB1	SWISS TARGET
Cytisine	LIPE	SWISS TARGET
Cytisine	LNPEP	SWISS TARGET
Cytisine	LTA4H	SWISS TARGET
Cytisine	MALT1	SWISS TARGET
Cytisine	MAOA	SWISS TARGET
Cytisine	MAP2K1	SWISS TARGET
Cytisine	NEK1	SWISS TARGET
Cytisine	PAOX	SWISS TARGET
Cytisine	PARP1	SWISS TARGET
Cytisine	PARP2	SWISS TARGET
Cytisine	PBK	SWISS TARGET
Cytisine	PDE7A	SWISS TARGET
Cytisine	PIM1	SWISS TARGET
Cytisine	PIM2	SWISS TARGET
Cytisine	PIM3	SWISS TARGET
Cytisine	PKN2	SWISS TARGET
Cytisine	PLAT	SWISS TARGET
Cytisine	PNMT	SWISS TARGET
Cytisine	PNP	SWISS TARGET
Cytisine	PRKCD	SWISS TARGET
Cytisine	PRKCE	SWISS TARGET
Cytisine	PRKCQ	SWISS TARGET
Cytisine	PRKD1	SWISS TARGET
Cytisine	PRKX	SWISS TARGET
Cytisine	PRMT3	SWISS TARGET
Cytisine	ROCK1	SWISS TARGET
Cytisine	ROCK2	SWISS TARGET
Cytisine	RXRA	SWISS TARGET
Cytisine	SLC18A3	SWISS TARGET
Cytisine	SLC6A2	SWISS TARGET
Cytisine	SLC6A3	SWISS TARGET
Cytisine	SLC6A4	SWISS TARGET
Cytisine	SRD5A2	SWISS TARGET
Cytisine	SSTR3	SWISS TARGET
Cytisine	TACR1	SWISS TARGET
Cytisine	TDP1	SWISS TARGET
Cytisine	TTK	SWISS TARGET
Cytisine	TYK2	SWISS TARGET
Cytisine	WEE1	SWISS TARGET
N-methylcytisine	ACHE	SWISS TARGET
N-methylcytisine	ADRA2A	SWISS TARGET
N-methylcytisine	ADRA2B	SWISS TARGET
N-methylcytisine	ATAD2	SWISS TARGET
N-methylcytisine	BRD4	SWISS TARGET
N-methylcytisine	CASP3	SWISS TARGET
N-methylcytisine	CASP7	SWISS TARGET
N-methylcytisine	CCR5	SWISS TARGET
N-methylcytisine	CDC25C	SWISS TARGET
N-methylcytisine	CDC42	SWISS TARGET
N-methylcytisine	CHRNA3	SWISS TARGET
N-methylcytisine	CHRNB2	SWISS TARGET
N-methylcytisine	CHRNB4	SWISS TARGET
N-methylcytisine	CHEK1	SWISS TARGET
N-methylcytisine	CHRM1	SWISS TARGET
N-methylcytisine	CHRM2	SWISS TARGET
N-methylcytisine	CHRM3	SWISS TARGET
N-methylcytisine	CHRM4	SWISS TARGET
N-methylcytisine	CHRM5	SWISS TARGET
N-methylcytisine	CHRNA1	SWISS TARGET
N-methylcytisine	CHRNA4	SWISS TARGET
N-methylcytisine	CHRNB1	SWISS TARGET
N-methylcytisine	CHRNG	SWISS TARGET
N-methylcytisine	CHRND	SWISS TARGET
N-methylcytisine	CHRNA2	SWISS TARGET
N-methylcytisine	CHRNA6	SWISS TARGET
N-methylcytisine	CHRNA7	SWISS TARGET
N-methylcytisine	CTSC	SWISS TARGET
N-methylcytisine	CYP19A1	SWISS TARGET
N-methylcytisine	CYP2C19	SWISS TARGET
N-methylcytisine	CYP2D6	SWISS TARGET
N-methylcytisine	DPP8	SWISS TARGET
N-methylcytisine	DPP9	SWISS TARGET
N-methylcytisine	DRD1	SWISS TARGET
N-methylcytisine	DRD2	SWISS TARGET
N-methylcytisine	DRD3	SWISS TARGET
N-methylcytisine	DRD4	SWISS TARGET
N-methylcytisine	EGFR	SWISS TARGET
N-methylcytisine	F2	SWISS TARGET
N-methylcytisine	F7	SWISS TARGET
N-methylcytisine	FAP	SWISS TARGET
N-methylcytisine	HTR3A	SWISS TARGET
N-methylcytisine	HTR3B	SWISS TARGET
N-methylcytisine	GSK3B	SWISS TARGET
N-methylcytisine	HRH3	SWISS TARGET
N-methylcytisine	HTR1E	SWISS TARGET
N-methylcytisine	HTR2C	SWISS TARGET
N-methylcytisine	HTR4	SWISS TARGET
N-methylcytisine	HTR7	SWISS TARGET
N-methylcytisine	JAK1	SWISS TARGET
N-methylcytisine	JAK2	SWISS TARGET
N-methylcytisine	KLKB1	SWISS TARGET
N-methylcytisine	L3MBTL1	SWISS TARGET
N-methylcytisine	MALT1	SWISS TARGET
N-methylcytisine	MAOA	SWISS TARGET
N-methylcytisine	NPY5R	SWISS TARGET
N-methylcytisine	NQO1	SWISS TARGET
N-methylcytisine	NQO2	SWISS TARGET
N-methylcytisine	PAOX	SWISS TARGET
N-methylcytisine	PARP1	SWISS TARGET
N-methylcytisine	PARP2	SWISS TARGET
N-methylcytisine	PBK	SWISS TARGET
N-methylcytisine	PDE4D	SWISS TARGET
N-methylcytisine	PDE7A	SWISS TARGET
N-methylcytisine	PIM1	SWISS TARGET
N-methylcytisine	PIM2	SWISS TARGET
N-methylcytisine	PIM3	SWISS TARGET
N-methylcytisine	PKN2	SWISS TARGET
N-methylcytisine	PLAT	SWISS TARGET
N-methylcytisine	PNMT	SWISS TARGET
N-methylcytisine	PNP	SWISS TARGET
N-methylcytisine	PREP	SWISS TARGET
N-methylcytisine	PRKCD	SWISS TARGET
N-methylcytisine	PRKCE	SWISS TARGET
N-methylcytisine	PRKCQ	SWISS TARGET
N-methylcytisine	PRKD1	SWISS TARGET
N-methylcytisine	PRKX	SWISS TARGET
N-methylcytisine	PRMT3	SWISS TARGET
N-methylcytisine	ROCK2	SWISS TARGET
N-methylcytisine	ROCK1	SWISS TARGET
N-methylcytisine	RXRA	SWISS TARGET
N-methylcytisine	SIGMAR1	SWISS TARGET
N-methylcytisine	SLC22A2	SWISS TARGET
N-methylcytisine	SLC47A1	SWISS TARGET
N-methylcytisine	SLC6A2	SWISS TARGET
N-methylcytisine	SLC6A3	SWISS TARGET
N-methylcytisine	SLC6A4	SWISS TARGET
N-methylcytisine	SRD5A2	SWISS TARGET
N-methylcytisine	TACR1	SWISS TARGET
N-methylcytisine	TK1	SWISS TARGET
N-methylcytisine	TYK2	SWISS TARGET
Formononetin	ABCB1	SWISS TARGET
Formononetin	ABCG2	SWISS TARGET
Formononetin	ABL1	SWISS TARGET
Formononetin	ADORA1	SWISS TARGET
Formononetin	ADORA2A	SWISS TARGET
Formononetin	ADRA1A	SWISS TARGET
Formononetin	ALDH2	SWISS TARGET
Formononetin	ALOX5	SWISS TARGET
Formononetin	AR	SWISS TARGET
Formononetin	ATP5F1B	SWISS TARGET
Formononetin	BAD	SWISS TARGET
Formononetin	BCL2	SWISS TARGET
Formononetin	BIRC5	SWISS TARGET
Formononetin	BRD4	SWISS TARGET
Formononetin	CA1	SWISS TARGET
Formononetin	CA12	SWISS TARGET
Formononetin	CA13	SWISS TARGET
Formononetin	CA14	SWISS TARGET
Formononetin	CA2	SWISS TARGET
Formononetin	CA3	SWISS TARGET
Formononetin	CA4	SWISS TARGET
Formononetin	CA5A	SWISS TARGET
Formononetin	CA5B	SWISS TARGET
Formononetin	CA6	SWISS TARGET
Formononetin	CA7	SWISS TARGET
Formononetin	CA9	SWISS TARGET
Formononetin	CALM1	SWISS TARGET
Formononetin	CBR1	SWISS TARGET
Formononetin	CCNA2	SWISS TARGET
Formononetin	CDK1	SWISS TARGET
Formononetin	CCNB2	SWISS TARGET
Formononetin	CDK2	SWISS TARGET
Formononetin	CDK6	SWISS TARGET
Formononetin	CHEK1	SWISS TARGET
Formononetin	CYP1B1	SWISS TARGET
Formononetin	DPP4	SWISS TARGET
Formononetin	EGFR	SWISS TARGET
Formononetin	ERCC5	SWISS TARGET
Formononetin	ESR1	SWISS TARGET
Formononetin	ESRRA	SWISS TARGET
Formononetin	ESRRB	SWISS TARGET
Formononetin	EZR	SWISS TARGET
Formononetin	GABRA1	SWISS TARGET
Formononetin	GABRA4	SWISS TARGET
Formononetin	GABRA6	SWISS TARGET
Formononetin	GABRG2	SWISS TARGET
Formononetin	GABRG3	SWISS TARGET
Formononetin	GPER1	SWISS TARGET
Formononetin	GRK6	SWISS TARGET
Formononetin	HTR2C	SWISS TARGET
Formononetin	IKBKE	SWISS TARGET
Formononetin	IL2	SWISS TARGET
Formononetin	JUN	SWISS TARGET
Formononetin	KCNMA1	SWISS TARGET
Formononetin	KDM4D	SWISS TARGET
Formononetin	KDM5C	SWISS TARGET
Formononetin	KIF11	SWISS TARGET
Formononetin	KIT	SWISS TARGET
Formononetin	LRRK2	SWISS TARGET
Formononetin	MAOB	SWISS TARGET
Formononetin	MGAM	SWISS TARGET
Formononetin	MIF	SWISS TARGET
Formononetin	MT-ND6	SWISS TARGET
Formononetin	MTTP	SWISS TARGET
Formononetin	NCOA1	SWISS TARGET
Formononetin	NCOA2	SWISS TARGET
Formononetin	NOS2	SWISS TARGET
Formononetin	NOS3	SWISS TARGET
Formononetin	NOX4	SWISS TARGET
Formononetin	OPRD1	SWISS TARGET
Formononetin	PI4KB	SWISS TARGET
Formononetin	PIM1	SWISS TARGET
Formononetin	PKIA	SWISS TARGET
Formononetin	PTGDR	SWISS TARGET
Formononetin	PTGER2	SWISS TARGET
Formononetin	PTGS2	SWISS TARGET
Formononetin	PTK2B	SWISS TARGET
Formononetin	PTPRS	SWISS TARGET
Formononetin	RAF1	SWISS TARGET
Formononetin	RXRA	SWISS TARGET
Formononetin	SHBG	SWISS TARGET
Formononetin	SLC6A3	SWISS TARGET
Formononetin	SOAT1	SWISS TARGET
Formononetin	SOAT2	SWISS TARGET
Formononetin	STS	SWISS TARGET
Formononetin	TBXAS1	SWISS TARGET
Formononetin	TNF	SWISS TARGET
Formononetin	TOP2A	SWISS TARGET
Formononetin	TYK2	SWISS TARGET
Formononetin	TYR	SWISS TARGET
Formononetin	UGT1A1	SWISS TARGET
Inermin	ABCB1	SWISS TARGET
Inermin	ABL1	SWISS TARGET
Inermin	ADAM17	SWISS TARGET
Inermin	ADCY5	SWISS TARGET
Inermin	ADORA2A	SWISS TARGET
Inermin	ADORA2B	SWISS TARGET
Inermin	ADRB2	SWISS TARGET
Inermin	ALOX15	SWISS TARGET
Inermin	ALOX15B	SWISS TARGET
Inermin	ALPG	SWISS TARGET
Inermin	ALPL	SWISS TARGET
Inermin	ANPEP	SWISS TARGET
Inermin	AR	SWISS TARGET
Inermin	BRAF	SWISS TARGET
Inermin	CA14	SWISS TARGET
Inermin	CA2	SWISS TARGET
Inermin	CALM1	SWISS TARGET
Inermin	ATP4B	SWISS TARGET
Inermin	CCNB1	SWISS TARGET
Inermin	CCNB2	SWISS TARGET
Inermin	CCNB3	SWISS TARGET
Inermin	CCND2	SWISS TARGET
Inermin	CDK4	SWISS TARGET
Inermin	CCND1	SWISS TARGET
Inermin	CCND3	SWISS TARGET
Inermin	CDK1	SWISS TARGET
Inermin	CDK5R1	SWISS TARGET
Inermin	CDK5	SWISS TARGET
Inermin	CDK2	SWISS TARGET
Inermin	CHEK1	SWISS TARGET
Inermin	CHEK2	SWISS TARGET
Inermin	CHRM3	SWISS TARGET
Inermin	COMT	SWISS TARGET
Inermin	CSNK1G1	SWISS TARGET
Inermin	CTSL	SWISS TARGET
Inermin	CXCR1	SWISS TARGET
Inermin	CYP11B2	SWISS TARGET
Inermin	DAO	SWISS TARGET
Inermin	DGAT1	SWISS TARGET
Inermin	DYRK1B	SWISS TARGET
Inermin	EPHB4	SWISS TARGET
Inermin	ERN1	SWISS TARGET
Inermin	ESRRA	SWISS TARGET
Inermin	ESRRB	SWISS TARGET
Inermin	EZR	SWISS TARGET
Inermin	F3	SWISS TARGET
Inermin	GRK2	SWISS TARGET
Inermin	GRM4	SWISS TARGET
Inermin	GSK3B	SWISS TARGET
Inermin	GUSB	SWISS TARGET
Inermin	HCK	SWISS TARGET
Inermin	HDAC2	SWISS TARGET
Inermin	HDAC3	SWISS TARGET
Inermin	HDAC4	SWISS TARGET
Inermin	HDAC5	SWISS TARGET
Inermin	HDAC7	SWISS TARGET
Inermin	HSD17B2	SWISS TARGET
Inermin	HSD17B3	SWISS TARGET
Inermin	HTR3A	SWISS TARGET
Inermin	IMPDH1	SWISS TARGET
Inermin	IMPDH2	SWISS TARGET
Inermin	PIK3CA	SWISS TARGET
Inermin	PIK3R1	SWISS TARGET
Inermin	JAK3	SWISS TARGET
Inermin	KDM1A	SWISS TARGET
Inermin	KDM4C	SWISS TARGET
Inermin	KDR	SWISS TARGET
Inermin	LCK	SWISS TARGET
Inermin	LNPEP	SWISS TARGET
Inermin	MAP3K8	SWISS TARGET
Inermin	MAPK1	SWISS TARGET
Inermin	MAPKAPK2	SWISS TARGET
Inermin	MIF	SWISS TARGET
Inermin	MKNK1	SWISS TARGET
Inermin	MMP8	SWISS TARGET
Inermin	MTOR	SWISS TARGET
Inermin	NCOA1	SWISS TARGET
Inermin	PARP1	SWISS TARGET
Inermin	PI4KB	SWISS TARGET
Inermin	PIK3CB	SWISS TARGET
Inermin	PIK3CD	SWISS TARGET
Inermin	PIK3CG	SWISS TARGET
Inermin	PIM2	SWISS TARGET
Inermin	PLAA	SWISS TARGET
Inermin	PRKDC	SWISS TARGET
Inermin	PRSS1	SWISS TARGET
Inermin	PTGS1	SWISS TARGET
Inermin	PTGS2	SWISS TARGET
Inermin	RET	SWISS TARGET
Inermin	ROCK1	SWISS TARGET
Inermin	RPS6KA1	SWISS TARGET
Inermin	RPS6KA2	SWISS TARGET
Inermin	RPS6KA3	SWISS TARGET
Inermin	RXRA	SWISS TARGET
Inermin	SCN5A	SWISS TARGET
Inermin	SLC6A4	SWISS TARGET
Inermin	TNKS	SWISS TARGET
Inermin	TNKS2	SWISS TARGET
Inermin	TRPM8	SWISS TARGET
Inermin	TTR	SWISS TARGET
Inermin	TUBB1	SWISS TARGET
Inermin	TUBB3	SWISS TARGET
Inermin	TYMS	SWISS TARGET
Inermin	VEGFA	SWISS TARGET
Inermin	WEE1	SWISS TARGET
Inermin	ABCB1	SWISS TARGET
Inermin	ABL1	SWISS TARGET
Inermin	ADAM17	SWISS TARGET
Inermin	ADCY5	SWISS TARGET
Inermin	ADORA2A	SWISS TARGET
Inermin	ADORA2B	SWISS TARGET
Inermin	ADRA1D	SWISS TARGET
Inermin	ALOX12	SWISS TARGET
Inermin	ALOX15	SWISS TARGET
Inermin	ALOX15B	SWISS TARGET
Inermin	ALPG	SWISS TARGET
Inermin	ALPL	SWISS TARGET
Inermin	ANPEP	SWISS TARGET
Inermin	AR	SWISS TARGET
Inermin	BRAF	SWISS TARGET
Inermin	CA14	SWISS TARGET
Inermin	CA2	SWISS TARGET
Inermin	ATP4A	SWISS TARGET
Inermin	ATP4B	SWISS TARGET
Inermin	CCNB1	SWISS TARGET
Inermin	CCNB2	SWISS TARGET
Inermin	CCNB3	SWISS TARGET
Inermin	CCND1	SWISS TARGET
Inermin	CDK1	SWISS TARGET
Inermin	CCND2	SWISS TARGET
Inermin	CCND3	SWISS TARGET
Inermin	CDK2	SWISS TARGET
Inermin	CDK4	SWISS TARGET
Inermin	CDK5	SWISS TARGET
Inermin	CDK5R1	SWISS TARGET
Inermin	CHEK1	SWISS TARGET
Inermin	CHEK2	SWISS TARGET
Inermin	CLK1	SWISS TARGET
Inermin	COMT	SWISS TARGET
Inermin	CSNK1G1	SWISS TARGET
Inermin	CTSL	SWISS TARGET
Inermin	CXCR1	SWISS TARGET
Inermin	CYP11B2	SWISS TARGET
Inermin	DAO	SWISS TARGET
Inermin	DGAT1	SWISS TARGET
Inermin	DYRK1B	SWISS TARGET
Inermin	EPHB4	SWISS TARGET
Inermin	ERN1	SWISS TARGET
Inermin	ESRRA	SWISS TARGET
Inermin	ESRRB	SWISS TARGET
Inermin	EZR	SWISS TARGET
Inermin	F3	SWISS TARGET
Inermin	GRK2	SWISS TARGET
Inermin	GRM4	SWISS TARGET
Inermin	GSK3B	SWISS TARGET
Inermin	GUSB	SWISS TARGET
Inermin	HCK	SWISS TARGET
Inermin	HDAC2	SWISS TARGET
Inermin	HDAC3	SWISS TARGET
Inermin	HDAC4	SWISS TARGET
Inermin	HDAC5	SWISS TARGET
Inermin	HDAC7	SWISS TARGET
Inermin	HSD17B2	SWISS TARGET
Inermin	HSD17B3	SWISS TARGET
Inermin	IKBKB	SWISS TARGET
Inermin	IMPDH1	SWISS TARGET
Inermin	IMPDH2	SWISS TARGET
Inermin	PIK3CA	SWISS TARGET
Inermin	PIK3R1	SWISS TARGET
Inermin	JAK3	SWISS TARGET
Inermin	KDM1A	SWISS TARGET
Inermin	KDM4C	SWISS TARGET
Inermin	KDR	SWISS TARGET
Inermin	LCK	SWISS TARGET
Inermin	LNPEP	SWISS TARGET
Inermin	MAP3K8	SWISS TARGET
Inermin	MAPK1	SWISS TARGET
Inermin	MAPKAPK2	SWISS TARGET
Inermin	MIF	SWISS TARGET
Inermin	MKNK1	SWISS TARGET
Inermin	MMP8	SWISS TARGET
Inermin	MTOR	SWISS TARGET
Inermin	NEK1	SWISS TARGET
Inermin	PARP1	SWISS TARGET
Inermin	PGF	SWISS TARGET
Inermin	PI4KB	SWISS TARGET
Inermin	PIK3CA	SWISS TARGET
Inermin	PIK3CB	SWISS TARGET
Inermin	PIK3CD	SWISS TARGET
Inermin	PIK3CG	SWISS TARGET
Inermin	PIM2	SWISS TARGET
Inermin	PIM3	SWISS TARGET
Inermin	PLAA	SWISS TARGET
Inermin	PRKDC	SWISS TARGET
Inermin	PTK2B	SWISS TARGET
Inermin	PTPN1	SWISS TARGET
Inermin	RAF1	SWISS TARGET
Inermin	RET	SWISS TARGET
Inermin	ROCK1	SWISS TARGET
Inermin	RPS6KA1	SWISS TARGET
Inermin	RPS6KA2	SWISS TARGET
Inermin	RPS6KA3	SWISS TARGET
Inermin	SRC	SWISS TARGET
Inermin	SYK	SWISS TARGET
Inermin	TBK1	SWISS TARGET
Inermin	TNKS	SWISS TARGET
Inermin	TNKS2	SWISS TARGET
Inermin	TRPM8	SWISS TARGET
Inermin	TTR	SWISS TARGET
Inermin	TUBB1	SWISS TARGET
Inermin	TUBB3	SWISS TARGET
Inermin	TYMS	SWISS TARGET
Inermin	VEGFA	SWISS TARGET
Inermin	WEE1	SWISS TARGET
Lupiwighteone	ABCB1	SWISS TARGET
Lupiwighteone	ABCG2	SWISS TARGET
Lupiwighteone	ACHE	SWISS TARGET
Lupiwighteone	ADORA1	SWISS TARGET
Lupiwighteone	ADORA2A	SWISS TARGET
Lupiwighteone	AKT1	SWISS TARGET
Lupiwighteone	ALDH2	SWISS TARGET
Lupiwighteone	ALOX12	SWISS TARGET
Lupiwighteone	ALOX15	SWISS TARGET
Lupiwighteone	ALPL	SWISS TARGET
Lupiwighteone	AVPR2	SWISS TARGET
Lupiwighteone	BACE1	SWISS TARGET
Lupiwighteone	BAD	SWISS TARGET
Lupiwighteone	BCL2	SWISS TARGET
Lupiwighteone	CA12	SWISS TARGET
Lupiwighteone	CA4	SWISS TARGET
Lupiwighteone	CA7	SWISS TARGET
Lupiwighteone	CBR1	SWISS TARGET
Lupiwighteone	CCR4	SWISS TARGET
Lupiwighteone	CDK2	SWISS TARGET
Lupiwighteone	CDK4	SWISS TARGET
Lupiwighteone	CHEK1	SWISS TARGET
Lupiwighteone	CHEK2	SWISS TARGET
Lupiwighteone	FNTA	SWISS TARGET
Lupiwighteone	FNTB	SWISS TARGET
Lupiwighteone	COMT	SWISS TARGET
Lupiwighteone	CXCR1	SWISS TARGET
Lupiwighteone	CXCR2	SWISS TARGET
Lupiwighteone	CYP19A1	SWISS TARGET
Lupiwighteone	DHFR	SWISS TARGET
Lupiwighteone	EGFR	SWISS TARGET
Lupiwighteone	EGLN1	SWISS TARGET
Lupiwighteone	EP300	SWISS TARGET
Lupiwighteone	ERBB2	SWISS TARGET
Lupiwighteone	ERCC5	SWISS TARGET
Lupiwighteone	ESR1	SWISS TARGET
Lupiwighteone	ESR2	SWISS TARGET
Lupiwighteone	ESRRA	SWISS TARGET
Lupiwighteone	ESRRB	SWISS TARGET
Lupiwighteone	F10	SWISS TARGET
Lupiwighteone	F2	SWISS TARGET
Lupiwighteone	FASN	SWISS TARGET
Lupiwighteone	FEN1	SWISS TARGET
Lupiwighteone	GCGR	SWISS TARGET
Lupiwighteone	GPR84	SWISS TARGET
Lupiwighteone	HSD17B1	SWISS TARGET
Lupiwighteone	HSD17B2	SWISS TARGET
Lupiwighteone	HSP90AA1	SWISS TARGET
Lupiwighteone	HSP90AB1	SWISS TARGET
Lupiwighteone	HSP90B1	SWISS TARGET
Lupiwighteone	HSPA1A	SWISS TARGET
Lupiwighteone	HSPA8	SWISS TARGET
Lupiwighteone	HTR2A	SWISS TARGET
Lupiwighteone	HTR2C	SWISS TARGET
Lupiwighteone	IDH1	SWISS TARGET
Lupiwighteone	IKBKB	SWISS TARGET
Lupiwighteone	IL2	SWISS TARGET
Lupiwighteone	MAOA	SWISS TARGET
Lupiwighteone	MCL1	SWISS TARGET
Lupiwighteone	MELK	SWISS TARGET
Lupiwighteone	MGAM	SWISS TARGET
Lupiwighteone	MIF	SWISS TARGET
Lupiwighteone	MMP1	SWISS TARGET
Lupiwighteone	MMP8	SWISS TARGET
Lupiwighteone	MPI	SWISS TARGET
Lupiwighteone	NOS2	SWISS TARGET
Lupiwighteone	NOX4	SWISS TARGET
Lupiwighteone	PDE10A	SWISS TARGET
Lupiwighteone	PDE4D	SWISS TARGET
Lupiwighteone	PDE5A	SWISS TARGET
Lupiwighteone	PDK1	SWISS TARGET
Lupiwighteone	PFKFB3	SWISS TARGET
Lupiwighteone	PIK3CA	SWISS TARGET
Lupiwighteone	PLAT	SWISS TARGET
Lupiwighteone	PLAU	SWISS TARGET
Lupiwighteone	PLG	SWISS TARGET
Lupiwighteone	PON1	SWISS TARGET
Lupiwighteone	PRKACA	SWISS TARGET
Lupiwighteone	PRKCA	SWISS TARGET
Lupiwighteone	PRKCB	SWISS TARGET
Lupiwighteone	PRKCD	SWISS TARGET
Lupiwighteone	PRKCE	SWISS TARGET
Lupiwighteone	PRKCG	SWISS TARGET
Lupiwighteone	PRKCH	SWISS TARGET
Lupiwighteone	PRSS1	SWISS TARGET
Lupiwighteone	PTAFR	SWISS TARGET
Lupiwighteone	PTGS1	SWISS TARGET
Lupiwighteone	PTPN1	SWISS TARGET
Lupiwighteone	RAF1	SWISS TARGET
Lupiwighteone	RELA	SWISS TARGET
Lupiwighteone	ROCK2	SWISS TARGET
Lupiwighteone	RPS6KA3	SWISS TARGET
Lupiwighteone	SIRT1	SWISS TARGET
Lupiwighteone	SLC6A2	SWISS TARGET
Lupiwighteone	SRD5A1	SWISS TARGET
Lupiwighteone	STS	SWISS TARGET
Lupiwighteone	TBXAS1	SWISS TARGET
Lupiwighteone	TYR	SWISS TARGET
Lupiwighteone	WEE1	SWISS TARGET
Lupiwighteone	XDH	SWISS TARGET
Lupiwighteone	XPO1	SWISS TARGET
Matrine	ADH1A	SWISS TARGET
Matrine	ADH1C	SWISS TARGET
Matrine	ADRA2A	SWISS TARGET
Matrine	BCHE	SWISS TARGET
Matrine	BRD4	SWISS TARGET
Matrine	CCR3	SWISS TARGET
Matrine	CHRNA3	SWISS TARGET
Matrine	CHRNB2	SWISS TARGET
Matrine	CHRNB4	SWISS TARGET
Matrine	CHRNA3	SWISS TARGET
Matrine	CHRM1	SWISS TARGET
Matrine	CHRM2	SWISS TARGET
Matrine	CHRM3	SWISS TARGET
Matrine	CHRM4	SWISS TARGET
Matrine	CHRM5	SWISS TARGET
Matrine	CHRNA3	SWISS TARGET
Matrine	CHRNB2	SWISS TARGET
Matrine	CHRNA4	SWISS TARGET
Matrine	CHRNA4	SWISS TARGET
Matrine	CHRNA7	SWISS TARGET
Matrine	CTSB	SWISS TARGET
Matrine	CTSK	SWISS TARGET
Matrine	CTSL	SWISS TARGET
Matrine	CXCR3	SWISS TARGET
Matrine	CYP2C19	SWISS TARGET
Matrine	DNM1	SWISS TARGET
Matrine	DNPEP	SWISS TARGET
Matrine	DPP4	SWISS TARGET
Matrine	DPP7	SWISS TARGET
Matrine	DPP8	SWISS TARGET
Matrine	DPP9	SWISS TARGET
Matrine	DRD1	SWISS TARGET
Matrine	DRD2	SWISS TARGET
Matrine	DRD5	SWISS TARGET
Matrine	EPHX1	SWISS TARGET
Matrine	EPHX2	SWISS TARGET
Matrine	ESR2	SWISS TARGET
Matrine	FAAH	SWISS TARGET
Matrine	FKBP1A	SWISS TARGET
Matrine	GRIN1	SWISS TARGET
Matrine	GRIN2B	SWISS TARGET
Matrine	GRIN2A	SWISS TARGET
Matrine	GRIN1	SWISS TARGET
Matrine	HTR3A	SWISS TARGET
Matrine	HTR3B	SWISS TARGET
Matrine	GRM5	SWISS TARGET
Matrine	HDAC10	SWISS TARGET
Matrine	HDAC11	SWISS TARGET
Matrine	HDAC2	SWISS TARGET
Matrine	HDAC3	SWISS TARGET
Matrine	HDAC6	SWISS TARGET
Matrine	HDAC8	SWISS TARGET
Matrine	HPGDS	SWISS TARGET
Matrine	HRH3	SWISS TARGET
Matrine	HSD11B1	SWISS TARGET
Matrine	HSD17B7	SWISS TARGET
Matrine	HTR1B	SWISS TARGET
Matrine	HTR1D	SWISS TARGET
Matrine	HTR1F	SWISS TARGET
Matrine	HTR2B	SWISS TARGET
Matrine	HTR3A	SWISS TARGET
Matrine	ITGA2B	SWISS TARGET
Matrine	ITGB3	SWISS TARGET
Matrine	HTR4	SWISS TARGET
Matrine	HTR6	SWISS TARGET
Matrine	NCOR2	SWISS TARGET
Matrine	HDAC3	SWISS TARGET
Matrine	JAK1	SWISS TARGET
Matrine	JAK2	SWISS TARGET
Matrine	JAK3	SWISS TARGET
Matrine	MC4R	SWISS TARGET
Matrine	METAP1	SWISS TARGET
Matrine	MME	SWISS TARGET
Matrine	MMP8	SWISS TARGET
Matrine	MTNR1B	SWISS TARGET
Matrine	NAAA	SWISS TARGET
Matrine	NR1D1	SWISS TARGET
Matrine	NR3C1	SWISS TARGET
Matrine	PAOX	SWISS TARGET
Matrine	PARP1	SWISS TARGET
Matrine	PARP2	SWISS TARGET
Matrine	PDE4D	SWISS TARGET
Matrine	PDE7A	SWISS TARGET
Matrine	PLA2G10	SWISS TARGET
Matrine	PLA2G2C	SWISS TARGET
Matrine	PRMT3	SWISS TARGET
Matrine	PRNP	SWISS TARGET
Matrine	PRSS1	SWISS TARGET
Matrine	PTGER3	SWISS TARGET
Matrine	PTGER4	SWISS TARGET
Matrine	RNPEP	SWISS TARGET
Matrine	SCARB1	SWISS TARGET
Matrine	SIGMAR1	SWISS TARGET
Matrine	SLC18A3	SWISS TARGET
Matrine	SLC22A2	SWISS TARGET
Matrine	SLC47A1	SWISS TARGET
Matrine	SLC6A3	SWISS TARGET
Matrine	SLC6A9	SWISS TARGET
Matrine	SPHK1	SWISS TARGET
Matrine	SPHK2	SWISS TARGET
Matrine	SRD5A1	SWISS TARGET
Matrine	SRD5A2	SWISS TARGET
Matrine	SSTR3	SWISS TARGET
Matrine	TACR1	SWISS TARGET
Matrine	TK1	SWISS TARGET
Matrine	TSPO	SWISS TARGET
Matrine	TYK2	SWISS TARGET
Matrine	UTS2R	SWISS TARGET
Oxymatrine	ADAM17	SWISS TARGET
Oxymatrine	ADAM17	SWISS TARGET
Oxymatrine	ADH1A	SWISS TARGET
Oxymatrine	ADH1A	SWISS TARGET
Oxymatrine	ADH1C	SWISS TARGET
Oxymatrine	ADH1C	SWISS TARGET
Oxymatrine	ANPEP	SWISS TARGET
Oxymatrine	ANPEP	SWISS TARGET
Oxymatrine	AR	SWISS TARGET
Oxymatrine	AR	SWISS TARGET
Oxymatrine	BCHE	SWISS TARGET
Oxymatrine	BCHE	SWISS TARGET
Oxymatrine	BIRC2	SWISS TARGET
Oxymatrine	BIRC2	SWISS TARGET
Oxymatrine	CACNA1H	SWISS TARGET
Oxymatrine	CACNA1H	SWISS TARGET
Oxymatrine	CHRNB4	SWISS TARGET
Oxymatrine	CHRNA3	SWISS TARGET
Oxymatrine	CHRM1	SWISS TARGET
Oxymatrine	CHRM1	SWISS TARGET
Oxymatrine	CHRM2	SWISS TARGET
Oxymatrine	CHRM2	SWISS TARGET
Oxymatrine	CHRM3	SWISS TARGET
Oxymatrine	CHRM3	SWISS TARGET
Oxymatrine	CHRM4	SWISS TARGET
Oxymatrine	CHRM4	SWISS TARGET
Oxymatrine	CHRM5	SWISS TARGET
Oxymatrine	CHRM5	SWISS TARGET
Oxymatrine	CHRNB2	SWISS TARGET
Oxymatrine	CHRNA4	SWISS TARGET
Oxymatrine	CHRNA4	SWISS TARGET
Oxymatrine	CHRNA4	SWISS TARGET
Oxymatrine	CHRNA7	SWISS TARGET
Oxymatrine	CHRNA7	SWISS TARGET
Oxymatrine	CNR1	SWISS TARGET
Oxymatrine	CNR1	SWISS TARGET
Oxymatrine	CNR2	SWISS TARGET
Oxymatrine	CNR2	SWISS TARGET
Oxymatrine	CTSB	SWISS TARGET
Oxymatrine	CTSB	SWISS TARGET
Oxymatrine	CTSK	SWISS TARGET
Oxymatrine	CTSK	SWISS TARGET
Oxymatrine	CTSL	SWISS TARGET
Oxymatrine	CTSL	SWISS TARGET
Oxymatrine	CTSS	SWISS TARGET
Oxymatrine	CTSS	SWISS TARGET
Oxymatrine	DNM1	SWISS TARGET
Oxymatrine	DNM1	SWISS TARGET
Oxymatrine	DNPEP	SWISS TARGET
Oxymatrine	DNPEP	SWISS TARGET
Oxymatrine	DPP4	SWISS TARGET
Oxymatrine	DPP4	SWISS TARGET
Oxymatrine	DPP7	SWISS TARGET
Oxymatrine	DPP7	SWISS TARGET
Oxymatrine	DPP8	SWISS TARGET
Oxymatrine	DPP8	SWISS TARGET
Oxymatrine	DPP9	SWISS TARGET
Oxymatrine	DPP9	SWISS TARGET
Oxymatrine	DRD1	SWISS TARGET
Oxymatrine	DRD1	SWISS TARGET
Oxymatrine	EPHX1	SWISS TARGET
Oxymatrine	EPHX1	SWISS TARGET
Oxymatrine	EPHX2	SWISS TARGET
Oxymatrine	EPHX2	SWISS TARGET
Oxymatrine	F2	SWISS TARGET
Oxymatrine	F2	SWISS TARGET
Oxymatrine	FAAH	SWISS TARGET
Oxymatrine	FAAH	SWISS TARGET
Oxymatrine	FKBP1A	SWISS TARGET
Oxymatrine	FKBP1A	SWISS TARGET
Oxymatrine	FUCA1	SWISS TARGET
Oxymatrine	FUCA1	SWISS TARGET
Oxymatrine	FURIN	SWISS TARGET
Oxymatrine	FURIN	SWISS TARGET
Oxymatrine	G6PD	SWISS TARGET
Oxymatrine	G6PD	SWISS TARGET
Oxymatrine	GRM2	SWISS TARGET
Oxymatrine	GRM2	SWISS TARGET
Oxymatrine	GRM3	SWISS TARGET
Oxymatrine	GRM3	SWISS TARGET
Oxymatrine	GRM5	SWISS TARGET
Oxymatrine	GRM5	SWISS TARGET
Oxymatrine	GRM6	SWISS TARGET
Oxymatrine	GRM6	SWISS TARGET
Oxymatrine	GRM8	SWISS TARGET
Oxymatrine	GRM8	SWISS TARGET
Oxymatrine	HDAC1	SWISS TARGET
Oxymatrine	HDAC1	SWISS TARGET
Oxymatrine	HDAC10	SWISS TARGET
Oxymatrine	HDAC10	SWISS TARGET
Oxymatrine	HDAC11	SWISS TARGET
Oxymatrine	HDAC11	SWISS TARGET
Oxymatrine	HDAC2	SWISS TARGET
Oxymatrine	HDAC2	SWISS TARGET
Oxymatrine	HDAC3	SWISS TARGET
Oxymatrine	HDAC3	SWISS TARGET
Oxymatrine	HDAC4	SWISS TARGET
Oxymatrine	HDAC4	SWISS TARGET
Oxymatrine	HDAC6	SWISS TARGET
Oxymatrine	HDAC6	SWISS TARGET
Oxymatrine	HDAC8	SWISS TARGET
Oxymatrine	HDAC8	SWISS TARGET
Oxymatrine	HRH1	SWISS TARGET
Oxymatrine	HRH1	SWISS TARGET
Oxymatrine	HRH3	SWISS TARGET
Oxymatrine	HRH3	SWISS TARGET
Oxymatrine	HSD11B1	SWISS TARGET
Oxymatrine	HSD11B1	SWISS TARGET
Oxymatrine	HSD17B3	SWISS TARGET
Oxymatrine	HSD17B3	SWISS TARGET
Oxymatrine	HSD17B7	SWISS TARGET
Oxymatrine	HSD17B7	SWISS TARGET
Oxymatrine	ITGA2B	SWISS TARGET
Oxymatrine	ITGB3	SWISS TARGET
Oxymatrine	HDAC3	SWISS TARGET
Oxymatrine	NCOR2	SWISS TARGET
Oxymatrine	KDM2A	SWISS TARGET
Oxymatrine	KDM2A	SWISS TARGET
Oxymatrine	KDM4A	SWISS TARGET
Oxymatrine	KDM4A	SWISS TARGET
Oxymatrine	KDM4C	SWISS TARGET
Oxymatrine	KDM4C	SWISS TARGET
Oxymatrine	KDM5A	SWISS TARGET
Oxymatrine	KDM5A	SWISS TARGET
Oxymatrine	KDM7A	SWISS TARGET
Oxymatrine	KDM7A	SWISS TARGET
Oxymatrine	KLKB1	SWISS TARGET
Oxymatrine	KLKB1	SWISS TARGET
Oxymatrine	METAP1	SWISS TARGET
Oxymatrine	METAP1	SWISS TARGET
Oxymatrine	MME	SWISS TARGET
Oxymatrine	MME	SWISS TARGET
Oxymatrine	MMP1	SWISS TARGET
Oxymatrine	MMP1	SWISS TARGET
Oxymatrine	MMP3	SWISS TARGET
Oxymatrine	MMP3	SWISS TARGET
Oxymatrine	MMP8	SWISS TARGET
Oxymatrine	MMP8	SWISS TARGET
Oxymatrine	MMP9	SWISS TARGET
Oxymatrine	MMP9	SWISS TARGET
Oxymatrine	NAAA	SWISS TARGET
Oxymatrine	NAAA	SWISS TARGET
Oxymatrine	NQO1	SWISS TARGET
Oxymatrine	NQO1	SWISS TARGET
Oxymatrine	NQO2	SWISS TARGET
Oxymatrine	NQO2	SWISS TARGET
Oxymatrine	NR3C1	SWISS TARGET
Oxymatrine	NR3C1	SWISS TARGET
Oxymatrine	PABPC1	SWISS TARGET
Oxymatrine	PABPC1	SWISS TARGET
Oxymatrine	PAOX	SWISS TARGET
Oxymatrine	PAOX	SWISS TARGET
Oxymatrine	PDF	SWISS TARGET
Oxymatrine	PDF	SWISS TARGET
Oxymatrine	PHF8	SWISS TARGET
Oxymatrine	PHF8	SWISS TARGET
Oxymatrine	PLA2G10	SWISS TARGET
Oxymatrine	PLA2G10	SWISS TARGET
Oxymatrine	PLA2G2C	SWISS TARGET
Oxymatrine	PLA2G2C	SWISS TARGET
Oxymatrine	PLA2G4A	SWISS TARGET
Oxymatrine	PLA2G4A	SWISS TARGET
Oxymatrine	PREP	SWISS TARGET
Oxymatrine	PREP	SWISS TARGET
Oxymatrine	PRKCA	SWISS TARGET
Oxymatrine	PRKCA	SWISS TARGET
Oxymatrine	PRSS1	SWISS TARGET
Oxymatrine	PRSS1	SWISS TARGET
Oxymatrine	PTGER2	SWISS TARGET
Oxymatrine	PTGER2	SWISS TARGET
Oxymatrine	PTGER3	SWISS TARGET
Oxymatrine	PTGER3	SWISS TARGET
Oxymatrine	PTGER4	SWISS TARGET
Oxymatrine	PTGER4	SWISS TARGET
Oxymatrine	REN	SWISS TARGET
Oxymatrine	REN	SWISS TARGET
Oxymatrine	RNPEP	SWISS TARGET
Oxymatrine	RNPEP	SWISS TARGET
Oxymatrine	SIGMAR1	SWISS TARGET
Oxymatrine	SIGMAR1	SWISS TARGET
Oxymatrine	SIRT1	SWISS TARGET
Oxymatrine	SIRT1	SWISS TARGET
Oxymatrine	SIRT2	SWISS TARGET
Oxymatrine	SIRT2	SWISS TARGET
Oxymatrine	SIRT3	SWISS TARGET
Oxymatrine	SIRT3	SWISS TARGET
Oxymatrine	SLC6A3	SWISS TARGET
Oxymatrine	SLC6A3	SWISS TARGET
Oxymatrine	SPHK1	SWISS TARGET
Oxymatrine	SPHK1	SWISS TARGET
Oxymatrine	SPHK2	SWISS TARGET
Oxymatrine	SPHK2	SWISS TARGET
Oxymatrine	SRD5A1	SWISS TARGET
Oxymatrine	SRD5A1	SWISS TARGET
Oxymatrine	SRD5A2	SWISS TARGET
Oxymatrine	SRD5A2	SWISS TARGET
Oxymatrine	TRHR	SWISS TARGET
Oxymatrine	TRHR	SWISS TARGET
Oxymatrine	XIAP	SWISS TARGET
Oxymatrine	XIAP	SWISS TARGET
Oxynarcotine	ABL1	SWISS TARGET
Oxynarcotine	ACE	SWISS TARGET
Oxynarcotine	ACE2	SWISS TARGET
Oxynarcotine	ANPEP	SWISS TARGET
Oxynarcotine	APP	SWISS TARGET
Oxynarcotine	AURKA	SWISS TARGET
Oxynarcotine	BACE1	SWISS TARGET
Oxynarcotine	BMP1	SWISS TARGET
Oxynarcotine	BTK	SWISS TARGET
Oxynarcotine	CA1	SWISS TARGET
Oxynarcotine	CA2	SWISS TARGET
Oxynarcotine	CCR3	SWISS TARGET
Oxynarcotine	FNTA	SWISS TARGET
Oxynarcotine	FNTB	SWISS TARGET
Oxynarcotine	CPB2	SWISS TARGET
Oxynarcotine	CXCR2	SWISS TARGET
Oxynarcotine	DNMT3B	SWISS TARGET
Oxynarcotine	DOT1L	SWISS TARGET
Oxynarcotine	DPEP1	SWISS TARGET
Oxynarcotine	DPP4	SWISS TARGET
Oxynarcotine	DPP7	SWISS TARGET
Oxynarcotine	ECE1	SWISS TARGET
Oxynarcotine	EGFR	SWISS TARGET
Oxynarcotine	ENPEP	SWISS TARGET
Oxynarcotine	EPHA2	SWISS TARGET
Oxynarcotine	ERAP1	SWISS TARGET
Oxynarcotine	ERAP2	SWISS TARGET
Oxynarcotine	ERBB2	SWISS TARGET
Oxynarcotine	F10	SWISS TARGET
Oxynarcotine	F2	SWISS TARGET
Oxynarcotine	F7	SWISS TARGET
Oxynarcotine	FDFT1	SWISS TARGET
Oxynarcotine	FGFR1	SWISS TARGET
Oxynarcotine	GABBR1	SWISS TARGET
Oxynarcotine	GALK1	SWISS TARGET
Oxynarcotine	GALR2	SWISS TARGET
Oxynarcotine	GBA	SWISS TARGET
Oxynarcotine	GLB1	SWISS TARGET
Oxynarcotine	GPR142	SWISS TARGET
Oxynarcotine	GRIA2	SWISS TARGET
Oxynarcotine	GRIK1	SWISS TARGET
Oxynarcotine	GRIK2	SWISS TARGET
Oxynarcotine	GRIK3	SWISS TARGET
Oxynarcotine	HCAR2	SWISS TARGET
Oxynarcotine	ITGA2B	SWISS TARGET
Oxynarcotine	ITGB3	SWISS TARGET
Oxynarcotine	IDE	SWISS TARGET
Oxynarcotine	IGFBP3	SWISS TARGET
Oxynarcotine	IKBKB	SWISS TARGET
Oxynarcotine	ITGAV	SWISS TARGET
Oxynarcotine	ITGB1	SWISS TARGET
Oxynarcotine	ITGAV	SWISS TARGET
Oxynarcotine	ITGB3	SWISS TARGET
Oxynarcotine	ITGB1	SWISS TARGET
Oxynarcotine	ITGA4	SWISS TARGET
Oxynarcotine	ITGA4	SWISS TARGET
Oxynarcotine	ITGB5	SWISS TARGET
Oxynarcotine	ITGAV	SWISS TARGET
Oxynarcotine	ITGB7	SWISS TARGET
Oxynarcotine	ITGA4	SWISS TARGET
Oxynarcotine	FNTA	SWISS TARGET
Oxynarcotine	PGGT1B	SWISS TARGET
Oxynarcotine	KCNH2	SWISS TARGET
Oxynarcotine	LAP3	SWISS TARGET
Oxynarcotine	LCK	SWISS TARGET
Oxynarcotine	LDHA	SWISS TARGET
Oxynarcotine	LTA4H	SWISS TARGET
Oxynarcotine	MAP3K9	SWISS TARGET
Oxynarcotine	MCL1	SWISS TARGET
Oxynarcotine	METAP1	SWISS TARGET
Oxynarcotine	METAP2	SWISS TARGET
Oxynarcotine	MME	SWISS TARGET
Oxynarcotine	MMEL1	SWISS TARGET
Oxynarcotine	MMP1	SWISS TARGET
Oxynarcotine	MMP10	SWISS TARGET
Oxynarcotine	MMP12	SWISS TARGET
Oxynarcotine	MMP2	SWISS TARGET
Oxynarcotine	MMP3	SWISS TARGET
Oxynarcotine	MMP8	SWISS TARGET
Oxynarcotine	MMP9	SWISS TARGET
Oxynarcotine	NPPA	SWISS TARGET
Oxynarcotine	PDE5A	SWISS TARGET
Oxynarcotine	PIK3CA	SWISS TARGET
Oxynarcotine	PIM2	SWISS TARGET
Oxynarcotine	PLAU	SWISS TARGET
Oxynarcotine	PPIA	SWISS TARGET
Oxynarcotine	PRKCB	SWISS TARGET
Oxynarcotine	PTGDR2	SWISS TARGET
Oxynarcotine	PTGS2	SWISS TARGET
Oxynarcotine	PYGL	SWISS TARGET
Oxynarcotine	RNPEP	SWISS TARGET
Oxynarcotine	ROCK2	SWISS TARGET
Oxynarcotine	RPS6KB1	SWISS TARGET
Oxynarcotine	SLC5A2	SWISS TARGET
Oxynarcotine	SLC6A1	SWISS TARGET
Oxynarcotine	STK3	SWISS TARGET
Oxynarcotine	SYK	SWISS TARGET
Oxynarcotine	THRB	SWISS TARGET
Oxynarcotine	TKT	SWISS TARGET
Oxynarcotine	TNFRSF1A	SWISS TARGET
Oxynarcotine	TOP1	SWISS TARGET
Oxynarcotine	TOP2A	SWISS TARGET
Oxynarcotine	UBA1	SWISS TARGET
Oxynarcotine	XIAP	SWISS TARGET
Oxynarcotine	XPNPEP1	SWISS TARGET
Oxynarcotine	XPNPEP2	SWISS TARGET
Sophocarpine	ACHE	SWISS TARGET
Sophocarpine	ACHE	SWISS TARGET
Sophocarpine	ADRA1A	SWISS TARGET
Sophocarpine	ADRA1A	SWISS TARGET
Sophocarpine	ADRA1B	SWISS TARGET
Sophocarpine	ADRA1B	SWISS TARGET
Sophocarpine	ADRA2B	SWISS TARGET
Sophocarpine	ADRA2B	SWISS TARGET
Sophocarpine	AR	SWISS TARGET
Sophocarpine	AR	SWISS TARGET
Sophocarpine	ARHGDIA	SWISS TARGET
Sophocarpine	ARHGDIA	SWISS TARGET
Sophocarpine	BCHE	SWISS TARGET
Sophocarpine	BCHE	SWISS TARGET
Sophocarpine	BRD4	SWISS TARGET
Sophocarpine	BRD4	SWISS TARGET
Sophocarpine	CACNA1G	SWISS TARGET
Sophocarpine	CACNA1G	SWISS TARGET
Sophocarpine	CACNA1H	SWISS TARGET
Sophocarpine	CACNA1H	SWISS TARGET
Sophocarpine	CCR3	SWISS TARGET
Sophocarpine	CCR3	SWISS TARGET
Sophocarpine	CDC25C	SWISS TARGET
Sophocarpine	CDC25C	SWISS TARGET
Sophocarpine	CHRM1	SWISS TARGET
Sophocarpine	CHRM1	SWISS TARGET
Sophocarpine	CHRM2	SWISS TARGET
Sophocarpine	CHRM2	SWISS TARGET
Sophocarpine	CHRM3	SWISS TARGET
Sophocarpine	CHRM3	SWISS TARGET
Sophocarpine	CHRM4	SWISS TARGET
Sophocarpine	CHRM4	SWISS TARGET
Sophocarpine	CHRM5	SWISS TARGET
Sophocarpine	CHRM5	SWISS TARGET
Sophocarpine	CHRNB2	SWISS TARGET
Sophocarpine	CHRNA4	SWISS TARGET
Sophocarpine	CHRNB1	SWISS TARGET
Sophocarpine	CHRNA1	SWISS TARGET
Sophocarpine	CHRNG	SWISS TARGET
Sophocarpine	CHRND	SWISS TARGET
Sophocarpine	CHRNA7	SWISS TARGET
Sophocarpine	CHRNA7	SWISS TARGET
Sophocarpine	CXCR4	SWISS TARGET
Sophocarpine	CXCR4	SWISS TARGET
Sophocarpine	CYP2C19	SWISS TARGET
Sophocarpine	CYP2C19	SWISS TARGET
Sophocarpine	CYP2C9	SWISS TARGET
Sophocarpine	CYP2C9	SWISS TARGET
Sophocarpine	CYP2D6	SWISS TARGET
Sophocarpine	CYP2D6	SWISS TARGET
Sophocarpine	DPP9	SWISS TARGET
Sophocarpine	DPP9	SWISS TARGET
Sophocarpine	DRD1	SWISS TARGET
Sophocarpine	DRD1	SWISS TARGET
Sophocarpine	DRD3	SWISS TARGET
Sophocarpine	DRD3	SWISS TARGET
Sophocarpine	DRD4	SWISS TARGET
Sophocarpine	DRD4	SWISS TARGET
Sophocarpine	DRD5	SWISS TARGET
Sophocarpine	DRD5	SWISS TARGET
Sophocarpine	DUT	SWISS TARGET
Sophocarpine	DUT	SWISS TARGET
Sophocarpine	ESR2	SWISS TARGET
Sophocarpine	ESR2	SWISS TARGET
Sophocarpine	F2RL3	SWISS TARGET
Sophocarpine	F2RL3	SWISS TARGET
Sophocarpine	FAP	SWISS TARGET
Sophocarpine	FAP	SWISS TARGET
Sophocarpine	HTR3A	SWISS TARGET
Sophocarpine	HTR3A	SWISS TARGET
Sophocarpine	HTR3B	SWISS TARGET
Sophocarpine	HTR3B	SWISS TARGET
Sophocarpine	GHSR	SWISS TARGET
Sophocarpine	GHSR	SWISS TARGET
Sophocarpine	GRIN2B	SWISS TARGET
Sophocarpine	GRIN2B	SWISS TARGET
Sophocarpine	GSK3B	SWISS TARGET
Sophocarpine	GSK3B	SWISS TARGET
Sophocarpine	HRH1	SWISS TARGET
Sophocarpine	HRH1	SWISS TARGET
Sophocarpine	HRH2	SWISS TARGET
Sophocarpine	HRH2	SWISS TARGET
Sophocarpine	HRH3	SWISS TARGET
Sophocarpine	HRH3	SWISS TARGET
Sophocarpine	HRH4	SWISS TARGET
Sophocarpine	HRH4	SWISS TARGET
Sophocarpine	HSP90AA1	SWISS TARGET
Sophocarpine	HSP90AA1	SWISS TARGET
Sophocarpine	HTR1A	SWISS TARGET
Sophocarpine	HTR1A	SWISS TARGET
Sophocarpine	HTR1B	SWISS TARGET
Sophocarpine	HTR1B	SWISS TARGET
Sophocarpine	HTR1D	SWISS TARGET
Sophocarpine	HTR1D	SWISS TARGET
Sophocarpine	HTR1F	SWISS TARGET
Sophocarpine	HTR1F	SWISS TARGET
Sophocarpine	HTR2A	SWISS TARGET
Sophocarpine	HTR2A	SWISS TARGET
Sophocarpine	HTR2B	SWISS TARGET
Sophocarpine	HTR2B	SWISS TARGET
Sophocarpine	HTR2C	SWISS TARGET
Sophocarpine	HTR2C	SWISS TARGET
Sophocarpine	HTR3A	SWISS TARGET
Sophocarpine	HTR3A	SWISS TARGET
Sophocarpine	HTR5A	SWISS TARGET
Sophocarpine	HTR5A	SWISS TARGET
Sophocarpine	HTR6	SWISS TARGET
Sophocarpine	HTR6	SWISS TARGET
Sophocarpine	HTR7	SWISS TARGET
Sophocarpine	HTR7	SWISS TARGET
Sophocarpine	JAK1	SWISS TARGET
Sophocarpine	JAK1	SWISS TARGET
Sophocarpine	JAK2	SWISS TARGET
Sophocarpine	JAK2	SWISS TARGET
Sophocarpine	JAK3	SWISS TARGET
Sophocarpine	JAK3	SWISS TARGET
Sophocarpine	KCNH2	SWISS TARGET
Sophocarpine	KCNH2	SWISS TARGET
Sophocarpine	KDM1A	SWISS TARGET
Sophocarpine	KDM1A	SWISS TARGET
Sophocarpine	KISS1R	SWISS TARGET
Sophocarpine	KISS1R	SWISS TARGET
Sophocarpine	L3MBTL3	SWISS TARGET
Sophocarpine	L3MBTL3	SWISS TARGET
Sophocarpine	LIPE	SWISS TARGET
Sophocarpine	LIPE	SWISS TARGET
Sophocarpine	MALT1	SWISS TARGET
Sophocarpine	MALT1	SWISS TARGET
Sophocarpine	MAOB	SWISS TARGET
Sophocarpine	MAOB	SWISS TARGET
Sophocarpine	MCHR1	SWISS TARGET
Sophocarpine	MCHR1	SWISS TARGET
Sophocarpine	MTNR1B	SWISS TARGET
Sophocarpine	MTNR1B	SWISS TARGET
Sophocarpine	MYLK	SWISS TARGET
Sophocarpine	MYLK	SWISS TARGET
Sophocarpine	NPY5R	SWISS TARGET
Sophocarpine	NPY5R	SWISS TARGET
Sophocarpine	NR1D1	SWISS TARGET
Sophocarpine	NR1D1	SWISS TARGET
Sophocarpine	NR3C1	SWISS TARGET
Sophocarpine	NR3C1	SWISS TARGET
Sophocarpine	OPRD1	SWISS TARGET
Sophocarpine	OPRD1	SWISS TARGET
Sophocarpine	OPRL1	SWISS TARGET
Sophocarpine	OPRL1	SWISS TARGET
Sophocarpine	OPRM1	SWISS TARGET
Sophocarpine	OPRM1	SWISS TARGET
Sophocarpine	P2RX7	SWISS TARGET
Sophocarpine	P2RX7	SWISS TARGET
Sophocarpine	PARP1	SWISS TARGET
Sophocarpine	PARP1	SWISS TARGET
Sophocarpine	PARP2	SWISS TARGET
Sophocarpine	PARP2	SWISS TARGET
Sophocarpine	PBK	SWISS TARGET
Sophocarpine	PBK	SWISS TARGET
Sophocarpine	PDE4D	SWISS TARGET
Sophocarpine	PDE4D	SWISS TARGET
Sophocarpine	PDE7A	SWISS TARGET
Sophocarpine	PDE7A	SWISS TARGET
Sophocarpine	PNP	SWISS TARGET
Sophocarpine	PNP	SWISS TARGET
Sophocarpine	PRMT3	SWISS TARGET
Sophocarpine	PRMT3	SWISS TARGET
Sophocarpine	PRNP	SWISS TARGET
Sophocarpine	PRNP	SWISS TARGET
Sophocarpine	ROCK1	SWISS TARGET
Sophocarpine	ROCK1	SWISS TARGET
Sophocarpine	ROCK2	SWISS TARGET
Sophocarpine	ROCK2	SWISS TARGET
Sophocarpine	ROCK2	SWISS TARGET
Sophocarpine	ROCK1	SWISS TARGET
Sophocarpine	SHBG	SWISS TARGET
Sophocarpine	SHBG	SWISS TARGET
Sophocarpine	SLC18A3	SWISS TARGET
Sophocarpine	SLC18A3	SWISS TARGET
Sophocarpine	SLC22A2	SWISS TARGET
Sophocarpine	SLC22A2	SWISS TARGET
Sophocarpine	SLC47A1	SWISS TARGET
Sophocarpine	SLC47A1	SWISS TARGET
Sophocarpine	SLC6A2	SWISS TARGET
Sophocarpine	SLC6A2	SWISS TARGET
Sophocarpine	SLC6A3	SWISS TARGET
Sophocarpine	SLC6A3	SWISS TARGET
Sophocarpine	SLC6A4	SWISS TARGET
Sophocarpine	SLC6A4	SWISS TARGET
Sophocarpine	SLC6A9	SWISS TARGET
Sophocarpine	SLC6A9	SWISS TARGET
Sophocarpine	SRD5A1	SWISS TARGET
Sophocarpine	SRD5A1	SWISS TARGET
Sophocarpine	SRD5A2	SWISS TARGET
Sophocarpine	SRD5A2	SWISS TARGET
Sophocarpine	SSTR3	SWISS TARGET
Sophocarpine	SSTR3	SWISS TARGET
Sophocarpine	TACR1	SWISS TARGET
Sophocarpine	TACR1	SWISS TARGET
Sophocarpine	TK1	SWISS TARGET
Sophocarpine	TK1	SWISS TARGET
Sophocarpine	TSPO	SWISS TARGET
Sophocarpine	TSPO	SWISS TARGET
Sophocarpine	TYK2	SWISS TARGET
Sophocarpine	TYK2	SWISS TARGET
Sophocarpine	UTS2R	SWISS TARGET
Sophocarpine	UTS2R	SWISS TARGET
Sophoradiol	ABCB1	SWISS TARGET
Sophoradiol	ABCB1	SWISS TARGET
Sophoradiol	ABCB1	SWISS TARGET
Sophoradiol	ABL1	SWISS TARGET
Sophoradiol	ABL1	SWISS TARGET
Sophoradiol	ABL1	SWISS TARGET
Sophoradiol	ACHE	SWISS TARGET
Sophoradiol	ACHE	SWISS TARGET
Sophoradiol	ACHE	SWISS TARGET
Sophoradiol	ACP1	SWISS TARGET
Sophoradiol	ACP1	SWISS TARGET
Sophoradiol	ACP1	SWISS TARGET
Sophoradiol	ADAMTS4	SWISS TARGET
Sophoradiol	ADAMTS4	SWISS TARGET
Sophoradiol	ADAMTS4	SWISS TARGET
Sophoradiol	ADAMTS5	SWISS TARGET
Sophoradiol	ADAMTS5	SWISS TARGET
Sophoradiol	ADAMTS5	SWISS TARGET
Sophoradiol	ADORA3	SWISS TARGET
Sophoradiol	ADORA3	SWISS TARGET
Sophoradiol	ADORA3	SWISS TARGET
Sophoradiol	AGTR1	SWISS TARGET
Sophoradiol	AGTR1	SWISS TARGET
Sophoradiol	AGTR1	SWISS TARGET
Sophoradiol	AKR1B1	SWISS TARGET
Sophoradiol	AKR1B1	SWISS TARGET
Sophoradiol	AKR1B1	SWISS TARGET
Sophoradiol	AKR1B10	SWISS TARGET
Sophoradiol	AKR1B10	SWISS TARGET
Sophoradiol	AKR1B10	SWISS TARGET
Sophoradiol	ALK	SWISS TARGET
Sophoradiol	ALK	SWISS TARGET
Sophoradiol	ALK	SWISS TARGET
Sophoradiol	AR	SWISS TARGET
Sophoradiol	AR	SWISS TARGET
Sophoradiol	AR	SWISS TARGET
Sophoradiol	ATP12A	SWISS TARGET
Sophoradiol	ATP12A	SWISS TARGET
Sophoradiol	ATP12A	SWISS TARGET
Sophoradiol	BCHE	SWISS TARGET
Sophoradiol	BCHE	SWISS TARGET
Sophoradiol	BCHE	SWISS TARGET
Sophoradiol	CD81	SWISS TARGET
Sophoradiol	CD81	SWISS TARGET
Sophoradiol	CD81	SWISS TARGET
Sophoradiol	CDC25B	SWISS TARGET
Sophoradiol	CDC25B	SWISS TARGET
Sophoradiol	CDC25B	SWISS TARGET
Sophoradiol	CES2	SWISS TARGET
Sophoradiol	CES2	SWISS TARGET
Sophoradiol	CES2	SWISS TARGET
Sophoradiol	CHRM2	SWISS TARGET
Sophoradiol	CHRM2	SWISS TARGET
Sophoradiol	CHRM2	SWISS TARGET
Sophoradiol	FNTA	SWISS TARGET
Sophoradiol	FNTA	SWISS TARGET
Sophoradiol	FNTA	SWISS TARGET
Sophoradiol	FNTB	SWISS TARGET
Sophoradiol	FNTB	SWISS TARGET
Sophoradiol	FNTB	SWISS TARGET
Sophoradiol	CYP11B1	SWISS TARGET
Sophoradiol	CYP11B1	SWISS TARGET
Sophoradiol	CYP11B1	SWISS TARGET
Sophoradiol	CYP11B2	SWISS TARGET
Sophoradiol	CYP11B2	SWISS TARGET
Sophoradiol	CYP11B2	SWISS TARGET
Sophoradiol	CYP17A1	SWISS TARGET
Sophoradiol	CYP17A1	SWISS TARGET
Sophoradiol	CYP17A1	SWISS TARGET
Sophoradiol	CYP19A1	SWISS TARGET
Sophoradiol	CYP19A1	SWISS TARGET
Sophoradiol	CYP19A1	SWISS TARGET
Sophoradiol	CYP24A1	SWISS TARGET
Sophoradiol	CYP24A1	SWISS TARGET
Sophoradiol	CYP24A1	SWISS TARGET
Sophoradiol	CYP27B1	SWISS TARGET
Sophoradiol	CYP27B1	SWISS TARGET
Sophoradiol	CYP27B1	SWISS TARGET
Sophoradiol	CYP2C19	SWISS TARGET
Sophoradiol	CYP2C19	SWISS TARGET
Sophoradiol	CYP2C19	SWISS TARGET
Sophoradiol	CYP3A4	SWISS TARGET
Sophoradiol	CYP3A4	SWISS TARGET
Sophoradiol	CYP3A4	SWISS TARGET
Sophoradiol	CYP51A1	SWISS TARGET
Sophoradiol	CYP51A1	SWISS TARGET
Sophoradiol	CYP51A1	SWISS TARGET
Sophoradiol	ESR1	SWISS TARGET
Sophoradiol	ESR1	SWISS TARGET
Sophoradiol	ESR1	SWISS TARGET
Sophoradiol	ESR2	SWISS TARGET
Sophoradiol	ESR2	SWISS TARGET
Sophoradiol	ESR2	SWISS TARGET
Sophoradiol	ESRRA	SWISS TARGET
Sophoradiol	ESRRA	SWISS TARGET
Sophoradiol	ESRRA	SWISS TARGET
Sophoradiol	ESRRB	SWISS TARGET
Sophoradiol	ESRRB	SWISS TARGET
Sophoradiol	ESRRB	SWISS TARGET
Sophoradiol	F10	SWISS TARGET
Sophoradiol	F10	SWISS TARGET
Sophoradiol	F10	SWISS TARGET
Sophoradiol	FAAH	SWISS TARGET
Sophoradiol	FAAH	SWISS TARGET
Sophoradiol	FAAH	SWISS TARGET
Sophoradiol	FABP1	SWISS TARGET
Sophoradiol	FABP1	SWISS TARGET
Sophoradiol	FABP1	SWISS TARGET
Sophoradiol	FABP3	SWISS TARGET
Sophoradiol	FABP3	SWISS TARGET
Sophoradiol	FABP3	SWISS TARGET
Sophoradiol	FABP4	SWISS TARGET
Sophoradiol	FABP4	SWISS TARGET
Sophoradiol	FABP4	SWISS TARGET
Sophoradiol	FABP5	SWISS TARGET
Sophoradiol	FABP5	SWISS TARGET
Sophoradiol	FABP5	SWISS TARGET
Sophoradiol	FFAR1	SWISS TARGET
Sophoradiol	FFAR1	SWISS TARGET
Sophoradiol	FFAR1	SWISS TARGET
Sophoradiol	G6PD	SWISS TARGET
Sophoradiol	G6PD	SWISS TARGET
Sophoradiol	G6PD	SWISS TARGET
Sophoradiol	GABBR1	SWISS TARGET
Sophoradiol	GABBR1	SWISS TARGET
Sophoradiol	GABBR1	SWISS TARGET
Sophoradiol	HIF1A	SWISS TARGET
Sophoradiol	HIF1A	SWISS TARGET
Sophoradiol	HIF1A	SWISS TARGET
Sophoradiol	HMGCR	SWISS TARGET
Sophoradiol	HMGCR	SWISS TARGET
Sophoradiol	HMGCR	SWISS TARGET
Sophoradiol	HSD11B1	SWISS TARGET
Sophoradiol	HSD11B1	SWISS TARGET
Sophoradiol	HSD11B1	SWISS TARGET
Sophoradiol	HSD11B2	SWISS TARGET
Sophoradiol	HSD11B2	SWISS TARGET
Sophoradiol	HSD11B2	SWISS TARGET
Sophoradiol	IGF1R	SWISS TARGET
Sophoradiol	IGF1R	SWISS TARGET
Sophoradiol	IGF1R	SWISS TARGET
Sophoradiol	JAK1	SWISS TARGET
Sophoradiol	JAK1	SWISS TARGET
Sophoradiol	JAK1	SWISS TARGET
Sophoradiol	JAK2	SWISS TARGET
Sophoradiol	JAK2	SWISS TARGET
Sophoradiol	JAK2	SWISS TARGET
Sophoradiol	JAK3	SWISS TARGET
Sophoradiol	JAK3	SWISS TARGET
Sophoradiol	JAK3	SWISS TARGET
Sophoradiol	KDR	SWISS TARGET
Sophoradiol	KDR	SWISS TARGET
Sophoradiol	KDR	SWISS TARGET
Sophoradiol	LIMK1	SWISS TARGET
Sophoradiol	LIMK1	SWISS TARGET
Sophoradiol	LIMK1	SWISS TARGET
Sophoradiol	MAPK14	SWISS TARGET
Sophoradiol	MAPK14	SWISS TARGET
Sophoradiol	MAPK14	SWISS TARGET
Sophoradiol	MC4R	SWISS TARGET
Sophoradiol	MC4R	SWISS TARGET
Sophoradiol	MC4R	SWISS TARGET
Sophoradiol	MDM2	SWISS TARGET
Sophoradiol	MDM2	SWISS TARGET
Sophoradiol	MDM2	SWISS TARGET
Sophoradiol	MDM4	SWISS TARGET
Sophoradiol	MDM4	SWISS TARGET
Sophoradiol	MDM4	SWISS TARGET
Sophoradiol	MTNR1A	SWISS TARGET
Sophoradiol	MTNR1A	SWISS TARGET
Sophoradiol	MTNR1A	SWISS TARGET
Sophoradiol	MTNR1B	SWISS TARGET
Sophoradiol	MTNR1B	SWISS TARGET
Sophoradiol	MTNR1B	SWISS TARGET
Sophoradiol	NPC1L1	SWISS TARGET
Sophoradiol	NPC1L1	SWISS TARGET
Sophoradiol	NPC1L1	SWISS TARGET
Sophoradiol	NR1H3	SWISS TARGET
Sophoradiol	NR1H3	SWISS TARGET
Sophoradiol	NR1H3	SWISS TARGET
Sophoradiol	NR1I3	SWISS TARGET
Sophoradiol	NR1I3	SWISS TARGET
Sophoradiol	NR1I3	SWISS TARGET
Sophoradiol	OPRD1	SWISS TARGET
Sophoradiol	OPRD1	SWISS TARGET
Sophoradiol	OPRD1	SWISS TARGET
Sophoradiol	OPRK1	SWISS TARGET
Sophoradiol	OPRK1	SWISS TARGET
Sophoradiol	OPRK1	SWISS TARGET
Sophoradiol	OPRM1	SWISS TARGET
Sophoradiol	OPRM1	SWISS TARGET
Sophoradiol	OPRM1	SWISS TARGET
Sophoradiol	PDE4D	SWISS TARGET
Sophoradiol	PDE4D	SWISS TARGET
Sophoradiol	PDE4D	SWISS TARGET
Sophoradiol	PIK3CA	SWISS TARGET
Sophoradiol	PIK3CA	SWISS TARGET
Sophoradiol	PIK3CA	SWISS TARGET
Sophoradiol	PLA2G1B	SWISS TARGET
Sophoradiol	PLA2G1B	SWISS TARGET
Sophoradiol	PLA2G1B	SWISS TARGET
Sophoradiol	POLB	SWISS TARGET
Sophoradiol	POLB	SWISS TARGET
Sophoradiol	POLB	SWISS TARGET
Sophoradiol	PPARD	SWISS TARGET
Sophoradiol	PPARD	SWISS TARGET
Sophoradiol	PPARD	SWISS TARGET
Sophoradiol	PREP	SWISS TARGET
Sophoradiol	PREP	SWISS TARGET
Sophoradiol	PREP	SWISS TARGET
Sophoradiol	PRKCH	SWISS TARGET
Sophoradiol	PRKCH	SWISS TARGET
Sophoradiol	PRKCH	SWISS TARGET
Sophoradiol	PTGES	SWISS TARGET
Sophoradiol	PTGES	SWISS TARGET
Sophoradiol	PTGES	SWISS TARGET
Sophoradiol	PTGS1	SWISS TARGET
Sophoradiol	PTGS1	SWISS TARGET
Sophoradiol	PTGS1	SWISS TARGET
Sophoradiol	PTGS2	SWISS TARGET
Sophoradiol	PTGS2	SWISS TARGET
Sophoradiol	PTGS2	SWISS TARGET
Sophoradiol	PTPN1	SWISS TARGET
Sophoradiol	PTPN1	SWISS TARGET
Sophoradiol	PTPN1	SWISS TARGET
Sophoradiol	PTPN11	SWISS TARGET
Sophoradiol	PTPN11	SWISS TARGET
Sophoradiol	PTPN11	SWISS TARGET
Sophoradiol	PTPN2	SWISS TARGET
Sophoradiol	PTPN2	SWISS TARGET
Sophoradiol	PTPN2	SWISS TARGET
Sophoradiol	PTPN6	SWISS TARGET
Sophoradiol	PTPN6	SWISS TARGET
Sophoradiol	PTPN6	SWISS TARGET
Sophoradiol	PTPRF	SWISS TARGET
Sophoradiol	PTPRF	SWISS TARGET
Sophoradiol	PTPRF	SWISS TARGET
Sophoradiol	QPCT	SWISS TARGET
Sophoradiol	QPCT	SWISS TARGET
Sophoradiol	QPCT	SWISS TARGET
Sophoradiol	REN	SWISS TARGET
Sophoradiol	REN	SWISS TARGET
Sophoradiol	REN	SWISS TARGET
Sophoradiol	ROCK1	SWISS TARGET
Sophoradiol	ROCK1	SWISS TARGET
Sophoradiol	ROCK1	SWISS TARGET
Sophoradiol	ROCK2	SWISS TARGET
Sophoradiol	ROCK2	SWISS TARGET
Sophoradiol	ROCK2	SWISS TARGET
Sophoradiol	RORA	SWISS TARGET
Sophoradiol	RORA	SWISS TARGET
Sophoradiol	RORA	SWISS TARGET
Sophoradiol	RORC	SWISS TARGET
Sophoradiol	RORC	SWISS TARGET
Sophoradiol	RORC	SWISS TARGET
Sophoradiol	SCD	SWISS TARGET
Sophoradiol	SCD	SWISS TARGET
Sophoradiol	SCD	SWISS TARGET
Sophoradiol	SERPINA6	SWISS TARGET
Sophoradiol	SERPINA6	SWISS TARGET
Sophoradiol	SERPINA6	SWISS TARGET
Sophoradiol	SHBG	SWISS TARGET
Sophoradiol	SHBG	SWISS TARGET
Sophoradiol	SHBG	SWISS TARGET
Sophoradiol	SLC6A2	SWISS TARGET
Sophoradiol	SLC6A2	SWISS TARGET
Sophoradiol	SLC6A2	SWISS TARGET
Sophoradiol	SLC6A4	SWISS TARGET
Sophoradiol	SLC6A4	SWISS TARGET
Sophoradiol	SLC6A4	SWISS TARGET
Sophoradiol	SMO	SWISS TARGET
Sophoradiol	SMO	SWISS TARGET
Sophoradiol	SMO	SWISS TARGET
Sophoradiol	SPHK1	SWISS TARGET
Sophoradiol	SPHK1	SWISS TARGET
Sophoradiol	SPHK1	SWISS TARGET
Sophoradiol	SPHK2	SWISS TARGET
Sophoradiol	SPHK2	SWISS TARGET
Sophoradiol	SPHK2	SWISS TARGET
Sophoradiol	SQLE	SWISS TARGET
Sophoradiol	SQLE	SWISS TARGET
Sophoradiol	SQLE	SWISS TARGET
Sophoradiol	SRC	SWISS TARGET
Sophoradiol	SRC	SWISS TARGET
Sophoradiol	SRC	SWISS TARGET
Sophoradiol	SREBF2	SWISS TARGET
Sophoradiol	SREBF2	SWISS TARGET
Sophoradiol	SREBF2	SWISS TARGET
Sophoradiol	STS	SWISS TARGET
Sophoradiol	STS	SWISS TARGET
Sophoradiol	STS	SWISS TARGET
Sophoradiol	TERT	SWISS TARGET
Sophoradiol	TERT	SWISS TARGET
Sophoradiol	TERT	SWISS TARGET
Sophoradiol	TOP1	SWISS TARGET
Sophoradiol	TOP1	SWISS TARGET
Sophoradiol	TOP1	SWISS TARGET
Sophoradiol	UGT2B7	SWISS TARGET
Sophoradiol	UGT2B7	SWISS TARGET
Sophoradiol	UGT2B7	SWISS TARGET
Sophoradiol	VDR	SWISS TARGET
Sophoradiol	VDR	SWISS TARGET
Sophoradiol	VDR	SWISS TARGET
Sophoramine	ACHE	SWISS TARGET
Sophoramine	ADRA2A	SWISS TARGET
Sophoramine	ADRA2B	SWISS TARGET
Sophoramine	ADRB1	SWISS TARGET
Sophoramine	ARHGDIA	SWISS TARGET
Sophoramine	BRD4	SWISS TARGET
Sophoramine	CACNA1G	SWISS TARGET
Sophoramine	CACNA1H	SWISS TARGET
Sophoramine	CDK2	SWISS TARGET
Sophoramine	CCNA2	SWISS TARGET
Sophoramine	CCR3	SWISS TARGET
Sophoramine	CDC25C	SWISS TARGET
Sophoramine	CDC7	SWISS TARGET
Sophoramine	CHRNB4	SWISS TARGET
Sophoramine	CHRNA3	SWISS TARGET
Sophoramine	CHEK1	SWISS TARGET
Sophoramine	CHRM2	SWISS TARGET
Sophoramine	CHRM3	SWISS TARGET
Sophoramine	CHRM4	SWISS TARGET
Sophoramine	CHRM5	SWISS TARGET
Sophoramine	CHRNA3	SWISS TARGET
Sophoramine	CHRNB2	SWISS TARGET
Sophoramine	CHRNA4	SWISS TARGET
Sophoramine	CHRNB1	SWISS TARGET
Sophoramine	CHRNA1	SWISS TARGET
Sophoramine	CHRNG	SWISS TARGET
Sophoramine	CHRND	SWISS TARGET
Sophoramine	CHRNA4	SWISS TARGET
Sophoramine	CHRNA7	SWISS TARGET
Sophoramine	DBF4	SWISS TARGET
Sophoramine	CDC7	SWISS TARGET
Sophoramine	CXCR3	SWISS TARGET
Sophoramine	CYP17A1	SWISS TARGET
Sophoramine	CYP19A1	SWISS TARGET
Sophoramine	CYP2C19	SWISS TARGET
Sophoramine	CYP2D6	SWISS TARGET
Sophoramine	DPP7	SWISS TARGET
Sophoramine	DPP8	SWISS TARGET
Sophoramine	DPP9	SWISS TARGET
Sophoramine	DRD1	SWISS TARGET
Sophoramine	DRD2	SWISS TARGET
Sophoramine	DRD3	SWISS TARGET
Sophoramine	DRD4	SWISS TARGET
Sophoramine	DRD5	SWISS TARGET
Sophoramine	DUT	SWISS TARGET
Sophoramine	EHMT2	SWISS TARGET
Sophoramine	EPHX1	SWISS TARGET
Sophoramine	ESR2	SWISS TARGET
Sophoramine	F2RL3	SWISS TARGET
Sophoramine	FAP	SWISS TARGET
Sophoramine	HTR3A	SWISS TARGET
Sophoramine	HTR3B	SWISS TARGET
Sophoramine	GRIN2B	SWISS TARGET
Sophoramine	GSK3B	SWISS TARGET
Sophoramine	HSP90AA1	SWISS TARGET
Sophoramine	HTR1F	SWISS TARGET
Sophoramine	HTR2B	SWISS TARGET
Sophoramine	HTR3A	SWISS TARGET
Sophoramine	HTR6	SWISS TARGET
Sophoramine	HTR7	SWISS TARGET
Sophoramine	JAK2	SWISS TARGET
Sophoramine	JAK3	SWISS TARGET
Sophoramine	KDM1A	SWISS TARGET
Sophoramine	KISS1R	SWISS TARGET
Sophoramine	L3MBTL3	SWISS TARGET
Sophoramine	LIPE	SWISS TARGET
Sophoramine	LSS	SWISS TARGET
Sophoramine	MALT1	SWISS TARGET
Sophoramine	MAOA	SWISS TARGET
Sophoramine	MTNR1B	SWISS TARGET
Sophoramine	NPY5R	SWISS TARGET
Sophoramine	NR1D1	SWISS TARGET
Sophoramine	NR3C1	SWISS TARGET
Sophoramine	OPRD1	SWISS TARGET
Sophoramine	P2RX7	SWISS TARGET
Sophoramine	PARP1	SWISS TARGET
Sophoramine	PARP2	SWISS TARGET
Sophoramine	PBK	SWISS TARGET
Sophoramine	PDE4D	SWISS TARGET
Sophoramine	PDE7A	SWISS TARGET
Sophoramine	PIM1	SWISS TARGET
Sophoramine	PIM2	SWISS TARGET
Sophoramine	PIM3	SWISS TARGET
Sophoramine	PKN2	SWISS TARGET
Sophoramine	PNP	SWISS TARGET
Sophoramine	PREP	SWISS TARGET
Sophoramine	PRKCD	SWISS TARGET
Sophoramine	PRKCE	SWISS TARGET
Sophoramine	PRKCQ	SWISS TARGET
Sophoramine	PRKD1	SWISS TARGET
Sophoramine	PRKX	SWISS TARGET
Sophoramine	PRMT3	SWISS TARGET
Sophoramine	PRNP	SWISS TARGET
Sophoramine	ROCK1	SWISS TARGET
Sophoramine	ROCK2	SWISS TARGET
Sophoramine	ROCK1	SWISS TARGET
Sophoramine	SIGMAR1	SWISS TARGET
Sophoramine	SLC22A2	SWISS TARGET
Sophoramine	SLC47A1	SWISS TARGET
Sophoramine	SLC6A2	SWISS TARGET
Sophoramine	SLC6A3	SWISS TARGET
Sophoramine	SLC6A4	SWISS TARGET
Sophoramine	SRD5A1	SWISS TARGET
Sophoramine	SRD5A2	SWISS TARGET
Sophoramine	SSTR3	SWISS TARGET
Sophoramine	TK1	SWISS TARGET
Sophoramine	TSPO	SWISS TARGET
Sophoramine	TYK2	SWISS TARGET
Sophoramine	UTS2R	SWISS TARGET
Sophoranol	ABCB1	SWISS TARGET
Sophoranol	ABCB1	SWISS TARGET
Sophoranol	ACE	SWISS TARGET
Sophoranol	ACE	SWISS TARGET
Sophoranol	ADRA1A	SWISS TARGET
Sophoranol	ADRA1A	SWISS TARGET
Sophoranol	ADRB1	SWISS TARGET
Sophoranol	ADRB1	SWISS TARGET
Sophoranol	ADRB2	SWISS TARGET
Sophoranol	ADRB2	SWISS TARGET
Sophoranol	ADRB3	SWISS TARGET
Sophoranol	ADRB3	SWISS TARGET
Sophoranol	AKT1	SWISS TARGET
Sophoranol	AKT1	SWISS TARGET
Sophoranol	ALK	SWISS TARGET
Sophoranol	ALK	SWISS TARGET
Sophoranol	AR	SWISS TARGET
Sophoranol	AR	SWISS TARGET
Sophoranol	BACE1	SWISS TARGET
Sophoranol	BACE1	SWISS TARGET
Sophoranol	BAZ2A	SWISS TARGET
Sophoranol	BAZ2A	SWISS TARGET
Sophoranol	BAZ2B	SWISS TARGET
Sophoranol	BAZ2B	SWISS TARGET
Sophoranol	BCHE	SWISS TARGET
Sophoranol	BCHE	SWISS TARGET
Sophoranol	CA3	SWISS TARGET
Sophoranol	CA3	SWISS TARGET
Sophoranol	CA7	SWISS TARGET
Sophoranol	CA7	SWISS TARGET
Sophoranol	CASR	SWISS TARGET
Sophoranol	CASR	SWISS TARGET
Sophoranol	CDC7	SWISS TARGET
Sophoranol	CDC7	SWISS TARGET
Sophoranol	CHRNA3	SWISS TARGET
Sophoranol	CHRNB2	SWISS TARGET
Sophoranol	CHRNB4	SWISS TARGET
Sophoranol	CHRNA3	SWISS TARGET
Sophoranol	CHRNB2	SWISS TARGET
Sophoranol	CHRNA4	SWISS TARGET
Sophoranol	CHRNA4	SWISS TARGET
Sophoranol	CHRNB2	SWISS TARGET
Sophoranol	CHRNA5	SWISS TARGET
Sophoranol	CHRNB3	SWISS TARGET
Sophoranol	CHRNA6	SWISS TARGET
Sophoranol	CHRNB2	SWISS TARGET
Sophoranol	CHRNA3	SWISS TARGET
Sophoranol	CHRNA2	SWISS TARGET
Sophoranol	CHRNB4	SWISS TARGET
Sophoranol	CHRNA7	SWISS TARGET
Sophoranol	CHRNA7	SWISS TARGET
Sophoranol	CNR1	SWISS TARGET
Sophoranol	CNR1	SWISS TARGET
Sophoranol	CNR2	SWISS TARGET
Sophoranol	CNR2	SWISS TARGET
Sophoranol	CTSC	SWISS TARGET
Sophoranol	CTSC	SWISS TARGET
Sophoranol	CTSD	SWISS TARGET
Sophoranol	CTSD	SWISS TARGET
Sophoranol	CYP19A1	SWISS TARGET
Sophoranol	CYP19A1	SWISS TARGET
Sophoranol	CYP2D6	SWISS TARGET
Sophoranol	CYP2D6	SWISS TARGET
Sophoranol	CYP51A1	SWISS TARGET
Sophoranol	CYP51A1	SWISS TARGET
Sophoranol	DNM1	SWISS TARGET
Sophoranol	DNM1	SWISS TARGET
Sophoranol	DNPEP	SWISS TARGET
Sophoranol	DNPEP	SWISS TARGET
Sophoranol	DPP4	SWISS TARGET
Sophoranol	DPP4	SWISS TARGET
Sophoranol	DRD1	SWISS TARGET
Sophoranol	DRD1	SWISS TARGET
Sophoranol	DRD3	SWISS TARGET
Sophoranol	DRD3	SWISS TARGET
Sophoranol	DRD4	SWISS TARGET
Sophoranol	DRD4	SWISS TARGET
Sophoranol	DRD5	SWISS TARGET
Sophoranol	DRD5	SWISS TARGET
Sophoranol	FUCA1	SWISS TARGET
Sophoranol	FUCA1	SWISS TARGET
Sophoranol	GBA	SWISS TARGET
Sophoranol	GBA	SWISS TARGET
Sophoranol	GBA2	SWISS TARGET
Sophoranol	GBA2	SWISS TARGET
Sophoranol	GNPAT	SWISS TARGET
Sophoranol	GNPAT	SWISS TARGET
Sophoranol	GRM2	SWISS TARGET
Sophoranol	GRM2	SWISS TARGET
Sophoranol	GRM3	SWISS TARGET
Sophoranol	GRM3	SWISS TARGET
Sophoranol	GRM6	SWISS TARGET
Sophoranol	GRM6	SWISS TARGET
Sophoranol	GRM8	SWISS TARGET
Sophoranol	GRM8	SWISS TARGET
Sophoranol	HRH1	SWISS TARGET
Sophoranol	HRH1	SWISS TARGET
Sophoranol	HRH4	SWISS TARGET
Sophoranol	HRH4	SWISS TARGET
Sophoranol	HSD11B1	SWISS TARGET
Sophoranol	HSD11B1	SWISS TARGET
Sophoranol	HSD17B3	SWISS TARGET
Sophoranol	HSD17B3	SWISS TARGET
Sophoranol	HTR1A	SWISS TARGET
Sophoranol	HTR1A	SWISS TARGET
Sophoranol	HTR1B	SWISS TARGET
Sophoranol	HTR1B	SWISS TARGET
Sophoranol	HTR1D	SWISS TARGET
Sophoranol	HTR1D	SWISS TARGET
Sophoranol	HTR1F	SWISS TARGET
Sophoranol	HTR1F	SWISS TARGET
Sophoranol	HTR2B	SWISS TARGET
Sophoranol	HTR2B	SWISS TARGET
Sophoranol	HTR2C	SWISS TARGET
Sophoranol	HTR2C	SWISS TARGET
Sophoranol	HTR3A	SWISS TARGET
Sophoranol	HTR3A	SWISS TARGET
Sophoranol	ITGA2B	SWISS TARGET
Sophoranol	ITGB3	SWISS TARGET
Sophoranol	JAK1	SWISS TARGET
Sophoranol	JAK1	SWISS TARGET
Sophoranol	JAK2	SWISS TARGET
Sophoranol	JAK2	SWISS TARGET
Sophoranol	JAK3	SWISS TARGET
Sophoranol	JAK3	SWISS TARGET
Sophoranol	KCNA5	SWISS TARGET
Sophoranol	KCNA5	SWISS TARGET
Sophoranol	KCNH2	SWISS TARGET
Sophoranol	KCNH2	SWISS TARGET
Sophoranol	LAP3	SWISS TARGET
Sophoranol	LAP3	SWISS TARGET
Sophoranol	LRRK2	SWISS TARGET
Sophoranol	LRRK2	SWISS TARGET
Sophoranol	LSS	SWISS TARGET
Sophoranol	LSS	SWISS TARGET
Sophoranol	MAOB	SWISS TARGET
Sophoranol	MAOB	SWISS TARGET
Sophoranol	MAPK14	SWISS TARGET
Sophoranol	MAPK14	SWISS TARGET
Sophoranol	MCHR1	SWISS TARGET
Sophoranol	MCHR1	SWISS TARGET
Sophoranol	MME	SWISS TARGET
Sophoranol	MME	SWISS TARGET
Sophoranol	NR1H4	SWISS TARGET
Sophoranol	NR1H4	SWISS TARGET
Sophoranol	NR3C1	SWISS TARGET
Sophoranol	NR3C1	SWISS TARGET
Sophoranol	PARP1	SWISS TARGET
Sophoranol	PARP1	SWISS TARGET
Sophoranol	PDE10A	SWISS TARGET
Sophoranol	PDE10A	SWISS TARGET
Sophoranol	PDE11A	SWISS TARGET
Sophoranol	PDE11A	SWISS TARGET
Sophoranol	PDE5A	SWISS TARGET
Sophoranol	PDE5A	SWISS TARGET
Sophoranol	PGC	SWISS TARGET
Sophoranol	PGC	SWISS TARGET
Sophoranol	PGR	SWISS TARGET
Sophoranol	PGR	SWISS TARGET
Sophoranol	PLA2G10	SWISS TARGET
Sophoranol	PLA2G10	SWISS TARGET
Sophoranol	PLA2G2C	SWISS TARGET
Sophoranol	PLA2G2C	SWISS TARGET
Sophoranol	PLA2G5	SWISS TARGET
Sophoranol	PLA2G5	SWISS TARGET
Sophoranol	PRKCA	SWISS TARGET
Sophoranol	PRKCA	SWISS TARGET
Sophoranol	PTGER2	SWISS TARGET
Sophoranol	PTGER2	SWISS TARGET
Sophoranol	PTGER4	SWISS TARGET
Sophoranol	PTGER4	SWISS TARGET
Sophoranol	REN	SWISS TARGET
Sophoranol	REN	SWISS TARGET
Sophoranol	RNPEP	SWISS TARGET
Sophoranol	RNPEP	SWISS TARGET
Sophoranol	ROCK2	SWISS TARGET
Sophoranol	ROCK2	SWISS TARGET
Sophoranol	ROCK2	SWISS TARGET
Sophoranol	ROCK1	SWISS TARGET
Sophoranol	SCN5A	SWISS TARGET
Sophoranol	SCN5A	SWISS TARGET
Sophoranol	SLC18A3	SWISS TARGET
Sophoranol	SLC18A3	SWISS TARGET
Sophoranol	SLC6A2	SWISS TARGET
Sophoranol	SLC6A2	SWISS TARGET
Sophoranol	SLC6A4	SWISS TARGET
Sophoranol	SLC6A4	SWISS TARGET
Sophoranol	SLC6A9	SWISS TARGET
Sophoranol	SLC6A9	SWISS TARGET
Sophoranol	SRD5A2	SWISS TARGET
Sophoranol	SRD5A2	SWISS TARGET
Sophoranol	TACR1	SWISS TARGET
Sophoranol	TACR1	SWISS TARGET
Sophoranol	TLR4	SWISS TARGET
Sophoranol	TLR4	SWISS TARGET
Sophoranol	TRPV3	SWISS TARGET
Sophoranol	TRPV3	SWISS TARGET
Sophoranol	TYK2	SWISS TARGET
Sophoranol	TYK2	SWISS TARGET
Sophoranol	UGCG	SWISS TARGET
Sophoranol	UGCG	SWISS TARGET
Sophoranol	UTS2R	SWISS TARGET
Sophoranol	UTS2R	SWISS TARGET
Sophoridine	ADH1A	SWISS TARGET
Sophoridine	ADH1C	SWISS TARGET
Sophoridine	ADRA2A	SWISS TARGET
Sophoridine	BCHE	SWISS TARGET
Sophoridine	BRD4	SWISS TARGET
Sophoridine	CCR3	SWISS TARGET
Sophoridine	CHRNA3	SWISS TARGET
Sophoridine	CHRNB2	SWISS TARGET
Sophoridine	CHRNB4	SWISS TARGET
Sophoridine	CHRNA3	SWISS TARGET
Sophoridine	CHRM1	SWISS TARGET
Sophoridine	CHRM2	SWISS TARGET
Sophoridine	CHRM3	SWISS TARGET
Sophoridine	CHRM4	SWISS TARGET
Sophoridine	CHRM5	SWISS TARGET
Sophoridine	CHRNA3	SWISS TARGET
Sophoridine	CHRNB2	SWISS TARGET
Sophoridine	CHRNA4	SWISS TARGET
Sophoridine	CHRNA4	SWISS TARGET
Sophoridine	CHRNA7	SWISS TARGET
Sophoridine	CTSB	SWISS TARGET
Sophoridine	CTSK	SWISS TARGET
Sophoridine	CTSL	SWISS TARGET
Sophoridine	CXCR3	SWISS TARGET
Sophoridine	CYP2C19	SWISS TARGET
Sophoridine	DNM1	SWISS TARGET
Sophoridine	DNPEP	SWISS TARGET
Sophoridine	DPP4	SWISS TARGET
Sophoridine	DPP7	SWISS TARGET
Sophoridine	DPP8	SWISS TARGET
Sophoridine	DPP9	SWISS TARGET
Sophoridine	DRD1	SWISS TARGET
Sophoridine	DRD2	SWISS TARGET
Sophoridine	DRD5	SWISS TARGET
Sophoridine	EPHX1	SWISS TARGET
Sophoridine	EPHX2	SWISS TARGET
Sophoridine	ESR2	SWISS TARGET
Sophoridine	FAAH	SWISS TARGET
Sophoridine	FKBP1A	SWISS TARGET
Sophoridine	GRIN1	SWISS TARGET
Sophoridine	GRIN2B	SWISS TARGET
Sophoridine	GRIN2A	SWISS TARGET
Sophoridine	GRIN1	SWISS TARGET
Sophoridine	HTR3A	SWISS TARGET
Sophoridine	HTR3B	SWISS TARGET
Sophoridine	GRM5	SWISS TARGET
Sophoridine	HDAC10	SWISS TARGET
Sophoridine	HDAC11	SWISS TARGET
Sophoridine	HDAC2	SWISS TARGET
Sophoridine	HDAC3	SWISS TARGET
Sophoridine	HDAC6	SWISS TARGET
Sophoridine	HDAC8	SWISS TARGET
Sophoridine	HPGDS	SWISS TARGET
Sophoridine	HRH3	SWISS TARGET
Sophoridine	HSD11B1	SWISS TARGET
Sophoridine	HSD17B7	SWISS TARGET
Sophoridine	HTR1B	SWISS TARGET
Sophoridine	HTR1D	SWISS TARGET
Sophoridine	HTR1F	SWISS TARGET
Sophoridine	HTR2B	SWISS TARGET
Sophoridine	HTR3A	SWISS TARGET
Sophoridine	ITGA2B	SWISS TARGET
Sophoridine	ITGB3	SWISS TARGET
Sophoridine	HTR4	SWISS TARGET
Sophoridine	HTR6	SWISS TARGET
Sophoridine	HDAC3	SWISS TARGET
Sophoridine	NCOR2	SWISS TARGET
Sophoridine	JAK1	SWISS TARGET
Sophoridine	JAK2	SWISS TARGET
Sophoridine	JAK3	SWISS TARGET
Sophoridine	MC4R	SWISS TARGET
Sophoridine	METAP1	SWISS TARGET
Sophoridine	MME	SWISS TARGET
Sophoridine	MMP8	SWISS TARGET
Sophoridine	MTNR1B	SWISS TARGET
Sophoridine	NAAA	SWISS TARGET
Sophoridine	NR1D1	SWISS TARGET
Sophoridine	NR3C1	SWISS TARGET
Sophoridine	PAOX	SWISS TARGET
Sophoridine	PARP1	SWISS TARGET
Sophoridine	PARP2	SWISS TARGET
[truncated: 27 more rows]
