# Supplementary material for: Metabolomics- and systems toxicology-based hepatotoxicity mechanism of Sophorae Tonkinensis Radix et Rhizoma in rats
Source: Front Pharmacol. 2022 Nov 18;13:1015008. doi: 10.3389/fphar.2022.1015008 (PMC9717682; doi:10.3389/fphar.2022.1015008)
Supplement: Supplementary file 4 [file Table4.XLSX]

## Sheet: Compounds
Checked	Predicted Formula	Molecular Weight	RT [min]	Area (Max.)	# ChemSpider Results	# mzCloud Results	# Pathways	mzCloud Best Match	Background	Area: ac101.raw (F1)	Area: ac102.raw (F2)	Area: ac103.raw (F3)	Area: ac104.raw (F4)	Area: ac105.raw (F5)	Area: ac201.raw (F6)	Area: ac202.raw (F7)	Area: ac203.raw (F8)	Area: ac204.raw (F9)	Area: ac205.raw (F10)	Area: ADM101.raw (F11)	Area: ADM102.raw (F12)	Area: ADM103.raw (F13)	Area: ADM104.raw (F14)	Area: ADM105.raw (F15)	Area: ADM201.raw (F16)	Area: ADM202.raw (F17)	Area: ADM203.raw (F18)	Area: ADM204.raw (F19)	Area: ADM205.raw (F20)	Area: AF101.raw (F21)	Area: AF102.raw (F22)	Area: AF103.raw (F23)	Area: AF104.raw (F24)	Area: AF105.raw (F25)	Area: AF201.raw (F26)	Area: AF202.raw (F27)	Area: AF203.raw (F28)	Area: AF204.raw (F29)	Area: AF205.raw (F30)	Area: asm101.raw (F31)	Area: asm102.raw (F32)	Area: asm103.raw (F33)	Area: asm104.raw (F34)	Area: asm105.raw (F35)	Area: asm201.raw (F36)	Area: asm202.raw (F37)	Area: asm203.raw (F38)	Area: asm204.raw (F39)	Area: asm205.raw (F40)
FALSE	C3 H4 O2	72.0214	0.815	1026.23	5	0	6		FALSE	378.868	381.219	425.222	358.233	341.986	211.151	276.884	321.047	296.741	133.534	274.166	333.801	392.658	288.559	311.746	228.456	458.73	457.841	386.914	253.933	428.328	452.511	413.027	415.002	370.676	499.878	84.7751	416.068	451.678	392.294	401.88	319.394	316.227	390.243	318.813	163.612	441.456	452.116	429.67	453.081
	CSID	Formula	Molecular Weight	Name	Structure	# References	DeltaMass [Da]
	10499	C3 H4 O2	72.0211	Malondialdehyde	# ACD/Labs04221415492D 5 4 0 0 0 0 0 0 0 0 1 V2000 4.6060 -0.0092 0.0000 O 0 0 0 0 0 0 0 0 0 0 0 0 0.0000 0.0000 0.0000 O 0 0 0 0 0 0 0 0 0 0 0 0 2.3122 -0.0092 0.0000 C 0 0 0 0 0 0 0 0 0 0 0 0 1.1653 -0.6725 0.0000 C 0 0 0 0 0 0 0 0 0 0 0 0 3.4591 -0.6725 0.0000 C 0 0 0 0 0 0 0 0 0 0 0 0 1 5 2 0 0 0 0 2 4 2 0 0 0 0 3 4 1 0 0 0 0 3 5 1 0 0 0 0 M END	9267	-0.000310989
	6333	C3 H4 O2	72.0211	Acrylic acid	# ACD/Labs06251410132D 5 4 0 0 0 0 0 0 0 0 1 V2000 0.0000 -2.3056 0.0000 O 0 0 0 0 0 0 0 0 0 0 0 0 1.3308 -2.3056 0.0000 C 0 0 0 0 0 0 0 0 0 0 0 0 1.9945 -3.4567 0.0000 O 0 0 0 0 0 0 0 0 0 0 0 0 1.9945 -1.1511 0.0000 C 0 0 0 0 0 0 0 0 0 0 0 0 1.3308 0.0000 0.0000 C 0 0 0 0 0 0 0 0 0 0 0 0 1 2 1 0 0 0 0 2 3 2 0 0 0 0 2 4 1 0 0 0 0 4 5 2 0 0 0 0 M END	1486	-0.000310989
	857	C3 H4 O2	72.0211	Methylglyoxal	# ACD/Labs06251410052D 5 4 0 0 0 0 0 0 0 0 1 V2000 0.0000 -2.3056 0.0000 C 0 0 0 0 0 0 0 0 0 0 0 0 1.3308 -2.3056 0.0000 C 0 0 0 0 0 0 0 0 0 0 0 0 1.9945 -3.4567 0.0000 O 0 0 0 0 0 0 0 0 0 0 0 0 1.9945 -1.1511 0.0000 C 0 0 0 0 0 0 0 0 0 0 0 0 1.3308 0.0000 0.0000 O 0 0 0 0 0 0 0 0 0 0 0 0 1 2 1 0 0 0 0 2 3 2 0 0 0 0 2 4 1 0 0 0 0 4 5 2 0 0 0 0 M END	1109	-0.000310989
	2275	C3 H4 O2	72.0211	.beta.-Propiolactone	# ACD/Labs06251410052D 5 5 0 0 0 0 0 0 0 0 1 V2000 2.2700 -1.3302 0.0000 C 0 0 0 0 0 0 0 0 0 0 0 0 2.2700 0.0000 0.0000 C 0 0 0 0 0 0 0 0 0 0 0 0 0.9398 0.0000 0.0000 O 0 0 0 0 0 0 0 0 0 0 0 0 0.9398 -1.3302 0.0000 C 0 0 0 0 0 0 0 0 0 0 0 0 0.0000 -2.2700 0.0000 O 0 0 0 0 0 0 0 0 0 0 0 0 1 2 1 0 0 0 0 1 4 1 0 0 0 0 2 3 1 0 0 0 0 3 4 1 0 0 0 0 4 5 2 0 0 0 0 M END	563	-0.000310989
	12461	C3 H4 O2	72.0211	Oxirane-2-carbaldehyde	# ACD/Labs04221415492D 5 5 0 0 0 0 0 0 0 0 1 V2000 0.6677 0.0000 0.0000 O 0 0 0 0 0 0 0 0 0 0 0 0 3.6287 -1.1648 0.0000 O 0 0 0 0 0 0 0 0 0 0 0 0 1.3354 -1.1539 0.0000 C 0 0 0 0 0 0 0 0 0 0 0 0 0.0000 -1.1539 0.0000 C 0 0 0 0 0 0 0 0 0 0 0 0 2.4893 -1.8216 0.0000 C 0 0 0 0 0 0 0 0 0 0 0 0 1 3 1 0 0 0 0 1 4 1 0 0 0 0 2 5 2 0 0 0 0 3 4 1 0 0 0 0 3 5 1 0 0 0 0 M END	70	-0.000310989
FALSE		74.0371	1.534	13306.3	9	0	0		FALSE	223.991	227.585	226.547	226.58	225.741	354.383	377.674	226.986	226.585	252.59	226.496	390.991	228.746	223.577	229.872	225.963	405.416	317.82	420.286	404.911	451.729	222.274	228.52	228.053	231.954	228.013	231.515	232.644	258.274	492.185	296.325	226.054	225.681	339.977	224.666	280.889	299.924	226.024	225.793	226.165
	CSID	Formula	Molecular Weight	Name	Structure	# References	DeltaMass [Da]
	1005	C3 H6 O2	74.0368	Propionic acid	# ACD/Labs04221415492D 5 4 0 0 0 0 0 0 0 0 1 V2000 1.1500 0.0000 0.0000 O 0 0 0 0 0 0 0 0 0 0 0 0 0.0000 -1.9960 0.0000 O 0 0 0 0 0 0 0 0 0 0 0 0 1.1500 -1.3295 0.0000 C 0 0 0 0 0 0 0 0 0 0 0 0 2.3034 -1.9960 0.0000 C 0 0 0 0 0 0 0 0 0 0 0 0 3.4534 -1.3295 0.0000 C 0 0 0 0 0 0 0 0 0 0 0 0 1 3 2 0 0 0 0 2 3 1 0 0 0 0 3 4 1 0 0 0 0 4 5 1 0 0 0 0 M END	1657	-0.000349451
	6335	C3 H6 O2	74.0368	Methyl acetate	# ACD/Labs06251410102D 5 4 0 0 0 0 0 0 0 0 1 V2000 0.0000 -2.3040 0.0000 C 0 0 0 0 0 0 0 0 0 0 0 0 1.3299 -2.3040 0.0000 O 0 0 0 0 0 0 0 0 0 0 0 0 1.9948 -1.1537 0.0000 C 0 0 0 0 0 0 0 0 0 0 0 0 3.3247 -1.1537 0.0000 C 0 0 0 0 0 0 0 0 0 0 0 0 1.3299 0.0000 0.0000 O 0 0 0 0 0 0 0 0 0 0 0 0 1 2 1 0 0 0 0 2 3 1 0 0 0 0 3 4 1 0 0 0 0 3 5 2 0 0 0 0 M END	348	-0.000349451
	10691	C3 H6 O2	74.0368	(+/-)-Glycidol	# ACD/Labs06251410132D 5 5 0 0 0 0 0 0 0 0 1 V2000 3.1458 -2.4821 0.0000 O 0 0 0 0 0 0 0 0 0 0 0 0 1.8152 -2.4821 0.0000 C 0 0 0 0 0 0 0 0 0 0 0 0 1.1514 -1.3307 0.0000 C 0 0 0 0 0 0 0 0 0 0 0 0 1.1514 0.0000 0.0000 C 0 0 0 0 0 0 0 0 0 0 0 0 0.0000 -0.6669 0.0000 O 0 0 0 0 0 0 0 0 0 0 0 0 1 2 1 0 0 0 0 2 3 1 0 0 0 0 3 4 1 0 0 0 0 3 5 1 0 0 0 0 4 5 1 0 0 0 0 M END	247	-0.000349451
	21106125	C3 H6 O2	74.0368	acetol	# ACD/Labs06251410052D 5 4 0 0 0 0 0 0 0 0 1 V2000 0.0000 -2.3056 0.0000 C 0 0 0 0 0 0 0 0 0 0 0 0 1.3308 -2.3056 0.0000 C 0 0 0 0 0 0 0 0 0 0 0 0 1.9945 -3.4567 0.0000 O 0 0 0 0 0 0 0 0 0 0 0 0 1.9945 -1.1511 0.0000 C 0 0 0 0 0 0 0 0 0 0 0 0 1.3308 0.0000 0.0000 O 0 0 0 0 0 0 0 0 0 0 0 0 1 2 1 0 0 0 0 2 3 2 0 0 0 0 2 4 1 0 0 0 0 4 5 1 0 0 0 0 M END	245	-0.000349451
	7734	C3 H6 O2	74.0368	Ethyl formate	# ACD/Labs06251410082D 5 4 0 0 0 0 0 0 0 0 1 V2000 0.0000 -2.3033 0.0000 C 0 0 0 0 0 0 0 0 0 0 0 0 1.3293 -2.3033 0.0000 C 0 0 0 0 0 0 0 0 0 0 0 0 1.9960 -1.1497 0.0000 O 0 0 0 0 0 0 0 0 0 0 0 0 3.3253 -1.1497 0.0000 C 0 0 0 0 0 0 0 0 0 0 0 0 3.9919 0.0000 0.0000 O 0 0 0 0 0 0 0 0 0 0 0 0 1 2 1 0 0 0 0 2 3 1 0 0 0 0 3 4 1 0 0 0 0 4 5 2 0 0 0 0 M END	186	-0.000349451
	832	C3 H6 O2	74.0368	Lactaldehyde	# ACD/Labs04221415492D 5 4 0 0 0 0 0 0 0 0 1 V2000 2.3017 0.0000 0.0000 O 0 0 0 0 0 0 0 0 0 0 0 0 1.1560 -3.3266 0.0000 O 0 0 0 0 0 0 0 0 0 0 0 0 2.3017 -1.3286 0.0000 C 0 0 0 0 0 0 0 0 0 0 0 0 1.1560 -1.9946 0.0000 C 0 0 0 0 0 0 0 0 0 0 0 0 0.0000 -1.3286 0.0000 C 0 0 0 0 0 0 0 0 0 0 0 0 1 3 2 0 0 0 0 2 4 1 0 0 0 0 3 4 1 0 0 0 0 4 5 1 0 0 0 0 M END	89	-0.000349451
	67601	C3 H6 O2	74.0368	Reuterin	# ACD/Labs04221415492D 5 4 0 0 0 0 0 0 0 0 1 V2000 4.6099 -0.6777 0.0000 O 0 0 0 0 0 0 0 0 0 0 0 0 0.0000 -0.6592 0.0000 O 0 0 0 0 0 0 0 0 0 0 0 0 2.2865 -0.6592 0.0000 C 0 0 0 0 0 0 0 0 0 0 0 0 3.4298 0.0000 0.0000 C 0 0 0 0 0 0 0 0 0 0 0 0 1.1433 0.0000 0.0000 C 0 0 0 0 0 0 0 0 0 0 0 0 1 4 2 0 0 0 0 2 5 1 0 0 0 0 3 4 1 0 0 0 0 3 5 1 0 0 0 0 M END	87	-0.000349451
	388368	C3 H6 O2	74.0368	L-lactaldehyde	# ACD/Labs04221415492D 5 4 0 0 1 0 0 0 0 0 1 V2000 1.1142 -2.1187 0.0000 O 0 0 0 0 0 0 0 0 0 0 0 0 3.3260 -0.6419 0.0000 O 0 0 0 0 0 0 0 0 0 0 0 0 1.1142 -0.6419 0.0000 C 0 0 0 0 0 0 0 0 0 0 0 0 2.2184 0.0000 0.0000 C 0 0 0 0 0 0 0 0 0 0 0 0 0.0000 0.0000 0.0000 C 0 0 0 0 0 0 0 0 0 0 0 0 3 1 1 1 0 0 0 2 4 2 0 0 0 0 3 4 1 0 0 0 0 3 5 1 0 0 0 0 M END	17	-0.000349451
	388473	C3 H6 O2	74.0368	D-Lactaldehyde	# ACD/Labs04221415492D 5 4 0 0 1 0 0 0 0 0 1 V2000 1.0916 -2.1100 0.0000 O 0 0 0 0 0 0 0 0 0 0 0 0 3.3281 -0.6556 0.0000 O 0 0 0 0 0 0 0 0 0 0 0 0 1.0916 -0.6323 0.0000 C 0 0 0 0 0 0 0 0 0 0 0 0 2.1899 0.0000 0.0000 C 0 0 0 0 0 0 0 0 0 0 0 0 0.0000 0.0000 0.0000 C 0 0 0 0 0 0 0 0 0 0 0 0 3 1 1 6 0 0 0 2 4 2 0 0 0 0 3 4 1 0 0 0 0 3 5 1 0 0 0 0 M END	15	-0.000349451
FALSE		83.9618	0.894	1706.86	1	0	0		FALSE	269.93	200.869	240.591	220.084	274.253	93.0246	225.456	372.992	77.3548	209.278	57.5741	54.9557	68.2562	63.8532	155.421	54.871	90.4812	66.2833	73.8241	54.6846	1053.81	725.165	1706.86	825.774	305.464	175.329	55.6415	54.3139	190.202	681.308	55.2007	136.065	74.2165	58.6314	193.098	87.1827	136.372	54.9953	196.1	54.4434
	CSID	Formula	Molecular Weight	Name	Structure	# References	DeltaMass [Da]
	18513	H Cl O3	83.9614	CHLORIC ACID	# ACD/Labs04221415492D 4 3 0 0 0 0 0 0 0 0 1 V2000 0.9565 -0.8118 0.0000 Cl 0 0 0 0 0 0 0 0 0 0 0 0 2.1375 0.0000 0.0000 O 0 0 0 0 0 0 0 0 0 0 0 0 0.0000 -0.0712 0.0000 O 0 0 0 0 0 0 0 0 0 0 0 0 0.9565 -2.1591 0.0000 O 0 0 0 0 0 0 0 0 0 0 0 0 1 2 2 0 0 0 0 1 3 2 0 0 0 0 1 4 1 0 0 0 0 M END	98	-0.000421207
FALSE	C3 H4 O3	88.0163	1.277	20596.6	5	0	60		FALSE	3495.09	480.408	3484.66	598.463	1500.74	7461.01	3573.29	6819.36	4352.09	2468.6	8119.13	305.665	469.773	2404.21	2056.45	7321.78	3960.43	13087	2464.93	6975.99	1489.28	2693.23	1345.19	1422.4	452.622	2667.58	286.861	3354.65	15157.2	4248.41	647.289	974.138	652.174	3018.8	557.121	1710.02	5509.98	3190.38	8094.06	13742.7
	CSID	Formula	Molecular Weight	Name	Structure	# References	DeltaMass [Da]
	1031	C3 H4 O3	88.0161	Pyruvic acid	# ACD/Labs06251410052D 6 5 0 0 0 0 0 0 0 0 1 V2000 0.0000 -2.3053 0.0000 C 0 0 0 0 0 0 0 0 0 0 0 0 1.3307 -2.3053 0.0000 C 0 0 0 0 0 0 0 0 0 0 0 0 1.9943 -3.4563 0.0000 O 0 0 0 0 0 0 0 0 0 0 0 0 1.9943 -1.1509 0.0000 C 0 0 0 0 0 0 0 0 0 0 0 0 3.3250 -1.1509 0.0000 O 0 0 0 0 0 0 0 0 0 0 0 0 1.3307 0.0000 0.0000 O 0 0 0 0 0 0 0 0 0 0 0 0 1 2 1 0 0 0 0 2 3 2 0 0 0 0 2 4 1 0 0 0 0 4 5 1 0 0 0 0 4 6 2…	1572	-0.000288657
	7030	C3 H4 O3	88.0161	Ethylene carbonate	# ACD/Labs06251410132D 6 6 0 0 0 0 0 0 0 0 1 V2000 1.6745 -3.4174 0.0000 O 0 0 0 0 0 0 0 0 0 0 0 0 1.2644 -2.1530 0.0000 C 0 0 0 0 0 0 0 0 0 0 0 0 2.0470 -1.0765 0.0000 O 0 0 0 0 0 0 0 0 0 0 0 0 1.2644 0.0000 0.0000 C 0 0 0 0 0 0 0 0 0 0 0 0 0.0000 -0.4101 0.0000 C 0 0 0 0 0 0 0 0 0 0 0 0 0.0000 -1.7395 0.0000 O 0 0 0 0 0 0 0 0 0 0 0 0 1 2 2 0 0 0 0 2 3 1 0 0 0 0 2 6 1 0 0 0 0 3 4 1 0 0 0 0 4 5 1…	148	-0.000288657
	845	C3 H4 O3	88.0161	3-Oxopropanoic acid	# ACD/Labs04221415492D 6 5 0 0 0 0 0 0 0 0 1 V2000 3.4539 0.0000 0.0000 O 0 0 0 0 0 0 0 0 0 0 0 0 4.6052 -1.9940 0.0000 O 0 0 0 0 0 0 0 0 0 0 0 0 0.0000 -1.9940 0.0000 O 0 0 0 0 0 0 0 0 0 0 0 0 3.4539 -1.3263 0.0000 C 0 0 0 0 0 0 0 0 0 0 0 0 2.2980 -1.9940 0.0000 C 0 0 0 0 0 0 0 0 0 0 0 0 1.1513 -1.3263 0.0000 C 0 0 0 0 0 0 0 0 0 0 0 0 1 4 2 0 0 0 0 2 4 1 0 0 0 0 3 6 2 0 0 0 0 4 5 1 0 0 0 0 5 6 1…	42	-0.000288657
	3650542	C3 H4 O3	88.0161	Glucic acid	#4451502 -OEChem-02070709482D 10 9 0 0 0 0 0 0 0999 V2000 3.4030 -1.0950 0.0000 O 0 0 0 0 0 0 0 0 0 0 0 0 4.2690 1.4050 0.0000 O 0 0 0 0 0 0 0 0 0 0 0 0 2.5369 1.4050 0.0000 O 0 0 0 0 0 0 0 0 0 0 0 0 3.4030 -0.0950 0.0000 C 0 0 0 0 0 0 0 0 0 0 0 0 4.2690 0.4050 0.0000 C 0 0 0 0 0 0 0 0 0 0 0 0 2.5369 0.4050 0.0000 C 0 0 0 0 0 0 0 0 0 0 0 0 3.9399 -0.4050 0.0000 H 0 0 0 0 0 0 0 0 0 0 0 0 4.8059 0.…	41	-0.000288657
	395690	C3 H4 O3	88.0161	(2E)-3-Hydroxyacrylic acid	# ACD/Labs04221415492D 6 5 0 0 0 0 0 0 0 0 1 V2000 3.4469 0.0000 0.0000 O 0 0 0 0 0 0 0 0 0 0 0 0 4.6020 -1.9973 0.0000 O 0 0 0 0 0 0 0 0 0 0 0 0 0.0000 -1.9973 0.0000 O 0 0 0 0 0 0 0 0 0 0 0 0 3.4515 -1.3300 0.0000 C 0 0 0 0 0 0 0 0 0 0 0 0 2.3056 -1.9973 0.0000 C 0 0 0 0 0 0 0 0 0 0 0 0 1.1505 -1.3300 0.0000 C 0 0 0 0 0 0 0 0 0 0 0 0 1 4 2 0 0 0 0 2 4 1 0 0 0 0 3 6 1 0 0 0 0 4 5 1 0 0 0 0 5 6 2…	7	-0.000288657
FALSE	C3 H4 O3	88.0164	0.948	23668.2	5	0	60		FALSE	8953.98	4777.18	6526.4	4529.12	2392.16	18850.3	5333.3	5556.7	4746.03	2847.17	10024.7	5190.18	4112.97	7888.34	7651.95	5600.39	6182.83	15539	2821.32	8675.05	2242.63	6206.41	2367.87	2975.32	3647.05	4233.96	116.68	2899.3	18575	5694.58	3434.62	5001.64	8228.33	4031.69	3409.09	2588.88	6889.26	5047.86	7856.85	11321.7
	CSID	Formula	Molecular Weight	Name	Structure	# References	DeltaMass [Da]
	1031	C3 H4 O3	88.0161	Pyruvic acid	# ACD/Labs06251410052D 6 5 0 0 0 0 0 0 0 0 1 V2000 0.0000 -2.3053 0.0000 C 0 0 0 0 0 0 0 0 0 0 0 0 1.3307 -2.3053 0.0000 C 0 0 0 0 0 0 0 0 0 0 0 0 1.9943 -3.4563 0.0000 O 0 0 0 0 0 0 0 0 0 0 0 0 1.9943 -1.1509 0.0000 C 0 0 0 0 0 0 0 0 0 0 0 0 3.3250 -1.1509 0.0000 O 0 0 0 0 0 0 0 0 0 0 0 0 1.3307 0.0000 0.0000 O 0 0 0 0 0 0 0 0 0 0 0 0 1 2 1 0 0 0 0 2 3 2 0 0 0 0 2 4 1 0 0 0 0 4 5 1 0 0 0 0 4 6 2…	1572	-0.000330083
	7030	C3 H4 O3	88.0161	Ethylene carbonate	# ACD/Labs06251410132D 6 6 0 0 0 0 0 0 0 0 1 V2000 1.6745 -3.4174 0.0000 O 0 0 0 0 0 0 0 0 0 0 0 0 1.2644 -2.1530 0.0000 C 0 0 0 0 0 0 0 0 0 0 0 0 2.0470 -1.0765 0.0000 O 0 0 0 0 0 0 0 0 0 0 0 0 1.2644 0.0000 0.0000 C 0 0 0 0 0 0 0 0 0 0 0 0 0.0000 -0.4101 0.0000 C 0 0 0 0 0 0 0 0 0 0 0 0 0.0000 -1.7395 0.0000 O 0 0 0 0 0 0 0 0 0 0 0 0 1 2 2 0 0 0 0 2 3 1 0 0 0 0 2 6 1 0 0 0 0 3 4 1 0 0 0 0 4 5 1…	148	-0.000330083
	845	C3 H4 O3	88.0161	3-Oxopropanoic acid	# ACD/Labs04221415492D 6 5 0 0 0 0 0 0 0 0 1 V2000 3.4539 0.0000 0.0000 O 0 0 0 0 0 0 0 0 0 0 0 0 4.6052 -1.9940 0.0000 O 0 0 0 0 0 0 0 0 0 0 0 0 0.0000 -1.9940 0.0000 O 0 0 0 0 0 0 0 0 0 0 0 0 3.4539 -1.3263 0.0000 C 0 0 0 0 0 0 0 0 0 0 0 0 2.2980 -1.9940 0.0000 C 0 0 0 0 0 0 0 0 0 0 0 0 1.1513 -1.3263 0.0000 C 0 0 0 0 0 0 0 0 0 0 0 0 1 4 2 0 0 0 0 2 4 1 0 0 0 0 3 6 2 0 0 0 0 4 5 1 0 0 0 0 5 6 1…	42	-0.000330083
	3650542	C3 H4 O3	88.0161	Glucic acid	#4451502 -OEChem-02070709482D 10 9 0 0 0 0 0 0 0999 V2000 3.4030 -1.0950 0.0000 O 0 0 0 0 0 0 0 0 0 0 0 0 4.2690 1.4050 0.0000 O 0 0 0 0 0 0 0 0 0 0 0 0 2.5369 1.4050 0.0000 O 0 0 0 0 0 0 0 0 0 0 0 0 3.4030 -0.0950 0.0000 C 0 0 0 0 0 0 0 0 0 0 0 0 4.2690 0.4050 0.0000 C 0 0 0 0 0 0 0 0 0 0 0 0 2.5369 0.4050 0.0000 C 0 0 0 0 0 0 0 0 0 0 0 0 3.9399 -0.4050 0.0000 H 0 0 0 0 0 0 0 0 0 0 0 0 4.8059 0.…	41	-0.000330083
	395690	C3 H4 O3	88.0161	(2E)-3-Hydroxyacrylic acid	# ACD/Labs04221415492D 6 5 0 0 0 0 0 0 0 0 1 V2000 3.4469 0.0000 0.0000 O 0 0 0 0 0 0 0 0 0 0 0 0 4.6020 -1.9973 0.0000 O 0 0 0 0 0 0 0 0 0 0 0 0 0.0000 -1.9973 0.0000 O 0 0 0 0 0 0 0 0 0 0 0 0 3.4515 -1.3300 0.0000 C 0 0 0 0 0 0 0 0 0 0 0 0 2.3056 -1.9973 0.0000 C 0 0 0 0 0 0 0 0 0 0 0 0 1.1505 -1.3300 0.0000 C 0 0 0 0 0 0 0 0 0 0 0 0 1 4 2 0 0 0 0 2 4 1 0 0 0 0 3 6 1 0 0 0 0 4 5 1 0 0 0 0 5 6 2…	7	-0.000330083
FALSE	C3 H6 O3	90.032	1.303	612740	11	0	23		FALSE	77412.7	465616	69770.1	56902.7	68130.8	73150.9	87420.4	75902.2	66964.6	342758	84291.4	504730	65445.8	62270.2	37475.5	50288.6	74910.6	591069	411037	409024	44584.6	71771.4	56927	60742.4	437703	55322.3	7333.89	51009.6	115089	63926.1	526226	74634.6	79208.9	40789.6	52982.5	40401.2	54737.8	79603.9	85733.2	539861
	CSID	Formula	Molecular Weight	Name	Structure	# References	DeltaMass [Da]
	592	C3 H6 O3	90.0317	DL-Lactic Acid	# ACD/Labs04221415492D 6 5 0 0 0 0 0 0 0 0 1 V2000 2.2811 0.0000 0.0000 O 0 0 0 0 0 0 0 0 0 0 0 0 3.4251 -1.8393 0.0000 O 0 0 0 0 0 0 0 0 0 0 0 0 0.0000 -1.1851 0.0000 O 0 0 0 0 0 0 0 0 0 0 0 0 2.2811 -1.1851 0.0000 C 0 0 0 0 0 0 0 0 0 0 0 0 1.1440 -1.8393 0.0000 C 0 0 0 0 0 0 0 0 0 0 0 0 1.1440 -3.3566 0.0000 C 0 0 0 0 0 0 0 0 0 0 0 0 1 4 2 0 0 0 0 2 4 1 0 0 0 0 3 5 1 0 0 0 0 4 5 1 0 0 0 0 5 6 1…	8962	-0.000314499
	731	C3 H6 O3	90.0317	Glyceraldehyde	# ACD/Labs04221418282D 6 5 0 0 0 0 0 0 0 0 1 V2000 1.1517 -1.3314 0.0000 C 0 0 0 0 0 0 0 0 0 0 0 0 2.3034 -1.9947 0.0000 C 0 0 0 0 0 0 0 0 0 0 0 0 0.0000 -1.9947 0.0000 O 0 0 0 0 0 0 0 0 0 0 0 0 2.3034 -3.3261 0.0000 O 0 0 0 0 0 0 0 0 0 0 0 0 3.4551 -1.3314 0.0000 C 0 0 0 0 0 0 0 0 0 0 0 0 3.4551 0.0000 0.0000 O 0 0 0 0 0 0 0 0 0 0 0 0 1 3 1 0 0 0 0 1 2 1 0 0 0 0 2 5 1 0 0 0 0 2 4 1 0 0 0 0 5 6 2…	1032	-0.000314499
	11750	C3 H6 O3	90.0317	Methoxyacetic acid	# ACD/Labs06251410102D 6 5 0 0 0 0 0 0 0 0 1 V2000 0.0000 -2.3025 0.0000 C 0 0 0 0 0 0 0 0 0 0 0 0 1.3288 -2.3025 0.0000 O 0 0 0 0 0 0 0 0 0 0 0 0 1.9952 -1.1492 0.0000 C 0 0 0 0 0 0 0 0 0 0 0 0 3.3240 -1.1492 0.0000 C 0 0 0 0 0 0 0 0 0 0 0 0 3.9905 -2.3025 0.0000 O 0 0 0 0 0 0 0 0 0 0 0 0 3.9905 0.0000 0.0000 O 0 0 0 0 0 0 0 0 0 0 0 0 1 2 1 0 0 0 0 2 3 1 0 0 0 0 3 4 1 0 0 0 0 4 5 1 0 0 0 0 4 6 2…	271	-0.000314499
	61460	C3 H6 O3	90.0317	Hydroxypropionic acid	# ACD/Labs06251410132D 6 5 0 0 0 0 0 0 0 0 1 V2000 0.0000 -2.3025 0.0000 O 0 0 0 0 0 0 0 0 0 0 0 0 1.3288 -2.3025 0.0000 C 0 0 0 0 0 0 0 0 0 0 0 0 1.9952 -1.1492 0.0000 C 0 0 0 0 0 0 0 0 0 0 0 0 3.3240 -1.1492 0.0000 C 0 0 0 0 0 0 0 0 0 0 0 0 3.9905 -2.3025 0.0000 O 0 0 0 0 0 0 0 0 0 0 0 0 3.9905 0.0000 0.0000 O 0 0 0 0 0 0 0 0 0 0 0 0 1 2 1 0 0 0 0 2 3 1 0 0 0 0 3 4 1 0 0 0 0 4 5 1 0 0 0 0 4 6 2…	223	-0.000314499
	96860	C3 H6 O3	90.0317	L-(+)-lactic acid	# ACD/Labs04221415492D 6 5 0 0 1 0 0 0 0 0 1 V2000 1.2386 0.0000 0.0000 O 0 0 0 0 0 0 0 0 0 0 0 0 0.0000 -1.9069 0.0000 O 0 0 0 0 0 0 0 0 0 0 0 0 3.4989 -1.3961 0.0000 O 0 0 0 0 0 0 0 0 0 0 0 0 1.1931 -1.3296 0.0000 C 0 0 0 0 0 0 0 0 0 0 0 0 2.3338 -2.0259 0.0000 C 0 0 0 0 0 0 0 0 0 0 0 0 2.3618 -3.3589 0.0000 C 0 0 0 0 0 0 0 0 0 0 0 0 1 4 2 0 0 0 0 2 4 1 0 0 0 0 5 3 1 1 0 0 0 4 5 1 0 0 0 0 5 6 1…	213	-0.000314499
	11526	C3 H6 O3	90.0317	Dimethyl carbonate	# ACD/Labs06251410102D 6 5 0 0 0 0 0 0 0 0 1 V2000 0.0000 -2.3040 0.0000 C 0 0 0 0 0 0 0 0 0 0 0 0 1.3299 -2.3040 0.0000 O 0 0 0 0 0 0 0 0 0 0 0 0 1.9948 -1.1537 0.0000 C 0 0 0 0 0 0 0 0 0 0 0 0 3.3247 -1.1537 0.0000 O 0 0 0 0 0 0 0 0 0 0 0 0 1.3299 0.0000 0.0000 O 0 0 0 0 0 0 0 0 0 0 0 0 0.0000 0.0000 0.0000 C 0 0 0 0 0 0 0 0 0 0 0 0 1 2 1 0 0 0 0 2 3 1 0 0 0 0 3 4 2 0 0 0 0 3 5 1 0 0 0 0 5 6 1 …	196	-0.000314499
	650	C3 H6 O3	90.0317	Dihydroxyacetone	# ACD/Labs06251410132D 6 5 0 0 0 0 0 0 0 0 1 V2000 0.0000 -2.3040 0.0000 O 0 0 0 0 0 0 0 0 0 0 0 0 1.3299 -2.3040 0.0000 C 0 0 0 0 0 0 0 0 0 0 0 0 1.9948 -1.1537 0.0000 C 0 0 0 0 0 0 0 0 0 0 0 0 3.3247 -1.1537 0.0000 O 0 0 0 0 0 0 0 0 0 0 0 0 1.3299 0.0000 0.0000 C 0 0 0 0 0 0 0 0 0 0 0 0 0.0000 0.0000 0.0000 O 0 0 0 0 0 0 0 0 0 0 0 0 1 2 1 0 0 0 0 2 3 1 0 0 0 0 3 4 2 0 0 0 0 3 5 1 0 0 0 0 5 6 1 …	193	-0.000314499
	55423	C3 H6 O3	90.0317	D-(&#8722;)-Lactic acid	# ACD/Labs04221415492D 6 5 0 0 1 0 0 0 0 0 1 V2000 1.1503 0.0000 0.0000 O 0 0 0 0 0 0 0 0 0 0 0 0 0.0000 -1.9967 0.0000 O 0 0 0 0 0 0 0 0 0 0 0 0 3.4545 -1.3334 0.0000 O 0 0 0 0 0 0 0 0 0 0 0 0 1.1503 -1.3334 0.0000 C 0 0 0 0 0 0 0 0 0 0 0 0 2.3041 -1.9932 0.0000 C 0 0 0 0 0 0 0 0 0 0 0 0 2.3041 -3.3267 0.0000 C 0 0 0 0 0 0 0 0 0 0 0 0 1 4 2 0 0 0 0 2 4 1 0 0 0 0 5 3 1 6 0 0 0 4 5 1 0 0 0 0 5 6 1…	113	-0.000314499
	71347	C3 H6 O3	90.0317	D-(+)-Glyceraldehyde	# ACLJDraw01151513362D 6 5 0 0 1 0 0 0 0 0999 V2000 0.0000 0.0000 0.0000 O 0 0 0 0 0 0 0 0 0 0 0 0 1.0000 0.0000 0.0000 C 0 0 0 0 0 0 0 0 0 0 0 0 1.5000 0.8660 0.0000 C 0 0 0 0 0 0 0 0 0 0 0 0 1.0000 1.7321 0.0000 O 0 0 0 0 0 0 0 0 0 0 0 0 2.5000 0.8660 0.0000 C 0 0 0 0 0 0 0 0 0 0 0 0 3.0000 1.7321 0.0000 O 0 0 0 0 0 0 0 0 0 0 0 0 1 2 1 0 0 0 0 2 3 1 0 0 0 0 3 4 1 1 0 0 0 3 5 1 0 0 0 0 5 6 2 0 0…	86	-0.000314499
	388787	C3 H6 O3	90.0317	L-(&minus;)-Glyceraldehyde	# ACLJDraw01151513372D 6 5 0 0 1 0 0 0 0 0999 V2000 0.0000 0.0000 0.0000 O 0 0 0 0 0 0 0 0 0 0 0 0 1.0000 0.0000 0.0000 C 0 0 0 0 0 0 0 0 0 0 0 0 1.5000 0.8660 0.0000 C 0 0 0 0 0 0 0 0 0 0 0 0 1.0000 1.7321 0.0000 O 0 0 0 0 0 0 0 0 0 0 0 0 2.5000 0.8660 0.0000 C 0 0 0 0 0 0 0 0 0 0 0 0 3.0000 1.7321 0.0000 O 0 0 0 0 0 0 0 0 0 0 0 0 1 2 1 0 0 0 0 2 3 1 0 0 0 0 3 4 1 6 0 0 0 3 5 1 0 0 0 0 5 6 2 0 0…	70	-0.000314499
	95020	C3 H6 O3	90.0317	Ethyl hydrogen carbonate	# ACD/Labs04111411492D 6 5 0 0 0 0 0 0 0 0 1 V2000 0.0000 -1.9954 0.0000 C 0 0 0 0 0 0 0 0 0 0 0 0 1.1521 -1.3318 0.0000 C 0 0 0 0 0 0 0 0 0 0 0 0 2.3042 -1.9954 0.0000 O 0 0 0 0 0 0 0 0 0 0 0 0 3.4563 -1.3318 0.0000 C 0 0 0 0 0 0 0 0 0 0 0 0 3.4563 0.0000 0.0000 O 0 0 0 0 0 0 0 0 0 0 0 0 4.6084 -1.9954 0.0000 O 0 0 0 0 0 0 0 0 0 0 0 0 1 2 1 0 0 0 0 2 3 1 0 0 0 0 3 4 1 0 0 0 0 4 5 2 0 0 0 0 4 6 1…	20	-0.000314499
FALSE	C3 H6 O3	90.032	0.973	772160	11	6	23	79.8	FALSE	262392	130206	234138	218173	98712.8	139856	144186	222060	130776	73341.9	301251	219777	225118	207433	103394	120824	118030	154444	66328.9	162724	179201	277374	184513	189130	164264	102875	4352.53	100778	178461	163869	225265	230580	229136	224465	221341	116385	106932	87682.2	203690	129284
	CSID	Formula	Molecular Weight	Name	Structure	# References	DeltaMass [Da]
	592	C3 H6 O3	90.0317	DL-Lactic Acid	# ACD/Labs04221415492D 6 5 0 0 0 0 0 0 0 0 1 V2000 2.2811 0.0000 0.0000 O 0 0 0 0 0 0 0 0 0 0 0 0 3.4251 -1.8393 0.0000 O 0 0 0 0 0 0 0 0 0 0 0 0 0.0000 -1.1851 0.0000 O 0 0 0 0 0 0 0 0 0 0 0 0 2.2811 -1.1851 0.0000 C 0 0 0 0 0 0 0 0 0 0 0 0 1.1440 -1.8393 0.0000 C 0 0 0 0 0 0 0 0 0 0 0 0 1.1440 -3.3566 0.0000 C 0 0 0 0 0 0 0 0 0 0 0 0 1 4 2 0 0 0 0 2 4 1 0 0 0 0 3 5 1 0 0 0 0 4 5 1 0 0 0 0 5 6 1…	8962	-0.000340194
	731	C3 H6 O3	90.0317	Glyceraldehyde	# ACD/Labs04221418282D 6 5 0 0 0 0 0 0 0 0 1 V2000 1.1517 -1.3314 0.0000 C 0 0 0 0 0 0 0 0 0 0 0 0 2.3034 -1.9947 0.0000 C 0 0 0 0 0 0 0 0 0 0 0 0 0.0000 -1.9947 0.0000 O 0 0 0 0 0 0 0 0 0 0 0 0 2.3034 -3.3261 0.0000 O 0 0 0 0 0 0 0 0 0 0 0 0 3.4551 -1.3314 0.0000 C 0 0 0 0 0 0 0 0 0 0 0 0 3.4551 0.0000 0.0000 O 0 0 0 0 0 0 0 0 0 0 0 0 1 3 1 0 0 0 0 1 2 1 0 0 0 0 2 5 1 0 0 0 0 2 4 1 0 0 0 0 5 6 2…	1032	-0.000340194
	11750	C3 H6 O3	90.0317	Methoxyacetic acid	# ACD/Labs06251410102D 6 5 0 0 0 0 0 0 0 0 1 V2000 0.0000 -2.3025 0.0000 C 0 0 0 0 0 0 0 0 0 0 0 0 1.3288 -2.3025 0.0000 O 0 0 0 0 0 0 0 0 0 0 0 0 1.9952 -1.1492 0.0000 C 0 0 0 0 0 0 0 0 0 0 0 0 3.3240 -1.1492 0.0000 C 0 0 0 0 0 0 0 0 0 0 0 0 3.9905 -2.3025 0.0000 O 0 0 0 0 0 0 0 0 0 0 0 0 3.9905 0.0000 0.0000 O 0 0 0 0 0 0 0 0 0 0 0 0 1 2 1 0 0 0 0 2 3 1 0 0 0 0 3 4 1 0 0 0 0 4 5 1 0 0 0 0 4 6 2…	271	-0.000340194
	61460	C3 H6 O3	90.0317	Hydroxypropionic acid	# ACD/Labs06251410132D 6 5 0 0 0 0 0 0 0 0 1 V2000 0.0000 -2.3025 0.0000 O 0 0 0 0 0 0 0 0 0 0 0 0 1.3288 -2.3025 0.0000 C 0 0 0 0 0 0 0 0 0 0 0 0 1.9952 -1.1492 0.0000 C 0 0 0 0 0 0 0 0 0 0 0 0 3.3240 -1.1492 0.0000 C 0 0 0 0 0 0 0 0 0 0 0 0 3.9905 -2.3025 0.0000 O 0 0 0 0 0 0 0 0 0 0 0 0 3.9905 0.0000 0.0000 O 0 0 0 0 0 0 0 0 0 0 0 0 1 2 1 0 0 0 0 2 3 1 0 0 0 0 3 4 1 0 0 0 0 4 5 1 0 0 0 0 4 6 2…	223	-0.000340194
	96860	C3 H6 O3	90.0317	L-(+)-lactic acid	# ACD/Labs04221415492D 6 5 0 0 1 0 0 0 0 0 1 V2000 1.2386 0.0000 0.0000 O 0 0 0 0 0 0 0 0 0 0 0 0 0.0000 -1.9069 0.0000 O 0 0 0 0 0 0 0 0 0 0 0 0 3.4989 -1.3961 0.0000 O 0 0 0 0 0 0 0 0 0 0 0 0 1.1931 -1.3296 0.0000 C 0 0 0 0 0 0 0 0 0 0 0 0 2.3338 -2.0259 0.0000 C 0 0 0 0 0 0 0 0 0 0 0 0 2.3618 -3.3589 0.0000 C 0 0 0 0 0 0 0 0 0 0 0 0 1 4 2 0 0 0 0 2 4 1 0 0 0 0 5 3 1 1 0 0 0 4 5 1 0 0 0 0 5 6 1…	213	-0.000340194
	11526	C3 H6 O3	90.0317	Dimethyl carbonate	# ACD/Labs06251410102D 6 5 0 0 0 0 0 0 0 0 1 V2000 0.0000 -2.3040 0.0000 C 0 0 0 0 0 0 0 0 0 0 0 0 1.3299 -2.3040 0.0000 O 0 0 0 0 0 0 0 0 0 0 0 0 1.9948 -1.1537 0.0000 C 0 0 0 0 0 0 0 0 0 0 0 0 3.3247 -1.1537 0.0000 O 0 0 0 0 0 0 0 0 0 0 0 0 1.3299 0.0000 0.0000 O 0 0 0 0 0 0 0 0 0 0 0 0 0.0000 0.0000 0.0000 C 0 0 0 0 0 0 0 0 0 0 0 0 1 2 1 0 0 0 0 2 3 1 0 0 0 0 3 4 2 0 0 0 0 3 5 1 0 0 0 0 5 6 1 …	196	-0.000340194
	650	C3 H6 O3	90.0317	Dihydroxyacetone	# ACD/Labs06251410132D 6 5 0 0 0 0 0 0 0 0 1 V2000 0.0000 -2.3040 0.0000 O 0 0 0 0 0 0 0 0 0 0 0 0 1.3299 -2.3040 0.0000 C 0 0 0 0 0 0 0 0 0 0 0 0 1.9948 -1.1537 0.0000 C 0 0 0 0 0 0 0 0 0 0 0 0 3.3247 -1.1537 0.0000 O 0 0 0 0 0 0 0 0 0 0 0 0 1.3299 0.0000 0.0000 C 0 0 0 0 0 0 0 0 0 0 0 0 0.0000 0.0000 0.0000 O 0 0 0 0 0 0 0 0 0 0 0 0 1 2 1 0 0 0 0 2 3 1 0 0 0 0 3 4 2 0 0 0 0 3 5 1 0 0 0 0 5 6 1 …	193	-0.000340194
	55423	C3 H6 O3	90.0317	D-(&#8722;)-Lactic acid	# ACD/Labs04221415492D 6 5 0 0 1 0 0 0 0 0 1 V2000 1.1503 0.0000 0.0000 O 0 0 0 0 0 0 0 0 0 0 0 0 0.0000 -1.9967 0.0000 O 0 0 0 0 0 0 0 0 0 0 0 0 3.4545 -1.3334 0.0000 O 0 0 0 0 0 0 0 0 0 0 0 0 1.1503 -1.3334 0.0000 C 0 0 0 0 0 0 0 0 0 0 0 0 2.3041 -1.9932 0.0000 C 0 0 0 0 0 0 0 0 0 0 0 0 2.3041 -3.3267 0.0000 C 0 0 0 0 0 0 0 0 0 0 0 0 1 4 2 0 0 0 0 2 4 1 0 0 0 0 5 3 1 6 0 0 0 4 5 1 0 0 0 0 5 6 1…	113	-0.000340194
	71347	C3 H6 O3	90.0317	D-(+)-Glyceraldehyde	# ACLJDraw01151513362D 6 5 0 0 1 0 0 0 0 0999 V2000 0.0000 0.0000 0.0000 O 0 0 0 0 0 0 0 0 0 0 0 0 1.0000 0.0000 0.0000 C 0 0 0 0 0 0 0 0 0 0 0 0 1.5000 0.8660 0.0000 C 0 0 0 0 0 0 0 0 0 0 0 0 1.0000 1.7321 0.0000 O 0 0 0 0 0 0 0 0 0 0 0 0 2.5000 0.8660 0.0000 C 0 0 0 0 0 0 0 0 0 0 0 0 3.0000 1.7321 0.0000 O 0 0 0 0 0 0 0 0 0 0 0 0 1 2 1 0 0 0 0 2 3 1 0 0 0 0 3 4 1 1 0 0 0 3 5 1 0 0 0 0 5 6 2 0 0…	86	-0.000340194
	388787	C3 H6 O3	90.0317	L-(&minus;)-Glyceraldehyde	# ACLJDraw01151513372D 6 5 0 0 1 0 0 0 0 0999 V2000 0.0000 0.0000 0.0000 O 0 0 0 0 0 0 0 0 0 0 0 0 1.0000 0.0000 0.0000 C 0 0 0 0 0 0 0 0 0 0 0 0 1.5000 0.8660 0.0000 C 0 0 0 0 0 0 0 0 0 0 0 0 1.0000 1.7321 0.0000 O 0 0 0 0 0 0 0 0 0 0 0 0 2.5000 0.8660 0.0000 C 0 0 0 0 0 0 0 0 0 0 0 0 3.0000 1.7321 0.0000 O 0 0 0 0 0 0 0 0 0 0 0 0 1 2 1 0 0 0 0 2 3 1 0 0 0 0 3 4 1 6 0 0 0 3 5 1 0 0 0 0 5 6 2 0 0…	70	-0.000340194
	95020	C3 H6 O3	90.0317	Ethyl hydrogen carbonate	# ACD/Labs04111411492D 6 5 0 0 0 0 0 0 0 0 1 V2000 0.0000 -1.9954 0.0000 C 0 0 0 0 0 0 0 0 0 0 0 0 1.1521 -1.3318 0.0000 C 0 0 0 0 0 0 0 0 0 0 0 0 2.3042 -1.9954 0.0000 O 0 0 0 0 0 0 0 0 0 0 0 0 3.4563 -1.3318 0.0000 C 0 0 0 0 0 0 0 0 0 0 0 0 3.4563 0.0000 0.0000 O 0 0 0 0 0 0 0 0 0 0 0 0 4.6084 -1.9954 0.0000 O 0 0 0 0 0 0 0 0 0 0 0 0 1 2 1 0 0 0 0 2 3 1 0 0 0 0 3 4 1 0 0 0 0 4 5 2 0 0 0 0 4 6 1…	20	-0.000340194
FALSE	C6 H6 O	94.0422	4.711	22227.3	2	0	7		FALSE	589.13	356.768	472.785	475.092	270.34	998.202	1347.7	972.773	1591.63	455.919	350.107	322.989	284.921	246.353	275.071	3906.09	2855.2	8630.21	1177.14	2715.17	3394.43	1231.12	4638.86	2007.23	3346.95	7037.19	80.4173	5978.48	13970	7599.86	8118.86	1161.48	332.615	674.725	360.32	249.363	583.215	476.458	974.204	436.657
	CSID	Formula	Molecular Weight	Name	Structure	# References	DeltaMass [Da]
	971	C6 H6 O	94.0419	Phenol	# ACD/Labs06251410132D 7 7 0 0 0 0 0 0 0 0 1 V2000 2.6598 -3.4543 0.0000 O 0 0 0 0 0 0 0 0 0 0 0 0 1.9931 -2.3040 0.0000 C 0 0 0 0 0 0 0 0 0 0 0 0 2.6598 -1.1503 0.0000 C 0 0 0 0 0 0 0 0 0 0 0 0 1.9931 0.0000 0.0000 C 0 0 0 0 0 0 0 0 0 0 0 0 0.6632 0.0000 0.0000 C 0 0 0 0 0 0 0 0 0 0 0 0 0.0000 -1.1503 0.0000 C 0 0 0 0 0 0 0 0 0 0 0 0 0.6632 -2.3040 0.0000 C 0 0 0 0 0 0 0 0 0 0 0 0 1 2 1 0 0 0 0 …	10236	-0.00035364
	94703	C6 H6 O	94.0419	benzene oxide	# ACD/Labs04221415492D 7 8 0 0 0 0 0 0 0 0 1 V2000 3.4812 -1.3890 0.0000 O 0 0 0 0 0 0 0 0 0 0 0 0 2.2663 -1.9669 0.0000 C 0 0 0 0 0 0 0 0 0 0 0 0 2.2663 -0.6510 0.0000 C 0 0 0 0 0 0 0 0 0 0 0 0 1.1244 -2.6318 0.0000 C 0 0 0 0 0 0 0 0 0 0 0 0 1.1244 0.0000 0.0000 C 0 0 0 0 0 0 0 0 0 0 0 0 0.0000 -1.9669 0.0000 C 0 0 0 0 0 0 0 0 0 0 0 0 0.0000 -0.6510 0.0000 C 0 0 0 0 0 0 0 0 0 0 0 0 1 2 1 0 0 0 0…	47	-0.00035364
FALSE	C6 H6 O	94.0422	3.762	58744.2	2	0	7		FALSE	22797	12042.8	6855.01	3137.72	4908.32	9288.34	8884.09	11003.3	13110	6196.7	12081.6	13816.9	9575.48	5025.25	9389.78	9212.33	9931.5	15081.9	3356.69	13043	4785.87	8477.22	10314.9	7917.93	14772.4	18031.1	107.972	11243.5	27756	15588.6	6590.67	8239.87	1306.67	14521.4	10713.3	8005.05	9311.02	13539	17707.7	20205.1
	CSID	Formula	Molecular Weight	Name	Structure	# References	DeltaMass [Da]
	971	C6 H6 O	94.0419	Phenol	# ACD/Labs06251410132D 7 7 0 0 0 0 0 0 0 0 1 V2000 2.6598 -3.4543 0.0000 O 0 0 0 0 0 0 0 0 0 0 0 0 1.9931 -2.3040 0.0000 C 0 0 0 0 0 0 0 0 0 0 0 0 2.6598 -1.1503 0.0000 C 0 0 0 0 0 0 0 0 0 0 0 0 1.9931 0.0000 0.0000 C 0 0 0 0 0 0 0 0 0 0 0 0 0.6632 0.0000 0.0000 C 0 0 0 0 0 0 0 0 0 0 0 0 0.0000 -1.1503 0.0000 C 0 0 0 0 0 0 0 0 0 0 0 0 0.6632 -2.3040 0.0000 C 0 0 0 0 0 0 0 0 0 0 0 0 1 2 1 0 0 0 0 …	10236	-0.000375656
	94703	C6 H6 O	94.0419	benzene oxide	# ACD/Labs04221415492D 7 8 0 0 0 0 0 0 0 0 1 V2000 3.4812 -1.3890 0.0000 O 0 0 0 0 0 0 0 0 0 0 0 0 2.2663 -1.9669 0.0000 C 0 0 0 0 0 0 0 0 0 0 0 0 2.2663 -0.6510 0.0000 C 0 0 0 0 0 0 0 0 0 0 0 0 1.1244 -2.6318 0.0000 C 0 0 0 0 0 0 0 0 0 0 0 0 1.1244 0.0000 0.0000 C 0 0 0 0 0 0 0 0 0 0 0 0 0.0000 -1.9669 0.0000 C 0 0 0 0 0 0 0 0 0 0 0 0 0.0000 -0.6510 0.0000 C 0 0 0 0 0 0 0 0 0 0 0 0 1 2 1 0 0 0 0…	47	-0.000375656
FALSE		95.9328	0.832	152898	0	0	0		FALSE	66360.9	69056.6	71085.5	65469.8	69004.3	63963.9	65686.2	86146	66614.6	55801.3	65434	67539.4	70169.5	70196.2	61830.3	79288.8	69712.7	83508.9	58300.3	63166.5	64527	72680.8	99238.3	70303.1	75137.4	86629.2	317.139	92713	64711.3	88955.3	89643	106440	96546.8	69641.9	95902.2	54606.5	65274.5	85546.7	87269.7	60635
FALSE		102.032	0.813	1195.1	8	0	0		FALSE	531.62	474.467	520.972	470.299	391.135	508.074	528.268	385.294	394.215	122.151	344.889	537.479	549.104	392.696	449.216	315.432	514.882	567.543	107	299.613	559.883	615.898	532.545	459.179	548.179	593.651	204.753	488.422	615.883	505.527	534.234	413.335	455.805	495.669	529.005	77.2896	502.89	560.271	533.655	577.216
	CSID	Formula	Molecular Weight	Name	Structure	# References	DeltaMass [Da]
	7630	C4 H6 O3	102.032	Ethanoic anhydride	# ACD/Labs04111411492D 7 6 0 0 0 0 0 0 0 0 1 V2000 3.4555 -1.3315 0.0000 C 0 0 0 0 0 0 0 0 0 0 0 0 2.3037 -1.9950 0.0000 O 0 0 0 0 0 0 0 0 0 0 0 0 1.1518 -1.3315 0.0000 C 0 0 0 0 0 0 0 0 0 0 0 0 1.1518 0.0000 0.0000 O 0 0 0 0 0 0 0 0 0 0 0 0 3.4555 0.0000 0.0000 O 0 0 0 0 0 0 0 0 0 0 0 0 0.0000 -1.9950 0.0000 C 0 0 0 0 0 0 0 0 0 0 0 0 4.6073 -1.9950 0.0000 C 0 0 0 0 0 0 0 0 0 0 0 0 1 5 2 0 0 0 0 …	291	-0.000392267
	7636	C4 H6 O3	102.032	Propylene carbonate	# ACD/Labs04221415492D 7 7 0 0 0 0 0 0 0 0 1 V2000 2.1495 -2.1227 0.0000 O 0 0 0 0 0 0 0 0 0 0 0 0 0.0000 -2.1227 0.0000 O 0 0 0 0 0 0 0 0 0 0 0 0 1.0747 0.0000 0.0000 O 0 0 0 0 0 0 0 0 0 0 0 0 1.0747 -1.3423 0.0000 C 0 0 0 0 0 0 0 0 0 0 0 0 1.7392 -3.3848 0.0000 C 0 0 0 0 0 0 0 0 0 0 0 0 0.4103 -3.3848 0.0000 C 0 0 0 0 0 0 0 0 0 0 0 0 2.5196 -4.4595 0.0000 C 0 0 0 0 0 0 0 0 0 0 0 0 1 4 1 0 0 0 0…	238	-0.000392267
	94	C4 H6 O3	102.032	acetoacetic acid	# ACD/Labs04221415492D 7 6 0 0 0 0 0 0 0 0 1 V2000 3.4526 0.0000 0.0000 O 0 0 0 0 0 0 0 0 0 0 0 0 4.6469 -1.9935 0.0000 O 0 0 0 0 0 0 0 0 0 0 0 0 1.1942 -0.0651 0.0000 O 0 0 0 0 0 0 0 0 0 0 0 0 3.4526 -1.3290 0.0000 C 0 0 0 0 0 0 0 0 0 0 0 0 2.3234 -1.9935 0.0000 C 0 0 0 0 0 0 0 0 0 0 0 0 1.1942 -1.3941 0.0000 C 0 0 0 0 0 0 0 0 0 0 0 0 0.0000 -2.0586 0.0000 C 0 0 0 0 0 0 0 0 0 0 0 0 1 4 2 0 0 0 0…	228	-0.000392267
	57	C4 H6 O3	102.032	2-Oxobutyric acid	# ACD/Labs04221415492D 7 6 0 0 0 0 0 0 0 0 1 V2000 3.4227 0.0000 0.0000 O 0 0 0 0 0 0 0 0 0 0 0 0 4.5697 -1.9193 0.0000 O 0 0 0 0 0 0 0 0 0 0 0 0 2.3397 -3.3633 0.0000 O 0 0 0 0 0 0 0 0 0 0 0 0 2.2803 -1.9193 0.0000 C 0 0 0 0 0 0 0 0 0 0 0 0 3.4273 -1.2612 0.0000 C 0 0 0 0 0 0 0 0 0 0 0 0 1.1424 -1.2612 0.0000 C 0 0 0 0 0 0 0 0 0 0 0 0 0.0000 -1.9193 0.0000 C 0 0 0 0 0 0 0 0 0 0 0 0 1 5 2 0 0 0 0…	204	-0.000392267
	1080	C4 H6 O3	102.032	Succinic semialdehyde	# ACD/Labs04221415492D 7 6 0 0 0 0 0 0 0 0 1 V2000 4.6069 0.0000 0.0000 O 0 0 0 0 0 0 0 0 0 0 0 0 5.7658 -1.9950 0.0000 O 0 0 0 0 0 0 0 0 0 0 0 0 0.0000 -1.3377 0.0000 O 0 0 0 0 0 0 0 0 0 0 0 0 4.6069 -1.3261 0.0000 C 0 0 0 0 0 0 0 0 0 0 0 0 3.4537 -1.9950 0.0000 C 0 0 0 0 0 0 0 0 0 0 0 0 2.3005 -1.3377 0.0000 C 0 0 0 0 0 0 0 0 0 0 0 0 1.1532 -2.0007 0.0000 C 0 0 0 0 0 0 0 0 0 0 0 0 1 4 2 0 0 0 0…	87	-0.000392267
	4825947	C4 H6 O3	102.032	4-Hydroxy-but-2-enoic acid	# CDK 07291013552D 7 6 0 0 0 0 999 V2000 2.0625 0.7145 0.0000 O 0 0 0 0 0 0 0 0 0 0 0 0 1.2375 0.7145 0.0000 C 0 0 0 0 0 0 0 0 0 0 0 0 0.8250 0.0000 0.0000 C 0 0 0 0 0 0 0 0 0 0 0 0 0.0000 0.0000 0.0000 C 0 0 0 0 0 0 0 0 0 0 0 0 -0.4125 -0.7145 0.0000 C 0 0 0 0 0 0 0 0 0 0 0 0 0.0000 -1.4289 0.0000 O 0 0 0 0 0 0 0 0 0 0 0 0 -1.2375 -0.7145 0.0000 O 0 0 0 0 0 0 0 0 0 0 0 0 1 2 1 0 0 0 0 2 3 1 0 0 …	48	-0.000392267
	290	C4 H6 O3	102.032	2-Methyl-3-oxopropanoic acid	# ACD/Labs04221415492D 7 6 0 0 0 0 0 0 0 0 1 V2000 1.1571 0.0000 0.0000 O 0 0 0 0 0 0 0 0 0 0 0 0 0.0000 -1.9961 0.0000 O 0 0 0 0 0 0 0 0 0 0 0 0 4.6100 -1.9961 0.0000 O 0 0 0 0 0 0 0 0 0 0 0 0 2.3050 -1.9961 0.0000 C 0 0 0 0 0 0 0 0 0 0 0 0 1.1571 -1.3323 0.0000 C 0 0 0 0 0 0 0 0 0 0 0 0 3.4529 -1.3323 0.0000 C 0 0 0 0 0 0 0 0 0 0 0 0 2.3050 -3.3238 0.0000 C 0 0 0 0 0 0 0 0 0 0 0 0 1 5 2 0 0 0 0…	21	-0.000392267
	4575365	C4 H6 O3	102.032	(2S)-2-Methyl-3-oxopropanoic acid	# ACD/Labs04221415492D 7 6 0 0 1 0 0 0 0 0 1 V2000 2.3713 0.0000 0.0000 O 0 0 0 0 0 0 0 0 0 0 0 0 3.4617 -1.9905 0.0000 O 0 0 0 0 0 0 0 0 0 0 0 0 0.0000 -0.0104 0.0000 O 0 0 0 0 0 0 0 0 0 0 0 0 1.1562 -2.0009 0.0000 C 0 0 0 0 0 0 0 0 0 0 0 0 2.3089 -1.3362 0.0000 C 0 0 0 0 0 0 0 0 0 0 0 0 0.0069 -1.3431 0.0000 C 0 0 0 0 0 0 0 0 0 0 0 0 1.1527 -3.3301 0.0000 C 0 0 0 0 0 0 0 0 0 0 0 0 1 5 2 0 0 0 0…	9	-0.000392267
FALSE		102.032	1.519	8607.4	8	0	0		FALSE	4271.09	5708.77	4465.33	6608.5	3969.76	226.771	1046.07	894.93	1067.83	227.394	2545.3	2418.71	2521.27	2931.77	3722.2	226.957	446.898	278.321	224.308	283.618	1502.27	1511.77	1881.84	3683.18	2249.29	268.512	223.688	369.125	241.243	224.481	1842.4	4927.06	3077.43	3553.29	8226.89	229.831	334.101	1009.6	482.695	227.16
	CSID	Formula	Molecular Weight	Name	Structure	# References	DeltaMass [Da]
	7630	C4 H6 O3	102.032	Ethanoic anhydride	# ACD/Labs04111411492D 7 6 0 0 0 0 0 0 0 0 1 V2000 3.4555 -1.3315 0.0000 C 0 0 0 0 0 0 0 0 0 0 0 0 2.3037 -1.9950 0.0000 O 0 0 0 0 0 0 0 0 0 0 0 0 1.1518 -1.3315 0.0000 C 0 0 0 0 0 0 0 0 0 0 0 0 1.1518 0.0000 0.0000 O 0 0 0 0 0 0 0 0 0 0 0 0 3.4555 0.0000 0.0000 O 0 0 0 0 0 0 0 0 0 0 0 0 0.0000 -1.9950 0.0000 C 0 0 0 0 0 0 0 0 0 0 0 0 4.6073 -1.9950 0.0000 C 0 0 0 0 0 0 0 0 0 0 0 0 1 5 2 0 0 0 0 …	291	-0.000397153
	7636	C4 H6 O3	102.032	Propylene carbonate	# ACD/Labs04221415492D 7 7 0 0 0 0 0 0 0 0 1 V2000 2.1495 -2.1227 0.0000 O 0 0 0 0 0 0 0 0 0 0 0 0 0.0000 -2.1227 0.0000 O 0 0 0 0 0 0 0 0 0 0 0 0 1.0747 0.0000 0.0000 O 0 0 0 0 0 0 0 0 0 0 0 0 1.0747 -1.3423 0.0000 C 0 0 0 0 0 0 0 0 0 0 0 0 1.7392 -3.3848 0.0000 C 0 0 0 0 0 0 0 0 0 0 0 0 0.4103 -3.3848 0.0000 C 0 0 0 0 0 0 0 0 0 0 0 0 2.5196 -4.4595 0.0000 C 0 0 0 0 0 0 0 0 0 0 0 0 1 4 1 0 0 0 0…	238	-0.000397153
	94	C4 H6 O3	102.032	acetoacetic acid	# ACD/Labs04221415492D 7 6 0 0 0 0 0 0 0 0 1 V2000 3.4526 0.0000 0.0000 O 0 0 0 0 0 0 0 0 0 0 0 0 4.6469 -1.9935 0.0000 O 0 0 0 0 0 0 0 0 0 0 0 0 1.1942 -0.0651 0.0000 O 0 0 0 0 0 0 0 0 0 0 0 0 3.4526 -1.3290 0.0000 C 0 0 0 0 0 0 0 0 0 0 0 0 2.3234 -1.9935 0.0000 C 0 0 0 0 0 0 0 0 0 0 0 0 1.1942 -1.3941 0.0000 C 0 0 0 0 0 0 0 0 0 0 0 0 0.0000 -2.0586 0.0000 C 0 0 0 0 0 0 0 0 0 0 0 0 1 4 2 0 0 0 0…	228	-0.000397153
	57	C4 H6 O3	102.032	2-Oxobutyric acid	# ACD/Labs04221415492D 7 6 0 0 0 0 0 0 0 0 1 V2000 3.4227 0.0000 0.0000 O 0 0 0 0 0 0 0 0 0 0 0 0 4.5697 -1.9193 0.0000 O 0 0 0 0 0 0 0 0 0 0 0 0 2.3397 -3.3633 0.0000 O 0 0 0 0 0 0 0 0 0 0 0 0 2.2803 -1.9193 0.0000 C 0 0 0 0 0 0 0 0 0 0 0 0 3.4273 -1.2612 0.0000 C 0 0 0 0 0 0 0 0 0 0 0 0 1.1424 -1.2612 0.0000 C 0 0 0 0 0 0 0 0 0 0 0 0 0.0000 -1.9193 0.0000 C 0 0 0 0 0 0 0 0 0 0 0 0 1 5 2 0 0 0 0…	204	-0.000397153
	1080	C4 H6 O3	102.032	Succinic semialdehyde	# ACD/Labs04221415492D 7 6 0 0 0 0 0 0 0 0 1 V2000 4.6069 0.0000 0.0000 O 0 0 0 0 0 0 0 0 0 0 0 0 5.7658 -1.9950 0.0000 O 0 0 0 0 0 0 0 0 0 0 0 0 0.0000 -1.3377 0.0000 O 0 0 0 0 0 0 0 0 0 0 0 0 4.6069 -1.3261 0.0000 C 0 0 0 0 0 0 0 0 0 0 0 0 3.4537 -1.9950 0.0000 C 0 0 0 0 0 0 0 0 0 0 0 0 2.3005 -1.3377 0.0000 C 0 0 0 0 0 0 0 0 0 0 0 0 1.1532 -2.0007 0.0000 C 0 0 0 0 0 0 0 0 0 0 0 0 1 4 2 0 0 0 0…	87	-0.000397153
	4825947	C4 H6 O3	102.032	4-Hydroxy-but-2-enoic acid	# CDK 07291013552D 7 6 0 0 0 0 999 V2000 2.0625 0.7145 0.0000 O 0 0 0 0 0 0 0 0 0 0 0 0 1.2375 0.7145 0.0000 C 0 0 0 0 0 0 0 0 0 0 0 0 0.8250 0.0000 0.0000 C 0 0 0 0 0 0 0 0 0 0 0 0 0.0000 0.0000 0.0000 C 0 0 0 0 0 0 0 0 0 0 0 0 -0.4125 -0.7145 0.0000 C 0 0 0 0 0 0 0 0 0 0 0 0 0.0000 -1.4289 0.0000 O 0 0 0 0 0 0 0 0 0 0 0 0 -1.2375 -0.7145 0.0000 O 0 0 0 0 0 0 0 0 0 0 0 0 1 2 1 0 0 0 0 2 3 1 0 0 …	48	-0.000397153
	290	C4 H6 O3	102.032	2-Methyl-3-oxopropanoic acid	# ACD/Labs04221415492D 7 6 0 0 0 0 0 0 0 0 1 V2000 1.1571 0.0000 0.0000 O 0 0 0 0 0 0 0 0 0 0 0 0 0.0000 -1.9961 0.0000 O 0 0 0 0 0 0 0 0 0 0 0 0 4.6100 -1.9961 0.0000 O 0 0 0 0 0 0 0 0 0 0 0 0 2.3050 -1.9961 0.0000 C 0 0 0 0 0 0 0 0 0 0 0 0 1.1571 -1.3323 0.0000 C 0 0 0 0 0 0 0 0 0 0 0 0 3.4529 -1.3323 0.0000 C 0 0 0 0 0 0 0 0 0 0 0 0 2.3050 -3.3238 0.0000 C 0 0 0 0 0 0 0 0 0 0 0 0 1 5 2 0 0 0 0…	21	-0.000397153
	4575365	C4 H6 O3	102.032	(2S)-2-Methyl-3-oxopropanoic acid	# ACD/Labs04221415492D 7 6 0 0 1 0 0 0 0 0 1 V2000 2.3713 0.0000 0.0000 O 0 0 0 0 0 0 0 0 0 0 0 0 3.4617 -1.9905 0.0000 O 0 0 0 0 0 0 0 0 0 0 0 0 0.0000 -0.0104 0.0000 O 0 0 0 0 0 0 0 0 0 0 0 0 1.1562 -2.0009 0.0000 C 0 0 0 0 0 0 0 0 0 0 0 0 2.3089 -1.3362 0.0000 C 0 0 0 0 0 0 0 0 0 0 0 0 0.0069 -1.3431 0.0000 C 0 0 0 0 0 0 0 0 0 0 0 0 1.1527 -3.3301 0.0000 C 0 0 0 0 0 0 0 0 0 0 0 0 1 5 2 0 0 0 0…	9	-0.000397153
FALSE		103.965	0.8	30616.6	0	0	0		FALSE	22251	1704.75	20872.3	21496.2	19653.3	25197.4	28443.5	29069.2	25404.4	13924.8	27584.8	20682.6	20087.3	18207.3	18578.1	25668.8	26282	29040.6	23630	26110	19475	21248.5	20571.6	19394.1	27410.6	25703.2	540.98	25846.6	30616.6	29342.7	19082.5	22770.1	18882.1	21348.7	21419.5	23856.3	27480.8	28640.9	30055.5	24208.2
FALSE	C4 H8 O3	104.048	1.921	71874.1	13	0	9		FALSE	56927.2	38518.3	29747	30223.7	43470.2	4705.94	17188.9	3710.45	4855.91	910.701	43962	26838.3	30925.5	29954.1	35978.1	3027.14	9219.16	3475.97	1994.88	925.931	4340.47	14895.6	6440	22634.9	9089.08	7231.82	222.174	4485.46	17149.1	4956.19	14181	56572.1	37920.8	67573.8	55341.8	5888.38	2927.1	9494.12	1278.38	975.644
	CSID	Formula	Molecular Weight	Name	Structure	# References	DeltaMass [Da]
	9984	C4 H8 O3	104.047	Gamma-Hydroxybutyric acid	# ACD/Labs04221415492D 7 6 0 0 0 0 0 0 0 0 1 V2000 4.4666 0.0000 0.0000 O 0 0 0 0 0 0 0 0 0 0 0 0 5.5973 -2.1326 0.0000 O 0 0 0 0 0 0 0 0 0 0 0 0 0.0000 -1.4665 0.0000 O 0 0 0 0 0 0 0 0 0 0 0 0 4.4666 -1.4665 0.0000 C 0 0 0 0 0 0 0 0 0 0 0 0 3.3304 -2.1326 0.0000 C 0 0 0 0 0 0 0 0 0 0 0 0 2.1997 -1.4665 0.0000 C 0 0 0 0 0 0 0 0 0 0 0 0 1.0635 -2.1326 0.0000 C 0 0 0 0 0 0 0 0 0 0 0 0 1 4 2 0 0 0 0…	904	-0.000295781
	428	C4 H8 O3	104.047	Beta-Hydroxybutyric acid	# ACD/Labs04111411492D 7 6 0 0 0 0 0 0 0 0 1 V2000 3.4555 -1.3361 0.0000 C 0 0 0 0 0 0 0 0 0 0 0 0 2.3036 -1.9950 0.0000 C 0 0 0 0 0 0 0 0 0 0 0 0 1.1518 -1.3361 0.0000 C 0 0 0 0 0 0 0 0 0 0 0 0 0.0000 -1.9950 0.0000 C 0 0 0 0 0 0 0 0 0 0 0 0 3.4555 0.0000 0.0000 O 0 0 0 0 0 0 0 0 0 0 0 0 4.6073 -1.9950 0.0000 O 0 0 0 0 0 0 0 0 0 0 0 0 1.1518 0.0000 0.0000 O 0 0 0 0 0 0 0 0 0 0 0 0 1 2 1 0 0 0 0 …	754	-0.000295781
	11181	C4 H8 O3	104.047	2-Hydroxyisobutyric acid	# ACD/Labs04111411492D 7 6 0 0 0 0 0 0 0 0 1 V2000 1.1591 -1.9930 0.0000 C 0 0 0 0 0 0 0 0 0 0 0 0 2.3113 -1.3287 0.0000 C 0 0 0 0 0 0 0 0 0 0 0 0 3.4601 -1.9930 0.0000 O 0 0 0 0 0 0 0 0 0 0 0 0 2.3113 0.0000 0.0000 O 0 0 0 0 0 0 0 0 0 0 0 0 0.0000 -1.3356 0.0000 O 0 0 0 0 0 0 0 0 0 0 0 0 1.8304 -3.1417 0.0000 C 0 0 0 0 0 0 0 0 0 0 0 0 0.4982 -3.1487 0.0000 C 0 0 0 0 0 0 0 0 0 0 0 0 1 2 1 0 0 0 0…	252	-0.000295781
	10792	C4 H8 O3	104.047	Hydroxybutyric acid	# ACD/Labs04111411492D 7 6 0 0 0 0 0 0 0 0 1 V2000 4.6073 -1.9950 0.0000 O 0 0 0 0 0 0 0 0 0 0 0 0 3.4555 -1.3315 0.0000 C 0 0 0 0 0 0 0 0 0 0 0 0 2.3037 -1.9950 0.0000 C 0 0 0 0 0 0 0 0 0 0 0 0 1.1518 -1.3315 0.0000 C 0 0 0 0 0 0 0 0 0 0 0 0 0.0000 -1.9950 0.0000 C 0 0 0 0 0 0 0 0 0 0 0 0 3.4555 0.0000 0.0000 O 0 0 0 0 0 0 0 0 0 0 0 0 2.3037 -3.3265 0.0000 O 0 0 0 0 0 0 0 0 0 0 0 0 1 2 1 0 0 0 0…	162	-0.000295781
	11798	C4 H8 O3	104.047	Ethoxyacetic acid	# ACD/Labs06251410082D 7 6 0 0 0 0 0 0 0 0 1 V2000 0.0000 -3.4537 0.0000 C 0 0 0 0 0 0 0 0 0 0 0 0 1.3304 -3.4537 0.0000 C 0 0 0 0 0 0 0 0 0 0 0 0 1.9956 -2.2989 0.0000 O 0 0 0 0 0 0 0 0 0 0 0 0 3.3260 -2.2989 0.0000 C 0 0 0 0 0 0 0 0 0 0 0 0 3.9912 -1.1495 0.0000 C 0 0 0 0 0 0 0 0 0 0 0 0 5.3216 -1.1495 0.0000 O 0 0 0 0 0 0 0 0 0 0 0 0 3.3260 0.0000 0.0000 O 0 0 0 0 0 0 0 0 0 0 0 0 1 2 1 0 0 0 0…	142	-0.000295781
	83181	C4 H8 O3	104.047	(R)-(-)-beta-Hydroxybutyric acid	MolHeader ELEMENTL01251713492D Dotmatics Elemental 7 6 0 0 1 0 999 V2000 0.0000 0.0000 0.0000 C 0 0 0 0 0 1.0000 0.0000 0.0000 C 0 0 0 0 0 1.5000 0.8660 0.0000 C 0 0 0 0 0 1.0000 1.7321 0.0000 C 0 0 0 0 0 0.0000 1.7321 0.0000 O 0 0 0 0 0 1.5000 2.5981 0.0000 O 0 0 0 0 0 1.5000 -0.8660 0.0000 O 0 0 0 0 0 1 2 1 0 0 0 2 3 1 0 0 0 2 7 1 6 0 0 3 4 1 0 0 0 4 5 2 0 0 0 4 6 1 0 0 0 M END	124	-0.000295781
	72706	C4 H8 O3	104.047	Methyl methoxyacetate	# ACD/Labs06251410102D 7 6 0 0 0 0 0 0 0 0 1 V2000 0.0000 -3.4549 0.0000 C 0 0 0 0 0 0 0 0 0 0 0 0 1.3285 -3.4549 0.0000 O 0 0 0 0 0 0 0 0 0 0 0 0 1.9947 -2.3019 0.0000 C 0 0 0 0 0 0 0 0 0 0 0 0 3.3232 -2.3019 0.0000 C 0 0 0 0 0 0 0 0 0 0 0 0 3.9895 -3.4549 0.0000 O 0 0 0 0 0 0 0 0 0 0 0 0 3.9895 -1.1530 0.0000 O 0 0 0 0 0 0 0 0 0 0 0 0 3.3232 0.0000 0.0000 C 0 0 0 0 0 0 0 0 0 0 0 0 1 2 1 0 0 0 0…	100	-0.000295781
	72494	C4 H8 O3	104.047	Methyl 3-hydroxypropanoate	# ACD/Labs06251410102D 7 6 0 0 0 0 0 0 0 0 1 V2000 0.6665 -3.4562 0.0000 C 0 0 0 0 0 0 0 0 0 0 0 0 1.9955 -3.4562 0.0000 O 0 0 0 0 0 0 0 0 0 0 0 0 2.6620 -2.3028 0.0000 C 0 0 0 0 0 0 0 0 0 0 0 0 3.9910 -2.3028 0.0000 O 0 0 0 0 0 0 0 0 0 0 0 0 1.9955 -1.1534 0.0000 C 0 0 0 0 0 0 0 0 0 0 0 0 0.6665 -1.1534 0.0000 C 0 0 0 0 0 0 0 0 0 0 0 0 0.0000 0.0000 0.0000 O 0 0 0 0 0 0 0 0 0 0 0 0 1 2 1 0 0 0 0…	97	-0.000295781
	389701	C4 H8 O3	104.047	(S)-(+)-alpha-hydroxybutyric acid	# ACD/Labs04221415492D 7 6 0 0 1 0 0 0 0 0 1 V2000 3.4472 0.0000 0.0000 O 0 0 0 0 0 0 0 0 0 0 0 0 4.6086 -1.9909 0.0000 O 0 0 0 0 0 0 0 0 0 0 0 0 2.2951 -3.3320 0.0000 O 0 0 0 0 0 0 0 0 0 0 0 0 2.3043 -1.9955 0.0000 C 0 0 0 0 0 0 0 0 0 0 0 0 3.4564 -1.3319 0.0000 C 0 0 0 0 0 0 0 0 0 0 0 0 1.1521 -1.3411 0.0000 C 0 0 0 0 0 0 0 0 0 0 0 0 0.0000 -2.0047 0.0000 C 0 0 0 0 0 0 0 0 0 0 0 0 1 5 2 0 0 0 0…	80	-0.000295781
	85121	C4 H8 O3	104.047	L-(+)-3-hydroxybutyric acid	# ACD/Labs06251410052D 8 7 0 0 1 0 0 0 0 0 1 V2000 0.0000 -2.3046 0.0000 C 0 0 0 0 0 0 0 0 0 0 0 0 1.3315 -2.3046 0.0000 C 0 0 0 0 0 0 0 0 0 0 0 0 1.3315 -3.6361 0.0000 H 0 0 0 0 0 0 0 0 0 0 0 0 1.3315 -0.9777 0.0000 O 0 0 0 0 0 0 0 0 0 0 0 0 2.6584 -2.3046 0.0000 C 0 0 0 0 0 0 0 0 0 0 0 0 3.3242 -1.1546 0.0000 C 0 0 0 0 0 0 0 0 0 0 0 0 4.6557 -1.1546 0.0000 O 0 0 0 0 0 0 0 0 0 0 0 0 2.6584 0.000…	74	-0.000295781
	85	C4 H8 O3	104.047	3-Hydroxy-2-methylpropanoic acid	# ACD/Labs04221415492D 7 6 0 0 0 0 0 0 0 0 1 V2000 3.4515 0.0000 0.0000 O 0 0 0 0 0 0 0 0 0 0 0 0 4.6020 -2.0065 0.0000 O 0 0 0 0 0 0 0 0 0 0 0 0 0.0000 -2.0065 0.0000 O 0 0 0 0 0 0 0 0 0 0 0 0 2.2964 -2.0065 0.0000 C 0 0 0 0 0 0 0 0 0 0 0 0 3.4515 -1.3392 0.0000 C 0 0 0 0 0 0 0 0 0 0 0 0 1.1551 -1.3392 0.0000 C 0 0 0 0 0 0 0 0 0 0 0 0 2.2964 -3.3272 0.0000 C 0 0 0 0 0 0 0 0 0 0 0 0 1 5 2 0 0 0 0…	70	-0.000295781
	389707	C4 H8 O3	104.047	(S)-b-Hydroxyisobutyric acid	# ACD/Labs06251410052D 8 7 0 0 1 0 0 0 0 0 1 V2000 0.0000 -1.9958 0.0000 C 0 0 0 0 0 0 0 0 0 0 0 0 1.3305 -1.9958 0.0000 C 0 0 0 0 0 0 0 0 0 0 0 0 1.3305 -3.3263 0.0000 H 0 0 0 0 0 0 0 0 0 0 0 0 1.3305 -0.6653 0.0000 C 0 0 0 0 0 0 0 0 0 0 0 0 2.4814 0.0000 0.0000 O 0 0 0 0 0 0 0 0 0 0 0 0 2.6610 -1.9958 0.0000 C 0 0 0 0 0 0 0 0 0 0 0 0 3.3263 -3.1466 0.0000 O 0 0 0 0 0 0 0 0 0 0 0 0 3.3263 -0.844…	49	-0.000295781
	9392288	C4 H8 O3	104.047	R-b-Hydroxyisobutyric acid	# ACD/Labs06251410132D 8 7 0 0 1 0 0 0 0 0 1 V2000 0.0000 -3.4550 0.0000 O 0 0 0 0 0 0 0 0 0 0 0 0 1.3286 -3.4550 0.0000 C 0 0 0 0 0 0 0 0 0 0 0 0 1.9948 -2.3020 0.0000 C 0 0 0 0 0 0 0 0 0 0 0 0 3.1478 -2.9683 0.0000 H 0 0 0 0 0 0 0 0 0 0 0 0 2.6611 -1.1530 0.0000 C 0 0 0 0 0 0 0 0 0 0 0 0 3.9896 -1.1530 0.0000 O 0 0 0 0 0 0 0 0 0 0 0 0 1.9948 0.0000 0.0000 O 0 0 0 0 0 0 0 0 0 0 0 0 0.8418 -1.639…	45	-0.000295781
FALSE	C4 H8 O3	104.048	1.579	539788	13	1	9	89.2	FALSE	379268	410849	372665	539788	75483.4	39931.7	58658.7	18754	78941.4	33769	320165	331512	360228	299046	63355.8	8437.5	37330.2	17141.2	25213.7	13297.5	87124.8	179523	77091.2	129661	82345.7	6640.69	366.918	43257.4	24782.4	10579.2	221277	446474	318300	444067	435461	15489	15835.1	53067.8	36057.4	28365.2
	CSID	Formula	Molecular Weight	Name	Structure	# References	DeltaMass [Da]
	9984	C4 H8 O3	104.047	Gamma-Hydroxybutyric acid	# ACD/Labs04221415492D 7 6 0 0 0 0 0 0 0 0 1 V2000 4.4666 0.0000 0.0000 O 0 0 0 0 0 0 0 0 0 0 0 0 5.5973 -2.1326 0.0000 O 0 0 0 0 0 0 0 0 0 0 0 0 0.0000 -1.4665 0.0000 O 0 0 0 0 0 0 0 0 0 0 0 0 4.4666 -1.4665 0.0000 C 0 0 0 0 0 0 0 0 0 0 0 0 3.3304 -2.1326 0.0000 C 0 0 0 0 0 0 0 0 0 0 0 0 2.1997 -1.4665 0.0000 C 0 0 0 0 0 0 0 0 0 0 0 0 1.0635 -2.1326 0.0000 C 0 0 0 0 0 0 0 0 0 0 0 0 1 4 2 0 0 0 0…	904	-0.000418356
	428	C4 H8 O3	104.047	Beta-Hydroxybutyric acid	# ACD/Labs04111411492D 7 6 0 0 0 0 0 0 0 0 1 V2000 3.4555 -1.3361 0.0000 C 0 0 0 0 0 0 0 0 0 0 0 0 2.3036 -1.9950 0.0000 C 0 0 0 0 0 0 0 0 0 0 0 0 1.1518 -1.3361 0.0000 C 0 0 0 0 0 0 0 0 0 0 0 0 0.0000 -1.9950 0.0000 C 0 0 0 0 0 0 0 0 0 0 0 0 3.4555 0.0000 0.0000 O 0 0 0 0 0 0 0 0 0 0 0 0 4.6073 -1.9950 0.0000 O 0 0 0 0 0 0 0 0 0 0 0 0 1.1518 0.0000 0.0000 O 0 0 0 0 0 0 0 0 0 0 0 0 1 2 1 0 0 0 0 …	754	-0.000418356
	11181	C4 H8 O3	104.047	2-Hydroxyisobutyric acid	# ACD/Labs04111411492D 7 6 0 0 0 0 0 0 0 0 1 V2000 1.1591 -1.9930 0.0000 C 0 0 0 0 0 0 0 0 0 0 0 0 2.3113 -1.3287 0.0000 C 0 0 0 0 0 0 0 0 0 0 0 0 3.4601 -1.9930 0.0000 O 0 0 0 0 0 0 0 0 0 0 0 0 2.3113 0.0000 0.0000 O 0 0 0 0 0 0 0 0 0 0 0 0 0.0000 -1.3356 0.0000 O 0 0 0 0 0 0 0 0 0 0 0 0 1.8304 -3.1417 0.0000 C 0 0 0 0 0 0 0 0 0 0 0 0 0.4982 -3.1487 0.0000 C 0 0 0 0 0 0 0 0 0 0 0 0 1 2 1 0 0 0 0…	252	-0.000418356
	10792	C4 H8 O3	104.047	Hydroxybutyric acid	# ACD/Labs04111411492D 7 6 0 0 0 0 0 0 0 0 1 V2000 4.6073 -1.9950 0.0000 O 0 0 0 0 0 0 0 0 0 0 0 0 3.4555 -1.3315 0.0000 C 0 0 0 0 0 0 0 0 0 0 0 0 2.3037 -1.9950 0.0000 C 0 0 0 0 0 0 0 0 0 0 0 0 1.1518 -1.3315 0.0000 C 0 0 0 0 0 0 0 0 0 0 0 0 0.0000 -1.9950 0.0000 C 0 0 0 0 0 0 0 0 0 0 0 0 3.4555 0.0000 0.0000 O 0 0 0 0 0 0 0 0 0 0 0 0 2.3037 -3.3265 0.0000 O 0 0 0 0 0 0 0 0 0 0 0 0 1 2 1 0 0 0 0…	162	-0.000418356
	11798	C4 H8 O3	104.047	Ethoxyacetic acid	# ACD/Labs06251410082D 7 6 0 0 0 0 0 0 0 0 1 V2000 0.0000 -3.4537 0.0000 C 0 0 0 0 0 0 0 0 0 0 0 0 1.3304 -3.4537 0.0000 C 0 0 0 0 0 0 0 0 0 0 0 0 1.9956 -2.2989 0.0000 O 0 0 0 0 0 0 0 0 0 0 0 0 3.3260 -2.2989 0.0000 C 0 0 0 0 0 0 0 0 0 0 0 0 3.9912 -1.1495 0.0000 C 0 0 0 0 0 0 0 0 0 0 0 0 5.3216 -1.1495 0.0000 O 0 0 0 0 0 0 0 0 0 0 0 0 3.3260 0.0000 0.0000 O 0 0 0 0 0 0 0 0 0 0 0 0 1 2 1 0 0 0 0…	142	-0.000418356
	83181	C4 H8 O3	104.047	(R)-(-)-beta-Hydroxybutyric acid	MolHeader ELEMENTL01251713492D Dotmatics Elemental 7 6 0 0 1 0 999 V2000 0.0000 0.0000 0.0000 C 0 0 0 0 0 1.0000 0.0000 0.0000 C 0 0 0 0 0 1.5000 0.8660 0.0000 C 0 0 0 0 0 1.0000 1.7321 0.0000 C 0 0 0 0 0 0.0000 1.7321 0.0000 O 0 0 0 0 0 1.5000 2.5981 0.0000 O 0 0 0 0 0 1.5000 -0.8660 0.0000 O 0 0 0 0 0 1 2 1 0 0 0 2 3 1 0 0 0 2 7 1 6 0 0 3 4 1 0 0 0 4 5 2 0 0 0 4 6 1 0 0 0 M END	124	-0.000418356
	72706	C4 H8 O3	104.047	Methyl methoxyacetate	# ACD/Labs06251410102D 7 6 0 0 0 0 0 0 0 0 1 V2000 0.0000 -3.4549 0.0000 C 0 0 0 0 0 0 0 0 0 0 0 0 1.3285 -3.4549 0.0000 O 0 0 0 0 0 0 0 0 0 0 0 0 1.9947 -2.3019 0.0000 C 0 0 0 0 0 0 0 0 0 0 0 0 3.3232 -2.3019 0.0000 C 0 0 0 0 0 0 0 0 0 0 0 0 3.9895 -3.4549 0.0000 O 0 0 0 0 0 0 0 0 0 0 0 0 3.9895 -1.1530 0.0000 O 0 0 0 0 0 0 0 0 0 0 0 0 3.3232 0.0000 0.0000 C 0 0 0 0 0 0 0 0 0 0 0 0 1 2 1 0 0 0 0…	100	-0.000418356
	72494	C4 H8 O3	104.047	Methyl 3-hydroxypropanoate	# ACD/Labs06251410102D 7 6 0 0 0 0 0 0 0 0 1 V2000 0.6665 -3.4562 0.0000 C 0 0 0 0 0 0 0 0 0 0 0 0 1.9955 -3.4562 0.0000 O 0 0 0 0 0 0 0 0 0 0 0 0 2.6620 -2.3028 0.0000 C 0 0 0 0 0 0 0 0 0 0 0 0 3.9910 -2.3028 0.0000 O 0 0 0 0 0 0 0 0 0 0 0 0 1.9955 -1.1534 0.0000 C 0 0 0 0 0 0 0 0 0 0 0 0 0.6665 -1.1534 0.0000 C 0 0 0 0 0 0 0 0 0 0 0 0 0.0000 0.0000 0.0000 O 0 0 0 0 0 0 0 0 0 0 0 0 1 2 1 0 0 0 0…	97	-0.000418356
	389701	C4 H8 O3	104.047	(S)-(+)-alpha-hydroxybutyric acid	# ACD/Labs04221415492D 7 6 0 0 1 0 0 0 0 0 1 V2000 3.4472 0.0000 0.0000 O 0 0 0 0 0 0 0 0 0 0 0 0 4.6086 -1.9909 0.0000 O 0 0 0 0 0 0 0 0 0 0 0 0 2.2951 -3.3320 0.0000 O 0 0 0 0 0 0 0 0 0 0 0 0 2.3043 -1.9955 0.0000 C 0 0 0 0 0 0 0 0 0 0 0 0 3.4564 -1.3319 0.0000 C 0 0 0 0 0 0 0 0 0 0 0 0 1.1521 -1.3411 0.0000 C 0 0 0 0 0 0 0 0 0 0 0 0 0.0000 -2.0047 0.0000 C 0 0 0 0 0 0 0 0 0 0 0 0 1 5 2 0 0 0 0…	80	-0.000418356
	85121	C4 H8 O3	104.047	L-(+)-3-hydroxybutyric acid	# ACD/Labs06251410052D 8 7 0 0 1 0 0 0 0 0 1 V2000 0.0000 -2.3046 0.0000 C 0 0 0 0 0 0 0 0 0 0 0 0 1.3315 -2.3046 0.0000 C 0 0 0 0 0 0 0 0 0 0 0 0 1.3315 -3.6361 0.0000 H 0 0 0 0 0 0 0 0 0 0 0 0 1.3315 -0.9777 0.0000 O 0 0 0 0 0 0 0 0 0 0 0 0 2.6584 -2.3046 0.0000 C 0 0 0 0 0 0 0 0 0 0 0 0 3.3242 -1.1546 0.0000 C 0 0 0 0 0 0 0 0 0 0 0 0 4.6557 -1.1546 0.0000 O 0 0 0 0 0 0 0 0 0 0 0 0 2.6584 0.000…	74	-0.000418356
	85	C4 H8 O3	104.047	3-Hydroxy-2-methylpropanoic acid	# ACD/Labs04221415492D 7 6 0 0 0 0 0 0 0 0 1 V2000 3.4515 0.0000 0.0000 O 0 0 0 0 0 0 0 0 0 0 0 0 4.6020 -2.0065 0.0000 O 0 0 0 0 0 0 0 0 0 0 0 0 0.0000 -2.0065 0.0000 O 0 0 0 0 0 0 0 0 0 0 0 0 2.2964 -2.0065 0.0000 C 0 0 0 0 0 0 0 0 0 0 0 0 3.4515 -1.3392 0.0000 C 0 0 0 0 0 0 0 0 0 0 0 0 1.1551 -1.3392 0.0000 C 0 0 0 0 0 0 0 0 0 0 0 0 2.2964 -3.3272 0.0000 C 0 0 0 0 0 0 0 0 0 0 0 0 1 5 2 0 0 0 0…	70	-0.000418356
	389707	C4 H8 O3	104.047	(S)-b-Hydroxyisobutyric acid	# ACD/Labs06251410052D 8 7 0 0 1 0 0 0 0 0 1 V2000 0.0000 -1.9958 0.0000 C 0 0 0 0 0 0 0 0 0 0 0 0 1.3305 -1.9958 0.0000 C 0 0 0 0 0 0 0 0 0 0 0 0 1.3305 -3.3263 0.0000 H 0 0 0 0 0 0 0 0 0 0 0 0 1.3305 -0.6653 0.0000 C 0 0 0 0 0 0 0 0 0 0 0 0 2.4814 0.0000 0.0000 O 0 0 0 0 0 0 0 0 0 0 0 0 2.6610 -1.9958 0.0000 C 0 0 0 0 0 0 0 0 0 0 0 0 3.3263 -3.1466 0.0000 O 0 0 0 0 0 0 0 0 0 0 0 0 3.3263 -0.844…	49	-0.000418356
	9392288	C4 H8 O3	104.047	R-b-Hydroxyisobutyric acid	# ACD/Labs06251410132D 8 7 0 0 1 0 0 0 0 0 1 V2000 0.0000 -3.4550 0.0000 O 0 0 0 0 0 0 0 0 0 0 0 0 1.3286 -3.4550 0.0000 C 0 0 0 0 0 0 0 0 0 0 0 0 1.9948 -2.3020 0.0000 C 0 0 0 0 0 0 0 0 0 0 0 0 3.1478 -2.9683 0.0000 H 0 0 0 0 0 0 0 0 0 0 0 0 2.6611 -1.1530 0.0000 C 0 0 0 0 0 0 0 0 0 0 0 0 3.9896 -1.1530 0.0000 O 0 0 0 0 0 0 0 0 0 0 0 0 1.9948 0.0000 0.0000 O 0 0 0 0 0 0 0 0 0 0 0 0 0.8418 -1.639…	45	-0.000418356
FALSE		105.962	0.8	7450.07	0	0	0		FALSE	7061.18	7192.13	6999.85	7227.16	6920.19	6241.74	7320.91	6802.76	7036.96	3563.5	7173.14	7068.72	7070.38	6538.72	6905.07	5733.16	6662.26	7138.6	5104.88	5657.19	6468.74	6862.69	6697.88	6332.18	6411.34	6695.07	54.2676	6722.41	7061.41	7038.1	6226.54	6927.39	6671.81	7123.77	7168.34	5380.97	6830.63	6874.24	7279.93	6250.14
FALSE	C3 H6 O4	106.027	0.892	6496.99	3	0	10		FALSE	2522.84	2026.31	1963.46	1785.82	2273.94	2475.75	3184.02	4024.54	3451.32	1424.23	2765.43	2080.81	2643.44	2258.73	2262.84	2824.8	2960.65	4054.87	2163.79	3059.94	2215.33	2446.76	3002.53	2572.78	2295.6	4238.59	68.5184	3136.45	6496.99	3823.29	2551.74	3299.25	2034.86	3016.57	2550.11	1993.12	3071.18	3910.14	2450.04	3516.81
	CSID	Formula	Molecular Weight	Name	Structure	# References	DeltaMass [Da]
	732	C3 H6 O4	106.027	DL-Glyceric acid	# ACD/Labs06251410132D 7 6 0 0 0 0 0 0 0 0 1 V2000 0.0000 -2.3029 0.0000 O 0 0 0 0 0 0 0 0 0 0 0 0 1.3291 -2.3029 0.0000 C 0 0 0 0 0 0 0 0 0 0 0 0 1.9956 -1.1495 0.0000 C 0 0 0 0 0 0 0 0 0 0 0 0 3.3247 -1.1495 0.0000 C 0 0 0 0 0 0 0 0 0 0 0 0 3.9912 -2.3029 0.0000 O 0 0 0 0 0 0 0 0 0 0 0 0 3.9912 0.0000 0.0000 O 0 0 0 0 0 0 0 0 0 0 0 0 1.3291 0.0000 0.0000 O 0 0 0 0 0 0 0 0 0 0 0 0 1 2 1 0 0 0 0 …	172	-0.000427645
	388334	C3 H6 O4	106.027	D-(+)-Glyceric acid	# ACD/Labs04221415492D 7 6 0 0 1 0 0 0 0 0 1 V2000 1.1512 0.0000 0.0000 O 0 0 0 0 0 0 0 0 0 0 0 0 2.3069 -3.3292 0.0000 O 0 0 0 0 0 0 0 0 0 0 0 0 0.0000 -1.9984 0.0000 O 0 0 0 0 0 0 0 0 0 0 0 0 4.6047 -1.9984 0.0000 O 0 0 0 0 0 0 0 0 0 0 0 0 2.3069 -1.9984 0.0000 C 0 0 0 0 0 0 0 0 0 0 0 0 1.1512 -1.3354 0.0000 C 0 0 0 0 0 0 0 0 0 0 0 0 3.4535 -1.3354 0.0000 C 0 0 0 0 0 0 0 0 0 0 0 0 1 6 2 0 0 0 0…	52	-0.000427645
	4885497	C3 H6 O4	106.027	L-glyceric acid	# ACD/Labs06251410132D 8 7 0 0 1 0 0 0 0 0 1 V2000 0.0000 -3.4550 0.0000 O 0 0 0 0 0 0 0 0 0 0 0 0 1.3286 -3.4550 0.0000 C 0 0 0 0 0 0 0 0 0 0 0 0 1.9948 -2.3020 0.0000 C 0 0 0 0 0 0 0 0 0 0 0 0 3.1478 -2.9683 0.0000 H 0 0 0 0 0 0 0 0 0 0 0 0 0.8418 -1.6397 0.0000 O 0 0 0 0 0 0 0 0 0 0 0 0 2.6611 -1.1530 0.0000 C 0 0 0 0 0 0 0 0 0 0 0 0 3.9896 -1.1530 0.0000 O 0 0 0 0 0 0 0 0 0 0 0 0 1.9948 0.000…	26	-0.000427645
FALSE	C7 H8 O	108.058	4.114	31475.8	5	0	6		FALSE	4895.01	3104.63	4361.2	5395.48	5798.16	8586.6	6973.24	3529.08	6621.84	1730.85	2974.84	2726.99	6797.59	2178.32	2243.09	535.48	3017.94	4646.73	2039.39	4462.01	10062.9	2186.06	10061.7	7762.81	11492.1	8296.34	79.4039	7270.89	9693.35	5539.34	2284.4	3715.15	2940.19	241.449	3445.96	2520.78	4339.14	6020.42	7155.11	3227.31
	CSID	Formula	Molecular Weight	Name	Structure	# References	DeltaMass [Da]
	13839082	C7 H8 O	108.058	p-Cresol	# ACD/Labs04221415492D 8 8 0 0 0 0 0 0 0 0 1 V2000 1.1432 0.0000 0.0000 O 0 0 0 0 0 0 0 0 0 0 0 0 1.1485 -1.3240 0.0000 C 0 0 0 0 0 0 0 0 0 0 0 0 1.1485 -3.9986 0.0000 C 0 0 0 0 0 0 0 0 0 0 0 0 2.3024 -1.9834 0.0000 C 0 0 0 0 0 0 0 0 0 0 0 0 0.0000 -1.9834 0.0000 C 0 0 0 0 0 0 0 0 0 0 0 0 2.3024 -3.3180 0.0000 C 0 0 0 0 0 0 0 0 0 0 0 0 0.0000 -3.3180 0.0000 C 0 0 0 0 0 0 0 0 0 0 0 0 1.1432 -5.317…	1479	-0.000394362
	13860335	C7 H8 O	108.058	benzyl alcohol	# ACD/Labs06251410132D 8 8 0 0 0 0 0 0 0 0 1 V2000 3.9907 -3.4560 0.0000 O 0 0 0 0 0 0 0 0 0 0 0 0 2.6618 -3.4560 0.0000 C 0 0 0 0 0 0 0 0 0 0 0 0 1.9954 -2.3027 0.0000 C 0 0 0 0 0 0 0 0 0 0 0 0 2.6618 -1.1533 0.0000 C 0 0 0 0 0 0 0 0 0 0 0 0 1.9954 0.0000 0.0000 C 0 0 0 0 0 0 0 0 0 0 0 0 0.6665 0.0000 0.0000 C 0 0 0 0 0 0 0 0 0 0 0 0 0.0000 -1.1533 0.0000 C 0 0 0 0 0 0 0 0 0 0 0 0 0.6665 -2.3027…	791	-0.000394362
	13835772	C7 H8 O	108.058	2-Methylphenol	# ACD/Labs04221415492D 8 8 0 0 0 0 0 0 0 0 1 V2000 1.1428 0.0000 0.0000 O 0 0 0 0 0 0 0 0 0 0 0 0 1.1428 -1.3226 0.0000 C 0 0 0 0 0 0 0 0 0 0 0 0 2.3015 -1.9859 0.0000 C 0 0 0 0 0 0 0 0 0 0 0 0 0.0000 -1.9859 0.0000 C 0 0 0 0 0 0 0 0 0 0 0 0 2.3015 -3.3204 0.0000 C 0 0 0 0 0 0 0 0 0 0 0 0 0.0000 -3.3204 0.0000 C 0 0 0 0 0 0 0 0 0 0 0 0 1.1428 -3.9957 0.0000 C 0 0 0 0 0 0 0 0 0 0 0 0 3.4443 -1.318…	638	-0.000394362
	7238	C7 H8 O	108.058	Anisole	# ACD/Labs04221415492D 8 8 0 0 0 0 0 0 0 0 1 V2000 1.1497 -0.6688 0.0000 O 0 0 0 0 0 0 0 0 0 0 0 0 1.1543 -1.8734 0.0000 C 0 0 0 0 0 0 0 0 0 0 0 0 0.0000 -2.5376 0.0000 C 0 0 0 0 0 0 0 0 0 0 0 0 2.3315 -2.5376 0.0000 C 0 0 0 0 0 0 0 0 0 0 0 0 0.0000 -3.8934 0.0000 C 0 0 0 0 0 0 0 0 0 0 0 0 2.3315 -3.8934 0.0000 C 0 0 0 0 0 0 0 0 0 0 0 0 1.1543 -4.5805 0.0000 C 0 0 0 0 0 0 0 0 0 0 0 0 2.3040 0.000…	512	-0.000394362
	21105871	C7 H8 O	108.058	m-Cresol	# ACD/Labs04221415492D 8 8 0 0 0 0 0 0 0 0 1 V2000 1.1382 0.0000 0.0000 O 0 0 0 0 0 0 0 0 0 0 0 0 1.1422 -1.3180 0.0000 C 0 0 0 0 0 0 0 0 0 0 0 0 2.3044 -3.3189 0.0000 C 0 0 0 0 0 0 0 0 0 0 0 0 2.3044 -1.9809 0.0000 C 0 0 0 0 0 0 0 0 0 0 0 0 0.0000 -1.9809 0.0000 C 0 0 0 0 0 0 0 0 0 0 0 0 1.1422 -3.9938 0.0000 C 0 0 0 0 0 0 0 0 0 0 0 0 0.0000 -3.3189 0.0000 C 0 0 0 0 0 0 0 0 0 0 0 0 3.4467 -3.973…	386	-0.000394362
FALSE	C3 H8 Cl N O	109.029	4.727	2163.63	2	0	0		FALSE	88.846	278.555	225.062	283.331	323.255	88.7925	86.8019	87.4445	90.6034	88.5106	211.622	314.351	108.571	340.338	319.813	87.8894	175.238	89.2916	142.84	88.409	2163.63	893.217	2112	1816.32	1517.46	911.866	89.372	768.336	897.271	631.13	223.313	260.493	95.649	183.584	214.648	89.2993	89.0433	87.2657	88.5767	88.4925
	CSID	Formula	Molecular Weight	Name	Structure	# References	DeltaMass [Da]
	13623450	C6 H5 O2	109.029	(2-Hydroxyphenyl)oxidanyl	# ACLJDraw08091608112D 8 8 0 0 0 0 0 0 0 0999 V2000 -2.4649 0.0180 0.0000 C 0 0 0 0 0 0 0 0 0 0 0 0 -0.9877 0.0184 0.0000 C 0 0 0 0 0 0 0 0 0 0 0 0 -1.7249 0.4449 0.0000 C 0 0 0 0 0 0 0 0 0 0 0 0 -0.9877 -0.8361 0.0000 C 0 0 0 0 0 0 0 0 0 0 0 0 -2.4649 -0.8399 0.0000 C 0 0 0 0 0 0 0 0 0 0 0 0 -1.7230 -1.2625 0.0000 C 0 0 0 0 0 0 0 0 0 0 0 0 -0.2477 0.4456 0.0000 O 0 0 0 0 0 0 0 0 0 0 0 0 -0.2477 …	2	-0.000539427
	15602835	C6 H5 O2	109.029	(4-Hydroxyphenyl)oxidanyl	# ACD/Labs04221415492D 8 8 0 0 0 0 0 0 0 0 2 V2000 1.1515 -5.2819 0.0000 O 0 0 0 0 0 0 0 0 0 0 0 0 1.1515 0.0000 0.0000 O 0 0 0 0 0 0 0 0 0 0 0 0 1.1567 -3.9562 0.0000 C 0 0 0 0 0 0 0 0 0 0 0 0 1.1567 -1.2677 0.0000 C 0 0 0 0 0 0 0 0 0 0 0 0 2.3188 -3.2695 0.0000 C 0 0 0 0 0 0 0 0 0 0 0 0 2.3188 -1.9279 0.0000 C 0 0 0 0 0 0 0 0 0 0 0 0 0.0000 -3.2695 0.0000 C 0 0 0 0 0 0 0 0 0 0 0 0 0.0000 -1.927…	2	-0.000539427
FALSE	C6 H6 O2	110.037	3.659	20135.9	6	0	12		FALSE	533.786	108.853	299.939	169.029	109.709	966.687	882.086	1496.98	970.472	327.087	108.133	165.289	106.506	149.196	308.253	1008.79	1092.24	3694.09	653.081	4309.12	8966.44	2072.86	11961.8	5116.46	9926.98	9387.54	105.662	11157.8	16332.3	6982.68	3146.23	567.499	157.809	389.713	937.531	105.915	110.009	311.013	381.787	152.14
	CSID	Formula	Molecular Weight	Name	Structure	# References	DeltaMass [Da]
	13837760	C6 H6 O2	110.037	catechol	# ACD/Labs06251410132D 8 8 0 0 0 0 0 0 0 0 1 V2000 2.6604 -3.4550 0.0000 O 0 0 0 0 0 0 0 0 0 0 0 0 1.9936 -2.3045 0.0000 C 0 0 0 0 0 0 0 0 0 0 0 0 2.6604 -1.1505 0.0000 C 0 0 0 0 0 0 0 0 0 0 0 0 1.9936 0.0000 0.0000 C 0 0 0 0 0 0 0 0 0 0 0 0 0.6634 0.0000 0.0000 C 0 0 0 0 0 0 0 0 0 0 0 0 0.0000 -1.1505 0.0000 C 0 0 0 0 0 0 0 0 0 0 0 0 0.6634 -2.3045 0.0000 C 0 0 0 0 0 0 0 0 0 0 0 0 0.0000 -3.4550…	3656	-0.000400318
	764	C6 H6 O2	110.037	Hydroquinone	# ACD/Labs06251410132D 8 8 0 0 0 0 0 0 0 0 1 V2000 2.6588 -4.6080 0.0000 O 0 0 0 0 0 0 0 0 0 0 0 0 1.9953 -3.4560 0.0000 C 0 0 0 0 0 0 0 0 0 0 0 0 2.6588 -2.3040 0.0000 C 0 0 0 0 0 0 0 0 0 0 0 0 1.9953 -1.1520 0.0000 C 0 0 0 0 0 0 0 0 0 0 0 0 0.6635 -1.1520 0.0000 C 0 0 0 0 0 0 0 0 0 0 0 0 0.0000 0.0000 0.0000 O 0 0 0 0 0 0 0 0 0 0 0 0 0.0000 -2.3040 0.0000 C 0 0 0 0 0 0 0 0 0 0 0 0 0.6635 -3.456…	2724	-0.000400318
	4878	C6 H6 O2	110.037	Resorcinol	# ACD/Labs06251410132D 8 8 0 0 0 0 0 0 0 0 1 V2000 3.9907 -3.4560 0.0000 O 0 0 0 0 0 0 0 0 0 0 0 0 3.3243 -2.3027 0.0000 C 0 0 0 0 0 0 0 0 0 0 0 0 3.9907 -1.1533 0.0000 C 0 0 0 0 0 0 0 0 0 0 0 0 3.3243 0.0000 0.0000 C 0 0 0 0 0 0 0 0 0 0 0 0 1.9954 0.0000 0.0000 C 0 0 0 0 0 0 0 0 0 0 0 0 1.3289 -1.1533 0.0000 C 0 0 0 0 0 0 0 0 0 0 0 0 0.0000 -1.1533 0.0000 O 0 0 0 0 0 0 0 0 0 0 0 0 1.9954 -2.3027…	879	-0.000400318
	13849	C6 H6 O2	110.037	2-Acetylfuran	# ACD/Labs06251410052D 8 8 0 0 0 0 0 0 0 0 1 V2000 0.7842 -4.4056 0.0000 C 0 0 0 0 0 0 0 0 0 0 0 0 1.6741 -3.4187 0.0000 C 0 0 0 0 0 0 0 0 0 0 0 0 2.9782 -3.6919 0.0000 O 0 0 0 0 0 0 0 0 0 0 0 0 1.2644 -2.1543 0.0000 C 0 0 0 0 0 0 0 0 0 0 0 0 2.0442 -1.0750 0.0000 C 0 0 0 0 0 0 0 0 0 0 0 0 1.2644 0.0000 0.0000 C 0 0 0 0 0 0 0 0 0 0 0 0 0.0000 -0.4097 0.0000 C 0 0 0 0 0 0 0 0 0 0 0 0 0.0000 -1.740…	226	-0.000400318
	11600	C6 H6 O2	110.037	5-Methyl-2-furaldehyde	# ACD/Labs04221415492D 8 8 0 0 0 0 0 0 0 0 1 V2000 2.2285 0.0000 0.0000 O 0 0 0 0 0 0 0 0 0 0 0 0 5.5994 -0.7783 0.0000 O 0 0 0 0 0 0 0 0 0 0 0 0 3.3092 -0.7839 0.0000 C 0 0 0 0 0 0 0 0 0 0 0 0 1.1479 -0.7839 0.0000 C 0 0 0 0 0 0 0 0 0 0 0 0 2.8949 -2.0494 0.0000 C 0 0 0 0 0 0 0 0 0 0 0 0 1.5622 -2.0494 0.0000 C 0 0 0 0 0 0 0 0 0 0 0 0 4.4515 -0.1176 0.0000 C 0 0 0 0 0 0 0 0 0 0 0 0 0.0000 -0.117…	207	-0.000400318
	9587244	C6 H6 O2	110.037	(2Z,4E)-2,4-Hexadienedial	#11412357 -OEChem-02070712312D 14 13 0 0 0 0 0 0 0999 V2000 3.4030 1.3100 0.0000 O 0 0 0 0 0 0 0 0 0 0 0 0 6.0010 0.8100 0.0000 O 0 0 0 0 0 0 0 0 0 0 0 0 3.4030 -0.6900 0.0000 C 0 0 0 0 0 0 0 0 0 0 0 0 4.2690 -0.1900 0.0000 C 0 0 0 0 0 0 0 0 0 0 0 0 2.5369 -0.1900 0.0000 C 0 0 0 0 0 0 0 0 0 0 0 0 5.1350 -0.6900 0.0000 C 0 0 0 0 0 0 0 0 0 0 0 0 2.5369 0.8100 0.0000 C 0 0 0 0 0 0 0 0 0 0 0 0 6.0010…	5	-0.000400318
FALSE	C5 H4 O3	112.017	1.323	7039.65	4	0	2		FALSE	5150.23	4318.82	4310.98	3182.42	3818.58	3285.35	3060.82	3696.11	3189.05	2423.04	5127.78	4848.37	3856.18	3998.03	4083.81	2462.43	2825.02	2770.62	2866.72	2042.37	2847.31	4105.25	3048.32	2876.02	3463.62	2326.9	91.9827	2534.92	2639.3	2215.23	4457.05	3793.7	4238.09	4571.95	4116.89	2439.21	2491.19	3505.17	3197.65	3172.03
	CSID	Formula	Molecular Weight	Name	Structure	# References	DeltaMass [Da]
	10251740	C5 H4 O3	112.016	2-Furoic acid	# ACD/Labs02211713302D 8 8 0 0 0 0 0 0 0 0 1 V2000 4.4105 -2.1964 0.0000 O 0 0 0 0 0 0 0 0 0 0 0 0 3.4225 -1.3011 0.0000 C 0 0 0 0 0 0 0 0 0 0 0 0 3.7004 0.0000 0.0000 O 0 0 0 0 0 0 0 0 0 0 0 0 2.1567 -1.7113 0.0000 C 0 0 0 0 0 0 0 0 0 0 0 0 1.0717 -0.9306 0.0000 O 0 0 0 0 0 0 0 0 0 0 0 0 0.0000 -1.7113 0.0000 C 0 0 0 0 0 0 0 0 0 0 0 0 0.4102 -2.9727 0.0000 C 0 0 0 0 0 0 0 0 0 0 0 0 1.7377 -2.972…	289	-0.000462589
	9849	C5 H4 O3	112.016	3-Furoic acid	# ACD/Labs02211713402D 8 8 0 0 0 0 0 0 0 0 1 V2000 0.0000 -2.9916 0.0000 O 0 0 0 0 0 0 0 0 0 0 0 0 1.3267 -3.1217 0.0000 C 0 0 0 0 0 0 0 0 0 0 0 0 1.8730 -4.3357 0.0000 O 0 0 0 0 0 0 0 0 0 0 0 0 2.1028 -2.0421 0.0000 C 0 0 0 0 0 0 0 0 0 0 0 0 1.6736 -0.7804 0.0000 C 0 0 0 0 0 0 0 0 0 0 0 0 2.7488 0.0000 0.0000 O 0 0 0 0 0 0 0 0 0 0 0 0 3.8414 -0.7804 0.0000 C 0 0 0 0 0 0 0 0 0 0 0 0 3.4122 -2.042…	216	-0.000462589
	61438	C5 H4 O3	112.016	hydroxypyrone	# ACD/Labs06251410132D 8 8 0 0 0 0 0 0 0 0 1 V2000 2.6604 -3.4550 0.0000 O 0 0 0 0 0 0 0 0 0 0 0 0 1.9936 -2.3045 0.0000 C 0 0 0 0 0 0 0 0 0 0 0 0 2.6604 -1.1505 0.0000 C 0 0 0 0 0 0 0 0 0 0 0 0 1.9936 0.0000 0.0000 C 0 0 0 0 0 0 0 0 0 0 0 0 0.6634 0.0000 0.0000 C 0 0 0 0 0 0 0 0 0 0 0 0 0.0000 -1.1505 0.0000 O 0 0 0 0 0 0 0 0 0 0 0 0 0.6634 -2.3045 0.0000 C 0 0 0 0 0 0 0 0 0 0 0 0 0.0000 -3.4550…	96	-0.000462589
	15367214	C5 H4 O3	112.016	2,3-Dihydroxy-2,4-cyclopentadien-1-one	# ACD/Labs05030721052D 8 8 0 0 0 0 0 0 0 0 1 V2000 2.3411 -3.4169 0.0000 C 0 0 0 0 0 0 0 0 0 0 0 0 3.1214 -2.3411 0.0000 C 0 0 0 0 0 0 0 0 0 0 0 0 2.3411 -1.2652 0.0000 C 0 0 0 0 0 0 0 0 0 0 0 0 2.7540 0.0000 0.0000 O 0 0 0 0 0 0 0 0 0 0 0 0 1.0758 -1.6744 0.0000 C 0 0 0 0 0 0 0 0 0 0 0 0 1.0758 -3.0078 0.0000 C 0 0 0 0 0 0 0 0 0 0 0 0 0.0000 -3.7881 0.0000 O 0 0 0 0 0 0 0 0 0 0 0 0 0.0000 -0.894…	2	-0.000462589
FALSE	C5 H4 O3	112.017	0.889	7515.18	4	0	2		FALSE	1549.42	1411.87	1320.75	1370.48	1435.26	816.245	598.031	801.36	770.154	533.059	1804.11	1412.98	1721.71	1314.55	1355.27	724.634	585.969	534.066	756.577	472.556	675.104	967.411	584.419	785.836	653.96	704.372	69.7825	723.52	585.011	616.773	1408.72	2136.45	1543.4	1731.93	1429.55	458.907	505.548	943.977	737.67	727.734
	CSID	Formula	Molecular Weight	Name	Structure	# References	DeltaMass [Da]
	10251740	C5 H4 O3	112.016	2-Furoic acid	# ACD/Labs02211713302D 8 8 0 0 0 0 0 0 0 0 1 V2000 4.4105 -2.1964 0.0000 O 0 0 0 0 0 0 0 0 0 0 0 0 3.4225 -1.3011 0.0000 C 0 0 0 0 0 0 0 0 0 0 0 0 3.7004 0.0000 0.0000 O 0 0 0 0 0 0 0 0 0 0 0 0 2.1567 -1.7113 0.0000 C 0 0 0 0 0 0 0 0 0 0 0 0 1.0717 -0.9306 0.0000 O 0 0 0 0 0 0 0 0 0 0 0 0 0.0000 -1.7113 0.0000 C 0 0 0 0 0 0 0 0 0 0 0 0 0.4102 -2.9727 0.0000 C 0 0 0 0 0 0 0 0 0 0 0 0 1.7377 -2.972…	289	-0.000470827
	9849	C5 H4 O3	112.016	3-Furoic acid	# ACD/Labs02211713402D 8 8 0 0 0 0 0 0 0 0 1 V2000 0.0000 -2.9916 0.0000 O 0 0 0 0 0 0 0 0 0 0 0 0 1.3267 -3.1217 0.0000 C 0 0 0 0 0 0 0 0 0 0 0 0 1.8730 -4.3357 0.0000 O 0 0 0 0 0 0 0 0 0 0 0 0 2.1028 -2.0421 0.0000 C 0 0 0 0 0 0 0 0 0 0 0 0 1.6736 -0.7804 0.0000 C 0 0 0 0 0 0 0 0 0 0 0 0 2.7488 0.0000 0.0000 O 0 0 0 0 0 0 0 0 0 0 0 0 3.8414 -0.7804 0.0000 C 0 0 0 0 0 0 0 0 0 0 0 0 3.4122 -2.042…	216	-0.000470827
	61438	C5 H4 O3	112.016	hydroxypyrone	# ACD/Labs06251410132D 8 8 0 0 0 0 0 0 0 0 1 V2000 2.6604 -3.4550 0.0000 O 0 0 0 0 0 0 0 0 0 0 0 0 1.9936 -2.3045 0.0000 C 0 0 0 0 0 0 0 0 0 0 0 0 2.6604 -1.1505 0.0000 C 0 0 0 0 0 0 0 0 0 0 0 0 1.9936 0.0000 0.0000 C 0 0 0 0 0 0 0 0 0 0 0 0 0.6634 0.0000 0.0000 C 0 0 0 0 0 0 0 0 0 0 0 0 0.0000 -1.1505 0.0000 O 0 0 0 0 0 0 0 0 0 0 0 0 0.6634 -2.3045 0.0000 C 0 0 0 0 0 0 0 0 0 0 0 0 0.0000 -3.4550…	96	-0.000470827
	15367214	C5 H4 O3	112.016	2,3-Dihydroxy-2,4-cyclopentadien-1-one	# ACD/Labs05030721052D 8 8 0 0 0 0 0 0 0 0 1 V2000 2.3411 -3.4169 0.0000 C 0 0 0 0 0 0 0 0 0 0 0 0 3.1214 -2.3411 0.0000 C 0 0 0 0 0 0 0 0 0 0 0 0 2.3411 -1.2652 0.0000 C 0 0 0 0 0 0 0 0 0 0 0 0 2.7540 0.0000 0.0000 O 0 0 0 0 0 0 0 0 0 0 0 0 1.0758 -1.6744 0.0000 C 0 0 0 0 0 0 0 0 0 0 0 0 1.0758 -3.0078 0.0000 C 0 0 0 0 0 0 0 0 0 0 0 0 0.0000 -3.7881 0.0000 O 0 0 0 0 0 0 0 0 0 0 0 0 0.0000 -0.894…	2	-0.000470827
FALSE		113.993	0.758	379216	1	0	0		FALSE	170377	66582.6	72442.7	18173	177624	57044	61486.9	54793.9	49331.8	49227.9	59618.1	60978.1	54240.2	73331.2	16022.2	190906	59469.1	211788	71102.7	55086.7	61280.3	53849.8	179878	221847	57536	59524	34331.2	65203.7	63107.8	68107.7	63810.2	171682	65623.4	67093	262897	238366	59641.3	65478.9	70040.2	151654
	CSID	Formula	Molecular Weight	Name	Structure	# References	DeltaMass [Da]
	10239201	C2 H F3 O2	113.993	Trifluoroacetic acid	# ACD/Labs06251410132D 7 6 0 0 0 0 0 0 0 0 1 V2000 0.0000 -2.3045 0.0000 O 0 0 0 0 0 0 0 0 0 0 0 0 1.3302 -2.3045 0.0000 C 0 0 0 0 0 0 0 0 0 0 0 0 1.9936 -3.4550 0.0000 O 0 0 0 0 0 0 0 0 0 0 0 0 1.9936 -1.1505 0.0000 C 0 0 0 0 0 0 0 0 0 0 0 0 3.1475 -1.8174 0.0000 F 0 0 0 0 0 0 0 0 0 0 0 0 0.8430 -0.4872 0.0000 F 0 0 0 0 0 0 0 0 0 0 0 0 2.6604 0.0000 0.0000 F 0 0 0 0 0 0 0 0 0 0 0 0 1 2 1 0 0 0 0…	2045	-0.000449156
FALSE	C5 H6 O3	114.032	0.82	2119.27	4	0	10		FALSE	1058.77	845.224	899.282	870.685	871.03	800.951	858.622	617.512	610.454	203.749	819.773	1045.72	1025.21	727.61	738.28	430.054	846.309	956.886	684.306	400.699	993.976	1197.99	1085.18	774.064	810.536	815.443	243.669	767.85	972.945	842.05	998.468	800.095	557.812	835.349	961.051	526.61	793.321	914.184	822.672	801.727
	CSID	Formula	Molecular Weight	Name	Structure	# References	DeltaMass [Da]
	3757733	C5 H6 O3	114.032	4-hyroxy-5-methyl-3-furanone	# ACD/Labs06251410122D 8 8 0 0 0 0 0 0 0 0 1 V2000 2.7540 -3.7881 0.0000 O 0 0 0 0 0 0 0 0 0 0 0 0 2.3411 -2.5229 0.0000 C 0 0 0 0 0 0 0 0 0 0 0 0 3.1214 -1.4471 0.0000 C 0 0 0 0 0 0 0 0 0 0 0 0 2.3411 -0.3712 0.0000 O 0 0 0 0 0 0 0 0 0 0 0 0 1.0758 -0.7804 0.0000 C 0 0 0 0 0 0 0 0 0 0 0 0 1.0758 -2.1138 0.0000 C 0 0 0 0 0 0 0 0 0 0 0 0 0.0000 -2.8941 0.0000 O 0 0 0 0 0 0 0 0 0 0 0 0 0.0000 0.000…	110	-0.00053938
	951	C5 H6 O3	114.032	2-Oxo-4-pentenoic acid	# ACD/Labs04111411492D 8 7 0 0 0 0 0 0 0 0 1 V2000 3.4577 -1.9939 0.0000 C 0 0 0 0 0 0 0 0 0 0 0 0 4.6103 -1.3312 0.0000 C 0 0 0 0 0 0 0 0 0 0 0 0 5.7628 -1.9939 0.0000 O 0 0 0 0 0 0 0 0 0 0 0 0 2.3051 -1.3312 0.0000 C 0 0 0 0 0 0 0 0 0 0 0 0 1.1526 -1.9939 0.0000 C 0 0 0 0 0 0 0 0 0 0 0 0 0.0000 -1.3312 0.0000 C 0 0 0 0 0 0 0 0 0 0 0 0 4.6103 0.0000 0.0000 O 0 0 0 0 0 0 0 0 0 0 0 0 3.4577 -3.325…	27	-0.00053938
	4444490	C5 H6 O3	114.032	(2Z)-4-Oxo-2-pentenoic acid	# ACD/Labs04221415492D 8 7 0 0 0 0 0 0 0 0 1 V2000 2.3061 -2.6705 0.0000 O 0 0 0 0 0 0 0 0 0 0 0 0 0.0000 -2.6705 0.0000 O 0 0 0 0 0 0 0 0 0 0 0 0 3.4638 -1.9925 0.0000 O 0 0 0 0 0 0 0 0 0 0 0 0 1.1531 -2.0017 0.0000 C 0 0 0 0 0 0 0 0 0 0 0 0 1.1531 -0.6734 0.0000 C 0 0 0 0 0 0 0 0 0 0 0 0 2.3061 -0.0092 0.0000 C 0 0 0 0 0 0 0 0 0 0 0 0 3.4592 -0.6642 0.0000 C 0 0 0 0 0 0 0 0 0 0 0 0 4.6122 0.000…	9	-0.00053938
	4444060	C5 H6 O3	114.032	(2E)-2-Hydroxy-2,4-pentadienoic acid	# ACD/Labs04221415492D 8 7 0 0 0 0 0 0 0 0 1 V2000 2.3262 0.0000 0.0000 O 0 0 0 0 0 0 0 0 0 0 0 0 0.0000 -1.3056 0.0000 O 0 0 0 0 0 0 0 0 0 0 0 0 1.1401 -3.3146 0.0000 O 0 0 0 0 0 0 0 0 0 0 0 0 2.3124 -1.3378 0.0000 C 0 0 0 0 0 0 0 0 0 0 0 0 1.1539 -1.9906 0.0000 C 0 0 0 0 0 0 0 0 0 0 0 0 3.4617 -2.0228 0.0000 C 0 0 0 0 0 0 0 0 0 0 0 0 3.4617 -3.3514 0.0000 C 0 0 0 0 0 0 0 0 0 0 0 0 4.5973 -4.004…	6	-0.00053938
FALSE	C4 H4 O4	116.011	0.897	73060.7	4	0	30		FALSE	26944.1	28580.7	16933.2	31909.7	23312.6	2962.42	2690.38	3894.75	1274.08	1351.87	35198.2	26812	29907.4	20708	23261.9	4028.77	982.213	3440.8	4220.88	2060	11888.4	3396.61	4350.74	1569.75	1534.17	5951.77	171.69	3107.72	1840.13	4854.46	19550.3	34880.8	39618.7	39527.8	37593.9	1304.9	1115.51	1090.35	2197.99	5801.49
	CSID	Formula	Molecular Weight	Name	Structure	# References	DeltaMass [Da]
	392248	C4 H4 O4	116.011	Maleic acid	# ACD/Labs06251410052D 8 7 0 0 0 0 0 0 0 0 1 V2000 3.3250 0.0000 0.0000 C 0 0 0 0 0 0 0 0 0 0 0 0 1.9950 0.0000 0.0000 C 0 0 0 0 0 0 0 0 0 0 0 0 1.3300 -1.1491 0.0000 C 0 0 0 0 0 0 0 0 0 0 0 0 1.9950 -2.3036 0.0000 O 0 0 0 0 0 0 0 0 0 0 0 0 0.0000 -1.1491 0.0000 O 0 0 0 0 0 0 0 0 0 0 0 0 3.9900 -1.1491 0.0000 C 0 0 0 0 0 0 0 0 0 0 0 0 3.3250 -2.3036 0.0000 O 0 0 0 0 0 0 0 0 0 0 0 0 5.3201 -1.1491…	2955	-0.000486634
	10197150	C4 H4 O4	116.011	Fumaric acid	# ACD/Labs06251410132D 8 7 0 0 0 0 0 0 0 0 1 V2000 0.0000 -4.6103 0.0000 O 0 0 0 0 0 0 0 0 0 0 0 0 1.3312 -4.6103 0.0000 C 0 0 0 0 0 0 0 0 0 0 0 0 1.9939 -5.7628 0.0000 O 0 0 0 0 0 0 0 0 0 0 0 0 1.9939 -3.4577 0.0000 C 0 0 0 0 0 0 0 0 0 0 0 0 1.3312 -2.3051 0.0000 C 0 0 0 0 0 0 0 0 0 0 0 0 1.9939 -1.1526 0.0000 C 0 0 0 0 0 0 0 0 0 0 0 0 3.3252 -1.1526 0.0000 O 0 0 0 0 0 0 0 0 0 0 0 0 1.3312 0.000…	666	-0.000486634
	703	C4 H4 O4	116.011	but-2-enedioic acid	MolHeader ELEMENTL11161613252D Dotmatics Elemental 8 7 0 0 0 0 999 V2000 5.7617 -1.9935 0.0000 O 0 0 0 0 0 0.0000 -1.3309 0.0000 O 0 0 0 0 0 4.6093 -1.3309 0.0000 C 0 0 0 0 0 4.6093 0.0000 0.0000 O 0 0 0 0 0 1.1523 -1.9935 0.0000 C 0 0 0 0 0 1.1523 -3.3245 0.0000 O 0 0 0 0 0 2.3047 -1.3309 0.0000 C 0 0 0 0 0 3.4570 -1.9935 0.0000 C 0 0 0 0 0 1 3 1 0 0 0 2 5 1 0 0 0 3 8 1 0 0 0 3 4 2 0 0 0 5 7 1 0…	100	-0.000486634
	132980	C4 H4 O4	116.011	2,4-Dioxobutanoic acid	# ACD/Labs04221415492D 8 7 0 0 0 0 0 0 0 0 1 V2000 3.4038 0.0000 0.0000 O 0 0 0 0 0 0 0 0 0 0 0 0 4.5668 -3.4038 0.0000 O 0 0 0 0 0 0 0 0 0 0 0 0 5.6730 -1.3048 0.0000 O 0 0 0 0 0 0 0 0 0 0 0 0 0.0000 -1.9629 0.0000 O 0 0 0 0 0 0 0 0 0 0 0 0 3.4038 -1.3105 0.0000 C 0 0 0 0 0 0 0 0 0 0 0 0 4.5384 -1.9742 0.0000 C 0 0 0 0 0 0 0 0 0 0 0 0 2.2635 -1.9742 0.0000 C 0 0 0 0 0 0 0 0 0 0 0 0 1.1233 -1.310…	14	-0.000486634
FALSE	C5 H8 O3	116.048	2.888	51313.8	9	2	10	80	FALSE	1204.66	425.299	968.121	1309.32	1697.74	29164.6	19550.5	25424.1	12747.1	10011.7	432.447	1359.48	1072.67	1336.59	1327.17	8974.95	15737.7	16190.6	9306.01	9371.05	1127.7	1137.1	428.748	427.688	434.3	11411.4	426.977	12914	20729.2	9685.71	1290.55	1007.75	1176.05	1404.08	435.782	6013.44	15731.6	10851	20906.8	26221.9
	CSID	Formula	Molecular Weight	Name	Structure	# References	DeltaMass [Da]
	11091	C5 H8 O3	116.047	Levulinic acid	# ACD/Labs06251410052D 8 7 0 0 0 0 0 0 0 0 1 V2000 0.0000 -4.6103 0.0000 C 0 0 0 0 0 0 0 0 0 0 0 0 1.3312 -4.6103 0.0000 C 0 0 0 0 0 0 0 0 0 0 0 0 1.9939 -5.7628 0.0000 O 0 0 0 0 0 0 0 0 0 0 0 0 1.9939 -3.4577 0.0000 C 0 0 0 0 0 0 0 0 0 0 0 0 1.3312 -2.3051 0.0000 C 0 0 0 0 0 0 0 0 0 0 0 0 1.9939 -1.1526 0.0000 C 0 0 0 0 0 0 0 0 0 0 0 0 3.3252 -1.1526 0.0000 O 0 0 0 0 0 0 0 0 0 0 0 0 1.3312 0.000…	368	-0.000332729
	13874867	C5 H8 O3	116.047	Methyl acetoacetate	# ACD/Labs06251410102D 8 7 0 0 0 0 0 0 0 0 1 V2000 0.6666 -3.4567 0.0000 C 0 0 0 0 0 0 0 0 0 0 0 0 1.9958 -3.4567 0.0000 O 0 0 0 0 0 0 0 0 0 0 0 0 2.6624 -2.3032 0.0000 C 0 0 0 0 0 0 0 0 0 0 0 0 3.9916 -2.3032 0.0000 O 0 0 0 0 0 0 0 0 0 0 0 0 1.9958 -1.1536 0.0000 C 0 0 0 0 0 0 0 0 0 0 0 0 0.6666 -1.1536 0.0000 C 0 0 0 0 0 0 0 0 0 0 0 0 0.0000 0.0000 0.0000 C 0 0 0 0 0 0 0 0 0 0 0 0 0.0000 -2.303…	226	-0.000332729
	48	C5 H8 O3	116.047	alpha-Ketoisovaleric acid	# ACD/Labs06251410062D 8 7 0 0 0 0 0 0 0 0 1 V2000 0.0000 -1.1532 0.0000 C 0 0 0 0 0 0 0 0 0 0 0 0 1.3288 -1.1532 0.0000 C 0 0 0 0 0 0 0 0 0 0 0 0 1.9951 -2.3024 0.0000 C 0 0 0 0 0 0 0 0 0 0 0 0 1.3288 -3.4556 0.0000 O 0 0 0 0 0 0 0 0 0 0 0 0 3.3239 -2.3024 0.0000 C 0 0 0 0 0 0 0 0 0 0 0 0 3.9903 -3.4556 0.0000 O 0 0 0 0 0 0 0 0 0 0 0 0 3.9903 -1.1532 0.0000 O 0 0 0 0 0 0 0 0 0 0 0 0 1.9951 0.000…	213	-0.000332729
	11105	C5 H8 O3	116.047	1-Acetoxyacetone	# ACD/Labs06251410052D 8 7 0 0 0 0 0 0 0 0 1 V2000 0.0000 -4.6103 0.0000 C 0 0 0 0 0 0 0 0 0 0 0 0 1.3312 -4.6103 0.0000 C 0 0 0 0 0 0 0 0 0 0 0 0 1.9939 -5.7628 0.0000 O 0 0 0 0 0 0 0 0 0 0 0 0 1.9939 -3.4577 0.0000 C 0 0 0 0 0 0 0 0 0 0 0 0 1.3312 -2.3051 0.0000 O 0 0 0 0 0 0 0 0 0 0 0 0 1.9939 -1.1526 0.0000 C 0 0 0 0 0 0 0 0 0 0 0 0 3.3252 -1.1526 0.0000 C 0 0 0 0 0 0 0 0 0 0 0 0 1.3312 0.000…	71	-0.000332729
	67142	C5 H8 O3	116.047	2-Oxovaleric Acid	# ACD/Labs04221415492D 8 7 0 0 0 0 0 0 0 0 1 V2000 2.3030 -3.3221 0.0000 O 0 0 0 0 0 0 0 0 0 0 0 0 1.1515 0.0000 0.0000 O 0 0 0 0 0 0 0 0 0 0 0 0 0.0000 -1.9921 0.0000 O 0 0 0 0 0 0 0 0 0 0 0 0 2.3030 -1.9921 0.0000 C 0 0 0 0 0 0 0 0 0 0 0 0 1.1515 -1.3242 0.0000 C 0 0 0 0 0 0 0 0 0 0 0 0 3.4487 -1.3242 0.0000 C 0 0 0 0 0 0 0 0 0 0 0 0 4.6060 -1.9921 0.0000 C 0 0 0 0 0 0 0 0 0 0 0 0 5.7575 -1.324…	70	-0.000332729
	388751	C5 H8 O3	116.047	3-Ketovaleric acid	# ACD/Labs04221415492D 8 7 0 0 0 0 0 0 0 0 1 V2000 5.7646 0.0000 0.0000 O 0 0 0 0 0 0 0 0 0 0 0 0 4.6116 -1.9945 0.0000 O 0 0 0 0 0 0 0 0 0 0 0 0 2.3058 -1.9945 0.0000 O 0 0 0 0 0 0 0 0 0 0 0 0 2.3058 -0.6572 0.0000 C 0 0 0 0 0 0 0 0 0 0 0 0 4.6116 -0.6572 0.0000 C 0 0 0 0 0 0 0 0 0 0 0 0 3.4587 0.0000 0.0000 C 0 0 0 0 0 0 0 0 0 0 0 0 1.1529 0.0000 0.0000 C 0 0 0 0 0 0 0 0 0 0 0 0 0.0000 -0.6572 …	48	-0.000332729
	133090	C5 H8 O3	116.047	Acetopropionic acid	# ACD/Labs06251410062D 8 7 0 0 0 0 0 0 0 0 1 V2000 0.0000 -2.3033 0.0000 C 0 0 0 0 0 0 0 0 0 0 0 0 1.3313 -2.3033 0.0000 C 0 0 0 0 0 0 0 0 0 0 0 0 1.9946 -3.4549 0.0000 C 0 0 0 0 0 0 0 0 0 0 0 0 1.3313 -4.6066 0.0000 O 0 0 0 0 0 0 0 0 0 0 0 0 3.3259 -3.4549 0.0000 O 0 0 0 0 0 0 0 0 0 0 0 0 1.9946 -1.1516 0.0000 C 0 0 0 0 0 0 0 0 0 0 0 0 3.3259 -1.1516 0.0000 O 0 0 0 0 0 0 0 0 0 0 0 0 1.3313 0.000…	44	-0.000332729
	388989	C5 H8 O3	116.047	5-Oxopentanoic acid	# ACD/Labs04221415492D 8 7 0 0 0 0 0 0 0 0 1 V2000 1.1473 -1.9974 0.0000 O 0 0 0 0 0 0 0 0 0 0 0 0 0.0000 0.0000 0.0000 O 0 0 0 0 0 0 0 0 0 0 0 0 6.9115 0.0000 0.0000 O 0 0 0 0 0 0 0 0 0 0 0 0 1.1473 -0.6635 0.0000 C 0 0 0 0 0 0 0 0 0 0 0 0 2.3015 0.0000 0.0000 C 0 0 0 0 0 0 0 0 0 0 0 0 3.4488 -0.6635 0.0000 C 0 0 0 0 0 0 0 0 0 0 0 0 4.5962 0.0000 0.0000 C 0 0 0 0 0 0 0 0 0 0 0 0 5.7504 -0.6635 0…	19	-0.000332729
	9403827	C5 H8 O3	116.047	Ethyl 2-hydroxyacrylate	#11228779 -OEChem-02070712252D 16 15 0 0 0 0 0 0 0999 V2000 3.7321 0.2500 0.0000 O 0 0 0 0 0 0 0 0 0 0 0 0 6.3301 -0.2500 0.0000 O 0 0 0 0 0 0 0 0 0 0 0 0 4.5981 -1.2500 0.0000 O 0 0 0 0 0 0 0 0 0 0 0 0 2.8660 -0.2500 0.0000 C 0 0 0 0 0 0 0 0 0 0 0 0 2.0000 0.2500 0.0000 C 0 0 0 0 0 0 0 0 0 0 0 0 4.5981 -0.2500 0.0000 C 0 0 0 0 0 0 0 0 0 0 0 0 5.4641 0.2500 0.0000 C 0 0 0 0 0 0 0 0 0 0 0 0 5.4641…	5	-0.000332729
FALSE	C5 H8 O3	116.048	2.496	60339.3	9	1	10	84.6	FALSE	21214	11075.2	19245.1	724.179	15529.7	510.787	5642.5	508.777	388.818	2418.27	24490.5	22183.2	23392.9	23941.6	20261.8	2556.51	394.758	383.265	1557.29	3495.99	10509.1	26933.9	17329.9	388.318	9087.36	568.912	387.901	386.56	618.906	391.41	17814.3	21956.3	27323.3	34020.9	24064	588.553	383.119	4460	564.977	468.757
	CSID	Formula	Molecular Weight	Name	Structure	# References	DeltaMass [Da]
	11091	C5 H8 O3	116.047	Levulinic acid	# ACD/Labs06251410052D 8 7 0 0 0 0 0 0 0 0 1 V2000 0.0000 -4.6103 0.0000 C 0 0 0 0 0 0 0 0 0 0 0 0 1.3312 -4.6103 0.0000 C 0 0 0 0 0 0 0 0 0 0 0 0 1.9939 -5.7628 0.0000 O 0 0 0 0 0 0 0 0 0 0 0 0 1.9939 -3.4577 0.0000 C 0 0 0 0 0 0 0 0 0 0 0 0 1.3312 -2.3051 0.0000 C 0 0 0 0 0 0 0 0 0 0 0 0 1.9939 -1.1526 0.0000 C 0 0 0 0 0 0 0 0 0 0 0 0 3.3252 -1.1526 0.0000 O 0 0 0 0 0 0 0 0 0 0 0 0 1.3312 0.000…	368	-0.000439228
	13874867	C5 H8 O3	116.047	Methyl acetoacetate	# ACD/Labs06251410102D 8 7 0 0 0 0 0 0 0 0 1 V2000 0.6666 -3.4567 0.0000 C 0 0 0 0 0 0 0 0 0 0 0 0 1.9958 -3.4567 0.0000 O 0 0 0 0 0 0 0 0 0 0 0 0 2.6624 -2.3032 0.0000 C 0 0 0 0 0 0 0 0 0 0 0 0 3.9916 -2.3032 0.0000 O 0 0 0 0 0 0 0 0 0 0 0 0 1.9958 -1.1536 0.0000 C 0 0 0 0 0 0 0 0 0 0 0 0 0.6666 -1.1536 0.0000 C 0 0 0 0 0 0 0 0 0 0 0 0 0.0000 0.0000 0.0000 C 0 0 0 0 0 0 0 0 0 0 0 0 0.0000 -2.303…	226	-0.000439228
	48	C5 H8 O3	116.047	alpha-Ketoisovaleric acid	# ACD/Labs06251410062D 8 7 0 0 0 0 0 0 0 0 1 V2000 0.0000 -1.1532 0.0000 C 0 0 0 0 0 0 0 0 0 0 0 0 1.3288 -1.1532 0.0000 C 0 0 0 0 0 0 0 0 0 0 0 0 1.9951 -2.3024 0.0000 C 0 0 0 0 0 0 0 0 0 0 0 0 1.3288 -3.4556 0.0000 O 0 0 0 0 0 0 0 0 0 0 0 0 3.3239 -2.3024 0.0000 C 0 0 0 0 0 0 0 0 0 0 0 0 3.9903 -3.4556 0.0000 O 0 0 0 0 0 0 0 0 0 0 0 0 3.9903 -1.1532 0.0000 O 0 0 0 0 0 0 0 0 0 0 0 0 1.9951 0.000…	213	-0.000439228
	11105	C5 H8 O3	116.047	1-Acetoxyacetone	# ACD/Labs06251410052D 8 7 0 0 0 0 0 0 0 0 1 V2000 0.0000 -4.6103 0.0000 C 0 0 0 0 0 0 0 0 0 0 0 0 1.3312 -4.6103 0.0000 C 0 0 0 0 0 0 0 0 0 0 0 0 1.9939 -5.7628 0.0000 O 0 0 0 0 0 0 0 0 0 0 0 0 1.9939 -3.4577 0.0000 C 0 0 0 0 0 0 0 0 0 0 0 0 1.3312 -2.3051 0.0000 O 0 0 0 0 0 0 0 0 0 0 0 0 1.9939 -1.1526 0.0000 C 0 0 0 0 0 0 0 0 0 0 0 0 3.3252 -1.1526 0.0000 C 0 0 0 0 0 0 0 0 0 0 0 0 1.3312 0.000…	71	-0.000439228
	67142	C5 H8 O3	116.047	2-Oxovaleric Acid	# ACD/Labs04221415492D 8 7 0 0 0 0 0 0 0 0 1 V2000 2.3030 -3.3221 0.0000 O 0 0 0 0 0 0 0 0 0 0 0 0 1.1515 0.0000 0.0000 O 0 0 0 0 0 0 0 0 0 0 0 0 0.0000 -1.9921 0.0000 O 0 0 0 0 0 0 0 0 0 0 0 0 2.3030 -1.9921 0.0000 C 0 0 0 0 0 0 0 0 0 0 0 0 1.1515 -1.3242 0.0000 C 0 0 0 0 0 0 0 0 0 0 0 0 3.4487 -1.3242 0.0000 C 0 0 0 0 0 0 0 0 0 0 0 0 4.6060 -1.9921 0.0000 C 0 0 0 0 0 0 0 0 0 0 0 0 5.7575 -1.324…	70	-0.000439228
	388751	C5 H8 O3	116.047	3-Ketovaleric acid	# ACD/Labs04221415492D 8 7 0 0 0 0 0 0 0 0 1 V2000 5.7646 0.0000 0.0000 O 0 0 0 0 0 0 0 0 0 0 0 0 4.6116 -1.9945 0.0000 O 0 0 0 0 0 0 0 0 0 0 0 0 2.3058 -1.9945 0.0000 O 0 0 0 0 0 0 0 0 0 0 0 0 2.3058 -0.6572 0.0000 C 0 0 0 0 0 0 0 0 0 0 0 0 4.6116 -0.6572 0.0000 C 0 0 0 0 0 0 0 0 0 0 0 0 3.4587 0.0000 0.0000 C 0 0 0 0 0 0 0 0 0 0 0 0 1.1529 0.0000 0.0000 C 0 0 0 0 0 0 0 0 0 0 0 0 0.0000 -0.6572 …	48	-0.000439228
	133090	C5 H8 O3	116.047	Acetopropionic acid	# ACD/Labs06251410062D 8 7 0 0 0 0 0 0 0 0 1 V2000 0.0000 -2.3033 0.0000 C 0 0 0 0 0 0 0 0 0 0 0 0 1.3313 -2.3033 0.0000 C 0 0 0 0 0 0 0 0 0 0 0 0 1.9946 -3.4549 0.0000 C 0 0 0 0 0 0 0 0 0 0 0 0 1.3313 -4.6066 0.0000 O 0 0 0 0 0 0 0 0 0 0 0 0 3.3259 -3.4549 0.0000 O 0 0 0 0 0 0 0 0 0 0 0 0 1.9946 -1.1516 0.0000 C 0 0 0 0 0 0 0 0 0 0 0 0 3.3259 -1.1516 0.0000 O 0 0 0 0 0 0 0 0 0 0 0 0 1.3313 0.000…	44	-0.000439228
	388989	C5 H8 O3	116.047	5-Oxopentanoic acid	# ACD/Labs04221415492D 8 7 0 0 0 0 0 0 0 0 1 V2000 1.1473 -1.9974 0.0000 O 0 0 0 0 0 0 0 0 0 0 0 0 0.0000 0.0000 0.0000 O 0 0 0 0 0 0 0 0 0 0 0 0 6.9115 0.0000 0.0000 O 0 0 0 0 0 0 0 0 0 0 0 0 1.1473 -0.6635 0.0000 C 0 0 0 0 0 0 0 0 0 0 0 0 2.3015 0.0000 0.0000 C 0 0 0 0 0 0 0 0 0 0 0 0 3.4488 -0.6635 0.0000 C 0 0 0 0 0 0 0 0 0 0 0 0 4.5962 0.0000 0.0000 C 0 0 0 0 0 0 0 0 0 0 0 0 5.7504 -0.6635 0…	19	-0.000439228
	9403827	C5 H8 O3	116.047	Ethyl 2-hydroxyacrylate	#11228779 -OEChem-02070712252D 16 15 0 0 0 0 0 0 0999 V2000 3.7321 0.2500 0.0000 O 0 0 0 0 0 0 0 0 0 0 0 0 6.3301 -0.2500 0.0000 O 0 0 0 0 0 0 0 0 0 0 0 0 4.5981 -1.2500 0.0000 O 0 0 0 0 0 0 0 0 0 0 0 0 2.8660 -0.2500 0.0000 C 0 0 0 0 0 0 0 0 0 0 0 0 2.0000 0.2500 0.0000 C 0 0 0 0 0 0 0 0 0 0 0 0 4.5981 -0.2500 0.0000 C 0 0 0 0 0 0 0 0 0 0 0 0 5.4641 0.2500 0.0000 C 0 0 0 0 0 0 0 0 0 0 0 0 5.4641…	5	-0.000439228
FALSE	C8 H7 N	117.058	3.578	26490.7	2	0	9		FALSE	7116.45	10641.5	10556	13632	12904.1	7754.18	10293.9	7236.37	8991.39	2437.68	11366.3	12347.5	10705.5	9210.92	11711.7	6273.66	11604.7	10388.7	3603.18	6342.07	10559	13292.5	11828.8	6516.12	10976.9	6516.72	62.3589	5987.49	6937.37	6119.5	13225.8	12242.5	15069.1	11093.8	13542.2	3764.42	10518.5	7915.63	13342.4	10114.2
	CSID	Formula	Molecular Weight	Name	Structure	# References	DeltaMass [Da]
	776	C8 H7 N	117.058	Indole	# ACD/Labs06251410052D 9 10 0 0 0 0 0 0 0 0 1 V2000 4.1001 -2.7512 0.0000 C 0 0 0 0 0 0 0 0 0 0 0 0 3.9607 -1.4309 0.0000 C 0 0 0 0 0 0 0 0 0 0 0 0 2.6610 -1.1521 0.0000 C 0 0 0 0 0 0 0 0 0 0 0 0 1.9968 0.0000 0.0000 C 0 0 0 0 0 0 0 0 0 0 0 0 0.6642 0.0000 0.0000 C 0 0 0 0 0 0 0 0 0 0 0 0 0.0000 -1.1521 0.0000 C 0 0 0 0 0 0 0 0 0 0 0 0 0.6642 -2.3043 0.0000 C 0 0 0 0 0 0 0 0 0 0 0 0 1.9968 -2.304…	5159	-0.000475899
	13839308	C8 H7 N	117.058	Benzyl cyanide	# ACD/Labs06251410112D 9 9 0 0 0 0 0 0 0 0 1 V2000 5.3190 -3.4574 0.0000 N 0 0 0 0 0 0 0 0 0 0 0 0 3.9893 -3.4574 0.0000 C 0 0 0 0 0 0 0 0 0 0 0 0 2.6595 -3.4574 0.0000 C 0 0 0 0 0 0 0 0 0 0 0 0 1.9946 -2.3031 0.0000 C 0 0 0 0 0 0 0 0 0 0 0 0 2.6595 -1.1542 0.0000 C 0 0 0 0 0 0 0 0 0 0 0 0 1.9946 0.0000 0.0000 C 0 0 0 0 0 0 0 0 0 0 0 0 0.6649 0.0000 0.0000 C 0 0 0 0 0 0 0 0 0 0 0 0 0.0000 -1.1542…	233	-0.000475899
FALSE	C4 H6 O4	118.027	1.524	582771	7	0	34		FALSE	12977.4	12628.4	10716.6	14108.3	13172.4	6031.72	8903.09	11640.8	8401.97	3846.61	19955.5	16392.6	16714.6	13664.4	9797.43	6923.62	6892.31	9418.61	5523.03	5164.19	8309.92	11739.1	12624.9	9708.5	10000.4	8871.89	493.87	8126.82	4432.92	5757.63	12659.5	13522.9	16535	13281.1	14134.6	5087.84	5736.95	10564.4	11334.6	13182.9
	CSID	Formula	Molecular Weight	Name	Structure	# References	DeltaMass [Da]
	1078	C4 H6 O4	118.027	Succinic acid	# ACD/Labs06251410132D 8 7 0 0 0 0 0 0 0 0 1 V2000 0.0000 -4.6103 0.0000 O 0 0 0 0 0 0 0 0 0 0 0 0 1.3312 -4.6103 0.0000 C 0 0 0 0 0 0 0 0 0 0 0 0 1.9939 -5.7628 0.0000 O 0 0 0 0 0 0 0 0 0 0 0 0 1.9939 -3.4577 0.0000 C 0 0 0 0 0 0 0 0 0 0 0 0 1.3312 -2.3051 0.0000 C 0 0 0 0 0 0 0 0 0 0 0 0 1.9939 -1.1526 0.0000 C 0 0 0 0 0 0 0 0 0 0 0 0 3.3252 -1.1526 0.0000 O 0 0 0 0 0 0 0 0 0 0 0 0 1.3312 0.000…	1738	-0.000427053
	473	C4 H6 O4	118.027	Methylmalonic acid	# ACD/Labs04221415492D 8 7 0 0 0 0 0 0 0 0 1 V2000 1.1984 0.0000 0.0000 O 0 0 0 0 0 0 0 0 0 0 0 0 3.5073 -0.0694 0.0000 O 0 0 0 0 0 0 0 0 0 0 0 0 0.0000 -1.9758 0.0000 O 0 0 0 0 0 0 0 0 0 0 0 0 4.6271 -2.0822 0.0000 O 0 0 0 0 0 0 0 0 0 0 0 0 2.3089 -2.0313 0.0000 C 0 0 0 0 0 0 0 0 0 0 0 0 1.1707 -1.3419 0.0000 C 0 0 0 0 0 0 0 0 0 0 0 0 3.4796 -1.3881 0.0000 C 0 0 0 0 0 0 0 0 0 0 0 0 2.3459 -3.340…	753	-0.000427053
	4483398	C4 H6 O4	118.027	D-Erythronolactone	# ACD/Labs06251410122D 10 10 0 0 1 0 0 0 0 0 1 V2000 2.9968 -4.2208 0.0000 O 0 0 0 0 0 0 0 0 0 0 0 0 2.5874 -2.9546 0.0000 C 0 0 0 0 0 0 0 0 0 0 0 0 3.3682 -1.8783 0.0000 O 0 0 0 0 0 0 0 0 0 0 0 0 2.5874 -0.8020 0.0000 C 0 0 0 0 0 0 0 0 0 0 0 0 1.3211 -1.2156 0.0000 C 0 0 0 0 0 0 0 0 0 0 0 0 0.7808 0.0000 0.0000 H 0 0 0 0 0 0 0 0 0 0 0 0 0.0000 -1.0763 0.0000 O 0 0 0 0 0 0 0 0 0 0 0 0 1.3211 -2.5…	196	-0.000427053
	10649	C4 H6 O4	118.027	Dimethyl oxalate	# ACD/Labs06251410092D 8 7 0 0 0 0 0 0 0 0 1 V2000 0.6666 -3.4567 0.0000 C 0 0 0 0 0 0 0 0 0 0 0 0 1.9958 -3.4567 0.0000 O 0 0 0 0 0 0 0 0 0 0 0 0 2.6624 -2.3032 0.0000 C 0 0 0 0 0 0 0 0 0 0 0 0 3.9916 -2.3032 0.0000 O 0 0 0 0 0 0 0 0 0 0 0 0 1.9958 -1.1536 0.0000 C 0 0 0 0 0 0 0 0 0 0 0 0 2.6624 0.0000 0.0000 O 0 0 0 0 0 0 0 0 0 0 0 0 0.6666 -1.1536 0.0000 O 0 0 0 0 0 0 0 0 0 0 0 0 0.0000 -2.303…	168	-0.000427053
	2006913	C4 H6 O4	118.027	L-Threonolactone	# ACD/Labs04111411492D 8 8 0 0 1 0 0 0 0 0 1 V2000 0.3668 -0.7866 0.0000 C 0 0 0 0 0 0 0 0 0 0 0 0 0.7791 -2.0498 0.0000 C 0 0 0 0 0 0 0 0 0 0 0 0 2.1103 -2.0460 0.0000 C 0 0 0 0 0 0 0 0 0 0 0 0 2.5187 -0.7791 0.0000 C 0 0 0 0 0 0 0 0 0 0 0 0 3.7819 -0.3668 0.0000 O 0 0 0 0 0 0 0 0 0 0 0 0 1.4409 0.0000 0.0000 O 0 0 0 0 0 0 0 0 0 0 0 0 0.0000 -3.1276 0.0000 O 0 0 0 0 0 0 0 0 0 0 0 0 2.8931 -3.120…	26	-0.000427053
	164189	C4 H6 O4	118.027	3-Hydroxy-2-oxobutanoic acid	#188958 -OEChem-02070708192D 14 13 0 1 0 0 0 0 0999 V2000 2.5369 -0.2500 0.0000 O 0 0 0 0 0 0 0 0 0 0 0 0 4.2690 -1.2500 0.0000 O 0 0 0 0 0 0 0 0 0 0 0 0 6.0010 -0.2500 0.0000 O 0 0 0 0 0 0 0 0 0 0 0 0 5.1350 1.2500 0.0000 O 0 0 0 0 0 0 0 0 0 0 0 0 3.4030 0.2500 0.0000 C 0 0 3 0 0 0 0 0 0 0 0 0 3.4030 1.2500 0.0000 C 0 0 0 0 0 0 0 0 0 0 0 0 4.2690 -0.2500 0.0000 C 0 0 0 0 0 0 0 0 0 0 0 0 5.1350 0…	15	-0.000427053
	10137246	C4 H6 O4	118.027	4-Hydroxy-2-oxobutanoic acid	#11963036 -OEChem-02070712482D 14 13 0 0 0 0 0 0 0999 V2000 2.5369 0.2500 0.0000 O 0 0 0 0 0 0 0 0 0 0 0 0 5.1350 -1.2500 0.0000 O 0 0 0 0 0 0 0 0 0 0 0 0 6.8671 -0.2500 0.0000 O 0 0 0 0 0 0 0 0 0 0 0 0 6.0010 1.2500 0.0000 O 0 0 0 0 0 0 0 0 0 0 0 0 4.2690 0.2500 0.0000 C 0 0 0 0 0 0 0 0 0 0 0 0 3.4030 -0.2500 0.0000 C 0 0 0 0 0 0 0 0 0 0 0 0 5.1350 -0.2500 0.0000 C 0 0 0 0 0 0 0 0 0 0 0 0 6.0010…	4	-0.000427053
FALSE	C5 H10 O3	118.063	3.616	26303.4	15	0	1		FALSE	7301.19	7702.85	9032.59	8897.66	9435.78	6168.12	5508.68	7217.98	5193.96	3519.63	11245	6720.68	7771.63	9178.09	8696.92	3451.22	3557.95	4244.89	3743.91	2105.19	5886.15	8296.86	5460.93	8578.52	4858.61	5260.21	140.331	3710.06	7638.5	3902.29	6068.55	9652.37	8700.63	11206.8	10675.5	2893.71	3695.88	4852.22	3973.69	5112.26
	CSID	Formula	Molecular Weight	Name	Structure	# References	DeltaMass [Da]
	13837423	C5 H10 O3	118.063	Ethyl lactate	# CDK 04291007022D 8 7 0 0 0 0 999 V2000 -0.1914 0.7145 0.0000 C 0 0 0 0 0 0 0 0 0 0 0 0 0.5230 1.1270 0.0000 C 0 0 0 0 0 0 0 0 0 0 0 0 1.2375 0.7145 0.0000 O 0 0 0 0 0 0 0 0 0 0 0 0 1.9520 1.1270 0.0000 C 0 0 0 0 0 0 0 0 0 0 0 0 1.9520 1.9520 0.0000 O 0 0 0 0 0 0 0 0 0 0 0 0 2.6664 0.7145 0.0000 C 0 0 0 0 0 0 0 0 0 0 0 0 3.3809 1.1270 0.0000 C 0 0 0 0 0 0 0 0 0 0 0 0 2.6664 -0.1105 0.0000 O 0 0 …	192	-0.00043843
	62571	C5 H10 O3	118.063	3-OH-isovaleric acid	# ACD/Labs04111411492D 8 7 0 0 0 0 0 0 0 0 1 V2000 0.0000 -1.9956 0.0000 O 0 0 0 0 0 0 0 0 0 0 0 0 2.3044 -1.9956 0.0000 C 0 0 0 0 0 0 0 0 0 0 0 0 3.4566 0.0000 0.0000 O 0 0 0 0 0 0 0 0 0 0 0 0 3.4566 -1.3319 0.0000 C 0 0 0 0 0 0 0 0 0 0 0 0 4.6088 -1.9956 0.0000 O 0 0 0 0 0 0 0 0 0 0 0 0 1.8159 -0.1797 0.0000 C 0 0 0 0 0 0 0 0 0 0 0 0 1.1522 -1.3319 0.0000 C 0 0 0 0 0 0 0 0 0 0 0 0 0.4885 -0.179…	168	-0.00043843
	7478	C5 H10 O3	118.063	Ethyl carbonate	# ACD/Labs06251410082D 8 7 0 0 0 0 0 0 0 0 1 V2000 0.0000 -4.6077 0.0000 C 0 0 0 0 0 0 0 0 0 0 0 0 1.3316 -4.6077 0.0000 C 0 0 0 0 0 0 0 0 0 0 0 0 1.9951 -3.4558 0.0000 O 0 0 0 0 0 0 0 0 0 0 0 0 3.3268 -3.4558 0.0000 C 0 0 0 0 0 0 0 0 0 0 0 0 3.9903 -4.6077 0.0000 O 0 0 0 0 0 0 0 0 0 0 0 0 3.9903 -2.3038 0.0000 O 0 0 0 0 0 0 0 0 0 0 0 0 3.3268 -1.1519 0.0000 C 0 0 0 0 0 0 0 0 0 0 0 0 3.9903 0.000…	156	-0.00043843
	90190	C5 H10 O3	118.063	2-hydroxyisovaleric acid	# ACD/Labs06251410132D 8 7 0 0 0 0 0 0 0 0 1 V2000 0.0000 -2.3033 0.0000 O 0 0 0 0 0 0 0 0 0 0 0 0 1.3313 -2.3033 0.0000 C 0 0 0 0 0 0 0 0 0 0 0 0 1.9946 -3.4549 0.0000 C 0 0 0 0 0 0 0 0 0 0 0 0 1.3313 -4.6066 0.0000 O 0 0 0 0 0 0 0 0 0 0 0 0 3.3259 -3.4549 0.0000 O 0 0 0 0 0 0 0 0 0 0 0 0 1.9946 -1.1516 0.0000 C 0 0 0 0 0 0 0 0 0 0 0 0 3.3259 -1.1516 0.0000 C 0 0 0 0 0 0 0 0 0 0 0 0 1.3313 0.000…	146	-0.00043843
	14417	C5 H10 O3	118.063	Methyl 3-hydroxybutanoate	# ACLJDraw02141305052D 8 7 0 0 0 0 0 0 0 0999 V2000 1.5729 0.2463 0.0000 C 0 0 0 0 0 0 0 0 0 0 0 0 0.8584 -0.1662 0.0000 C 0 0 0 0 0 0 0 0 0 0 0 0 0.1440 0.2463 0.0000 C 0 0 0 0 0 0 0 0 0 0 0 0 -0.5705 -0.1662 0.0000 C 0 0 0 0 0 0 0 0 0 0 0 0 1.5729 1.0714 0.0000 O 0 0 0 0 0 0 0 0 0 0 0 0 2.2873 -0.1662 0.0000 O 0 0 0 0 0 0 0 0 0 0 0 0 0.1440 1.0714 0.0000 O 0 0 0 0 0 0 0 0 0 0 0 0 3.0018 0.2463 …	88	-0.00043843
	86129	C5 H10 O3	118.063	2-Hydroxy-2-methylbutyric acid	# ACD/Labs04111411492D 8 7 0 0 0 0 0 0 0 0 1 V2000 2.3044 -1.9956 0.0000 C 0 0 0 0 0 0 0 0 0 0 0 0 3.4566 -1.3319 0.0000 C 0 0 0 0 0 0 0 0 0 0 0 0 4.6088 -1.9956 0.0000 O 0 0 0 0 0 0 0 0 0 0 0 0 3.4566 0.0000 0.0000 O 0 0 0 0 0 0 0 0 0 0 0 0 1.1522 -1.3319 0.0000 C 0 0 0 0 0 0 0 0 0 0 0 0 0.0000 -1.9956 0.0000 C 0 0 0 0 0 0 0 0 0 0 0 0 1.6407 -3.1478 0.0000 C 0 0 0 0 0 0 0 0 0 0 0 0 2.9681 -3.147…	85	-0.00043843
	24171	C5 H10 O3	118.063	5-Hydroxypentanoic acid	# ACD/Labs06251410122D 8 7 0 0 0 0 0 0 0 0 1 V2000 0.0000 -5.7487 0.0000 O 0 0 0 0 0 0 0 0 0 0 0 0 1.3250 -5.7487 0.0000 C 0 0 0 0 0 0 0 0 0 0 0 0 1.9945 -6.9012 0.0000 O 0 0 0 0 0 0 0 0 0 0 0 0 1.9945 -4.6031 0.0000 C 0 0 0 0 0 0 0 0 0 0 0 0 1.3250 -3.4506 0.0000 C 0 0 0 0 0 0 0 0 0 0 0 0 1.9945 -2.2981 0.0000 C 0 0 0 0 0 0 0 0 0 0 0 0 1.3250 -1.1525 0.0000 C 0 0 0 0 0 0 0 0 0 0 0 0 1.9945 0.000…	53	-0.00043843
	88482	C5 H10 O3	118.063	2-hydroxyvaleric acid	# ACD/Labs04111411502D 8 7 0 0 0 0 0 0 0 0 1 V2000 0.0000 -1.3312 0.0000 C 0 0 0 0 0 0 0 0 0 0 0 0 1.1526 -1.9939 0.0000 C 0 0 0 0 0 0 0 0 0 0 0 0 2.3051 -1.3312 0.0000 C 0 0 0 0 0 0 0 0 0 0 0 0 3.4577 -1.9939 0.0000 C 0 0 0 0 0 0 0 0 0 0 0 0 5.7628 -1.9939 0.0000 O 0 0 0 0 0 0 0 0 0 0 0 0 4.6103 -1.3312 0.0000 C 0 0 0 0 0 0 0 0 0 0 0 0 4.6103 0.0000 0.0000 O 0 0 0 0 0 0 0 0 0 0 0 0 3.4577 -3.325…	53	-0.00043843
	96952	C5 H10 O3	118.063	3-Hydroxyvaleric acid	#107802 -OEChem-02070708202D 18 17 0 1 0 0 0 0 0999 V2000 3.7321 -0.5950 0.0000 O 0 0 0 0 0 0 0 0 0 0 0 0 6.3301 0.9050 0.0000 O 0 0 0 0 0 0 0 0 0 0 0 0 5.4641 -0.5950 0.0000 O 0 0 0 0 0 0 0 0 0 0 0 0 3.7321 0.4050 0.0000 C 0 0 3 0 0 0 0 0 0 0 0 0 2.8660 0.9050 0.0000 C 0 0 0 0 0 0 0 0 0 0 0 0 4.5981 0.9050 0.0000 C 0 0 0 0 0 0 0 0 0 0 0 0 2.0000 0.4050 0.0000 C 0 0 0 0 0 0 0 0 0 0 0 0 5.4641 0.4…	52	-0.00043843
	141015	C5 H10 O3	118.063	a-Methyl-b-hydroxybutyric acid	# ACD/Labs06251410062D 8 7 0 0 0 0 0 0 0 0 1 V2000 0.0000 -1.1516 0.0000 C 0 0 0 0 0 0 0 0 0 0 0 0 1.3313 -1.1516 0.0000 C 0 0 0 0 0 0 0 0 0 0 0 0 1.9946 -2.3033 0.0000 C 0 0 0 0 0 0 0 0 0 0 0 0 1.3313 -3.4549 0.0000 C 0 0 0 0 0 0 0 0 0 0 0 0 0.0000 -3.4549 0.0000 O 0 0 0 0 0 0 0 0 0 0 0 0 1.9946 -4.6066 0.0000 O 0 0 0 0 0 0 0 0 0 0 0 0 3.3259 -2.3033 0.0000 C 0 0 0 0 0 0 0 0 0 0 0 0 1.9946 0.000…	42	-0.00043843
	164207	C5 H10 O3	118.063	2-(Hydroxymethyl)butanoic acid	#188979 -OEChem-02070708192D 18 17 0 1 0 0 0 0 0999 V2000 2.5369 0.0000 0.0000 O 0 0 0 0 0 0 0 0 0 0 0 0 6.0010 0.0000 0.0000 O 0 0 0 0 0 0 0 0 0 0 0 0 5.1350 1.5000 0.0000 O 0 0 0 0 0 0 0 0 0 0 0 0 4.2690 0.0000 0.0000 C 0 0 3 0 0 0 0 0 0 0 0 0 4.2690 -1.0000 0.0000 C 0 0 0 0 0 0 0 0 0 0 0 0 3.4030 0.5000 0.0000 C 0 0 0 0 0 0 0 0 0 0 0 0 3.4030 -1.5000 0.0000 C 0 0 0 0 0 0 0 0 0 0 0 0 5.1350 0.5…	41	-0.00043843
	116413	C5 H10 O3	118.063	4-Hydroxy-3-methylbutanoic acid	#131760 -OEChem-02070708212D 18 17 0 1 0 0 0 0 0999 V2000 2.5369 0.2500 0.0000 O 0 0 0 0 0 0 0 0 0 0 0 0 6.8671 0.7500 0.0000 O 0 0 0 0 0 0 0 0 0 0 0 0 6.0010 -0.7500 0.0000 O 0 0 0 0 0 0 0 0 0 0 0 0 4.2690 0.2500 0.0000 C 0 0 3 0 0 0 0 0 0 0 0 0 5.1350 0.7500 0.0000 C 0 0 0 0 0 0 0 0 0 0 0 0 3.4030 0.7500 0.0000 C 0 0 0 0 0 0 0 0 0 0 0 0 4.2690 -0.7500 0.0000 C 0 0 0 0 0 0 0 0 0 0 0 0 6.0010 0.2…	23	-0.00043843
	9990501	C5 H10 O3	118.063	Erythronilic acid	#11815846 -OEChem-02070712422D 18 17 0 1 0 0 0 0 0999 V2000 2.5369 -0.2500 0.0000 O 0 0 0 0 0 0 0 0 0 0 0 0 6.0010 -0.2500 0.0000 O 0 0 0 0 0 0 0 0 0 0 0 0 5.1350 1.2500 0.0000 O 0 0 0 0 0 0 0 0 0 0 0 0 4.2690 -0.2500 0.0000 C 0 0 1 0 0 0 0 0 0 0 0 0 3.4030 0.2500 0.0000 C 0 0 2 0 0 0 0 0 0 0 0 0 4.2690 -1.2500 0.0000 C 0 0 0 0 0 0 0 0 0 0 0 0 3.4030 1.2500 0.0000 C 0 0 0 0 0 0 0 0 0 0 0 0 5.1350…	7	-0.00043843
	13628066	C5 H10 O3	118.063	3-hydroxy-2-methyl-[R-(R,S)]-Butanoic acid	#3-hydroxy-2-methyl-[R-(R,S)]-Butanoic acid.mol Marvin 09070616022D 8 7 0 0 0 0 0 0 0 0999 V2000 0.7145 -0.2062 0.0000 C 0 0 0 0 0 0 0 0 0 0 0 0 0.0000 0.2062 0.0000 C 0 0 2 0 0 0 0 0 0 0 0 0 -0.7145 -0.2062 0.0000 C 0 0 1 0 0 0 0 0 0 0 0 0 -0.7145 -1.0313 0.0000 C 0 0 0 0 0 0 0 0 0 0 0 0 1.4289 0.2062 0.0000 O 0 0 0 0 0 0 0 0 0 0 0 0 0.7145 -1.0313 0.0000 O 0 0 0 0 0 0 0 0 0 0 0 0 0.0000 1.0313 …	4	-0.00043843
	13628080	C5 H10 O3	118.063	3-hydroxy-2-methyl-[S-(R,R)]-Butanoic acid	#3-hydroxy-2-methyl-[S-(R,R)]-Butanoic acid.mol Marvin 09070616172D 8 7 0 0 0 0 0 0 0 0999 V2000 0.7145 -0.2062 0.0000 C 0 0 0 0 0 0 0 0 0 0 0 0 0.0000 0.2062 0.0000 C 0 0 1 0 0 0 0 0 0 0 0 0 -0.7145 -0.2062 0.0000 C 0 0 1 0 0 0 0 0 0 0 0 0 -0.7145 -1.0313 0.0000 C 0 0 0 0 0 0 0 0 0 0 0 0 1.4289 0.2062 0.0000 O 0 0 0 0 0 0 0 0 0 0 0 0 0.7145 -1.0313 0.0000 O 0 0 0 0 0 0 0 0 0 0 0 0 0.0000 1.0313 …	1	-0.00043843
FALSE		118.063	3.334	6953.28	15	0	0		FALSE	6953.28	3946.56	4681.59	5256.17	6043.73	2298.46	898.543	747.731	836.819	442.574	4067.47	3504.52	3073.3	3257.2	5125.58	157.628	343.541	1069.92	249.769	329.537	833.239	4617.67	1368.88	2413.32	3021.9	158.941	158.821	683.868	866.464	502.03	3263.91	4634.73	3546.44	6260.64	4005.78	424.084	821.723	1455.33	1055.07	1268.71
	CSID	Formula	Molecular Weight	Name	Structure	# References	DeltaMass [Da]
	13837423	C5 H10 O3	118.063	Ethyl lactate	# CDK 04291007022D 8 7 0 0 0 0 999 V2000 -0.1914 0.7145 0.0000 C 0 0 0 0 0 0 0 0 0 0 0 0 0.5230 1.1270 0.0000 C 0 0 0 0 0 0 0 0 0 0 0 0 1.2375 0.7145 0.0000 O 0 0 0 0 0 0 0 0 0 0 0 0 1.9520 1.1270 0.0000 C 0 0 0 0 0 0 0 0 0 0 0 0 1.9520 1.9520 0.0000 O 0 0 0 0 0 0 0 0 0 0 0 0 2.6664 0.7145 0.0000 C 0 0 0 0 0 0 0 0 0 0 0 0 3.3809 1.1270 0.0000 C 0 0 0 0 0 0 0 0 0 0 0 0 2.6664 -0.1105 0.0000 O 0 0 …	192	-0.000496955
	62571	C5 H10 O3	118.063	3-OH-isovaleric acid	# ACD/Labs04111411492D 8 7 0 0 0 0 0 0 0 0 1 V2000 0.0000 -1.9956 0.0000 O 0 0 0 0 0 0 0 0 0 0 0 0 2.3044 -1.9956 0.0000 C 0 0 0 0 0 0 0 0 0 0 0 0 3.4566 0.0000 0.0000 O 0 0 0 0 0 0 0 0 0 0 0 0 3.4566 -1.3319 0.0000 C 0 0 0 0 0 0 0 0 0 0 0 0 4.6088 -1.9956 0.0000 O 0 0 0 0 0 0 0 0 0 0 0 0 1.8159 -0.1797 0.0000 C 0 0 0 0 0 0 0 0 0 0 0 0 1.1522 -1.3319 0.0000 C 0 0 0 0 0 0 0 0 0 0 0 0 0.4885 -0.179…	168	-0.000496955
	7478	C5 H10 O3	118.063	Ethyl carbonate	# ACD/Labs06251410082D 8 7 0 0 0 0 0 0 0 0 1 V2000 0.0000 -4.6077 0.0000 C 0 0 0 0 0 0 0 0 0 0 0 0 1.3316 -4.6077 0.0000 C 0 0 0 0 0 0 0 0 0 0 0 0 1.9951 -3.4558 0.0000 O 0 0 0 0 0 0 0 0 0 0 0 0 3.3268 -3.4558 0.0000 C 0 0 0 0 0 0 0 0 0 0 0 0 3.9903 -4.6077 0.0000 O 0 0 0 0 0 0 0 0 0 0 0 0 3.9903 -2.3038 0.0000 O 0 0 0 0 0 0 0 0 0 0 0 0 3.3268 -1.1519 0.0000 C 0 0 0 0 0 0 0 0 0 0 0 0 3.9903 0.000…	156	-0.000496955
	90190	C5 H10 O3	118.063	2-hydroxyisovaleric acid	# ACD/Labs06251410132D 8 7 0 0 0 0 0 0 0 0 1 V2000 0.0000 -2.3033 0.0000 O 0 0 0 0 0 0 0 0 0 0 0 0 1.3313 -2.3033 0.0000 C 0 0 0 0 0 0 0 0 0 0 0 0 1.9946 -3.4549 0.0000 C 0 0 0 0 0 0 0 0 0 0 0 0 1.3313 -4.6066 0.0000 O 0 0 0 0 0 0 0 0 0 0 0 0 3.3259 -3.4549 0.0000 O 0 0 0 0 0 0 0 0 0 0 0 0 1.9946 -1.1516 0.0000 C 0 0 0 0 0 0 0 0 0 0 0 0 3.3259 -1.1516 0.0000 C 0 0 0 0 0 0 0 0 0 0 0 0 1.3313 0.000…	146	-0.000496955
	14417	C5 H10 O3	118.063	Methyl 3-hydroxybutanoate	# ACLJDraw02141305052D 8 7 0 0 0 0 0 0 0 0999 V2000 1.5729 0.2463 0.0000 C 0 0 0 0 0 0 0 0 0 0 0 0 0.8584 -0.1662 0.0000 C 0 0 0 0 0 0 0 0 0 0 0 0 0.1440 0.2463 0.0000 C 0 0 0 0 0 0 0 0 0 0 0 0 -0.5705 -0.1662 0.0000 C 0 0 0 0 0 0 0 0 0 0 0 0 1.5729 1.0714 0.0000 O 0 0 0 0 0 0 0 0 0 0 0 0 2.2873 -0.1662 0.0000 O 0 0 0 0 0 0 0 0 0 0 0 0 0.1440 1.0714 0.0000 O 0 0 0 0 0 0 0 0 0 0 0 0 3.0018 0.2463 …	88	-0.000496955
	86129	C5 H10 O3	118.063	2-Hydroxy-2-methylbutyric acid	# ACD/Labs04111411492D 8 7 0 0 0 0 0 0 0 0 1 V2000 2.3044 -1.9956 0.0000 C 0 0 0 0 0 0 0 0 0 0 0 0 3.4566 -1.3319 0.0000 C 0 0 0 0 0 0 0 0 0 0 0 0 4.6088 -1.9956 0.0000 O 0 0 0 0 0 0 0 0 0 0 0 0 3.4566 0.0000 0.0000 O 0 0 0 0 0 0 0 0 0 0 0 0 1.1522 -1.3319 0.0000 C 0 0 0 0 0 0 0 0 0 0 0 0 0.0000 -1.9956 0.0000 C 0 0 0 0 0 0 0 0 0 0 0 0 1.6407 -3.1478 0.0000 C 0 0 0 0 0 0 0 0 0 0 0 0 2.9681 -3.147…	85	-0.000496955
	24171	C5 H10 O3	118.063	5-Hydroxypentanoic acid	# ACD/Labs06251410122D 8 7 0 0 0 0 0 0 0 0 1 V2000 0.0000 -5.7487 0.0000 O 0 0 0 0 0 0 0 0 0 0 0 0 1.3250 -5.7487 0.0000 C 0 0 0 0 0 0 0 0 0 0 0 0 1.9945 -6.9012 0.0000 O 0 0 0 0 0 0 0 0 0 0 0 0 1.9945 -4.6031 0.0000 C 0 0 0 0 0 0 0 0 0 0 0 0 1.3250 -3.4506 0.0000 C 0 0 0 0 0 0 0 0 0 0 0 0 1.9945 -2.2981 0.0000 C 0 0 0 0 0 0 0 0 0 0 0 0 1.3250 -1.1525 0.0000 C 0 0 0 0 0 0 0 0 0 0 0 0 1.9945 0.000…	53	-0.000496955
	88482	C5 H10 O3	118.063	2-hydroxyvaleric acid	# ACD/Labs04111411502D 8 7 0 0 0 0 0 0 0 0 1 V2000 0.0000 -1.3312 0.0000 C 0 0 0 0 0 0 0 0 0 0 0 0 1.1526 -1.9939 0.0000 C 0 0 0 0 0 0 0 0 0 0 0 0 2.3051 -1.3312 0.0000 C 0 0 0 0 0 0 0 0 0 0 0 0 3.4577 -1.9939 0.0000 C 0 0 0 0 0 0 0 0 0 0 0 0 5.7628 -1.9939 0.0000 O 0 0 0 0 0 0 0 0 0 0 0 0 4.6103 -1.3312 0.0000 C 0 0 0 0 0 0 0 0 0 0 0 0 4.6103 0.0000 0.0000 O 0 0 0 0 0 0 0 0 0 0 0 0 3.4577 -3.325…	53	-0.000496955
	96952	C5 H10 O3	118.063	3-Hydroxyvaleric acid	#107802 -OEChem-02070708202D 18 17 0 1 0 0 0 0 0999 V2000 3.7321 -0.5950 0.0000 O 0 0 0 0 0 0 0 0 0 0 0 0 6.3301 0.9050 0.0000 O 0 0 0 0 0 0 0 0 0 0 0 0 5.4641 -0.5950 0.0000 O 0 0 0 0 0 0 0 0 0 0 0 0 3.7321 0.4050 0.0000 C 0 0 3 0 0 0 0 0 0 0 0 0 2.8660 0.9050 0.0000 C 0 0 0 0 0 0 0 0 0 0 0 0 4.5981 0.9050 0.0000 C 0 0 0 0 0 0 0 0 0 0 0 0 2.0000 0.4050 0.0000 C 0 0 0 0 0 0 0 0 0 0 0 0 5.4641 0.4…	52	-0.000496955
	141015	C5 H10 O3	118.063	a-Methyl-b-hydroxybutyric acid	# ACD/Labs06251410062D 8 7 0 0 0 0 0 0 0 0 1 V2000 0.0000 -1.1516 0.0000 C 0 0 0 0 0 0 0 0 0 0 0 0 1.3313 -1.1516 0.0000 C 0 0 0 0 0 0 0 0 0 0 0 0 1.9946 -2.3033 0.0000 C 0 0 0 0 0 0 0 0 0 0 0 0 1.3313 -3.4549 0.0000 C 0 0 0 0 0 0 0 0 0 0 0 0 0.0000 -3.4549 0.0000 O 0 0 0 0 0 0 0 0 0 0 0 0 1.9946 -4.6066 0.0000 O 0 0 0 0 0 0 0 0 0 0 0 0 3.3259 -2.3033 0.0000 C 0 0 0 0 0 0 0 0 0 0 0 0 1.9946 0.000…	42	-0.000496955
	164207	C5 H10 O3	118.063	2-(Hydroxymethyl)butanoic acid	#188979 -OEChem-02070708192D 18 17 0 1 0 0 0 0 0999 V2000 2.5369 0.0000 0.0000 O 0 0 0 0 0 0 0 0 0 0 0 0 6.0010 0.0000 0.0000 O 0 0 0 0 0 0 0 0 0 0 0 0 5.1350 1.5000 0.0000 O 0 0 0 0 0 0 0 0 0 0 0 0 4.2690 0.0000 0.0000 C 0 0 3 0 0 0 0 0 0 0 0 0 4.2690 -1.0000 0.0000 C 0 0 0 0 0 0 0 0 0 0 0 0 3.4030 0.5000 0.0000 C 0 0 0 0 0 0 0 0 0 0 0 0 3.4030 -1.5000 0.0000 C 0 0 0 0 0 0 0 0 0 0 0 0 5.1350 0.5…	41	-0.000496955
	116413	C5 H10 O3	118.063	4-Hydroxy-3-methylbutanoic acid	#131760 -OEChem-02070708212D 18 17 0 1 0 0 0 0 0999 V2000 2.5369 0.2500 0.0000 O 0 0 0 0 0 0 0 0 0 0 0 0 6.8671 0.7500 0.0000 O 0 0 0 0 0 0 0 0 0 0 0 0 6.0010 -0.7500 0.0000 O 0 0 0 0 0 0 0 0 0 0 0 0 4.2690 0.2500 0.0000 C 0 0 3 0 0 0 0 0 0 0 0 0 5.1350 0.7500 0.0000 C 0 0 0 0 0 0 0 0 0 0 0 0 3.4030 0.7500 0.0000 C 0 0 0 0 0 0 0 0 0 0 0 0 4.2690 -0.7500 0.0000 C 0 0 0 0 0 0 0 0 0 0 0 0 6.0010 0.2…	23	-0.000496955
	9990501	C5 H10 O3	118.063	Erythronilic acid	#11815846 -OEChem-02070712422D 18 17 0 1 0 0 0 0 0999 V2000 2.5369 -0.2500 0.0000 O 0 0 0 0 0 0 0 0 0 0 0 0 6.0010 -0.2500 0.0000 O 0 0 0 0 0 0 0 0 0 0 0 0 5.1350 1.2500 0.0000 O 0 0 0 0 0 0 0 0 0 0 0 0 4.2690 -0.2500 0.0000 C 0 0 1 0 0 0 0 0 0 0 0 0 3.4030 0.2500 0.0000 C 0 0 2 0 0 0 0 0 0 0 0 0 4.2690 -1.2500 0.0000 C 0 0 0 0 0 0 0 0 0 0 0 0 3.4030 1.2500 0.0000 C 0 0 0 0 0 0 0 0 0 0 0 0 5.1350…	7	-0.000496955
	13628066	C5 H10 O3	118.063	3-hydroxy-2-methyl-[R-(R,S)]-Butanoic acid	#3-hydroxy-2-methyl-[R-(R,S)]-Butanoic acid.mol Marvin 09070616022D 8 7 0 0 0 0 0 0 0 0999 V2000 0.7145 -0.2062 0.0000 C 0 0 0 0 0 0 0 0 0 0 0 0 0.0000 0.2062 0.0000 C 0 0 2 0 0 0 0 0 0 0 0 0 -0.7145 -0.2062 0.0000 C 0 0 1 0 0 0 0 0 0 0 0 0 -0.7145 -1.0313 0.0000 C 0 0 0 0 0 0 0 0 0 0 0 0 1.4289 0.2062 0.0000 O 0 0 0 0 0 0 0 0 0 0 0 0 0.7145 -1.0313 0.0000 O 0 0 0 0 0 0 0 0 0 0 0 0 0.0000 1.0313 …	4	-0.000496955
	13628080	C5 H10 O3	118.063	3-hydroxy-2-methyl-[S-(R,R)]-Butanoic acid	#3-hydroxy-2-methyl-[S-(R,R)]-Butanoic acid.mol Marvin 09070616172D 8 7 0 0 0 0 0 0 0 0999 V2000 0.7145 -0.2062 0.0000 C 0 0 0 0 0 0 0 0 0 0 0 0 0.0000 0.2062 0.0000 C 0 0 1 0 0 0 0 0 0 0 0 0 -0.7145 -0.2062 0.0000 C 0 0 1 0 0 0 0 0 0 0 0 0 -0.7145 -1.0313 0.0000 C 0 0 0 0 0 0 0 0 0 0 0 0 1.4289 0.2062 0.0000 O 0 0 0 0 0 0 0 0 0 0 0 0 0.7145 -1.0313 0.0000 O 0 0 0 0 0 0 0 0 0 0 0 0 0.0000 1.0313 …	1	-0.000496955
FALSE		119.939	0.81	768.03	0	0	0		FALSE	180.45	199.394	229.567	183.043	219.366	167.664	162.014	233.794	211.824	117.161	261.244	247.652	204.5	229.658	259.939	205.15	247.994	228.98	142.227	215.586	278.948	184.079	283.594	200.428	213.385	280.913	42.134	200.164	236.115	265.651	226.991	201.422	224.822	254.184	195.446	186.284	231.12	230.306	199.578	224.246
FALSE	C4 H8 O4	120.043	0.862	9356.53	12	0	0		FALSE	4000.74	3521.72	5206.52	3937.62	3815.6	2185.24	2367.38	2384.45	1904.31	2000.31	3676.52	3637.48	2388	4256.55	3556.74	2847.85	2034.09	2759.02	1691.25	1759.52	4575.44	2843.43	5301.94	3594.19	4541.29	5601.23	1225.6	2023.4	3164.75	2169.64	3341.44	2746.3	2467.08	3204.2	3339.44	2328.15	2037.25	2140.95	4154.04	2079.41
	CSID	Formula	Molecular Weight	Name	Structure	# References	DeltaMass [Da]
	1015	C5 H4 N4	120.044	Purine	# ACD/Labs06251410052D 9 10 0 0 0 0 0 0 0 0 1 V2000 4.1001 -2.7512 0.0000 C 0 0 0 0 0 0 0 0 0 0 0 0 3.9607 -1.4309 0.0000 N 0 0 0 0 0 0 0 0 0 0 0 0 2.6610 -1.1521 0.0000 C 0 0 0 0 0 0 0 0 0 0 0 0 1.9968 0.0000 0.0000 N 0 0 0 0 0 0 0 0 0 0 0 0 0.6642 0.0000 0.0000 C 0 0 0 0 0 0 0 0 0 0 0 0 0.0000 -1.1521 0.0000 N 0 0 0 0 0 0 0 0 0 0 0 0 0.6642 -2.3043 0.0000 C 0 0 0 0 0 0 0 0 0 0 0 0 1.9968 -2.304…	11390	0.000863502
	388736	C4 H8 O4	120.042	D-(−)-Threose	# ACLJDraw01151513402D 8 7 0 0 1 0 0 0 0 0999 V2000 0.0000 0.0000 0.0000 O 0 0 0 0 0 0 0 0 0 0 0 0 1.0000 0.0000 0.0000 C 0 0 0 0 0 0 0 0 0 0 0 0 1.5000 0.8660 0.0000 C 0 0 0 0 0 0 0 0 0 0 0 0 2.5000 0.8660 0.0000 C 0 0 0 0 0 0 0 0 0 0 0 0 3.0000 1.7321 0.0000 C 0 0 0 0 0 0 0 0 0 0 0 0 4.0000 1.7321 0.0000 O 0 0 0 0 0 0 0 0 0 0 0 0 3.0000 0.0000 0.0000 O 0 0 0 0 0 0 0 0 0 0 0 0 1.0000 1.7321 0.00…	43	-0.000471498
	133026	C4 H8 O4	120.042	(S)-3,4-Dihydroxybutyric acid	#150929 -OEChem-02070708192D 16 15 0 1 0 0 0 0 0999 V2000 4.2690 -0.5950 0.0000 O 0 0 0 0 0 0 0 0 0 0 0 0 2.5369 0.4050 0.0000 O 0 0 0 0 0 0 0 0 0 0 0 0 6.8671 0.9050 0.0000 O 0 0 0 0 0 0 0 0 0 0 0 0 6.0010 -0.5950 0.0000 O 0 0 0 0 0 0 0 0 0 0 0 0 4.2690 0.4050 0.0000 C 0 0 3 0 0 0 0 0 0 0 0 0 5.1350 0.9050 0.0000 C 0 0 0 0 0 0 0 0 0 0 0 0 3.4030 0.9050 0.0000 C 0 0 0 0 0 0 0 0 0 0 0 0 6.0010 0.4…	38	-0.000471498
	4573812	C4 H8 O4	120.042	D-(&minus;)-Erythrulose	# ACLJDraw01231516122D 8 7 0 0 1 0 0 0 0 0999 V2000 0.0000 0.0000 0.0000 O 0 0 0 0 0 0 0 0 0 0 0 0 1.0000 0.0000 0.0000 C 0 0 0 0 0 0 0 0 0 0 0 0 1.5000 0.8660 0.0000 C 0 0 0 0 0 0 0 0 0 0 0 0 1.0000 1.7321 0.0000 O 0 0 0 0 0 0 0 0 0 0 0 0 2.5000 0.8660 0.0000 C 0 0 3 0 0 0 0 0 0 0 0 0 3.0000 1.7321 0.0000 C 0 0 0 0 0 0 0 0 0 0 0 0 4.0000 1.7321 0.0000 O 0 0 0 0 0 0 0 0 0 0 0 0 3.0000 0.0000 0.00…	36	-0.000471498
	487503	C4 H8 O4	120.042	2-methylglyceric acid	# ACD/Labs04111411492D 8 7 0 0 0 0 0 0 0 0 1 V2000 3.4566 -1.3320 0.0000 C 0 0 0 0 0 0 0 0 0 0 0 0 4.6089 -1.9956 0.0000 O 0 0 0 0 0 0 0 0 0 0 0 0 1.1522 0.0000 0.0000 O 0 0 0 0 0 0 0 0 0 0 0 0 1.1522 -1.3320 0.0000 C 0 0 0 0 0 0 0 0 0 0 0 0 0.0000 -1.9956 0.0000 O 0 0 0 0 0 0 0 0 0 0 0 0 1.3642 -2.9358 0.0000 C 0 0 0 0 0 0 0 0 0 0 0 0 2.3044 -1.9956 0.0000 C 0 0 0 0 0 0 0 0 0 0 0 0 3.2446 -2.935…	36	-0.000471498
	4573719	C4 H8 O4	120.042	L-(+)-Erythrulose	# ACD/Labs04221415492D 8 7 0 0 1 0 0 0 0 0 1 V2000 2.3051 0.0000 0.0000 O 0 0 0 0 0 0 0 0 0 0 0 0 3.4577 -3.3252 0.0000 O 0 0 0 0 0 0 0 0 0 0 0 0 0.0000 -1.3312 0.0000 O 0 0 0 0 0 0 0 0 0 0 0 0 5.7628 -1.9939 0.0000 O 0 0 0 0 0 0 0 0 0 0 0 0 2.3051 -1.3312 0.0000 C 0 0 0 0 0 0 0 0 0 0 0 0 3.4577 -1.9939 0.0000 C 0 0 0 0 0 0 0 0 0 0 0 0 1.1526 -1.9939 0.0000 C 0 0 0 0 0 0 0 0 0 0 0 0 4.6103 -1.331…	35	-0.000471498
	167259	C4 H8 O4	120.042	3-Deoxytetronic acid	#192742 -OEChem-02070708202D 16 15 0 1 0 0 0 0 0999 V2000 5.1350 -1.0950 0.0000 O 0 0 0 0 0 0 0 0 0 0 0 0 2.5369 0.4050 0.0000 O 0 0 0 0 0 0 0 0 0 0 0 0 6.8671 -0.0950 0.0000 O 0 0 0 0 0 0 0 0 0 0 0 0 6.0010 1.4050 0.0000 O 0 0 0 0 0 0 0 0 0 0 0 0 4.2690 0.4050 0.0000 C 0 0 0 0 0 0 0 0 0 0 0 0 5.1350 -0.0950 0.0000 C 0 0 3 0 0 0 0 0 0 0 0 0 3.4030 -0.0950 0.0000 C 0 0 0 0 0 0 0 0 0 0 0 0 6.0010 0…	30	-0.000471498
	142596	C4 H8 O4	120.042	1,3,4-Trihydroxy-2-butanone	# ACD/Labs04111411492D 8 7 0 0 0 0 0 0 0 0 1 V2000 4.6103 -1.9939 0.0000 C 0 0 0 0 0 0 0 0 0 0 0 0 2.3051 -1.9939 0.0000 C 0 0 0 0 0 0 0 0 0 0 0 0 5.7628 -1.3312 0.0000 O 0 0 0 0 0 0 0 0 0 0 0 0 3.4577 0.0000 0.0000 O 0 0 0 0 0 0 0 0 0 0 0 0 2.3051 -3.3252 0.0000 O 0 0 0 0 0 0 0 0 0 0 0 0 3.4577 -1.3312 0.0000 C 0 0 0 0 0 0 0 0 0 0 0 0 1.1526 -1.3312 0.0000 C 0 0 0 0 0 0 0 0 0 0 0 0 0.0000 -1.993…	26	-0.000471498
	389850	C4 H8 O4	120.042	D-threofuranose	# ACD/Labs04221415492D 8 8 0 0 1 0 0 0 0 0 1 V2000 1.4138 0.0000 0.0000 O 0 0 0 0 0 0 0 0 0 0 0 0 2.8917 -3.1179 0.0000 O 0 0 0 0 0 0 0 0 0 0 0 0 3.7701 -0.3959 0.0000 O 0 0 0 0 0 0 0 0 0 0 0 0 0.0000 -3.1254 0.0000 O 0 0 0 0 0 0 0 0 0 0 0 0 2.1075 -2.0472 0.0000 C 0 0 0 0 0 0 0 0 0 0 0 0 2.5034 -0.7993 0.0000 C 0 0 0 0 0 0 0 0 0 0 0 0 0.7691 -2.0472 0.0000 C 0 0 0 0 0 0 0 0 0 0 0 0 0.3431 -0.784…	19	-0.000471498
	388659	C4 H8 O4	120.042	erythrose	# ACD/Labs04221415492D 8 8 0 0 1 0 0 0 0 0 1 V2000 1.4160 0.0000 0.0000 O 0 0 0 0 0 0 0 0 0 0 0 0 2.8961 -3.1183 0.0000 O 0 0 0 0 0 0 0 0 0 0 0 0 3.7660 -0.3879 0.0000 O 0 0 0 0 0 0 0 0 0 0 0 0 0.0000 -3.1221 0.0000 O 0 0 0 0 0 0 0 0 0 0 0 0 2.1090 -2.0412 0.0000 C 0 0 0 0 0 0 0 0 0 0 0 0 2.5007 -0.7984 0.0000 C 0 0 0 0 0 0 0 0 0 0 0 0 0.7720 -2.0412 0.0000 C 0 0 0 0 0 0 0 0 0 0 0 0 0.3427 -0.775…	9	-0.000471498
	9139682	C4 H8 O4	120.042	4-deoxy-threonic acid	#10964471 -OEChem-02070712252D 16 15 0 1 0 0 0 0 0999 V2000 2.5369 -0.0950 0.0000 O 0 0 0 0 0 0 0 0 0 0 0 0 4.2690 -1.0950 0.0000 O 0 0 0 0 0 0 0 0 0 0 0 0 6.0010 -0.0950 0.0000 O 0 0 0 0 0 0 0 0 0 0 0 0 5.1350 1.4050 0.0000 O 0 0 0 0 0 0 0 0 0 0 0 0 3.4030 0.4050 0.0000 C 0 0 1 0 0 0 0 0 0 0 0 0 4.2690 -0.0950 0.0000 C 0 0 1 0 0 0 0 0 0 0 0 0 3.4030 1.4050 0.0000 C 0 0 0 0 0 0 0 0 0 0 0 0 5.1350…	8	-0.000471498
	17215960	C4 H8 O4	120.042	4-deoxy-Erythronic acid	#4-Deoxyerythronic acid.mol Marvin 08140716172D 8 7 0 0 0 0 0 0 0 0999 V2000 0.7145 -0.2063 0.0000 C 0 0 0 0 0 0 0 0 0 0 0 0 0.0000 0.2063 0.0000 C 0 0 2 0 0 0 0 0 0 0 0 0 0.0000 1.0313 0.0000 O 0 0 0 0 0 0 0 0 0 0 0 0 -0.7145 -0.2063 0.0000 C 0 0 2 0 0 0 0 0 0 0 0 0 -0.7145 -1.0313 0.0000 O 0 0 0 0 0 0 0 0 0 0 0 0 -1.4289 0.2062 0.0000 C 0 0 0 0 0 0 0 0 0 0 0 0 1.4289 0.2063 0.0000 O 0 0 0 0 0 0…	4	-0.000471498
FALSE	C8 H8 O	120.058	4.101	16845.3	9	0	8		FALSE	1954.25	1755.66	1657.19	177.801	1179	2832.89	3151.66	2510.95	2925.82	1132.19	191.246	1802.85	168.825	2118.22	139.371	595.342	2037.37	1126.97	140.619	435.819	626.265	213.565	755.398	226.953	490.446	896.439	144.068	443.192	2240.66	695.718	2197.54	305.535	228.523	196.583	265.358	904.844	1684.94	2442.05	1459.55	180.647
	CSID	Formula	Molecular Weight	Name	Structure	# References	DeltaMass [Da]
	7132	C8 H8 O	120.058	Acetophenone	# ACD/Labs06251410052D 9 9 0 0 0 0 0 0 0 0 1 V2000 1.9950 -4.6073 0.0000 C 0 0 0 0 0 0 0 0 0 0 0 0 2.6584 -3.4555 0.0000 C 0 0 0 0 0 0 0 0 0 0 0 0 3.9899 -3.4555 0.0000 O 0 0 0 0 0 0 0 0 0 0 0 0 1.9950 -2.3037 0.0000 C 0 0 0 0 0 0 0 0 0 0 0 0 2.6584 -1.1518 0.0000 C 0 0 0 0 0 0 0 0 0 0 0 0 1.9950 0.0000 0.0000 C 0 0 0 0 0 0 0 0 0 0 0 0 0.6635 0.0000 0.0000 C 0 0 0 0 0 0 0 0 0 0 0 0 0.0000 -1.1518…	1132	-0.000387189
	7005	C8 H8 O	120.058	epoxystyrene	# ACD/Labs06251410052D 9 10 0 0 0 0 0 0 0 0 1 V2000 2.6619 -4.7876 0.0000 C 0 0 0 0 0 0 0 0 0 0 0 0 3.8109 -4.1221 0.0000 O 0 0 0 0 0 0 0 0 0 0 0 0 2.6619 -3.4566 0.0000 C 0 0 0 0 0 0 0 0 0 0 0 0 1.9964 -2.3028 0.0000 C 0 0 0 0 0 0 0 0 0 0 0 0 2.6619 -1.1538 0.0000 C 0 0 0 0 0 0 0 0 0 0 0 0 1.9964 0.0000 0.0000 C 0 0 0 0 0 0 0 0 0 0 0 0 0.6655 0.0000 0.0000 C 0 0 0 0 0 0 0 0 0 0 0 0 0.0000 -1.153…	830	-0.000387189
	13876539	C8 H8 O	120.058	Phenylacetaldehyde	# ACD/Labs04221415492D 9 9 0 0 0 0 0 0 0 0 1 V2000 3.4282 -0.6530 0.0000 O 0 0 0 0 0 0 0 0 0 0 0 0 1.1567 -1.9916 0.0000 C 0 0 0 0 0 0 0 0 0 0 0 0 2.3134 -2.6633 0.0000 C 0 0 0 0 0 0 0 0 0 0 0 0 0.0000 -2.6633 0.0000 C 0 0 0 0 0 0 0 0 0 0 0 0 1.1567 -0.6577 0.0000 C 0 0 0 0 0 0 0 0 0 0 0 0 2.3134 -3.9972 0.0000 C 0 0 0 0 0 0 0 0 0 0 0 0 0.0000 -3.9972 0.0000 C 0 0 0 0 0 0 0 0 0 0 0 0 1.1567 -4.66…	340	-0.000387189
	13865424	C8 H8 O	120.058	4-Methylbenzaldehyde	# ACD/Labs04221415492D 9 9 0 0 0 0 0 0 0 0 1 V2000 0.0000 -0.6685 0.0000 O 0 0 0 0 0 0 0 0 0 0 0 0 2.3052 -0.6627 0.0000 C 0 0 0 0 0 0 0 0 0 0 0 0 4.6046 -1.9940 0.0000 C 0 0 0 0 0 0 0 0 0 0 0 0 3.4462 -0.0058 0.0000 C 0 0 0 0 0 0 0 0 0 0 0 0 2.3052 -1.9997 0.0000 C 0 0 0 0 0 0 0 0 0 0 0 0 4.6046 -0.6627 0.0000 C 0 0 0 0 0 0 0 0 0 0 0 0 3.4520 -2.6625 0.0000 C 0 0 0 0 0 0 0 0 0 0 0 0 1.1468 0.000…	297	-0.000387189
	21106522	C8 H8 O	120.058	dihydrobenzofuran	# ACD/Labs06251410052D 9 10 0 0 0 0 0 0 0 0 1 V2000 4.1001 -2.7512 0.0000 C 0 0 0 0 0 0 0 0 0 0 0 0 3.9607 -1.4309 0.0000 C 0 0 0 0 0 0 0 0 0 0 0 0 2.6610 -1.1521 0.0000 C 0 0 0 0 0 0 0 0 0 0 0 0 1.9968 0.0000 0.0000 C 0 0 0 0 0 0 0 0 0 0 0 0 0.6642 0.0000 0.0000 C 0 0 0 0 0 0 0 0 0 0 0 0 0.0000 -1.1521 0.0000 C 0 0 0 0 0 0 0 0 0 0 0 0 0.6642 -2.3043 0.0000 C 0 0 0 0 0 0 0 0 0 0 0 0 1.9968 -2.304…	252	-0.000387189
	21106524	C8 H8 O	120.058	o-Tolualdehyde	# ACD/Labs04221415492D 9 9 0 0 0 0 0 0 0 0 1 V2000 2.3002 0.0000 0.0000 O 0 0 0 0 0 0 0 0 0 0 0 0 1.1524 -1.9855 0.0000 C 0 0 0 0 0 0 0 0 0 0 0 0 2.2956 -2.6473 0.0000 C 0 0 0 0 0 0 0 0 0 0 0 0 0.0000 -2.6473 0.0000 C 0 0 0 0 0 0 0 0 0 0 0 0 2.2956 -3.9710 0.0000 C 0 0 0 0 0 0 0 0 0 0 0 0 1.0876 -0.6618 0.0000 C 0 0 0 0 0 0 0 0 0 0 0 0 0.0000 -3.9710 0.0000 C 0 0 0 0 0 0 0 0 0 0 0 0 1.1524 -4.628…	193	-0.000387189
	56234	C8 H8 O	120.058	4-Vinylphenol	# ACD/Labs06251410052D 9 9 0 0 0 0 0 0 0 0 1 V2000 3.9899 -4.6073 0.0000 C 0 0 0 0 0 0 0 0 0 0 0 0 2.6584 -4.6073 0.0000 C 0 0 0 0 0 0 0 0 0 0 0 0 1.9950 -3.4555 0.0000 C 0 0 0 0 0 0 0 0 0 0 0 0 2.6584 -2.3037 0.0000 C 0 0 0 0 0 0 0 0 0 0 0 0 1.9950 -1.1518 0.0000 C 0 0 0 0 0 0 0 0 0 0 0 0 0.6635 -1.1518 0.0000 C 0 0 0 0 0 0 0 0 0 0 0 0 0.0000 -2.3037 0.0000 C 0 0 0 0 0 0 0 0 0 0 0 0 0.6635 -3.45…	169	-0.000387189
	21168826	C8 H8 O	120.058	m-Tolualdehyde	# ACD/Labs04221415492D 9 9 0 0 0 0 0 0 0 0 1 V2000 2.3110 0.0000 0.0000 O 0 0 0 0 0 0 0 0 0 0 0 0 1.1578 -1.9948 0.0000 C 0 0 0 0 0 0 0 0 0 0 0 0 2.3063 -3.9896 0.0000 C 0 0 0 0 0 0 0 0 0 0 0 0 2.3063 -2.6551 0.0000 C 0 0 0 0 0 0 0 0 0 0 0 0 0.0000 -2.6551 0.0000 C 0 0 0 0 0 0 0 0 0 0 0 0 1.1578 -4.6498 0.0000 C 0 0 0 0 0 0 0 0 0 0 0 0 0.0000 -3.9896 0.0000 C 0 0 0 0 0 0 0 0 0 0 0 0 1.1578 -0.664…	151	-0.000387189
	26537219	C8 H8 O	120.058	7-Octene-3,5-diyn-1-ol	# ACD/Labs08011411192D 9 8 0 0 0 0 0 0 0 0 1 V2000 0.0000 -3.3623 0.0000 O 0 0 0 0 0 0 0 0 0 0 0 0 0.9672 -2.8004 0.0000 C 0 0 0 0 0 0 0 0 0 0 0 0 2.1832 -3.5005 0.0000 C 0 0 0 0 0 0 0 0 0 0 0 0 3.3900 -2.8004 0.0000 C 0 0 0 0 0 0 0 0 0 0 0 0 4.6060 -2.1003 0.0000 C 0 0 0 0 0 0 0 0 0 0 0 0 5.8219 -1.4002 0.0000 C 0 0 0 0 0 0 0 0 0 0 0 0 7.0287 -0.7001 0.0000 C 0 0 0 0 0 0 0 0 0 0 0 0 8.2447 0.000…	3	-0.000387189
FALSE	C8 H8 O	120.058	4.412	15465.5	9	0	8		FALSE	80.5756	79.9156	79.5849	78.2279	79.483	79.4257	79.3708	79.4843	78.5289	80.9783	79.7809	127.654	122.111	185.38	94.6325	80.8142	78.6675	79.3051	79.3118	79.533	284.112	198.597	446.959	258.007	242.411	143.925	80.7258	91.0978	1624.75	130.229	81.3569	78.7083	78.6326	126.722	78.6719	78.9155	77.8944	79.2388	79.3892	78.0904
	CSID	Formula	Molecular Weight	Name	Structure	# References	DeltaMass [Da]
	7132	C8 H8 O	120.058	Acetophenone	# ACD/Labs06251410052D 9 9 0 0 0 0 0 0 0 0 1 V2000 1.9950 -4.6073 0.0000 C 0 0 0 0 0 0 0 0 0 0 0 0 2.6584 -3.4555 0.0000 C 0 0 0 0 0 0 0 0 0 0 0 0 3.9899 -3.4555 0.0000 O 0 0 0 0 0 0 0 0 0 0 0 0 1.9950 -2.3037 0.0000 C 0 0 0 0 0 0 0 0 0 0 0 0 2.6584 -1.1518 0.0000 C 0 0 0 0 0 0 0 0 0 0 0 0 1.9950 0.0000 0.0000 C 0 0 0 0 0 0 0 0 0 0 0 0 0.6635 0.0000 0.0000 C 0 0 0 0 0 0 0 0 0 0 0 0 0.0000 -1.1518…	1132	-0.000419646
	7005	C8 H8 O	120.058	epoxystyrene	# ACD/Labs06251410052D 9 10 0 0 0 0 0 0 0 0 1 V2000 2.6619 -4.7876 0.0000 C 0 0 0 0 0 0 0 0 0 0 0 0 3.8109 -4.1221 0.0000 O 0 0 0 0 0 0 0 0 0 0 0 0 2.6619 -3.4566 0.0000 C 0 0 0 0 0 0 0 0 0 0 0 0 1.9964 -2.3028 0.0000 C 0 0 0 0 0 0 0 0 0 0 0 0 2.6619 -1.1538 0.0000 C 0 0 0 0 0 0 0 0 0 0 0 0 1.9964 0.0000 0.0000 C 0 0 0 0 0 0 0 0 0 0 0 0 0.6655 0.0000 0.0000 C 0 0 0 0 0 0 0 0 0 0 0 0 0.0000 -1.153…	830	-0.000419646
	13876539	C8 H8 O	120.058	Phenylacetaldehyde	# ACD/Labs04221415492D 9 9 0 0 0 0 0 0 0 0 1 V2000 3.4282 -0.6530 0.0000 O 0 0 0 0 0 0 0 0 0 0 0 0 1.1567 -1.9916 0.0000 C 0 0 0 0 0 0 0 0 0 0 0 0 2.3134 -2.6633 0.0000 C 0 0 0 0 0 0 0 0 0 0 0 0 0.0000 -2.6633 0.0000 C 0 0 0 0 0 0 0 0 0 0 0 0 1.1567 -0.6577 0.0000 C 0 0 0 0 0 0 0 0 0 0 0 0 2.3134 -3.9972 0.0000 C 0 0 0 0 0 0 0 0 0 0 0 0 0.0000 -3.9972 0.0000 C 0 0 0 0 0 0 0 0 0 0 0 0 1.1567 -4.66…	340	-0.000419646
	13865424	C8 H8 O	120.058	4-Methylbenzaldehyde	# ACD/Labs04221415492D 9 9 0 0 0 0 0 0 0 0 1 V2000 0.0000 -0.6685 0.0000 O 0 0 0 0 0 0 0 0 0 0 0 0 2.3052 -0.6627 0.0000 C 0 0 0 0 0 0 0 0 0 0 0 0 4.6046 -1.9940 0.0000 C 0 0 0 0 0 0 0 0 0 0 0 0 3.4462 -0.0058 0.0000 C 0 0 0 0 0 0 0 0 0 0 0 0 2.3052 -1.9997 0.0000 C 0 0 0 0 0 0 0 0 0 0 0 0 4.6046 -0.6627 0.0000 C 0 0 0 0 0 0 0 0 0 0 0 0 3.4520 -2.6625 0.0000 C 0 0 0 0 0 0 0 0 0 0 0 0 1.1468 0.000…	297	-0.000419646
	21106522	C8 H8 O	120.058	dihydrobenzofuran	# ACD/Labs06251410052D 9 10 0 0 0 0 0 0 0 0 1 V2000 4.1001 -2.7512 0.0000 C 0 0 0 0 0 0 0 0 0 0 0 0 3.9607 -1.4309 0.0000 C 0 0 0 0 0 0 0 0 0 0 0 0 2.6610 -1.1521 0.0000 C 0 0 0 0 0 0 0 0 0 0 0 0 1.9968 0.0000 0.0000 C 0 0 0 0 0 0 0 0 0 0 0 0 0.6642 0.0000 0.0000 C 0 0 0 0 0 0 0 0 0 0 0 0 0.0000 -1.1521 0.0000 C 0 0 0 0 0 0 0 0 0 0 0 0 0.6642 -2.3043 0.0000 C 0 0 0 0 0 0 0 0 0 0 0 0 1.9968 -2.304…	252	-0.000419646
	21106524	C8 H8 O	120.058	o-Tolualdehyde	# ACD/Labs04221415492D 9 9 0 0 0 0 0 0 0 0 1 V2000 2.3002 0.0000 0.0000 O 0 0 0 0 0 0 0 0 0 0 0 0 1.1524 -1.9855 0.0000 C 0 0 0 0 0 0 0 0 0 0 0 0 2.2956 -2.6473 0.0000 C 0 0 0 0 0 0 0 0 0 0 0 0 0.0000 -2.6473 0.0000 C 0 0 0 0 0 0 0 0 0 0 0 0 2.2956 -3.9710 0.0000 C 0 0 0 0 0 0 0 0 0 0 0 0 1.0876 -0.6618 0.0000 C 0 0 0 0 0 0 0 0 0 0 0 0 0.0000 -3.9710 0.0000 C 0 0 0 0 0 0 0 0 0 0 0 0 1.1524 -4.628…	193	-0.000419646
	56234	C8 H8 O	120.058	4-Vinylphenol	# ACD/Labs06251410052D 9 9 0 0 0 0 0 0 0 0 1 V2000 3.9899 -4.6073 0.0000 C 0 0 0 0 0 0 0 0 0 0 0 0 2.6584 -4.6073 0.0000 C 0 0 0 0 0 0 0 0 0 0 0 0 1.9950 -3.4555 0.0000 C 0 0 0 0 0 0 0 0 0 0 0 0 2.6584 -2.3037 0.0000 C 0 0 0 0 0 0 0 0 0 0 0 0 1.9950 -1.1518 0.0000 C 0 0 0 0 0 0 0 0 0 0 0 0 0.6635 -1.1518 0.0000 C 0 0 0 0 0 0 0 0 0 0 0 0 0.0000 -2.3037 0.0000 C 0 0 0 0 0 0 0 0 0 0 0 0 0.6635 -3.45…	169	-0.000419646
	21168826	C8 H8 O	120.058	m-Tolualdehyde	# ACD/Labs04221415492D 9 9 0 0 0 0 0 0 0 0 1 V2000 2.3110 0.0000 0.0000 O 0 0 0 0 0 0 0 0 0 0 0 0 1.1578 -1.9948 0.0000 C 0 0 0 0 0 0 0 0 0 0 0 0 2.3063 -3.9896 0.0000 C 0 0 0 0 0 0 0 0 0 0 0 0 2.3063 -2.6551 0.0000 C 0 0 0 0 0 0 0 0 0 0 0 0 0.0000 -2.6551 0.0000 C 0 0 0 0 0 0 0 0 0 0 0 0 1.1578 -4.6498 0.0000 C 0 0 0 0 0 0 0 0 0 0 0 0 0.0000 -3.9896 0.0000 C 0 0 0 0 0 0 0 0 0 0 0 0 1.1578 -0.664…	151	-0.000419646
	26537219	C8 H8 O	120.058	7-Octene-3,5-diyn-1-ol	# ACD/Labs08011411192D 9 8 0 0 0 0 0 0 0 0 1 V2000 0.0000 -3.3623 0.0000 O 0 0 0 0 0 0 0 0 0 0 0 0 0.9672 -2.8004 0.0000 C 0 0 0 0 0 0 0 0 0 0 0 0 2.1832 -3.5005 0.0000 C 0 0 0 0 0 0 0 0 0 0 0 0 3.3900 -2.8004 0.0000 C 0 0 0 0 0 0 0 0 0 0 0 0 4.6060 -2.1003 0.0000 C 0 0 0 0 0 0 0 0 0 0 0 0 5.8219 -1.4002 0.0000 C 0 0 0 0 0 0 0 0 0 0 0 0 7.0287 -0.7001 0.0000 C 0 0 0 0 0 0 0 0 0 0 0 0 8.2447 0.000…	3	-0.000419646
FALSE	C8 H8 O	120.058	3.758	9768.11	9	0	8		FALSE	75.3667	76.9315	221.399	143.491	100.603	337.162	382.646	119.279	262.647	76.5333	75.5261	74.9772	75.4965	77.5197	78.2386	199.078	104.577	447.194	76.7546	143.977	503.656	74.7254	943.991	315.132	243.124	698.789	75.531	323.578	1310.49	552.175	595.808	176.224	126.915	87.7165	103.748	75.9734	99.3386	92.8447	75.5657	78.5279
	CSID	Formula	Molecular Weight	Name	Structure	# References	DeltaMass [Da]
	7132	C8 H8 O	120.058	Acetophenone	# ACD/Labs06251410052D 9 9 0 0 0 0 0 0 0 0 1 V2000 1.9950 -4.6073 0.0000 C 0 0 0 0 0 0 0 0 0 0 0 0 2.6584 -3.4555 0.0000 C 0 0 0 0 0 0 0 0 0 0 0 0 3.9899 -3.4555 0.0000 O 0 0 0 0 0 0 0 0 0 0 0 0 1.9950 -2.3037 0.0000 C 0 0 0 0 0 0 0 0 0 0 0 0 2.6584 -1.1518 0.0000 C 0 0 0 0 0 0 0 0 0 0 0 0 1.9950 0.0000 0.0000 C 0 0 0 0 0 0 0 0 0 0 0 0 0.6635 0.0000 0.0000 C 0 0 0 0 0 0 0 0 0 0 0 0 0.0000 -1.1518…	1132	-0.000455535
	7005	C8 H8 O	120.058	epoxystyrene	# ACD/Labs06251410052D 9 10 0 0 0 0 0 0 0 0 1 V2000 2.6619 -4.7876 0.0000 C 0 0 0 0 0 0 0 0 0 0 0 0 3.8109 -4.1221 0.0000 O 0 0 0 0 0 0 0 0 0 0 0 0 2.6619 -3.4566 0.0000 C 0 0 0 0 0 0 0 0 0 0 0 0 1.9964 -2.3028 0.0000 C 0 0 0 0 0 0 0 0 0 0 0 0 2.6619 -1.1538 0.0000 C 0 0 0 0 0 0 0 0 0 0 0 0 1.9964 0.0000 0.0000 C 0 0 0 0 0 0 0 0 0 0 0 0 0.6655 0.0000 0.0000 C 0 0 0 0 0 0 0 0 0 0 0 0 0.0000 -1.153…	830	-0.000455535
	13876539	C8 H8 O	120.058	Phenylacetaldehyde	# ACD/Labs04221415492D 9 9 0 0 0 0 0 0 0 0 1 V2000 3.4282 -0.6530 0.0000 O 0 0 0 0 0 0 0 0 0 0 0 0 1.1567 -1.9916 0.0000 C 0 0 0 0 0 0 0 0 0 0 0 0 2.3134 -2.6633 0.0000 C 0 0 0 0 0 0 0 0 0 0 0 0 0.0000 -2.6633 0.0000 C 0 0 0 0 0 0 0 0 0 0 0 0 1.1567 -0.6577 0.0000 C 0 0 0 0 0 0 0 0 0 0 0 0 2.3134 -3.9972 0.0000 C 0 0 0 0 0 0 0 0 0 0 0 0 0.0000 -3.9972 0.0000 C 0 0 0 0 0 0 0 0 0 0 0 0 1.1567 -4.66…	340	-0.000455535
	13865424	C8 H8 O	120.058	4-Methylbenzaldehyde	# ACD/Labs04221415492D 9 9 0 0 0 0 0 0 0 0 1 V2000 0.0000 -0.6685 0.0000 O 0 0 0 0 0 0 0 0 0 0 0 0 2.3052 -0.6627 0.0000 C 0 0 0 0 0 0 0 0 0 0 0 0 4.6046 -1.9940 0.0000 C 0 0 0 0 0 0 0 0 0 0 0 0 3.4462 -0.0058 0.0000 C 0 0 0 0 0 0 0 0 0 0 0 0 2.3052 -1.9997 0.0000 C 0 0 0 0 0 0 0 0 0 0 0 0 4.6046 -0.6627 0.0000 C 0 0 0 0 0 0 0 0 0 0 0 0 3.4520 -2.6625 0.0000 C 0 0 0 0 0 0 0 0 0 0 0 0 1.1468 0.000…	297	-0.000455535
	21106522	C8 H8 O	120.058	dihydrobenzofuran	# ACD/Labs06251410052D 9 10 0 0 0 0 0 0 0 0 1 V2000 4.1001 -2.7512 0.0000 C 0 0 0 0 0 0 0 0 0 0 0 0 3.9607 -1.4309 0.0000 C 0 0 0 0 0 0 0 0 0 0 0 0 2.6610 -1.1521 0.0000 C 0 0 0 0 0 0 0 0 0 0 0 0 1.9968 0.0000 0.0000 C 0 0 0 0 0 0 0 0 0 0 0 0 0.6642 0.0000 0.0000 C 0 0 0 0 0 0 0 0 0 0 0 0 0.0000 -1.1521 0.0000 C 0 0 0 0 0 0 0 0 0 0 0 0 0.6642 -2.3043 0.0000 C 0 0 0 0 0 0 0 0 0 0 0 0 1.9968 -2.304…	252	-0.000455535
	21106524	C8 H8 O	120.058	o-Tolualdehyde	# ACD/Labs04221415492D 9 9 0 0 0 0 0 0 0 0 1 V2000 2.3002 0.0000 0.0000 O 0 0 0 0 0 0 0 0 0 0 0 0 1.1524 -1.9855 0.0000 C 0 0 0 0 0 0 0 0 0 0 0 0 2.2956 -2.6473 0.0000 C 0 0 0 0 0 0 0 0 0 0 0 0 0.0000 -2.6473 0.0000 C 0 0 0 0 0 0 0 0 0 0 0 0 2.2956 -3.9710 0.0000 C 0 0 0 0 0 0 0 0 0 0 0 0 1.0876 -0.6618 0.0000 C 0 0 0 0 0 0 0 0 0 0 0 0 0.0000 -3.9710 0.0000 C 0 0 0 0 0 0 0 0 0 0 0 0 1.1524 -4.628…	193	-0.000455535
	56234	C8 H8 O	120.058	4-Vinylphenol	# ACD/Labs06251410052D 9 9 0 0 0 0 0 0 0 0 1 V2000 3.9899 -4.6073 0.0000 C 0 0 0 0 0 0 0 0 0 0 0 0 2.6584 -4.6073 0.0000 C 0 0 0 0 0 0 0 0 0 0 0 0 1.9950 -3.4555 0.0000 C 0 0 0 0 0 0 0 0 0 0 0 0 2.6584 -2.3037 0.0000 C 0 0 0 0 0 0 0 0 0 0 0 0 1.9950 -1.1518 0.0000 C 0 0 0 0 0 0 0 0 0 0 0 0 0.6635 -1.1518 0.0000 C 0 0 0 0 0 0 0 0 0 0 0 0 0.0000 -2.3037 0.0000 C 0 0 0 0 0 0 0 0 0 0 0 0 0.6635 -3.45…	169	-0.000455535
	21168826	C8 H8 O	120.058	m-Tolualdehyde	# ACD/Labs04221415492D 9 9 0 0 0 0 0 0 0 0 1 V2000 2.3110 0.0000 0.0000 O 0 0 0 0 0 0 0 0 0 0 0 0 1.1578 -1.9948 0.0000 C 0 0 0 0 0 0 0 0 0 0 0 0 2.3063 -3.9896 0.0000 C 0 0 0 0 0 0 0 0 0 0 0 0 2.3063 -2.6551 0.0000 C 0 0 0 0 0 0 0 0 0 0 0 0 0.0000 -2.6551 0.0000 C 0 0 0 0 0 0 0 0 0 0 0 0 1.1578 -4.6498 0.0000 C 0 0 0 0 0 0 0 0 0 0 0 0 0.0000 -3.9896 0.0000 C 0 0 0 0 0 0 0 0 0 0 0 0 1.1578 -0.664…	151	-0.000455535
	26537219	C8 H8 O	120.058	7-Octene-3,5-diyn-1-ol	# ACD/Labs08011411192D 9 8 0 0 0 0 0 0 0 0 1 V2000 0.0000 -3.3623 0.0000 O 0 0 0 0 0 0 0 0 0 0 0 0 0.9672 -2.8004 0.0000 C 0 0 0 0 0 0 0 0 0 0 0 0 2.1832 -3.5005 0.0000 C 0 0 0 0 0 0 0 0 0 0 0 0 3.3900 -2.8004 0.0000 C 0 0 0 0 0 0 0 0 0 0 0 0 4.6060 -2.1003 0.0000 C 0 0 0 0 0 0 0 0 0 0 0 0 5.8219 -1.4002 0.0000 C 0 0 0 0 0 0 0 0 0 0 0 0 7.0287 -0.7001 0.0000 C 0 0 0 0 0 0 0 0 0 0 0 0 8.2447 0.000…	3	-0.000455535
FALSE	C7 H6 O2	122.037	4.549	10845.4	6	0	14		FALSE	4358.86	6948.48	5724.12	4684.49	2866.44	4246.67	4105.59	4552.35	4225.44	1402.93	10845.4	7187.9	8556.53	7759.35	5606.39	2483	4382.05	2576.83	1881.23	1702.98	6355.8	8668.53	5772.77	7116.94	9200.03	5049.42	154.077	3652.51	5272.68	4382.77	6019.79	7047.86	6210.47	6509.06	6829.19	2134.39	4086.44	5571.07	3445.63	5679.34
	CSID	Formula	Molecular Weight	Name	Structure	# References	DeltaMass [Da]
	238	C7 H6 O2	122.037	Benzoic acid	# ACD/Labs06251410132D 9 9 0 0 0 0 0 0 0 0 1 V2000 1.9950 -4.6073 0.0000 O 0 0 0 0 0 0 0 0 0 0 0 0 2.6584 -3.4555 0.0000 C 0 0 0 0 0 0 0 0 0 0 0 0 3.9899 -3.4555 0.0000 O 0 0 0 0 0 0 0 0 0 0 0 0 1.9950 -2.3037 0.0000 C 0 0 0 0 0 0 0 0 0 0 0 0 2.6584 -1.1518 0.0000 C 0 0 0 0 0 0 0 0 0 0 0 0 1.9950 0.0000 0.0000 C 0 0 0 0 0 0 0 0 0 0 0 0 0.6635 0.0000 0.0000 C 0 0 0 0 0 0 0 0 0 0 0 0 0.0000 -1.1518…	1100	-0.000496409
	13863618	C7 H6 O2	122.037	Salicylaldehyde	# ACD/Labs06251410132D 9 9 0 0 0 0 0 0 0 0 1 V2000 3.9901 -3.4554 0.0000 O 0 0 0 0 0 0 0 0 0 0 0 0 2.6614 -3.4554 0.0000 C 0 0 0 0 0 0 0 0 0 0 0 0 1.9950 -2.3023 0.0000 C 0 0 0 0 0 0 0 0 0 0 0 0 2.6614 -1.1531 0.0000 C 0 0 0 0 0 0 0 0 0 0 0 0 1.9950 0.0000 0.0000 C 0 0 0 0 0 0 0 0 0 0 0 0 0.6663 0.0000 0.0000 C 0 0 0 0 0 0 0 0 0 0 0 0 0.0000 -1.1531 0.0000 C 0 0 0 0 0 0 0 0 0 0 0 0 0.6663 -2.3023…	639	-0.000496409
	123	C7 H6 O2	122.037	4-Hydroxybenzaldehyde	# ACD/Labs02211713402D 9 9 0 0 0 0 0 0 0 0 1 V2000 0.0000 -3.9821 0.0000 O 0 0 0 0 0 0 0 0 0 0 0 0 0.0046 -2.6563 0.0000 C 0 0 0 0 0 0 0 0 0 0 0 0 1.1595 -1.9957 0.0000 C 0 0 0 0 0 0 0 0 0 0 0 0 1.1595 -0.6698 0.0000 C 0 0 0 0 0 0 0 0 0 0 0 0 2.2821 -0.0092 0.0000 C 0 0 0 0 0 0 0 0 0 0 0 0 3.4739 -0.6698 0.0000 C 0 0 0 0 0 0 0 0 0 0 0 0 4.6196 0.0000 0.0000 O 0 0 0 0 0 0 0 0 0 0 0 0 3.4739 -1.995…	545	-0.000496409
	10333	C7 H6 O2	122.037	Tropolone	# ACD/Labs06251410122D 9 9 0 0 0 0 0 0 0 0 1 V2000 2.1681 -4.2848 0.0000 O 0 0 0 0 0 0 0 0 0 0 0 0 1.8725 -2.9865 0.0000 C 0 0 0 0 0 0 0 0 0 0 0 0 2.9137 -2.1595 0.0000 C 0 0 0 0 0 0 0 0 0 0 0 0 4.1134 -2.7380 0.0000 O 0 0 0 0 0 0 0 0 0 0 0 0 2.9137 -0.8270 0.0000 C 0 0 0 0 0 0 0 0 0 0 0 0 1.8725 0.0000 0.0000 C 0 0 0 0 0 0 0 0 0 0 0 0 0.5784 -0.2957 0.0000 C 0 0 0 0 0 0 0 0 0 0 0 0 0.0000 -1.495…	535	-0.000496409
	21105795	C7 H6 O2	122.037	3-Hydroxybenzaldehyde	# ACD/Labs02211713352D 9 9 0 0 0 0 0 0 0 0 1 V2000 0.0000 -1.9954 0.0000 O 0 0 0 0 0 0 0 0 0 0 0 0 1.1534 -2.6586 0.0000 C 0 0 0 0 0 0 0 0 0 0 0 0 2.3068 -1.9954 0.0000 C 0 0 0 0 0 0 0 0 0 0 0 0 3.4602 -2.6586 0.0000 C 0 0 0 0 0 0 0 0 0 0 0 0 4.6137 -1.9896 0.0000 C 0 0 0 0 0 0 0 0 0 0 0 0 5.7671 -2.6586 0.0000 O 0 0 0 0 0 0 0 0 0 0 0 0 4.6079 -0.6690 0.0000 C 0 0 0 0 0 0 0 0 0 0 0 0 3.4545 0.000…	215	-0.000496409
	10437124	C7 H6 O2	122.037	(2Z)-3-(2-Furyl)acrylaldehyde	# ACD/Labs01300718572D 9 9 0 0 0 0 0 0 0 0 1 V2000 0.7922 -2.0544 0.0000 C 0 0 0 0 0 0 0 0 0 0 0 0 0.3760 -0.7788 0.0000 O 0 0 0 0 0 0 0 0 0 0 0 0 0.0000 -3.1196 0.0000 C 0 0 0 0 0 0 0 0 0 0 0 0 2.1081 -2.0544 0.0000 C 0 0 0 0 0 0 0 0 0 0 0 0 1.4546 0.0000 0.0000 C 0 0 0 0 0 0 0 0 0 0 0 0 2.5243 -0.7788 0.0000 C 0 0 0 0 0 0 0 0 0 0 0 0 0.5460 -4.3325 0.0000 C 0 0 0 0 0 0 0 0 0 0 0 0 2.6496 -3.401…	1	-0.000496409
FALSE	C8 H10 O	122.074	4.564	5060.08	16	0	8		FALSE	420.774	243.713	87.4611	173.214	84.6909	85.0784	84.2559	87.5627	85.6513	83.7673	99.3965	86.2804	167.518	201.854	85.1722	84.1498	85.0405	176.624	85.1286	135.564	743.11	679.805	972.793	279.87	731.962	166.329	83.8753	209.908	2302.57	115.704	84.253	86.7224	89.0111	152.359	166.041	87.7793	86.0501	85.8176	85.2886	86.6511
	CSID	Formula	Molecular Weight	Name	Structure	# References	DeltaMass [Da]
	7131	C8 H10 O	122.073	(±)-1-phenylethanol	# ACD/Labs04221415492D 9 9 0 0 0 0 0 0 0 0 1 V2000 0.0047 0.0000 0.0000 O 0 0 0 0 0 0 0 0 0 0 0 0 1.1553 -1.9985 0.0000 C 0 0 0 0 0 0 0 0 0 0 0 0 1.1553 -0.6708 0.0000 C 0 0 0 0 0 0 0 0 0 0 0 0 2.3059 -2.6646 0.0000 C 0 0 0 0 0 0 0 0 0 0 0 0 0.0000 -2.6646 0.0000 C 0 0 0 0 0 0 0 0 0 0 0 0 2.3059 -3.9876 0.0000 C 0 0 0 0 0 0 0 0 0 0 0 0 0.0000 -3.9876 0.0000 C 0 0 0 0 0 0 0 0 0 0 0 0 1.1553 -4.658…	518	-0.000408118
	5830	C8 H10 O	122.073	Phenylethyl alcohol	# ACD/Labs06251410132D 9 9 0 0 0 0 0 0 0 0 1 V2000 4.6548 -4.6082 0.0000 O 0 0 0 0 0 0 0 0 0 0 0 0 3.9891 -3.4585 0.0000 C 0 0 0 0 0 0 0 0 0 0 0 0 2.6579 -3.4585 0.0000 C 0 0 0 0 0 0 0 0 0 0 0 0 1.9969 -2.3041 0.0000 C 0 0 0 0 0 0 0 0 0 0 0 0 2.6579 -1.1544 0.0000 C 0 0 0 0 0 0 0 0 0 0 0 0 1.9969 0.0000 0.0000 C 0 0 0 0 0 0 0 0 0 0 0 0 0.6656 0.0000 0.0000 C 0 0 0 0 0 0 0 0 0 0 0 0 0.0000 -1.1544…	500	-0.000408118
	13839151	C8 H10 O	122.073	2,3-Xylenol	# CDK 04291006442D 9 9 0 0 0 0 999 V2000 0.7145 2.0625 0.0000 C 0 0 0 0 0 0 0 0 0 0 0 0 0.7145 1.2375 0.0000 C 0 0 0 0 0 0 0 0 0 0 0 0 1.4289 0.8250 0.0000 C 0 0 0 0 0 0 0 0 0 0 0 0 2.1434 1.2375 0.0000 C 0 0 0 0 0 0 0 0 0 0 0 0 1.4289 -0.0000 0.0000 C 0 0 0 0 0 0 0 0 0 0 0 0 2.1434 -0.4125 0.0000 O 0 0 0 0 0 0 0 0 0 0 0 0 0.7145 -0.4125 0.0000 C 0 0 0 0 0 0 0 0 0 0 0 0 0.0000 0.0000 0.0000 C 0 0…	347	-0.000408118
	28982	C8 H10 O	122.073	4-Ethylphenol	# ACD/Labs04221415492D 9 9 0 0 0 0 0 0 0 0 1 V2000 0.0000 -2.6644 0.0000 O 0 0 0 0 0 0 0 0 0 0 0 0 3.4528 -0.6618 0.0000 C 0 0 0 0 0 0 0 0 0 0 0 0 1.1567 -1.9968 0.0000 C 0 0 0 0 0 0 0 0 0 0 0 0 1.1567 -0.6618 0.0000 C 0 0 0 0 0 0 0 0 0 0 0 0 2.3133 0.0000 0.0000 C 0 0 0 0 0 0 0 0 0 0 0 0 2.3133 -2.6644 0.0000 C 0 0 0 0 0 0 0 0 0 0 0 0 3.4528 -1.9968 0.0000 C 0 0 0 0 0 0 0 0 0 0 0 0 4.6094 0.0000…	285	-0.000408118
	13839174	C8 H10 O	122.073	2,6-Xylenol	# CDK 04291006442D 9 9 0 0 0 0 999 V2000 0.7145 2.0625 0.0000 C 0 0 0 0 0 0 0 0 0 0 0 0 0.7145 1.2375 0.0000 C 0 0 0 0 0 0 0 0 0 0 0 0 1.4289 0.8250 0.0000 C 0 0 0 0 0 0 0 0 0 0 0 0 1.4289 -0.0000 0.0000 C 0 0 0 0 0 0 0 0 0 0 0 0 0.7145 -0.4125 0.0000 C 0 0 0 0 0 0 0 0 0 0 0 0 0.0000 0.0000 0.0000 C 0 0 0 0 0 0 0 0 0 0 0 0 -0.7145 -0.4125 0.0000 C 0 0 0 0 0 0 0 0 0 0 0 0 0.0000 0.8250 0.0000 C 0 …	275	-0.000408118
	13839123	C8 H10 O	122.073	2,4-xylenol	# ACD/Labs04221415492D 9 9 0 0 0 0 0 0 0 0 1 V2000 1.1524 0.0000 0.0000 O 0 0 0 0 0 0 0 0 0 0 0 0 2.2995 -1.9915 0.0000 C 0 0 0 0 0 0 0 0 0 0 0 0 1.1524 -1.3276 0.0000 C 0 0 0 0 0 0 0 0 0 0 0 0 1.1524 -3.9829 0.0000 C 0 0 0 0 0 0 0 0 0 0 0 0 2.2995 -3.3191 0.0000 C 0 0 0 0 0 0 0 0 0 0 0 0 0.0000 -1.9915 0.0000 C 0 0 0 0 0 0 0 0 0 0 0 0 0.0000 -3.3191 0.0000 C 0 0 0 0 0 0 0 0 0 0 0 0 3.4678 -1.317…	224	-0.000408118
	13839128	C8 H10 O	122.073	2,5-Dimethylphenol	# CDK 04291006442D 9 9 0 0 0 0 999 V2000 0.7145 2.0625 0.0000 C 0 0 0 0 0 0 0 0 0 0 0 0 0.7145 1.2375 0.0000 C 0 0 0 0 0 0 0 0 0 0 0 0 1.4289 0.8250 0.0000 C 0 0 0 0 0 0 0 0 0 0 0 0 1.4289 -0.0000 0.0000 C 0 0 0 0 0 0 0 0 0 0 0 0 0.7145 -0.4125 0.0000 C 0 0 0 0 0 0 0 0 0 0 0 0 0.7145 -1.2375 0.0000 C 0 0 0 0 0 0 0 0 0 0 0 0 0.0000 0.0000 0.0000 C 0 0 0 0 0 0 0 0 0 0 0 0 -0.7145 -0.4125 0.0000 O 0…	196	-0.000408118
	13839105	C8 H10 O	122.073	3,4-Xylenol	# ACD/Labs04111411492D 9 9 0 0 0 0 0 0 0 0 1 V2000 0.0000 -1.9954 0.0000 C 0 0 0 0 0 0 0 0 0 0 0 0 0.0000 -3.3257 0.0000 C 0 0 0 0 0 0 0 0 0 0 0 0 2.3040 -1.9954 0.0000 C 0 0 0 0 0 0 0 0 0 0 0 0 1.1547 -1.3303 0.0000 C 0 0 0 0 0 0 0 0 0 0 0 0 1.1547 0.0000 0.0000 O 0 0 0 0 0 0 0 0 0 0 0 0 2.3040 -3.3257 0.0000 C 0 0 0 0 0 0 0 0 0 0 0 0 3.4534 -3.9908 0.0000 C 0 0 0 0 0 0 0 0 0 0 0 0 1.1547 -3.990…	181	-0.000408118
	11021	C8 H10 O	122.073	p-tolylmethanol	# ACD/Labs06251410132D 9 9 0 0 0 0 0 0 0 0 1 V2000 3.9899 -4.6073 0.0000 O 0 0 0 0 0 0 0 0 0 0 0 0 2.6584 -4.6073 0.0000 C 0 0 0 0 0 0 0 0 0 0 0 0 1.9950 -3.4555 0.0000 C 0 0 0 0 0 0 0 0 0 0 0 0 2.6584 -2.3037 0.0000 C 0 0 0 0 0 0 0 0 0 0 0 0 1.9950 -1.1518 0.0000 C 0 0 0 0 0 0 0 0 0 0 0 0 0.6635 -1.1518 0.0000 C 0 0 0 0 0 0 0 0 0 0 0 0 0.0000 -2.3037 0.0000 C 0 0 0 0 0 0 0 0 0 0 0 0 0.6635 -3.45…	178	-0.000408118
	13865680	C8 H10 O	122.073	2-Ethylphenol	# ACD/Labs04221415492D 9 9 0 0 0 0 0 0 0 0 1 V2000 1.1969 0.0000 0.0000 O 0 0 0 0 0 0 0 0 0 0 0 0 2.3250 -1.9948 0.0000 C 0 0 0 0 0 0 0 0 0 0 0 0 1.1969 -1.3299 0.0000 C 0 0 0 0 0 0 0 0 0 0 0 0 2.3250 -3.3247 0.0000 C 0 0 0 0 0 0 0 0 0 0 0 0 0.0000 -1.9948 0.0000 C 0 0 0 0 0 0 0 0 0 0 0 0 3.4577 -1.3299 0.0000 C 0 0 0 0 0 0 0 0 0 0 0 0 1.1969 -3.9897 0.0000 C 0 0 0 0 0 0 0 0 0 0 0 0 0.0000 -3.324…	174	-0.000408118
	13865438	C8 H10 O	122.073	4-Methylanisole	# ACD/Labs06251410102D 9 9 0 0 0 0 0 0 0 0 1 V2000 3.9899 -4.6073 0.0000 C 0 0 0 0 0 0 0 0 0 0 0 0 2.6584 -4.6073 0.0000 O 0 0 0 0 0 0 0 0 0 0 0 0 1.9950 -3.4555 0.0000 C 0 0 0 0 0 0 0 0 0 0 0 0 2.6584 -2.3037 0.0000 C 0 0 0 0 0 0 0 0 0 0 0 0 1.9950 -1.1518 0.0000 C 0 0 0 0 0 0 0 0 0 0 0 0 0.6635 -1.1518 0.0000 C 0 0 0 0 0 0 0 0 0 0 0 0 0.0000 -2.3037 0.0000 C 0 0 0 0 0 0 0 0 0 0 0 0 0.6635 -3.45…	156	-0.000408118
	11604	C8 H10 O	122.073	3-Ethylphenol	# ACD/Labs04221415492D 9 9 0 0 0 0 0 0 0 0 1 V2000 1.1935 0.0000 0.0000 O 0 0 0 0 0 0 0 0 0 0 0 0 2.3225 -3.3178 0.0000 C 0 0 0 0 0 0 0 0 0 0 0 0 1.1935 -1.3271 0.0000 C 0 0 0 0 0 0 0 0 0 0 0 0 2.3225 -1.9907 0.0000 C 0 0 0 0 0 0 0 0 0 0 0 0 0.0000 -1.9907 0.0000 C 0 0 0 0 0 0 0 0 0 0 0 0 1.1935 -3.9814 0.0000 C 0 0 0 0 0 0 0 0 0 0 0 0 0.0000 -3.3178 0.0000 C 0 0 0 0 0 0 0 0 0 0 0 0 3.4837 -3.981…	154	-0.000408118
	6728	C8 H10 O	122.073	o-tolyl-methanol	# ACD/Labs04221415492D 9 9 0 0 0 0 0 0 0 0 1 V2000 2.3122 0.0000 0.0000 O 0 0 0 0 0 0 0 0 0 0 0 0 1.1584 -1.9958 0.0000 C 0 0 0 0 0 0 0 0 0 0 0 0 2.3075 -2.6611 0.0000 C 0 0 0 0 0 0 0 0 0 0 0 0 0.0000 -2.6611 0.0000 C 0 0 0 0 0 0 0 0 0 0 0 0 2.3075 -3.9917 0.0000 C 0 0 0 0 0 0 0 0 0 0 0 0 1.1631 -0.6653 0.0000 C 0 0 0 0 0 0 0 0 0 0 0 0 0.0000 -3.9917 0.0000 C 0 0 0 0 0 0 0 0 0 0 0 0 1.1584 -4.652…	137	-0.000408118
	21105959	C8 H10 O	122.073	2-Methylanisole	# ACD/Labs06251410102D 9 9 0 0 0 0 0 0 0 0 1 V2000 3.9901 -3.4554 0.0000 C 0 0 0 0 0 0 0 0 0 0 0 0 2.6614 -3.4554 0.0000 O 0 0 0 0 0 0 0 0 0 0 0 0 1.9950 -2.3023 0.0000 C 0 0 0 0 0 0 0 0 0 0 0 0 2.6614 -1.1531 0.0000 C 0 0 0 0 0 0 0 0 0 0 0 0 1.9950 0.0000 0.0000 C 0 0 0 0 0 0 0 0 0 0 0 0 0.6663 0.0000 0.0000 C 0 0 0 0 0 0 0 0 0 0 0 0 0.0000 -1.1531 0.0000 C 0 0 0 0 0 0 0 0 0 0 0 0 0.6663 -2.3023…	136	-0.000408118
	391409	C8 H10 O	122.073	(S)-1-phenylethanol	# ACD/Labs09031415102D 9 9 0 0 1 0 0 0 0 0 1 V2000 3.4646 -1.3453 0.0000 C 0 0 0 0 0 0 0 0 0 0 0 0 4.6071 -2.0041 0.0000 C 0 0 0 0 0 0 0 0 0 0 0 0 3.4646 0.0000 0.0000 O 0 0 0 0 0 0 0 0 0 0 0 0 0.0184 -2.0041 0.0000 C 0 0 0 0 0 0 0 0 0 0 0 0 0.0000 -3.3264 0.0000 C 0 0 0 0 0 0 0 0 0 0 0 0 1.1610 -4.0082 0.0000 C 0 0 0 0 0 0 0 0 0 0 0 0 2.3036 -3.3494 0.0000 C 0 0 0 0 0 0 0 0 0 0 0 0 2.3220 -2.004…	129	-0.000408118
	10992	C8 H10 O	122.073	3-Methylbenzyl alcohol	# ACD/Labs04221415492D 9 9 0 0 0 0 0 0 0 0 1 V2000 2.3071 0.0000 0.0000 O 0 0 0 0 0 0 0 0 0 0 0 0 1.1582 -1.9954 0.0000 C 0 0 0 0 0 0 0 0 0 0 0 0 2.3071 -3.9909 0.0000 C 0 0 0 0 0 0 0 0 0 0 0 0 2.3071 -2.6559 0.0000 C 0 0 0 0 0 0 0 0 0 0 0 0 0.0000 -2.6559 0.0000 C 0 0 0 0 0 0 0 0 0 0 0 0 1.1582 -4.6514 0.0000 C 0 0 0 0 0 0 0 0 0 0 0 0 0.0000 -3.9909 0.0000 C 0 0 0 0 0 0 0 0 0 0 0 0 1.1582 -0.665…	86	-0.000408118
FALSE		123.007	14.173	4999.85	0	0	0		FALSE	637.739	736.83	636.483	617.202	659.741	902.755	1020.04	980.368	969.763	35.8395	590.54	704.192	697.32	684.101	608.977	983.155	1056.67	979.122	946.756	1055.02	715.422	657.587	652.569	52.924	619.381	69.1827	1163.22	997.97	1306.07	1237.87	694.645	35.887	666.201	644.654	675.623	1024.75	1042.98	1066.92	1037.49	1076.96
FALSE	C4 H N3 O2	123.007	14.571	5053.08	0	0	0		FALSE	648.504	40.8874	723.457	680.419	703.634	1164.28	1211.37	1243.91	1307.33	1343.82	647.194	720.009	38.6583	720.947	696.504	60.1415	902.728	1397.58	1299.25	1266.65	628.509	560.575	587.185	672.239	596.361	94.6286	1389.32	1347.89	1347.73	1436.34	639.99	707.187	666.813	634.687	650.802	94.8102	1361.09	1294.65	1203.84	1348.29
FALSE		125.015	0.834	32966.1	1	0	0		FALSE	16622.3	17449.2	2925.02	2431.36	1850.43	2769.85	3356.82	3642.11	3492.78	16223.1	21680.5	20897	3676.66	18864.1	2915.93	32966.1	26027.4	2867.3	23665.7	3007.53	16763.1	18699	3255.4	3383.07	15893.7	31196.4	1062.81	19060.6	3383.57	24777.1	2724.57	18243.9	2263.42	20519.7	4012.12	2680.25	2293.15	24755.5	4180.88	2854.98
	CSID	Formula	Molecular Weight	Name	Structure	# References	DeltaMass [Da]
	1091	C2 H7 N O3 S	125.015	Taurine	# ACD/Labs06251410112D 7 6 0 0 0 0 0 0 0 0 1 V2000 0.0000 -2.4811 0.0000 N 0 0 0 0 0 0 0 0 0 0 0 0 1.3313 -2.4811 0.0000 C 0 0 0 0 0 0 0 0 0 0 0 0 1.9970 -1.3267 0.0000 C 0 0 0 0 0 0 0 0 0 0 0 0 3.3237 -1.3267 0.0000 S 0 0 0 0 0 0 0 0 0 0 0 0 3.3237 -2.6580 0.0000 O 0 0 0 0 0 0 0 0 0 0 0 0 3.3237 0.0000 0.0000 O 0 0 0 0 0 0 0 0 0 0 0 0 4.6550 -1.3267 0.0000 O 0 0 0 0 0 0 0 0 0 0 0 0 1 2 1 0 0 0 0…	6292	-0.000580161
FALSE	C4 H2 N2 O3	126.007	12.53	5094.44	2	0	0		FALSE	2874.99	2553.03	2945.74	1670.74	3592.36	1220.6	2454.8	3285.64	2034.43	1271.79	3574	4201.44	3509.8	2784.92	3640.13	1576.65	1219.07	1345.67	776.068	1067.9	3457.19	3226.03	3016.31	4309.54	3161.39	1521.36	938.25	3022	1098.85	462.349	2673.63	3395.31	2960.51	3117.56	3103.96	673.879	1310.96	2349.81	2460.26	1493.65
	CSID	Formula	Molecular Weight	Name	Structure	# References	DeltaMass [Da]
	66799	C2 H7 O4 P	126.008	monoethyl phosphate	# ACD/Labs06251410082D 7 6 0 0 0 0 0 0 0 0 1 V2000 0.0000 -2.4811 0.0000 C 0 0 0 0 0 0 0 0 0 0 0 0 1.3313 -2.4811 0.0000 C 0 0 0 0 0 0 0 0 0 0 0 0 1.9970 -1.3267 0.0000 O 0 0 0 0 0 0 0 0 0 0 0 0 3.3237 -1.3267 0.0000 P 0 0 0 0 0 0 0 0 0 0 0 0 3.3237 -2.6580 0.0000 O 0 0 0 0 0 0 0 0 0 0 0 0 3.3237 0.0000 0.0000 O 0 0 0 0 0 0 0 0 0 0 0 0 4.6550 -1.3267 0.0000 O 0 0 0 0 0 0 0 0 0 0 0 0 1 2 1 0 0 0 0…	65	0.00091737
	81202	C2 H7 O4 P	126.008	(2-Hydroxyethyl)phosphonic acid	# ACD/Labs04221415492D 7 6 0 0 0 0 0 0 0 0 1 V2000 1.3664 -1.3291 0.0000 P 0 0 0 0 0 0 0 0 0 0 0 0 1.3664 0.0000 0.0000 O 0 0 0 0 0 0 0 0 0 0 0 0 0.0000 -1.3151 0.0000 O 0 0 0 0 0 0 0 0 0 0 0 0 1.3664 -2.6442 0.0000 O 0 0 0 0 0 0 0 0 0 0 0 0 4.6634 -2.4343 0.0000 O 0 0 0 0 0 0 0 0 0 0 0 0 2.6861 -1.3384 0.0000 C 0 0 0 0 0 0 0 0 0 0 0 0 3.3390 -2.4903 0.0000 C 0 0 0 0 0 0 0 0 0 0 0 0 1 2 2 0 0 0 0…	34	0.00091737
FALSE	C8 H14 O	126.105	4.313	6511.65	20	0	0		FALSE	672.915	810.666	746.754	680.287	658.653	1109.92	1022.58	819.116	1041.78	496.682	679.822	736.453	757.773	685.038	904.634	1006.33	835.737	1269.83	635.882	596.972	992.118	521.878	1013.46	944.303	862.839	1098.17	287.528	843.727	1498.2	1072.55	740.758	622.817	679.395	716.233	705.404	658.033	815.393	939.09	978.262	715.344
	CSID	Formula	Molecular Weight	Name	Structure	# References	DeltaMass [Da]
	9478	C8 H14 O	126.104	6-Methyl-5-hepten-2-one	# ACD/Labs06251410052D 9 8 0 0 0 0 0 0 0 0 1 V2000 0.0000 -5.7514 0.0000 C 0 0 0 0 0 0 0 0 0 0 0 0 1.3257 -5.7514 0.0000 C 0 0 0 0 0 0 0 0 0 0 0 0 1.9954 -6.9045 0.0000 O 0 0 0 0 0 0 0 0 0 0 0 0 1.9954 -4.6053 0.0000 C 0 0 0 0 0 0 0 0 0 0 0 0 1.3257 -3.4522 0.0000 C 0 0 0 0 0 0 0 0 0 0 0 0 1.9954 -2.2992 0.0000 C 0 0 0 0 0 0 0 0 0 0 0 0 1.3257 -1.1530 0.0000 C 0 0 0 0 0 0 0 0 0 0 0 0 0.0000 -1.15…	183	-0.000444218
	55282	C8 H14 O	126.104	1-Octen-3-one	# CDK 04291007032D 9 8 0 0 0 0 999 V2000 1.0461 1.4289 0.0000 C 0 0 0 0 0 0 0 0 0 0 0 0 1.7605 1.8414 0.0000 C 0 0 0 0 0 0 0 0 0 0 0 0 2.4750 1.4289 0.0000 C 0 0 0 0 0 0 0 0 0 0 0 0 3.1895 1.8414 0.0000 C 0 0 0 0 0 0 0 0 0 0 0 0 3.9039 1.4289 0.0000 C 0 0 0 0 0 0 0 0 0 0 0 0 4.6184 1.8414 0.0000 C 0 0 0 0 0 0 0 0 0 0 0 0 4.6184 2.6664 0.0000 O 0 0 0 0 0 0 0 0 0 0 0 0 5.3329 1.4289 0.0000 C 0 0 0 …	132	-0.000444218
	4515599	C8 H14 O	126.104	(3E)-3-Octen-2-one	#5363229 ACLJDraw02031313412D 9 8 0 0 0 0 0 0 0 0999 V2000 4.6046 -0.4265 0.0000 C 0 0 0 0 0 0 0 0 0 0 0 0 5.1365 -0.1080 0.0000 C 0 0 0 0 0 0 0 0 0 0 0 0 5.1365 0.5035 0.0000 O 0 0 0 0 0 0 0 0 0 0 0 0 4.0510 -0.1009 0.0000 C 0 0 0 0 0 0 0 0 0 0 0 0 3.5082 -0.4374 0.0000 C 0 0 0 0 0 0 0 0 0 0 0 0 5.6794 -0.4157 0.0000 C 0 0 0 0 0 0 0 0 0 0 0 0 2.9581 -0.1189 0.0000 C 0 0 0 0 0 0 0 0 0 0 0 0 2.426…	58	-0.000444218
	96588	C8 H14 O	126.104	2,4,4-TRIMETHYLCYCLOPENTANONE	# CDK 04291007072D 9 9 0 0 0 0 999 V2000 -0.3297 -0.8227 0.0000 C 0 0 0 0 0 0 0 0 0 0 0 0 0.1553 -0.1553 0.0000 C 0 0 0 0 0 0 0 0 0 0 0 0 -0.0997 0.6294 0.0000 C 0 0 0 0 0 0 0 0 0 0 0 0 0.5678 1.1143 0.0000 C 0 0 0 0 0 0 0 0 0 0 0 0 0.0157 1.7274 0.0000 C 0 0 0 0 0 0 0 0 0 0 0 0 1.1198 1.7274 0.0000 C 0 0 0 0 0 0 0 0 0 0 0 0 1.2352 0.6294 0.0000 C 0 0 0 0 0 0 0 0 0 0 0 0 0.9803 -0.1553 0.0000 C 0…	41	-0.000444218
	4575736	C8 H14 O	126.104	(3E)-6-Methyl-3-hepten-2-one	#5462986 -OEChem-02070710122D 23 22 0 0 0 0 0 0 0999 V2000 2.8660 1.0600 0.0000 O 0 0 0 0 0 0 0 0 0 0 0 0 6.3301 0.0600 0.0000 C 0 0 0 0 0 0 0 0 0 0 0 0 5.4641 -0.4400 0.0000 C 0 0 0 0 0 0 0 0 0 0 0 0 7.1962 -0.4400 0.0000 C 0 0 0 0 0 0 0 0 0 0 0 0 6.3301 1.0600 0.0000 C 0 0 0 0 0 0 0 0 0 0 0 0 4.5981 0.0600 0.0000 C 0 0 0 0 0 0 0 0 0 0 0 0 3.7321 -0.4400 0.0000 C 0 0 0 0 0 0 0 0 0 0 0 0 2.8660 0…	31	-0.000444218
	4520211	C8 H14 O	126.104	(4E)-4-Octen-3-one	#5369061 -OEChem-02070710092D 23 22 0 0 0 0 0 0 0999 V2000 3.7321 1.0600 0.0000 O 0 0 0 0 0 0 0 0 0 0 0 0 6.3301 -0.4400 0.0000 C 0 0 0 0 0 0 0 0 0 0 0 0 7.1962 0.0600 0.0000 C 0 0 0 0 0 0 0 0 0 0 0 0 5.4641 0.0600 0.0000 C 0 0 0 0 0 0 0 0 0 0 0 0 8.0622 -0.4400 0.0000 C 0 0 0 0 0 0 0 0 0 0 0 0 2.8660 -0.4400 0.0000 C 0 0 0 0 0 0 0 0 0 0 0 0 4.5981 -0.4400 0.0000 C 0 0 0 0 0 0 0 0 0 0 0 0 3.7321 …	22	-0.000444218
	16014	C8 H14 O	126.104	2-octenal	# ACD/Labs06231510202D 9 8 0 0 0 0 0 0 0 0 1 V2000 8.0513 -1.3285 0.0000 C 0 0 0 0 0 0 0 0 0 0 0 0 6.8999 -1.9967 0.0000 C 0 0 0 0 0 0 0 0 0 0 0 0 5.7486 -1.3285 0.0000 C 0 0 0 0 0 0 0 0 0 0 0 0 4.5973 -1.9967 0.0000 C 0 0 0 0 0 0 0 0 0 0 0 0 3.4540 -1.3285 0.0000 C 0 0 0 0 0 0 0 0 0 0 0 0 2.3027 -1.9967 0.0000 C 0 0 0 0 0 0 0 0 0 0 0 0 1.1513 -1.3285 0.0000 C 0 0 0 0 0 0 0 0 0 0 0 0 0.0000 -1.99…	19	-0.000444218
	4516934	C8 H14 O	126.104	(3E)-3-Methyl-3-hepten-2-one	#5364798 -OEChem-02070710092D 23 22 0 0 0 0 0 0 0999 V2000 2.8660 1.2500 0.0000 O 0 0 0 0 0 0 0 0 0 0 0 0 5.4641 -0.2500 0.0000 C 0 0 0 0 0 0 0 0 0 0 0 0 6.3301 0.2500 0.0000 C 0 0 0 0 0 0 0 0 0 0 0 0 4.5981 0.2500 0.0000 C 0 0 0 0 0 0 0 0 0 0 0 0 3.7321 -0.2500 0.0000 C 0 0 0 0 0 0 0 0 0 0 0 0 7.1962 -0.2500 0.0000 C 0 0 0 0 0 0 0 0 0 0 0 0 3.7321 -1.2500 0.0000 C 0 0 0 0 0 0 0 0 0 0 0 0 2.8660 …	14	-0.000444218
	4932498	C8 H14 O	126.104	cis-2-Octenal	#6427080 -OEChem-02070710332D 23 22 0 0 0 0 0 0 0999 V2000 2.5369 -0.4400 0.0000 O 0 0 0 0 0 0 0 0 0 0 0 0 5.1350 1.0600 0.0000 C 0 0 0 0 0 0 0 0 0 0 0 0 5.1350 0.0600 0.0000 C 0 0 0 0 0 0 0 0 0 0 0 0 6.0010 1.5600 0.0000 C 0 0 0 0 0 0 0 0 0 0 0 0 4.2690 -0.4400 0.0000 C 0 0 0 0 0 0 0 0 0 0 0 0 6.0010 2.5600 0.0000 C 0 0 0 0 0 0 0 0 0 0 0 0 4.2690 -1.4400 0.0000 C 0 0 0 0 0 0 0 0 0 0 0 0 3.4030 -…	14	-0.000444218
	4933972	C8 H14 O	126.104	(5E)-1,5-Octadien-3-ol	#6428570 -OEChem-02070710332D 23 22 0 1 0 0 0 0 0999 V2000 3.7321 -0.9050 0.0000 O 0 0 0 0 0 0 0 0 0 0 0 0 4.5981 0.5950 0.0000 C 0 0 0 0 0 0 0 0 0 0 0 0 3.7321 0.0950 0.0000 C 0 0 3 0 0 0 0 0 0 0 0 0 5.4641 0.0950 0.0000 C 0 0 0 0 0 0 0 0 0 0 0 0 7.1962 0.0950 0.0000 C 0 0 0 0 0 0 0 0 0 0 0 0 6.3301 0.5950 0.0000 C 0 0 0 0 0 0 0 0 0 0 0 0 2.8660 0.5950 0.0000 C 0 0 0 0 0 0 0 0 0 0 0 0 8.0622 0.5…	12	-0.000444218
	4446448	C8 H14 O	126.104	5-Octenal	#5283327 -OEChem-02070710102D 23 22 0 0 0 0 0 0 0999 V2000 2.5369 -1.0600 0.0000 O 0 0 0 0 0 0 0 0 0 0 0 0 4.2690 -0.0600 0.0000 C 0 0 0 0 0 0 0 0 0 0 0 0 5.1350 0.4400 0.0000 C 0 0 0 0 0 0 0 0 0 0 0 0 3.4030 0.4400 0.0000 C 0 0 0 0 0 0 0 0 0 0 0 0 6.0010 -0.0600 0.0000 C 0 0 0 0 0 0 0 0 0 0 0 0 6.8671 0.4400 0.0000 C 0 0 0 0 0 0 0 0 0 0 0 0 7.7331 -0.0600 0.0000 C 0 0 0 0 0 0 0 0 0 0 0 0 8.5991 …	8	-0.000444218
	4509610	C8 H14 O	126.104	(Z)-5-octen-2-one	#5352779 -OEChem-02070710092D 23 22 0 0 0 0 0 0 0999 V2000 2.8660 0.8100 0.0000 O 0 0 0 0 0 0 0 0 0 0 0 0 4.5981 -0.1900 0.0000 C 0 0 0 0 0 0 0 0 0 0 0 0 3.7321 -0.6900 0.0000 C 0 0 0 0 0 0 0 0 0 0 0 0 5.4641 -0.6900 0.0000 C 0 0 0 0 0 0 0 0 0 0 0 0 6.3301 0.8100 0.0000 C 0 0 0 0 0 0 0 0 0 0 0 0 6.3301 -0.1900 0.0000 C 0 0 0 0 0 0 0 0 0 0 0 0 2.8660 -0.1900 0.0000 C 0 0 0 0 0 0 0 0 0 0 0 0 7.1962…	6	-0.000444218
	20118410	C8 H14 O	126.104	(6Z)-6-Octenal	# ACLJDraw09031509512D 10 9 0 0 0 0 0 0 0 0999 V2000 1.2977 -1.9820 0.0000 C 0 0 0 0 0 0 0 0 0 0 0 0 2.4539 -1.3213 0.0000 C 0 0 0 0 0 0 0 0 0 0 0 0 3.6101 -1.9820 0.0000 C 0 0 0 0 0 0 0 0 0 0 0 0 4.7662 -1.3213 0.0000 C 0 0 0 0 0 0 0 0 0 0 0 0 5.9460 -1.9820 0.0000 C 0 0 0 0 0 0 0 0 0 0 0 0 7.0786 -1.3213 0.0000 C 0 0 0 0 0 0 0 0 0 0 0 0 7.0786 0.0000 0.0000 O 0 0 0 0 0 0 0 0 0 0 0 0 8.2142 -1.9…	6	-0.000444218
	10304630	C8 H14 O	126.104	2-Butyl-2-butenal	# ACD/Labs02200711322D 11 10 0 0 0 0 0 0 0 0 1 V2000 3.4583 -3.9909 0.0000 O 0 0 0 0 0 0 0 0 0 0 0 0 2.3032 -3.3200 0.0000 C 0 0 0 0 0 0 0 0 0 0 0 0 2.3032 -1.9920 0.0000 C 0 0 0 0 0 0 0 0 0 0 0 0 1.1551 -1.3280 0.0000 C 0 0 0 0 0 0 0 0 0 0 0 0 1.1551 0.0000 0.0000 C 0 0 0 0 0 0 0 0 0 0 0 0 3.4583 -1.3280 0.0000 C 0 0 0 0 0 0 0 0 0 0 0 0 4.6134 -1.9920 0.0000 C 0 0 0 0 0 0 0 0 0 0 0 0 5.7615 -1.3…	4	-0.000444218
	35013882	C8 H14 O	126.104	(2Z)-5-Methyl-2-hepten-4-one	# ACD/Labs08121512342D 9 8 0 0 0 0 0 0 0 0 1 V2000 3.9897 -1.1517 0.0000 C 0 0 0 0 0 0 0 0 0 0 0 0 1.9948 -4.6070 0.0000 C 0 0 0 0 0 0 0 0 0 0 0 0 3.3262 -2.3035 0.0000 C 0 0 0 0 0 0 0 0 0 0 0 0 3.3262 0.0000 0.0000 C 0 0 0 0 0 0 0 0 0 0 0 0 1.3314 -3.4552 0.0000 C 0 0 0 0 0 0 0 0 0 0 0 0 1.9948 0.0000 0.0000 C 0 0 0 0 0 0 0 0 0 0 0 0 1.9948 -2.3035 0.0000 C 0 0 0 0 0 0 0 0 0 0 0 0 1.3314 -1.1517…	4	-0.000444218
	30777480	C8 H14 O	126.104	(3E,5E)-3,5-Octadien-1-ol	# SciTegic04031415222D 9 8 0 0 0 0 0 0 0 0999 V2000 7.9778 0.0000 0.0000 C 0 0 0 0 0 0 0 0 0 0 0 0 6.6455 0.0000 0.0000 C 0 0 0 0 0 0 0 0 0 0 0 0 5.9834 -1.1488 0.0000 C 0 0 0 0 0 0 0 0 0 0 0 0 4.6511 -1.1488 0.0000 C 0 0 0 0 0 0 0 0 0 0 0 0 3.9889 -2.2976 0.0000 C 0 0 0 0 0 0 0 0 0 0 0 0 2.6566 -2.2976 0.0000 C 0 0 0 0 0 0 0 0 0 0 0 0 1.9945 -3.4544 0.0000 C 0 0 0 0 0 0 0 0 0 0 0 0 0.6622 -3.454…	4	-0.000444218
	30777481	C8 H14 O	126.104	(2Z,4E)-2,4-Octadien-1-ol	# SciTegic04031415222D 9 8 0 0 0 0 0 0 0 0999 V2000 6.6465 -3.4562 0.0000 C 0 0 0 0 0 0 0 0 0 0 0 0 5.9818 -2.3063 0.0000 C 0 0 0 0 0 0 0 0 0 0 0 0 4.6525 -2.3063 0.0000 C 0 0 0 0 0 0 0 0 0 0 0 0 3.9879 -1.1565 0.0000 C 0 0 0 0 0 0 0 0 0 0 0 0 2.6586 -1.1565 0.0000 C 0 0 0 0 0 0 0 0 0 0 0 0 1.9939 0.0000 0.0000 C 0 0 0 0 0 0 0 0 0 0 0 0 0.6646 0.0000 0.0000 C 0 0 0 0 0 0 0 0 0 0 0 0 0.0000 -1.156…	2	-0.000444218
	20122184	C8 H14 O	126.104	(2Z)-2-Octen-4-one	# ACD/Labs10080710232D 9 8 0 0 0 0 0 0 0 0 1 V2000 1.9955 -2.2708 0.0000 C 0 0 0 0 0 0 0 0 0 0 0 0 2.6607 -3.4406 0.0000 O 0 0 0 0 0 0 0 0 0 0 0 0 2.6607 -1.1469 0.0000 C 0 0 0 0 0 0 0 0 0 0 0 0 3.9910 -1.1469 0.0000 C 0 0 0 0 0 0 0 0 0 0 0 0 4.6562 0.0000 0.0000 C 0 0 0 0 0 0 0 0 0 0 0 0 5.9866 0.0000 0.0000 C 0 0 0 0 0 0 0 0 0 0 0 0 0.6652 -2.2708 0.0000 C 0 0 0 0 0 0 0 0 0 0 0 0 0.0000 -3.4406…	1	-0.000444218
	30776910	C8 H14 O	126.104	(5Z)-5-Methyl-5-hepten-2-one	# SciTegic04031415222D 9 8 0 0 0 0 0 0 0 0999 V2000 3.9927 -2.3046 0.0000 C 0 0 0 0 0 0 0 0 0 0 0 0 1.3309 0.0000 0.0000 C 0 0 0 0 0 0 0 0 0 0 0 0 1.9935 -5.7615 0.0000 C 0 0 0 0 0 0 0 0 0 0 0 0 3.3244 -1.1523 0.0000 C 0 0 0 0 0 0 0 0 0 0 0 0 1.3309 -2.3046 0.0000 C 0 0 0 0 0 0 0 0 0 0 0 0 1.9935 -3.4569 0.0000 C 0 0 0 0 0 0 0 0 0 0 0 0 1.9935 -1.1523 0.0000 C 0 0 0 0 0 0 0 0 0 0 0 0 1.3309 -4.60…	1	-0.000444218
	30777479	C8 H14 O	126.104	(2Z,5E)-2,5-Octadien-1-ol	# SciTegic04031415222D 9 8 0 0 0 0 0 0 0 0999 V2000 6.6465 -3.4562 0.0000 C 0 0 0 0 0 0 0 0 0 0 0 0 5.9818 -2.3063 0.0000 C 0 0 0 0 0 0 0 0 0 0 0 0 4.6525 -2.3063 0.0000 C 0 0 0 0 0 0 0 0 0 0 0 0 3.9879 -1.1565 0.0000 C 0 0 0 0 0 0 0 0 0 0 0 0 2.6586 -1.1565 0.0000 C 0 0 0 0 0 0 0 0 0 0 0 0 1.9939 0.0000 0.0000 C 0 0 0 0 0 0 0 0 0 0 0 0 0.6646 0.0000 0.0000 C 0 0 0 0 0 0 0 0 0 0 0 0 0.0000 -1.156…	1	-0.000444218
FALSE	C5 H7 N O3	129.043	1.325	11123.3	10	0	4		FALSE	6809.27	6757.7	6604.17	7746.62	6961.89	6547.82	6648.87	6366.05	7046.65	5339.72	9327.67	9768.45	8577.66	9678.93	9271.55	8524.09	8986.7	7969.04	8149.18	6207.66	8853.17	8144.13	8274.01	6688.48	7801.5	10663.5	85.7091	10098.2	8582.96	10099.6	7540.21	8494.03	8003.17	8989.66	7460.84	7420.31	9116.77	9222.26	7952.54	8023.03
	CSID	Formula	Molecular Weight	Name	Structure	# References	DeltaMass [Da]
	7127	C5 H7 N O3	129.043	L-Pyroglutamic acid	# ACD/Labs06251410122D 10 10 0 0 1 0 0 0 0 0 1 V2000 3.7801 -4.3599 0.0000 O 0 0 0 0 0 0 0 0 0 0 0 0 3.3702 -3.0956 0.0000 C 0 0 0 0 0 0 0 0 0 0 0 0 4.1507 -2.0187 0.0000 C 0 0 0 0 0 0 0 0 0 0 0 0 3.3702 -0.9417 0.0000 C 0 0 0 0 0 0 0 0 0 0 0 0 2.1059 -1.3559 0.0000 C 0 0 0 0 0 0 0 0 0 0 0 0 1.5652 -0.1395 0.0000 H 0 0 0 0 0 0 0 0 0 0 0 0 0.7804 -1.2164 0.0000 C 0 0 0 0 0 0 0 0 0 0 0 0 0.2398 0.0…	747	-0.000533455
	2972	C5 H7 N O3	129.043	dimethadione	# ACD/Labs04221415492D 9 9 0 0 0 0 0 0 0 0 1 V2000 2.2370 -0.1647 0.0000 O 0 0 0 0 0 0 0 0 0 0 0 0 0.7960 -3.2846 0.0000 O 0 0 0 0 0 0 0 0 0 0 0 0 4.5746 -0.5398 0.0000 O 0 0 0 0 0 0 0 0 0 0 0 0 2.8957 -2.2141 0.0000 N 0 0 0 0 0 0 0 0 0 0 0 0 1.1528 -0.9469 0.0000 C 0 0 0 0 0 0 0 0 0 0 0 0 1.5691 -2.2141 0.0000 C 0 0 0 0 0 0 0 0 0 0 0 0 3.3166 -0.9469 0.0000 C 0 0 0 0 0 0 0 0 0 0 0 0 0.2104 0.000…	337	-0.000533455
	485	C5 H7 N O3	129.043	Pyroglutamic acid	# ACD/Labs02211713302D 9 9 0 0 0 0 0 0 0 0 1 V2000 0.0000 -2.1867 0.0000 O 0 0 0 0 0 0 0 0 0 0 0 0 0.9914 -1.2973 0.0000 C 0 0 0 0 0 0 0 0 0 0 0 0 0.7138 0.0000 0.0000 O 0 0 0 0 0 0 0 0 0 0 0 0 2.2546 -1.7108 0.0000 C 0 0 0 0 0 0 0 0 0 0 0 0 3.3253 -0.9290 0.0000 N 0 0 0 0 0 0 0 0 0 0 0 0 4.4017 -1.7108 0.0000 C 0 0 0 0 0 0 0 0 0 0 0 0 5.6649 -1.2973 0.0000 O 0 0 0 0 0 0 0 0 0 0 0 0 3.9938 -2.979…	307	-0.000533455
	388752	C5 H7 N O3	129.043	D-(+)-Pyroglutamic Acid	# ACD/Labs02211713302D 9 9 0 0 1 0 0 0 0 0 1 V2000 0.7138 0.0000 0.0000 O 0 0 0 0 0 0 0 0 0 0 0 0 0.9914 -1.2973 0.0000 C 0 0 0 0 0 0 0 0 0 0 0 0 2.2546 -1.7108 0.0000 C 0 0 0 0 0 0 0 0 0 0 0 0 2.6625 -2.9798 0.0000 C 0 0 0 0 0 0 0 0 0 0 0 0 3.9938 -2.9798 0.0000 C 0 0 0 0 0 0 0 0 0 0 0 0 4.4017 -1.7108 0.0000 C 0 0 0 0 0 0 0 0 0 0 0 0 3.3253 -0.9290 0.0000 N 0 0 0 0 0 0 0 0 0 0 0 0 5.6649 -1.297…	178	-0.000533455
	96760	C5 H7 N O3	129.043	4-Oxo-L-proline	# ACD/Labs06251410122D 10 10 0 0 1 0 0 0 0 0 1 V2000 3.7801 -4.3599 0.0000 O 0 0 0 0 0 0 0 0 0 0 0 0 3.3702 -3.0956 0.0000 C 0 0 0 0 0 0 0 0 0 0 0 0 4.1507 -2.0187 0.0000 C 0 0 0 0 0 0 0 0 0 0 0 0 3.3702 -0.9417 0.0000 N 0 0 0 0 0 0 0 0 0 0 0 0 2.1059 -1.3559 0.0000 C 0 0 0 0 0 0 0 0 0 0 0 0 1.5652 -0.1395 0.0000 H 0 0 0 0 0 0 0 0 0 0 0 0 2.1059 -2.6857 0.0000 C 0 0 0 0 0 0 0 0 0 0 0 0 0.7804 -1.…	56	-0.000533455
	366185	C5 H7 N O3	129.043	4-Oxoproline	# ACD/Labs06251410122D 9 9 0 0 0 0 0 0 0 0 1 V2000 3.9640 -5.1082 0.0000 O 0 0 0 0 0 0 0 0 0 0 0 0 3.5553 -3.8414 0.0000 C 0 0 0 0 0 0 0 0 0 0 0 0 4.3369 -2.7687 0.0000 C 0 0 0 0 0 0 0 0 0 0 0 0 3.5553 -1.6908 0.0000 N 0 0 0 0 0 0 0 0 0 0 0 0 2.2885 -2.1046 0.0000 C 0 0 0 0 0 0 0 0 0 0 0 0 2.2885 -3.4327 0.0000 C 0 0 0 0 0 0 0 0 0 0 0 0 1.2158 -1.3230 0.0000 C 0 0 0 0 0 0 0 0 0 0 0 0 1.3537 0.000…	36	-0.000533455
	90657	C5 H7 N O3	129.043	N-Acryloylglycine	#100321 -OEChem-02070708192D 16 15 0 0 0 0 0 0 0999 V2000 2.5369 0.2500 0.0000 O 0 0 0 0 0 0 0 0 0 0 0 0 6.0010 1.2500 0.0000 O 0 0 0 0 0 0 0 0 0 0 0 0 3.4030 -1.2500 0.0000 O 0 0 0 0 0 0 0 0 0 0 0 0 5.1350 -0.2500 0.0000 N 0 0 0 0 0 0 0 0 0 0 0 0 4.2690 0.2500 0.0000 C 0 0 0 0 0 0 0 0 0 0 0 0 6.0010 0.2500 0.0000 C 0 0 0 0 0 0 0 0 0 0 0 0 3.4030 -0.2500 0.0000 C 0 0 0 0 0 0 0 0 0 0 0 0 6.8671 -0…	18	-0.000533455
	1030	C5 H7 N O3	129.043	Pyrroline hydroxycarboxylic acid	# ACD/Labs06251410122D 9 9 0 0 0 0 0 0 0 0 1 V2000 0.7883 -5.6715 0.0000 O 0 0 0 0 0 0 0 0 0 0 0 0 1.6788 -4.6846 0.0000 C 0 0 0 0 0 0 0 0 0 0 0 0 2.9775 -4.9569 0.0000 O 0 0 0 0 0 0 0 0 0 0 0 0 1.2647 -3.4199 0.0000 C 0 0 0 0 0 0 0 0 0 0 0 0 2.0474 -2.3423 0.0000 C 0 0 0 0 0 0 0 0 0 0 0 0 1.2647 -1.2647 0.0000 C 0 0 0 0 0 0 0 0 0 0 0 0 1.6788 0.0000 0.0000 O 0 0 0 0 0 0 0 0 0 0 0 0 0.0000 -1.678…	11	-0.000533455
	389257	C5 H7 N O3	129.043	3-Hydroxy-3,4-dihydro-2H-pyrrole-5-carboxylic acid	# ACD/Labs04221415492D 9 9 0 0 0 0 0 0 0 0 1 V2000 3.6419 0.0000 0.0000 O 0 0 0 0 0 0 0 0 0 0 0 0 4.7919 -1.9982 0.0000 O 0 0 0 0 0 0 0 0 0 0 0 0 0.0000 -4.3606 0.0000 O 0 0 0 0 0 0 0 0 0 0 0 0 1.4040 -1.2219 0.0000 N 0 0 0 0 0 0 0 0 0 0 0 0 2.4918 -1.9886 0.0000 C 0 0 0 0 0 0 0 0 0 0 0 0 3.6371 -1.3322 0.0000 C 0 0 0 0 0 0 0 0 0 0 0 0 2.0941 -3.2633 0.0000 C 0 0 0 0 0 0 0 0 0 0 0 0 0.7667 -3.277…	10	-0.000533455
	10140260	C5 H7 N O3	129.043	(2S,4R)-4-Hydroxy-3,4-dihydro-2H-pyrrole-2-carboxylic acid	# ACD/Labs04221415492D 9 9 0 0 1 0 0 0 0 0 1 V2000 3.5438 0.0000 0.0000 O 0 0 0 0 0 0 0 0 0 0 0 0 4.6938 -1.9714 0.0000 O 0 0 0 0 0 0 0 0 0 0 0 0 0.0000 -4.4028 0.0000 O 0 0 0 0 0 0 0 0 0 0 0 0 1.3143 -1.2204 0.0000 N 0 0 0 0 0 0 0 0 0 0 0 0 2.3938 -2.0043 0.0000 C 0 0 0 0 0 0 0 0 0 0 0 0 3.5532 -1.3143 0.0000 C 0 0 0 0 0 0 0 0 0 0 0 0 2.0324 -3.3373 0.0000 C 0 0 0 0 0 0 0 0 0 0 0 0 0.6994 -3.285…	4	-0.000533455
FALSE	C5 H7 N O3	129.043	0.903	5589.64	10	0	4		FALSE	2485.88	3048.43	2297	3506.98	2856.99	3001.34	1766.47	2191.5	1872.02	836.225	4330.33	4128.98	4130.41	4598.63	4085.98	3229.27	2726.79	3121.36	1439.89	1527.13	4011.38	3423.76	3490.28	2506.34	3440.2	3403	93.3662	2735.98	4434.04	2714.81	3191.42	4160.03	3648.02	4478.65	2843.31	2349.94	3184.99	3078.48	2624.28	2682.65
	CSID	Formula	Molecular Weight	Name	Structure	# References	DeltaMass [Da]
	7127	C5 H7 N O3	129.043	L-Pyroglutamic acid	# ACD/Labs06251410122D 10 10 0 0 1 0 0 0 0 0 1 V2000 3.7801 -4.3599 0.0000 O 0 0 0 0 0 0 0 0 0 0 0 0 3.3702 -3.0956 0.0000 C 0 0 0 0 0 0 0 0 0 0 0 0 4.1507 -2.0187 0.0000 C 0 0 0 0 0 0 0 0 0 0 0 0 3.3702 -0.9417 0.0000 C 0 0 0 0 0 0 0 0 0 0 0 0 2.1059 -1.3559 0.0000 C 0 0 0 0 0 0 0 0 0 0 0 0 1.5652 -0.1395 0.0000 H 0 0 0 0 0 0 0 0 0 0 0 0 0.7804 -1.2164 0.0000 C 0 0 0 0 0 0 0 0 0 0 0 0 0.2398 0.0…	747	-0.000569849
	2972	C5 H7 N O3	129.043	dimethadione	# ACD/Labs04221415492D 9 9 0 0 0 0 0 0 0 0 1 V2000 2.2370 -0.1647 0.0000 O 0 0 0 0 0 0 0 0 0 0 0 0 0.7960 -3.2846 0.0000 O 0 0 0 0 0 0 0 0 0 0 0 0 4.5746 -0.5398 0.0000 O 0 0 0 0 0 0 0 0 0 0 0 0 2.8957 -2.2141 0.0000 N 0 0 0 0 0 0 0 0 0 0 0 0 1.1528 -0.9469 0.0000 C 0 0 0 0 0 0 0 0 0 0 0 0 1.5691 -2.2141 0.0000 C 0 0 0 0 0 0 0 0 0 0 0 0 3.3166 -0.9469 0.0000 C 0 0 0 0 0 0 0 0 0 0 0 0 0.2104 0.000…	337	-0.000569849
	485	C5 H7 N O3	129.043	Pyroglutamic acid	# ACD/Labs02211713302D 9 9 0 0 0 0 0 0 0 0 1 V2000 0.0000 -2.1867 0.0000 O 0 0 0 0 0 0 0 0 0 0 0 0 0.9914 -1.2973 0.0000 C 0 0 0 0 0 0 0 0 0 0 0 0 0.7138 0.0000 0.0000 O 0 0 0 0 0 0 0 0 0 0 0 0 2.2546 -1.7108 0.0000 C 0 0 0 0 0 0 0 0 0 0 0 0 3.3253 -0.9290 0.0000 N 0 0 0 0 0 0 0 0 0 0 0 0 4.4017 -1.7108 0.0000 C 0 0 0 0 0 0 0 0 0 0 0 0 5.6649 -1.2973 0.0000 O 0 0 0 0 0 0 0 0 0 0 0 0 3.9938 -2.979…	307	-0.000569849
	388752	C5 H7 N O3	129.043	D-(+)-Pyroglutamic Acid	# ACD/Labs02211713302D 9 9 0 0 1 0 0 0 0 0 1 V2000 0.7138 0.0000 0.0000 O 0 0 0 0 0 0 0 0 0 0 0 0 0.9914 -1.2973 0.0000 C 0 0 0 0 0 0 0 0 0 0 0 0 2.2546 -1.7108 0.0000 C 0 0 0 0 0 0 0 0 0 0 0 0 2.6625 -2.9798 0.0000 C 0 0 0 0 0 0 0 0 0 0 0 0 3.9938 -2.9798 0.0000 C 0 0 0 0 0 0 0 0 0 0 0 0 4.4017 -1.7108 0.0000 C 0 0 0 0 0 0 0 0 0 0 0 0 3.3253 -0.9290 0.0000 N 0 0 0 0 0 0 0 0 0 0 0 0 5.6649 -1.297…	178	-0.000569849
	96760	C5 H7 N O3	129.043	4-Oxo-L-proline	# ACD/Labs06251410122D 10 10 0 0 1 0 0 0 0 0 1 V2000 3.7801 -4.3599 0.0000 O 0 0 0 0 0 0 0 0 0 0 0 0 3.3702 -3.0956 0.0000 C 0 0 0 0 0 0 0 0 0 0 0 0 4.1507 -2.0187 0.0000 C 0 0 0 0 0 0 0 0 0 0 0 0 3.3702 -0.9417 0.0000 N 0 0 0 0 0 0 0 0 0 0 0 0 2.1059 -1.3559 0.0000 C 0 0 0 0 0 0 0 0 0 0 0 0 1.5652 -0.1395 0.0000 H 0 0 0 0 0 0 0 0 0 0 0 0 2.1059 -2.6857 0.0000 C 0 0 0 0 0 0 0 0 0 0 0 0 0.7804 -1.…	56	-0.000569849
	366185	C5 H7 N O3	129.043	4-Oxoproline	# ACD/Labs06251410122D 9 9 0 0 0 0 0 0 0 0 1 V2000 3.9640 -5.1082 0.0000 O 0 0 0 0 0 0 0 0 0 0 0 0 3.5553 -3.8414 0.0000 C 0 0 0 0 0 0 0 0 0 0 0 0 4.3369 -2.7687 0.0000 C 0 0 0 0 0 0 0 0 0 0 0 0 3.5553 -1.6908 0.0000 N 0 0 0 0 0 0 0 0 0 0 0 0 2.2885 -2.1046 0.0000 C 0 0 0 0 0 0 0 0 0 0 0 0 2.2885 -3.4327 0.0000 C 0 0 0 0 0 0 0 0 0 0 0 0 1.2158 -1.3230 0.0000 C 0 0 0 0 0 0 0 0 0 0 0 0 1.3537 0.000…	36	-0.000569849
	90657	C5 H7 N O3	129.043	N-Acryloylglycine	#100321 -OEChem-02070708192D 16 15 0 0 0 0 0 0 0999 V2000 2.5369 0.2500 0.0000 O 0 0 0 0 0 0 0 0 0 0 0 0 6.0010 1.2500 0.0000 O 0 0 0 0 0 0 0 0 0 0 0 0 3.4030 -1.2500 0.0000 O 0 0 0 0 0 0 0 0 0 0 0 0 5.1350 -0.2500 0.0000 N 0 0 0 0 0 0 0 0 0 0 0 0 4.2690 0.2500 0.0000 C 0 0 0 0 0 0 0 0 0 0 0 0 6.0010 0.2500 0.0000 C 0 0 0 0 0 0 0 0 0 0 0 0 3.4030 -0.2500 0.0000 C 0 0 0 0 0 0 0 0 0 0 0 0 6.8671 -0…	18	-0.000569849
	1030	C5 H7 N O3	129.043	Pyrroline hydroxycarboxylic acid	# ACD/Labs06251410122D 9 9 0 0 0 0 0 0 0 0 1 V2000 0.7883 -5.6715 0.0000 O 0 0 0 0 0 0 0 0 0 0 0 0 1.6788 -4.6846 0.0000 C 0 0 0 0 0 0 0 0 0 0 0 0 2.9775 -4.9569 0.0000 O 0 0 0 0 0 0 0 0 0 0 0 0 1.2647 -3.4199 0.0000 C 0 0 0 0 0 0 0 0 0 0 0 0 2.0474 -2.3423 0.0000 C 0 0 0 0 0 0 0 0 0 0 0 0 1.2647 -1.2647 0.0000 C 0 0 0 0 0 0 0 0 0 0 0 0 1.6788 0.0000 0.0000 O 0 0 0 0 0 0 0 0 0 0 0 0 0.0000 -1.678…	11	-0.000569849
	389257	C5 H7 N O3	129.043	3-Hydroxy-3,4-dihydro-2H-pyrrole-5-carboxylic acid	# ACD/Labs04221415492D 9 9 0 0 0 0 0 0 0 0 1 V2000 3.6419 0.0000 0.0000 O 0 0 0 0 0 0 0 0 0 0 0 0 4.7919 -1.9982 0.0000 O 0 0 0 0 0 0 0 0 0 0 0 0 0.0000 -4.3606 0.0000 O 0 0 0 0 0 0 0 0 0 0 0 0 1.4040 -1.2219 0.0000 N 0 0 0 0 0 0 0 0 0 0 0 0 2.4918 -1.9886 0.0000 C 0 0 0 0 0 0 0 0 0 0 0 0 3.6371 -1.3322 0.0000 C 0 0 0 0 0 0 0 0 0 0 0 0 2.0941 -3.2633 0.0000 C 0 0 0 0 0 0 0 0 0 0 0 0 0.7667 -3.277…	10	-0.000569849
	10140260	C5 H7 N O3	129.043	(2S,4R)-4-Hydroxy-3,4-dihydro-2H-pyrrole-2-carboxylic acid	# ACD/Labs04221415492D 9 9 0 0 1 0 0 0 0 0 1 V2000 3.5438 0.0000 0.0000 O 0 0 0 0 0 0 0 0 0 0 0 0 4.6938 -1.9714 0.0000 O 0 0 0 0 0 0 0 0 0 0 0 0 0.0000 -4.4028 0.0000 O 0 0 0 0 0 0 0 0 0 0 0 0 1.3143 -1.2204 0.0000 N 0 0 0 0 0 0 0 0 0 0 0 0 2.3938 -2.0043 0.0000 C 0 0 0 0 0 0 0 0 0 0 0 0 3.5532 -1.3143 0.0000 C 0 0 0 0 0 0 0 0 0 0 0 0 2.0324 -3.3373 0.0000 C 0 0 0 0 0 0 0 0 0 0 0 0 0.6994 -3.285…	4	-0.000569849
FALSE		129.967	0.786	2465.76	0	0	0		FALSE	730.24	822.536	706.318	598.791	702.123	718.985	762.064	858.062	871.945	916.448	955.643	873.079	680.673	688.9	816.118	1085.61	859.047	980.72	933.26	1155.38	957.462	709.188	836.98	924.508	717.552	925.984	411.692	816.832	736.883	1003.71	742.506	699.077	695.237	729.143	730.804	1018.43	910.308	755.263	722.357	810.075
FALSE	C5 H6 O4	130.027	0.896	75968.7	11	0	10		FALSE	29990.3	31678.1	20251.6	35530.6	27445.3	5272.3	5090.62	6483.3	3962.76	2835.3	39338.9	30941.1	33732.2	23859.7	26337.4	6535.27	3459.21	6054.82	6516.64	3858.77	14601.4	6466.4	7662.12	5096.75	4599.48	9255.71	292.969	6418.86	5550.3	9008.28	22983	38931.7	42284.9	43374.2	41070.2	2699.96	3192.49	4644.56	5573.68	7737.26
	CSID	Formula	Molecular Weight	Name	Structure	# References	DeltaMass [Da]
	789	C5 H6 O4	130.027	Itaconic acid	# ACD/Labs06251410132D 9 8 0 0 0 0 0 0 0 0 1 V2000 0.6635 -3.4560 0.0000 O 0 0 0 0 0 0 0 0 0 0 0 0 1.9953 -3.4560 0.0000 C 0 0 0 0 0 0 0 0 0 0 0 0 2.6588 -4.6080 0.0000 O 0 0 0 0 0 0 0 0 0 0 0 0 2.6588 -2.3040 0.0000 C 0 0 0 0 0 0 0 0 0 0 0 0 1.9953 -1.1520 0.0000 C 0 0 0 0 0 0 0 0 0 0 0 0 2.6588 0.0000 0.0000 C 0 0 0 0 0 0 0 0 0 0 0 0 0.6635 -1.1520 0.0000 C 0 0 0 0 0 0 0 0 0 0 0 0 0.0000 0.0000…	310	-0.000552789
	10289044	C5 H6 O4	130.027	Mesaconic acid	# ACD/Labs04221415492D 9 8 0 0 0 0 0 0 0 0 1 V2000 4.6097 0.0000 0.0000 O 0 0 0 0 0 0 0 0 0 0 0 0 5.7622 -1.9937 0.0000 O 0 0 0 0 0 0 0 0 0 0 0 0 1.1524 -3.3248 0.0000 O 0 0 0 0 0 0 0 0 0 0 0 0 0.0000 -1.3311 0.0000 O 0 0 0 0 0 0 0 0 0 0 0 0 3.4573 -1.9937 0.0000 C 0 0 0 0 0 0 0 0 0 0 0 0 4.6097 -1.3311 0.0000 C 0 0 0 0 0 0 0 0 0 0 0 0 2.3049 -1.3311 0.0000 C 0 0 0 0 0 0 0 0 0 0 0 0 1.1524 -1.993…	188	-0.000552789
	553689	C5 H6 O4	130.027	Citraconic acid	# ACD/Labs06251410132D 9 8 0 0 0 0 0 0 0 0 1 V2000 0.6635 -3.4560 0.0000 O 0 0 0 0 0 0 0 0 0 0 0 0 1.9953 -3.4560 0.0000 C 0 0 0 0 0 0 0 0 0 0 0 0 2.6588 -4.6080 0.0000 O 0 0 0 0 0 0 0 0 0 0 0 0 2.6588 -2.3040 0.0000 C 0 0 0 0 0 0 0 0 0 0 0 0 1.9953 -1.1520 0.0000 C 0 0 0 0 0 0 0 0 0 0 0 0 0.6635 -1.1520 0.0000 C 0 0 0 0 0 0 0 0 0 0 0 0 0.0000 0.0000 0.0000 O 0 0 0 0 0 0 0 0 0 0 0 0 0.0000 -2.304…	133	-0.000552789
	4444138	C5 H6 O4	130.027	trans-Glutaconic acid	# ACD/Labs04221415492D 9 8 0 0 0 0 0 0 0 0 1 V2000 1.1516 0.0000 0.0000 O 0 0 0 0 0 0 0 0 0 0 0 0 0.0000 -1.9997 0.0000 O 0 0 0 0 0 0 0 0 0 0 0 0 5.7440 0.0000 0.0000 O 0 0 0 0 0 0 0 0 0 0 0 0 6.8955 -1.9997 0.0000 O 0 0 0 0 0 0 0 0 0 0 0 0 1.1516 -1.3308 0.0000 C 0 0 0 0 0 0 0 0 0 0 0 0 5.7440 -1.3308 0.0000 C 0 0 0 0 0 0 0 0 0 0 0 0 2.2962 -1.9997 0.0000 C 0 0 0 0 0 0 0 0 0 0 0 0 4.5993 -1.9997…	99	-0.000552789
	220352	C5 H6 O4	130.027	5-Oxotetrahydrofuran-2-carboxylic acid	# ACD/Labs06251410132D 9 9 0 0 0 0 0 0 0 0 1 V2000 1.8625 -4.7756 0.0000 O 0 0 0 0 0 0 0 0 0 0 0 0 2.7508 -3.7871 0.0000 C 0 0 0 0 0 0 0 0 0 0 0 0 4.0545 -4.0641 0.0000 O 0 0 0 0 0 0 0 0 0 0 0 0 2.3401 -2.5215 0.0000 C 0 0 0 0 0 0 0 0 0 0 0 0 3.1233 -1.4470 0.0000 C 0 0 0 0 0 0 0 0 0 0 0 0 2.3401 -0.3725 0.0000 C 0 0 0 0 0 0 0 0 0 0 0 0 1.0745 -0.7832 0.0000 C 0 0 0 0 0 0 0 0 0 0 0 0 0.0000 0.000…	67	-0.000552789
	106654	C5 H6 O4	130.027	4,5-dioxovaleric acid	# ACD/Labs04221415492D 9 8 0 0 0 0 0 0 0 0 1 V2000 2.2915 0.0000 0.0000 O 0 0 0 0 0 0 0 0 0 0 0 0 5.7770 -3.3337 0.0000 O 0 0 0 0 0 0 0 0 0 0 0 0 6.9020 -1.3252 0.0000 O 0 0 0 0 0 0 0 0 0 0 0 0 0.0000 -1.3321 0.0000 O 0 0 0 0 0 0 0 0 0 0 0 0 2.2915 -1.3321 0.0000 C 0 0 0 0 0 0 0 0 0 0 0 0 3.4510 -1.9947 0.0000 C 0 0 0 0 0 0 0 0 0 0 0 0 5.7494 -1.9947 0.0000 C 0 0 0 0 0 0 0 0 0 0 0 0 4.6037 -1.332…	49	-0.000552789
	4510649	C5 H6 O4	130.027	(2Z)-4-Methoxy-4-oxo-2-butenoic acid	#5354456 -OEChem-02070710092D 15 14 0 0 0 0 0 0 0999 V2000 2.8660 -1.0000 0.0000 O 0 0 0 0 0 0 0 0 0 0 0 0 3.7321 0.5000 0.0000 O 0 0 0 0 0 0 0 0 0 0 0 0 6.3301 1.0000 0.0000 O 0 0 0 0 0 0 0 0 0 0 0 0 4.5981 1.0000 0.0000 O 0 0 0 0 0 0 0 0 0 0 0 0 4.5981 -1.0000 0.0000 C 0 0 0 0 0 0 0 0 0 0 0 0 3.7321 -0.5000 0.0000 C 0 0 0 0 0 0 0 0 0 0 0 0 5.4641 -0.5000 0.0000 C 0 0 0 0 0 0 0 0 0 0 0 0 2.0000 …	46	-0.000552789
	20603	C5 H6 O4	130.027	2,4-Dioxopentanoic acid	# ACD/Labs04221415492D 9 8 0 0 0 0 0 0 0 0 1 V2000 3.4733 0.0000 0.0000 O 0 0 0 0 0 0 0 0 0 0 0 0 4.6311 -3.3459 0.0000 O 0 0 0 0 0 0 0 0 0 0 0 0 5.7888 -1.2735 0.0000 O 0 0 0 0 0 0 0 0 0 0 0 0 1.1578 0.0000 0.0000 O 0 0 0 0 0 0 0 0 0 0 0 0 3.4733 -1.2735 0.0000 C 0 0 0 0 0 0 0 0 0 0 0 0 4.6311 -1.9450 0.0000 C 0 0 0 0 0 0 0 0 0 0 0 0 2.3155 -1.9450 0.0000 C 0 0 0 0 0 0 0 0 0 0 0 0 1.1578 -1.2735…	29	-0.000552789
	851	C5 H6 O4	130.027	2-Methyl-2-butenedioic acid	#874 -OEChem-02070708192D 15 14 0 0 0 0 0 0 0999 V2000 6.8671 -0.2500 0.0000 O 0 0 0 0 0 0 0 0 0 0 0 0 2.5369 0.2500 0.0000 O 0 0 0 0 0 0 0 0 0 0 0 0 6.0010 1.2500 0.0000 O 0 0 0 0 0 0 0 0 0 0 0 0 3.4030 -1.2500 0.0000 O 0 0 0 0 0 0 0 0 0 0 0 0 5.1350 -0.2500 0.0000 C 0 0 0 0 0 0 0 0 0 0 0 0 5.1350 -1.2500 0.0000 C 0 0 0 0 0 0 0 0 0 0 0 0 4.2690 0.2500 0.0000 C 0 0 0 0 0 0 0 0 0 0 0 0 6.0010 0.25…	22	-0.000552789
	508	C5 H6 O4	130.027	2,5-Dioxopentanoic acid	# ACD/Labs04221415492D 9 8 0 0 0 0 0 0 0 0 1 V2000 4.6038 -3.3269 0.0000 O 0 0 0 0 0 0 0 0 0 0 0 0 5.7495 0.0000 0.0000 O 0 0 0 0 0 0 0 0 0 0 0 0 6.9022 -2.0016 0.0000 O 0 0 0 0 0 0 0 0 0 0 0 0 0.0000 -1.9947 0.0000 O 0 0 0 0 0 0 0 0 0 0 0 0 4.6038 -2.0016 0.0000 C 0 0 0 0 0 0 0 0 0 0 0 0 5.7495 -1.3321 0.0000 C 0 0 0 0 0 0 0 0 0 0 0 0 3.4511 -1.3321 0.0000 C 0 0 0 0 0 0 0 0 0 0 0 0 2.2984 -2.001…	16	-0.000552789
	66998	C5 H6 O4	130.027	Glutaconic acid	# ACD/Labs04111411492D 10 9 0 0 0 0 0 0 0 0 1 V2000 1.1541 -1.3338 0.0000 C 0 0 0 0 0 0 0 0 0 0 0 0 2.3013 -2.0042 0.0000 C 0 0 0 0 0 0 0 0 0 0 0 0 4.6096 -2.0042 0.0000 C 0 0 0 0 0 0 0 0 0 0 0 0 5.7568 -1.3338 0.0000 C 0 0 0 0 0 0 0 0 0 0 0 0 1.1541 0.0000 0.0000 O 0 0 0 0 0 0 0 0 0 0 0 0 0.0000 -2.0042 0.0000 O 0 0 0 0 0 0 0 0 0 0 0 0 6.9110 -2.0042 0.0000 O 0 0 0 0 0 0 0 0 0 0 0 0 5.7568 -0.02…	10	-0.000552789
FALSE	C6 H10 O3	130.063	3.969	375755	22	0	11		FALSE	131522	92922.4	87929.9	75142.7	89984.2	205281	158792	91358.5	132274	36563.7	236472	97433.7	93270.9	98132.9	179074	34344.7	61867.7	62034.6	31731.1	41534.2	29439.1	191334	54662.4	29772.2	26742.9	30700.6	247.278	82047.4	80521.9	39543.4	156293	205056	251262	126637	105925	26011.5	108545	102597	147345	219387
	CSID	Formula	Molecular Weight	Name	Structure	# References	DeltaMass [Da]
	12791	C6 H10 O3	130.063	(Hydroxyethyl)methacrylate	# ACD/Labs06251410052D 9 8 0 0 0 0 0 0 0 0 1 V2000 1.9950 -3.4527 0.0000 C 0 0 0 0 0 0 0 0 0 0 0 0 3.3250 -3.4527 0.0000 C 0 0 0 0 0 0 0 0 0 0 0 0 3.9900 -4.6072 0.0000 C 0 0 0 0 0 0 0 0 0 0 0 0 3.9900 -2.3036 0.0000 C 0 0 0 0 0 0 0 0 0 0 0 0 5.3201 -2.3036 0.0000 O 0 0 0 0 0 0 0 0 0 0 0 0 3.3250 -1.1491 0.0000 O 0 0 0 0 0 0 0 0 0 0 0 0 1.9950 -1.1491 0.0000 C 0 0 0 0 0 0 0 0 0 0 0 0 1.3300 0.000…	991	-0.000467737
	13865426	C6 H10 O3	130.063	Ethyl acetoacetate	# ACD/Labs06251410082D 9 8 0 0 0 0 0 0 0 0 1 V2000 0.0000 -4.6070 0.0000 C 0 0 0 0 0 0 0 0 0 0 0 0 1.3314 -4.6070 0.0000 C 0 0 0 0 0 0 0 0 0 0 0 0 1.9948 -3.4552 0.0000 O 0 0 0 0 0 0 0 0 0 0 0 0 3.3262 -3.4552 0.0000 C 0 0 0 0 0 0 0 0 0 0 0 0 3.9897 -4.6070 0.0000 O 0 0 0 0 0 0 0 0 0 0 0 0 3.9897 -2.3035 0.0000 C 0 0 0 0 0 0 0 0 0 0 0 0 3.3262 -1.1517 0.0000 C 0 0 0 0 0 0 0 0 0 0 0 0 3.9897 0.000…	486	-0.000467737
	69	C6 H10 O3	130.063	Ketoleucine	# ACD/Labs04221415492D 9 8 0 0 0 0 0 0 0 0 1 V2000 3.4304 0.0000 0.0000 O 0 0 0 0 0 0 0 0 0 0 0 0 4.5738 -3.4361 0.0000 O 0 0 0 0 0 0 0 0 0 0 0 0 5.7173 -1.2578 0.0000 O 0 0 0 0 0 0 0 0 0 0 0 0 3.4304 -1.2578 0.0000 C 0 0 0 0 0 0 0 0 0 0 0 0 4.5738 -1.9210 0.0000 C 0 0 0 0 0 0 0 0 0 0 0 0 2.2869 -1.9210 0.0000 C 0 0 0 0 0 0 0 0 0 0 0 0 1.1435 -1.2578 0.0000 C 0 0 0 0 0 0 0 0 0 0 0 0 0.0000 -1.921…	366	-0.000467737
	964	C6 H10 O3	130.063	DL-Pantolactone	# ACLJDraw11011418122D 9 9 0 0 0 0 0 0 0 0999 V2000 -1.5067 -1.3715 0.0000 C 0 0 0 0 0 0 0 0 0 0 0 0 -0.1732 -1.3715 0.0000 C 0 0 0 0 0 0 0 0 0 0 0 0 -1.9188 -2.6396 0.0000 C 0 0 0 0 0 0 0 0 0 0 0 0 0.2387 -2.6396 0.0000 C 0 0 0 0 0 0 0 0 0 0 0 0 -0.8401 -3.4234 0.0000 O 0 0 0 0 0 0 0 0 0 0 0 0 1.3936 -3.3064 0.0000 O 0 0 0 0 0 0 0 0 0 0 0 0 0.9816 -0.7047 0.0000 O 0 0 0 0 0 0 0 0 0 0 0 0 -1.5067…	151	-0.000467737
	46	C6 H10 O3	130.063	a-Oxo-b-methylvaleric acid	# ACD/Labs04221415492D 9 8 0 0 0 0 0 0 0 0 1 V2000 3.3957 0.0000 0.0000 O 0 0 0 0 0 0 0 0 0 0 0 0 5.6595 -1.3073 0.0000 O 0 0 0 0 0 0 0 0 0 0 0 0 4.5559 -3.3787 0.0000 O 0 0 0 0 0 0 0 0 0 0 0 0 3.3957 -1.3073 0.0000 C 0 0 0 0 0 0 0 0 0 0 0 0 4.5276 -1.9582 0.0000 C 0 0 0 0 0 0 0 0 0 0 0 0 2.2638 -2.0261 0.0000 C 0 0 0 0 0 0 0 0 0 0 0 0 1.1376 -1.3073 0.0000 C 0 0 0 0 0 0 0 0 0 0 0 0 2.2638 -3.339…	140	-0.000467737
	17383	C6 H10 O3	130.063	5-Oxohexanoic acid	# ACD/Labs06251410052D 9 8 0 0 0 0 0 0 0 0 1 V2000 0.0000 -5.7514 0.0000 C 0 0 0 0 0 0 0 0 0 0 0 0 1.3257 -5.7514 0.0000 C 0 0 0 0 0 0 0 0 0 0 0 0 1.9954 -6.9045 0.0000 O 0 0 0 0 0 0 0 0 0 0 0 0 1.9954 -4.6053 0.0000 C 0 0 0 0 0 0 0 0 0 0 0 0 1.3257 -3.4522 0.0000 C 0 0 0 0 0 0 0 0 0 0 0 0 1.9954 -2.2992 0.0000 C 0 0 0 0 0 0 0 0 0 0 0 0 1.3257 -1.1530 0.0000 C 0 0 0 0 0 0 0 0 0 0 0 0 1.9954 0.000…	138	-0.000467737
	62563	C6 H10 O3	130.063	Methyl 4-oxopentanoate	# ACD/Labs06251410102D 9 8 0 0 0 0 0 0 0 0 1 V2000 1.9950 -4.6072 0.0000 C 0 0 0 0 0 0 0 0 0 0 0 0 3.3250 -4.6072 0.0000 O 0 0 0 0 0 0 0 0 0 0 0 0 3.9900 -3.4527 0.0000 C 0 0 0 0 0 0 0 0 0 0 0 0 5.3201 -3.4527 0.0000 O 0 0 0 0 0 0 0 0 0 0 0 0 3.3250 -2.3036 0.0000 C 0 0 0 0 0 0 0 0 0 0 0 0 1.9950 -2.3036 0.0000 C 0 0 0 0 0 0 0 0 0 0 0 0 1.3300 -1.1545 0.0000 C 0 0 0 0 0 0 0 0 0 0 0 0 1.9950 0.000…	112	-0.000467737
	454676	C6 H10 O3	130.063	2-Acetoxy-3-butanone	# CDK 04291007022D 9 8 0 0 0 0 999 V2000 1.9520 1.9520 0.0000 C 0 0 0 0 0 0 0 0 0 0 0 0 1.9520 1.1270 0.0000 C 0 0 0 0 0 0 0 0 0 0 0 0 1.2375 0.7145 0.0000 O 0 0 0 0 0 0 0 0 0 0 0 0 0.5230 1.1270 0.0000 C 0 0 0 0 0 0 0 0 0 0 0 0 -0.1914 0.7145 0.0000 C 0 0 0 0 0 0 0 0 0 0 0 0 0.5230 1.9520 0.0000 O 0 0 0 0 0 0 0 0 0 0 0 0 2.6664 0.7145 0.0000 C 0 0 0 0 0 0 0 0 0 0 0 0 3.3809 1.1270 0.0000 C 0 0 0…	71	-0.000467737
	388488	C6 H10 O3	130.063	(3R)-3-Hydroxy-4,4-dimethyldihydro-2(3H)-furanone	# ACLJDraw11011417342D 9 9 0 0 1 0 0 0 0 0999 V2000 1.5169 -1.7949 0.0000 C 0 0 0 0 0 0 0 0 0 0 0 0 2.8472 -1.7949 0.0000 C 0 0 0 0 0 0 0 0 0 0 0 0 1.1046 -3.0587 0.0000 C 0 0 0 0 0 0 0 0 0 0 0 0 2.1820 -3.8392 0.0000 O 0 0 0 0 0 0 0 0 0 0 0 0 3.2551 -3.0587 0.0000 C 0 0 0 0 0 0 0 0 0 0 0 0 4.4080 -3.7239 0.0000 O 0 0 0 0 0 0 0 0 0 0 0 0 4.0001 -1.1298 0.0000 O 0 0 0 0 0 0 0 0 0 0 0 0 1.5169 -0.4…	71	-0.000467737
	140384	C6 H10 O3	130.063	2-ketocaproic acid	# ACD/Labs04221415492D 9 8 0 0 0 0 0 0 0 0 1 V2000 4.6444 -3.2866 0.0000 O 0 0 0 0 0 0 0 0 0 0 0 0 5.8073 0.0000 0.0000 O 0 0 0 0 0 0 0 0 0 0 0 0 6.9631 -1.8731 0.0000 O 0 0 0 0 0 0 0 0 0 0 0 0 4.6444 -1.8731 0.0000 C 0 0 0 0 0 0 0 0 0 0 0 0 5.8073 -1.2116 0.0000 C 0 0 0 0 0 0 0 0 0 0 0 0 3.4816 -1.2116 0.0000 C 0 0 0 0 0 0 0 0 0 0 0 0 2.3257 -1.8731 0.0000 C 0 0 0 0 0 0 0 0 0 0 0 0 1.1559 -1.211…	40	-0.000467737
	164251	C6 H10 O3	130.063	Methyloxovaleric acid	#189028 -OEChem-02070708192D 19 18 0 1 0 0 0 0 0999 V2000 3.7321 1.2500 0.0000 O 0 0 0 0 0 0 0 0 0 0 0 0 6.3301 -0.2500 0.0000 O 0 0 0 0 0 0 0 0 0 0 0 0 5.4641 1.2500 0.0000 O 0 0 0 0 0 0 0 0 0 0 0 0 4.5981 -0.2500 0.0000 C 0 0 3 0 0 0 0 0 0 0 0 0 3.7321 0.2500 0.0000 C 0 0 0 0 0 0 0 0 0 0 0 0 2.8660 -0.2500 0.0000 C 0 0 0 0 0 0 0 0 0 0 0 0 4.5981 -1.2500 0.0000 C 0 0 0 0 0 0 0 0 0 0 0 0 5.4641 0…	29	-0.000467737
	389748	C6 H10 O3	130.063	6-Oxohexanoic acid	# ACD/Labs04221415492D 9 8 0 0 0 0 0 0 0 0 1 V2000 6.9130 0.0000 0.0000 O 0 0 0 0 0 0 0 0 0 0 0 0 8.0665 -1.9924 0.0000 O 0 0 0 0 0 0 0 0 0 0 0 0 0.0000 -1.3471 0.0000 O 0 0 0 0 0 0 0 0 0 0 0 0 6.9130 -1.3390 0.0000 C 0 0 0 0 0 0 0 0 0 0 0 0 5.7675 -2.0005 0.0000 C 0 0 0 0 0 0 0 0 0 0 0 0 4.6140 -1.3471 0.0000 C 0 0 0 0 0 0 0 0 0 0 0 0 3.4686 -2.0086 0.0000 C 0 0 0 0 0 0 0 0 0 0 0 0 2.3231 -1.347…	23	-0.000467737
	388419	C6 H10 O3	130.063	(3S)-3-Methyl-2-oxopentanoic acid	# ACD/Labs04221415492D 9 8 0 0 1 0 0 0 0 0 1 V2000 3.4554 -3.3345 0.0000 O 0 0 0 0 0 0 0 0 0 0 0 0 4.6072 0.0000 0.0000 O 0 0 0 0 0 0 0 0 0 0 0 0 5.7590 -2.0041 0.0000 O 0 0 0 0 0 0 0 0 0 0 0 0 3.4612 -2.0041 0.0000 C 0 0 0 0 0 0 0 0 0 0 0 0 4.6130 -1.3361 0.0000 C 0 0 0 0 0 0 0 0 0 0 0 0 2.3036 -1.3361 0.0000 C 0 0 0 0 0 0 0 0 0 0 0 0 1.1460 -2.0041 0.0000 C 0 0 0 0 0 0 0 0 0 0 0 0 2.2978 -0.011…	19	-0.000467737
	388729	C6 H10 O3	130.063	3-Oxohexanoic acid	# ACD/Labs04221415492D 9 8 0 0 0 0 0 0 0 0 1 V2000 3.4545 0.0000 0.0000 O 0 0 0 0 0 0 0 0 0 0 0 0 5.7621 0.0000 0.0000 O 0 0 0 0 0 0 0 0 0 0 0 0 6.9090 -1.9967 0.0000 O 0 0 0 0 0 0 0 0 0 0 0 0 3.4545 -1.3334 0.0000 C 0 0 0 0 0 0 0 0 0 0 0 0 4.6083 -1.9967 0.0000 C 0 0 0 0 0 0 0 0 0 0 0 0 5.7621 -1.3334 0.0000 C 0 0 0 0 0 0 0 0 0 0 0 0 2.3076 -1.9967 0.0000 C 0 0 0 0 0 0 0 0 0 0 0 0 1.1469 -1.3334…	18	-0.000467737
	389709	C6 H10 O3	130.063	(3R)-3-Methyl-2-oxopentanoic acid	# ACD/Labs04221415492D 9 8 0 0 1 0 0 0 0 0 1 V2000 3.4554 -3.3345 0.0000 O 0 0 0 0 0 0 0 0 0 0 0 0 4.6072 0.0000 0.0000 O 0 0 0 0 0 0 0 0 0 0 0 0 5.7590 -2.0041 0.0000 O 0 0 0 0 0 0 0 0 0 0 0 0 3.4612 -2.0041 0.0000 C 0 0 0 0 0 0 0 0 0 0 0 0 4.6130 -1.3361 0.0000 C 0 0 0 0 0 0 0 0 0 0 0 0 2.3036 -1.3361 0.0000 C 0 0 0 0 0 0 0 0 0 0 0 0 1.1460 -2.0041 0.0000 C 0 0 0 0 0 0 0 0 0 0 0 0 2.2978 -0.011…	16	-0.000467737
	316083	C6 H10 O3	130.063	5-Ethoxydihydro-2(3H)-furanone	#356063 -OEChem-02070708242D 19 19 0 1 0 0 0 0 0999 V2000 3.7601 -0.7694 0.0000 O 0 0 0 0 0 0 0 0 0 0 0 0 5.5201 -0.4907 0.0000 O 0 0 0 0 0 0 0 0 0 0 0 0 2.0000 -0.4907 0.0000 O 0 0 0 0 0 0 0 0 0 0 0 0 4.2601 0.7694 0.0000 C 0 0 0 0 0 0 0 0 0 0 0 0 4.5691 -0.1816 0.0000 C 0 0 3 0 0 0 0 0 0 0 0 0 3.2601 0.7694 0.0000 C 0 0 0 0 0 0 0 0 0 0 0 0 2.9511 -0.1816 0.0000 C 0 0 0 0 0 0 0 0 0 0 0 0 6.2633 …	14	-0.000467737
	210625	C6 H10 O3	130.063	4-Hydroxy-6-methyltetrahydro-2H-pyran-2-one	#241025 -OEChem-02070708212D 19 19 0 1 0 0 0 0 0999 V2000 3.7321 -1.6550 0.0000 O 0 0 0 0 0 0 0 0 0 0 0 0 3.7321 1.3450 0.0000 O 0 0 0 0 0 0 0 0 0 0 0 0 5.4641 -1.6550 0.0000 O 0 0 0 0 0 0 0 0 0 0 0 0 2.8660 -0.1550 0.0000 C 0 0 0 0 0 0 0 0 0 0 0 0 3.7321 0.3450 0.0000 C 0 0 3 0 0 0 0 0 0 0 0 0 2.8660 -1.1550 0.0000 C 0 0 3 0 0 0 0 0 0 0 0 0 4.5981 -0.1550 0.0000 C 0 0 0 0 0 0 0 0 0 0 0 0 2.0000 …	14	-0.000467737
	389038	C6 H10 O3	130.063	4-Methyl-3-oxopentanoic acid	# ACD/Labs04221415492D 9 8 0 0 0 0 0 0 0 0 1 V2000 3.4738 0.0000 0.0000 O 0 0 0 0 0 0 0 0 0 0 0 0 1.1369 0.0000 0.0000 O 0 0 0 0 0 0 0 0 0 0 0 0 0.0000 -1.9981 0.0000 O 0 0 0 0 0 0 0 0 0 0 0 0 3.4738 -1.3321 0.0000 C 0 0 0 0 0 0 0 0 0 0 0 0 2.2680 -1.9981 0.0000 C 0 0 0 0 0 0 0 0 0 0 0 0 1.1369 -1.3321 0.0000 C 0 0 0 0 0 0 0 0 0 0 0 0 4.6049 -1.9981 0.0000 C 0 0 0 0 0 0 0 0 0 0 0 0 5.7417 -1.3321…	11	-0.000467737
	391345	C6 H10 O3	130.063	3-Hydroxy-2-oxepanone	# ACD/Labs04221415492D 9 9 0 0 0 0 0 0 0 0 1 V2000 0.3101 -1.8904 0.0000 O 0 0 0 0 0 0 0 0 0 0 0 0 1.4571 0.0000 0.0000 O 0 0 0 0 0 0 0 0 0 0 0 0 3.7468 -1.1002 0.0000 O 0 0 0 0 0 0 0 0 0 0 0 0 1.5080 -1.3296 0.0000 C 0 0 0 0 0 0 0 0 0 0 0 0 2.7060 -1.9244 0.0000 C 0 0 0 0 0 0 0 0 0 0 0 0 2.9906 -3.2200 0.0000 C 0 0 0 0 0 0 0 0 0 0 0 0 0.0000 -3.1860 0.0000 C 0 0 0 0 0 0 0 0 0 0 0 0 2.1452 -4.248…	9	-0.000467737
	91163	C6 H10 O3	130.063	5-(1-Hydroxyethyl)dihydro-2(3H)-furanone	#100900 -OEChem-02070708192D 19 19 0 1 0 0 0 0 0999 V2000 3.7601 -0.4197 0.0000 O 0 0 0 0 0 0 0 0 0 0 0 0 6.2633 0.5282 0.0000 O 0 0 0 0 0 0 0 0 0 0 0 0 2.0000 -0.1410 0.0000 O 0 0 0 0 0 0 0 0 0 0 0 0 4.5691 0.1681 0.0000 C 0 0 3 0 0 0 0 0 0 0 0 0 4.2601 1.1191 0.0000 C 0 0 0 0 0 0 0 0 0 0 0 0 5.5201 -0.1410 0.0000 C 0 0 3 0 0 0 0 0 0 0 0 0 3.2601 1.1191 0.0000 C 0 0 0 0 0 0 0 0 0 0 0 0 2.9511 0.…	9	-0.000467737
	4483406	C6 H10 O3	130.063	(4S)-4-Hydroxy-4-methyltetrahydro-2H-pyran-2-one	#5325923 -OEChem-02070710132D 19 19 0 1 0 0 0 0 0999 V2000 3.7321 -1.4330 0.0000 O 0 0 0 0 0 0 0 0 0 0 0 0 4.2321 1.4330 0.0000 O 0 0 0 0 0 0 0 0 0 0 0 0 2.0000 -1.4330 0.0000 O 0 0 0 0 0 0 0 0 0 0 0 0 3.7321 0.5670 0.0000 C 0 0 1 0 0 0 0 0 0 0 0 0 4.5981 0.0670 0.0000 C 0 0 0 0 0 0 0 0 0 0 0 0 2.8660 0.0670 0.0000 C 0 0 0 0 0 0 0 0 0 0 0 0 4.5981 -0.9330 0.0000 C 0 0 0 0 0 0 0 0 0 0 0 0 3.2321 1…	8	-0.000467737
	388982	C6 H10 O3	130.063	7-Hydroxy-2-oxepanone	# ACD/Labs04221415492D 9 9 0 0 0 0 0 0 0 0 1 V2000 2.9130 -2.2273 0.0000 O 0 0 0 0 0 0 0 0 0 0 0 0 3.1639 0.0000 0.0000 O 0 0 0 0 0 0 0 0 0 0 0 0 3.1729 -4.4815 0.0000 O 0 0 0 0 0 0 0 0 0 0 0 0 2.3393 -1.0397 0.0000 C 0 0 0 0 0 0 0 0 0 0 0 0 2.3393 -3.4373 0.0000 C 0 0 0 0 0 0 0 0 0 0 0 0 1.0397 -0.7439 0.0000 C 0 0 0 0 0 0 0 0 0 0 0 0 1.0397 -3.7286 0.0000 C 0 0 0 0 0 0 0 0 0 0 0 0 0.0000 -1.568…	5	-0.000467737
FALSE	C9 H9 N	131.074	4.909	1931.73	3	0	0		FALSE	160.444	73.2339	201.435	86.6419	154.821	218.198	271.301	347.678	174.083	71.1652	71.872	134.35	189.551	99.3341	120.729	71.6328	135.471	235.095	130.201	149.234	133.866	71.2995	136.719	125.359	72.107	87.9834	71.9714	72.2172	372.939	156.22	73.2826	94.4362	71.8678	90.474	300.833	71.6565	70.1858	179.143	71.0145	119.22
	CSID	Formula	Molecular Weight	Name	Structure	# References	DeltaMass [Da]
	6480	C9 H9 N	131.073	Skatole	# ACD/Labs04221415492D 10 11 0 0 0 0 0 0 0 0 1 V2000 3.5076 -0.2787 0.0000 N 0 0 0 0 0 0 0 0 0 0 0 0 2.2126 -2.0239 0.0000 C 0 0 0 0 0 0 0 0 0 0 0 0 2.2255 -0.6775 0.0000 C 0 0 0 0 0 0 0 0 0 0 0 0 3.4861 -2.4527 0.0000 C 0 0 0 0 0 0 0 0 0 0 0 0 4.2880 -1.3764 0.0000 C 0 0 0 0 0 0 0 0 0 0 0 0 1.1063 -2.7100 0.0000 C 0 0 0 0 0 0 0 0 0 0 0 0 1.1063 0.0000 0.0000 C 0 0 0 0 0 0 0 0 0 0 0 0 0.0000 -2.0…	536	-0.000432293
	12061	C9 H9 N	131.073	3-Phenylpropionitrile	# ACD/Labs06251410112D 10 10 0 0 0 0 0 0 0 0 1 V2000 5.3201 -5.7577 0.0000 N 0 0 0 0 0 0 0 0 0 0 0 0 4.6522 -4.6062 0.0000 C 0 0 0 0 0 0 0 0 0 0 0 0 3.9901 -3.4546 0.0000 C 0 0 0 0 0 0 0 0 0 0 0 0 2.6601 -3.4546 0.0000 C 0 0 0 0 0 0 0 0 0 0 0 0 1.9922 -2.3031 0.0000 C 0 0 0 0 0 0 0 0 0 0 0 0 2.6601 -1.1515 0.0000 C 0 0 0 0 0 0 0 0 0 0 0 0 1.9922 0.0000 0.0000 C 0 0 0 0 0 0 0 0 0 0 0 0 0.6621 0.00…	116	-0.000432293
	21172843	C9 H9 N	131.073	O-Methylbenzyl cyanide	# ACD/Labs04221415492D 10 10 0 0 0 0 0 0 0 0 1 V2000 5.7028 -1.4257 0.0000 N 0 0 0 0 0 0 0 0 0 0 0 0 2.2925 -2.0815 0.0000 C 0 0 0 0 0 0 0 0 0 0 0 0 2.2925 -0.7528 0.0000 C 0 0 0 0 0 0 0 0 0 0 0 0 1.1349 -2.7544 0.0000 C 0 0 0 0 0 0 0 0 0 0 0 0 1.1349 -0.0969 0.0000 C 0 0 0 0 0 0 0 0 0 0 0 0 3.4217 -2.7430 0.0000 C 0 0 0 0 0 0 0 0 0 0 0 0 0.0000 -2.0815 0.0000 C 0 0 0 0 0 0 0 0 0 0 0 0 0.0000 -0.…	114	-0.000432293
FALSE	C9 H9 N	131.074	3.573	1253.91	3	0	0		FALSE	302.722	450.858	421.161	523.558	456.758	484.761	603.403	369.313	538.375	209.302	424.202	482.603	415.283	416.826	424.397	325.371	661.041	524.067	217.141	370.944	382.994	492.679	500.3	257.028	437.321	381.306	69.3523	434.819	384.876	342.498	503.854	492.874	600.659	401.323	562.477	246.355	567.256	470.345	719.975	562.641
	CSID	Formula	Molecular Weight	Name	Structure	# References	DeltaMass [Da]
	6480	C9 H9 N	131.073	Skatole	# ACD/Labs04221415492D 10 11 0 0 0 0 0 0 0 0 1 V2000 3.5076 -0.2787 0.0000 N 0 0 0 0 0 0 0 0 0 0 0 0 2.2126 -2.0239 0.0000 C 0 0 0 0 0 0 0 0 0 0 0 0 2.2255 -0.6775 0.0000 C 0 0 0 0 0 0 0 0 0 0 0 0 3.4861 -2.4527 0.0000 C 0 0 0 0 0 0 0 0 0 0 0 0 4.2880 -1.3764 0.0000 C 0 0 0 0 0 0 0 0 0 0 0 0 1.1063 -2.7100 0.0000 C 0 0 0 0 0 0 0 0 0 0 0 0 1.1063 0.0000 0.0000 C 0 0 0 0 0 0 0 0 0 0 0 0 0.0000 -2.0…	536	-0.000483872
	12061	C9 H9 N	131.073	3-Phenylpropionitrile	# ACD/Labs06251410112D 10 10 0 0 0 0 0 0 0 0 1 V2000 5.3201 -5.7577 0.0000 N 0 0 0 0 0 0 0 0 0 0 0 0 4.6522 -4.6062 0.0000 C 0 0 0 0 0 0 0 0 0 0 0 0 3.9901 -3.4546 0.0000 C 0 0 0 0 0 0 0 0 0 0 0 0 2.6601 -3.4546 0.0000 C 0 0 0 0 0 0 0 0 0 0 0 0 1.9922 -2.3031 0.0000 C 0 0 0 0 0 0 0 0 0 0 0 0 2.6601 -1.1515 0.0000 C 0 0 0 0 0 0 0 0 0 0 0 0 1.9922 0.0000 0.0000 C 0 0 0 0 0 0 0 0 0 0 0 0 0.6621 0.00…	116	-0.000483872
	21172843	C9 H9 N	131.073	O-Methylbenzyl cyanide	# ACD/Labs04221415492D 10 10 0 0 0 0 0 0 0 0 1 V2000 5.7028 -1.4257 0.0000 N 0 0 0 0 0 0 0 0 0 0 0 0 2.2925 -2.0815 0.0000 C 0 0 0 0 0 0 0 0 0 0 0 0 2.2925 -0.7528 0.0000 C 0 0 0 0 0 0 0 0 0 0 0 0 1.1349 -2.7544 0.0000 C 0 0 0 0 0 0 0 0 0 0 0 0 1.1349 -0.0969 0.0000 C 0 0 0 0 0 0 0 0 0 0 0 0 3.4217 -2.7430 0.0000 C 0 0 0 0 0 0 0 0 0 0 0 0 0.0000 -2.0815 0.0000 C 0 0 0 0 0 0 0 0 0 0 0 0 0.0000 -0.…	114	-0.000483872
FALSE	C6 H13 N O2	131.095	1.571	6344.76	17	0	21		FALSE	702.018	628.744	940.46	342.465	1718.62	150.764	135.525	197.897	225.341	136.224	1708.62	1155.7	459.663	1358.58	1085.28	148.345	141.437	373.013	133.62	135.369	2026.96	2096.67	3247.22	1375.9	2070.79	179.105	138.52	139.195	505.949	330.172	1008.16	313.469	1428.11	1315.54	324.178	137.74	373.127	311.192	249.768	507.758
	CSID	Formula	Molecular Weight	Name	Structure	# References	DeltaMass [Da]
	5880	C6 H13 N O2	131.095	L-(+)-Leucine	# ACD/Labs04221415492D 9 8 0 0 1 0 0 0 0 0 1 V2000 1.1230 0.0000 0.0000 O 0 0 0 0 0 0 0 0 0 0 0 0 0.0000 -2.0864 0.0000 O 0 0 0 0 0 0 0 0 0 0 0 0 2.3144 -3.2892 0.0000 N 0 0 0 0 0 0 0 0 0 0 0 0 2.2745 -1.9553 0.0000 C 0 0 0 0 0 0 0 0 0 0 0 0 1.1002 -1.3339 0.0000 C 0 0 0 0 0 0 0 0 0 0 0 0 3.3975 -1.2541 0.0000 C 0 0 0 0 0 0 0 0 0 0 0 0 4.5718 -1.8812 0.0000 C 0 0 0 0 0 0 0 0 0 0 0 0 5.7005 -1.185…	16603	-0.000444279
	6067	C6 H13 N O2	131.095	L-(+)-Isoleucine	MolHeader ELEMENTL07271613502D Dotmatics Elemental 9 8 0 0 1 0 999 V2000 0.0000 0.0000 0.0000 N 0 0 0 0 0 1.0000 0.0000 0.0000 C 0 0 0 0 0 1.5000 0.8660 0.0000 C 0 0 0 0 0 2.5000 0.8660 0.0000 C 0 0 0 0 0 1.0000 1.7321 0.0000 C 0 0 0 0 0 1.5000 2.5981 0.0000 C 0 0 0 0 0 1.5000 -0.8660 0.0000 C 0 0 0 0 0 1.0000 -1.7321 0.0000 O 0 0 0 0 0 2.5000 -0.8660 0.0000 O 0 0 0 0 0 2 1 1 1 0 0 2 3 1 0 0 0 2 …	5112	-0.000444279
	548	C6 H13 N O2	131.095	Aminocaproic acid	# ACD/Labs06251410112D 9 8 0 0 0 0 0 0 0 0 1 V2000 0.0000 -4.6067 0.0000 N 0 0 0 0 0 0 0 0 0 0 0 0 1.3308 -4.6067 0.0000 C 0 0 0 0 0 0 0 0 0 0 0 0 1.9962 -3.4587 0.0000 C 0 0 0 0 0 0 0 0 0 0 0 0 3.3271 -3.4587 0.0000 C 0 0 0 0 0 0 0 0 0 0 0 0 3.9852 -2.3033 0.0000 C 0 0 0 0 0 0 0 0 0 0 0 0 5.3160 -2.3033 0.0000 C 0 0 0 0 0 0 0 0 0 0 0 0 5.9814 -1.1553 0.0000 C 0 0 0 0 0 0 0 0 0 0 0 0 7.3122 -1.15…	2207	-0.000444279
	834	C6 H13 N O2	131.095	Leucine	# ACD/Labs04221415492D 9 8 0 0 0 0 0 0 0 0 1 V2000 1.1414 0.0000 0.0000 O 0 0 0 0 0 0 0 0 0 0 0 0 0.0000 -1.9657 0.0000 O 0 0 0 0 0 0 0 0 0 0 0 0 2.2713 -3.3896 0.0000 N 0 0 0 0 0 0 0 0 0 0 0 0 2.2886 -1.9657 0.0000 C 0 0 0 0 0 0 0 0 0 0 0 0 1.1414 -1.3028 0.0000 C 0 0 0 0 0 0 0 0 0 0 0 0 3.4242 -1.3028 0.0000 C 0 0 0 0 0 0 0 0 0 0 0 0 4.5714 -1.9657 0.0000 C 0 0 0 0 0 0 0 0 0 0 0 0 5.7647 -1.429…	779	-0.000444279
	769	C6 H13 N O2	131.095	DL-Isoleucine	# ACD/Labs04221415492D 9 8 0 0 0 0 0 0 0 0 1 V2000 1.1242 -0.0742 0.0000 O 0 0 0 0 0 0 0 0 0 0 0 0 0.0000 -2.1571 0.0000 O 0 0 0 0 0 0 0 0 0 0 0 0 2.3169 -3.3555 0.0000 N 0 0 0 0 0 0 0 0 0 0 0 0 2.2713 -2.0259 0.0000 C 0 0 0 0 0 0 0 0 0 0 0 0 1.1014 -1.3981 0.0000 C 0 0 0 0 0 0 0 0 0 0 0 0 3.4012 -1.3297 0.0000 C 0 0 0 0 0 0 0 0 0 0 0 0 4.5711 -1.9574 0.0000 C 0 0 0 0 0 0 0 0 0 0 0 0 3.3612 0.000…	682	-0.000444279
	19964	C6 H13 N O2	131.095	L-(+)-norleucine	# ACD/Labs04221415492D 9 8 0 0 1 0 0 0 0 0 1 V2000 5.6901 0.0000 0.0000 O 0 0 0 0 0 0 0 0 0 0 0 0 6.8226 -1.9649 0.0000 O 0 0 0 0 0 0 0 0 0 0 0 0 4.5370 -3.4113 0.0000 N 0 0 0 0 0 0 0 0 0 0 0 0 4.5370 -1.9581 0.0000 C 0 0 0 0 0 0 0 0 0 0 0 0 5.6901 -1.3031 0.0000 C 0 0 0 0 0 0 0 0 0 0 0 0 3.3977 -1.3031 0.0000 C 0 0 0 0 0 0 0 0 0 0 0 0 2.2583 -1.9581 0.0000 C 0 0 0 0 0 0 0 0 0 0 0 0 1.0643 -1.425…	506	-0.000444279
	388617	C6 H13 N O2	131.095	ent-1	# ACD/Labs04221415492D 9 8 0 0 1 0 0 0 0 0 1 V2000 1.1414 0.0000 0.0000 O 0 0 0 0 0 0 0 0 0 0 0 0 0.0000 -1.9657 0.0000 O 0 0 0 0 0 0 0 0 0 0 0 0 2.2713 -3.3896 0.0000 N 0 0 0 0 0 0 0 0 0 0 0 0 2.2886 -1.9657 0.0000 C 0 0 0 0 0 0 0 0 0 0 0 0 1.1414 -1.3028 0.0000 C 0 0 0 0 0 0 0 0 0 0 0 0 3.4242 -1.3028 0.0000 C 0 0 0 0 0 0 0 0 0 0 0 0 4.5714 -1.9657 0.0000 C 0 0 0 0 0 0 0 0 0 0 0 0 5.7647 -1.429…	277	-0.000444279
	55110	C6 H13 N O2	131.095	2-Morpholinoethanol	# ACD/Labs06251410132D 9 9 0 0 0 0 0 0 0 0 1 V2000 4.6548 -4.6082 0.0000 O 0 0 0 0 0 0 0 0 0 0 0 0 3.9891 -3.4585 0.0000 C 0 0 0 0 0 0 0 0 0 0 0 0 2.6579 -3.4585 0.0000 C 0 0 0 0 0 0 0 0 0 0 0 0 1.9969 -2.3041 0.0000 N 0 0 0 0 0 0 0 0 0 0 0 0 2.6579 -1.1544 0.0000 C 0 0 0 0 0 0 0 0 0 0 0 0 1.9969 0.0000 0.0000 C 0 0 0 0 0 0 0 0 0 0 0 0 0.6656 0.0000 0.0000 O 0 0 0 0 0 0 0 0 0 0 0 0 0.0000 -1.1544…	163	-0.000444279
	85019	C6 H13 N O2	131.095	D-allo-Isoleucine	# ACD/Labs04111411492D 9 8 0 0 1 0 0 0 0 0 1 V2000 4.6097 0.0000 0.0000 O 0 0 0 0 0 0 0 0 0 0 0 0 4.6097 -1.3311 0.0000 C 0 0 0 0 0 0 0 0 0 0 0 0 5.7622 -1.9937 0.0000 O 0 0 0 0 0 0 0 0 0 0 0 0 3.4573 -1.9937 0.0000 C 0 0 0 0 0 0 0 0 0 0 0 0 3.4573 -3.3248 0.0000 N 0 0 0 0 0 0 0 0 0 0 0 0 2.3049 -1.3311 0.0000 C 0 0 0 0 0 0 0 0 0 0 0 0 2.3049 0.0000 0.0000 C 0 0 0 0 0 0 0 0 0 0 0 0 1.1524 -1.9937…	137	-0.000444279
	69017	C6 H13 N O2	131.095	D-Isoleucine	# ACD/Labs04221415492D 9 8 0 0 1 0 0 0 0 0 1 V2000 1.1242 -0.0742 0.0000 O 0 0 0 0 0 0 0 0 0 0 0 0 0.0000 -2.1571 0.0000 O 0 0 0 0 0 0 0 0 0 0 0 0 2.3169 -3.3555 0.0000 N 0 0 0 0 0 0 0 0 0 0 0 0 2.2713 -2.0259 0.0000 C 0 0 0 0 0 0 0 0 0 0 0 0 1.1014 -1.3981 0.0000 C 0 0 0 0 0 0 0 0 0 0 0 0 3.4012 -1.3297 0.0000 C 0 0 0 0 0 0 0 0 0 0 0 0 4.5711 -1.9574 0.0000 C 0 0 0 0 0 0 0 0 0 0 0 0 3.3612 0.000…	115	-0.000444279
	89698	C6 H13 N O2	131.095	L-Alloisoleucine	# ACD/Labs06251410112D 11 10 0 0 1 0 0 0 0 0 1 V2000 0.0000 -1.9931 0.0000 N 0 0 0 0 0 0 0 0 0 0 0 0 1.3318 -1.9931 0.0000 C 0 0 0 0 0 0 0 0 0 0 0 0 1.3318 -3.3249 0.0000 H 0 0 0 0 0 0 0 0 0 0 0 0 2.6590 -1.9931 0.0000 C 0 0 0 0 0 0 0 0 0 0 0 0 2.6590 -3.3249 0.0000 H 0 0 0 0 0 0 0 0 0 0 0 0 2.6590 -0.6659 0.0000 C 0 0 0 0 0 0 0 0 0 0 0 0 3.9908 -1.9931 0.0000 C 0 0 0 0 0 0 0 0 0 0 0 0 4.6567 -0.…	112	-0.000444279
	388796	C6 H13 N O2	131.095	beta-Leucine	# ACD/Labs06251410112D 10 9 0 0 1 0 0 0 0 0 1 V2000 0.0000 -2.3043 0.0000 N 0 0 0 0 0 0 0 0 0 0 0 0 1.3314 -2.3043 0.0000 C 0 0 0 0 0 0 0 0 0 0 0 0 1.3314 -3.6356 0.0000 H 0 0 0 0 0 0 0 0 0 0 0 0 1.3314 -0.9776 0.0000 C 0 0 0 0 0 0 0 0 0 0 0 0 2.4812 -0.3119 0.0000 C 0 0 0 0 0 0 0 0 0 0 0 0 0.1769 -0.3119 0.0000 C 0 0 0 0 0 0 0 0 0 0 0 0 2.6581 -2.3043 0.0000 C 0 0 0 0 0 0 0 0 0 0 0 0 3.3238 -1.1…	88	-0.000444279
	66762	C6 H13 N O2	131.095	N,N-Diethylglycine	# ACD/Labs04221415492D 9 8 0 0 0 0 0 0 0 0 1 V2000 1.1365 -0.6601 0.0000 O 0 0 0 0 0 0 0 0 0 0 0 0 0.0000 -2.6634 0.0000 O 0 0 0 0 0 0 0 0 0 0 0 0 3.4498 -1.9918 0.0000 N 0 0 0 0 0 0 0 0 0 0 0 0 2.2960 -2.6634 0.0000 C 0 0 0 0 0 0 0 0 0 0 0 0 1.1480 -1.9918 0.0000 C 0 0 0 0 0 0 0 0 0 0 0 0 4.6036 -2.6634 0.0000 C 0 0 0 0 0 0 0 0 0 0 0 0 3.4498 -0.6659 0.0000 C 0 0 0 0 0 0 0 0 0 0 0 0 5.7401 -1.99…	79	-0.000444279
	2042285	C6 H13 N O2	131.095	L-beta-homovaline	# ACD/Labs04221415492D 9 8 0 0 1 0 0 0 0 0 1 V2000 1.1345 0.0000 0.0000 O 0 0 0 0 0 0 0 0 0 0 0 0 0.0000 -1.9366 0.0000 O 0 0 0 0 0 0 0 0 0 0 0 0 3.4665 0.0000 0.0000 N 0 0 0 0 0 0 0 0 0 0 0 0 3.4665 -1.2663 0.0000 C 0 0 0 0 0 0 0 0 0 0 0 0 2.3320 -1.9366 0.0000 C 0 0 0 0 0 0 0 0 0 0 0 0 1.1345 -1.2663 0.0000 C 0 0 0 0 0 0 0 0 0 0 0 0 4.5322 -1.9366 0.0000 C 0 0 0 0 0 0 0 0 0 0 0 0 5.7297 -1.4038…	66	-0.000444279
	4439748	C6 H13 N O2	131.095	3-Aminohexanoic acid	#5275645 -OEChem-02070710102D 22 21 0 1 0 0 0 0 0999 V2000 6.0010 1.1900 0.0000 O 0 0 0 0 0 0 0 0 0 0 0 0 5.1350 -0.3100 0.0000 O 0 0 0 0 0 0 0 0 0 0 0 0 2.5369 1.1900 0.0000 N 0 0 0 0 0 0 0 0 0 0 0 0 3.4030 0.6900 0.0000 C 0 0 3 0 0 0 0 0 0 0 0 0 3.4030 -0.3100 0.0000 C 0 0 0 0 0 0 0 0 0 0 0 0 2.5369 -0.8100 0.0000 C 0 0 0 0 0 0 0 0 0 0 0 0 4.2690 1.1900 0.0000 C 0 0 0 0 0 0 0 0 0 0 0 0 2.5369 -…	36	-0.000444279
	390173	C6 H13 N O2	131.095	beta-alanine betaine	# ACD/Labs04221415492D 9 8 0 0 0 0 0 0 0 0 2 V2000 0.0000 -1.9315 0.0000 O 0 5 0 0 0 0 0 0 0 0 0 0 1.1742 0.0000 0.0000 O 0 0 0 0 0 0 0 0 0 0 0 0 4.5029 -1.9139 0.0000 N 0 3 0 0 0 0 0 0 0 0 0 0 3.3875 -1.2798 0.0000 C 0 0 0 0 0 0 0 0 0 0 0 0 2.2779 -1.9198 0.0000 C 0 0 0 0 0 0 0 0 0 0 0 0 1.1683 -1.2857 0.0000 C 0 0 0 0 0 0 0 0 0 0 0 0 4.4970 -3.1996 0.0000 C 0 0 0 0 0 0 0 0 0 0 0 0 5.8708 -1.074…	8	-0.000444279
	35014134	C6 H13 N O2	131.095	2-Methyl-3,4-piperidinediol	# ACD/Labs08121512322D 9 9 0 0 0 0 0 0 0 0 1 V2000 2.3023 0.0000 0.0000 C 0 0 0 0 0 0 0 0 0 0 0 0 2.3023 -3.9901 0.0000 C 0 0 0 0 0 0 0 0 0 0 0 0 3.4554 -3.3237 0.0000 C 0 0 0 0 0 0 0 0 0 0 0 0 2.3023 -1.3287 0.0000 C 0 0 0 0 0 0 0 0 0 0 0 0 1.1531 -3.3237 0.0000 C 0 0 0 0 0 0 0 0 0 0 0 0 1.1531 -1.9950 0.0000 C 0 0 0 0 0 0 0 0 0 0 0 0 3.4554 -1.9950 0.0000 N 0 0 0 0 0 0 0 0 0 0 0 0 0.0000 -3.990…	1	-0.000444279
FALSE	C6 H12 O3	132.079	4.031	24666.3	18	0	3		FALSE	6982.74	2009.78	8399.03	7882.17	4709.54	2799.65	3258.97	3587.26	2655.81	1757.55	12604.1	4621.66	5444.51	7198.63	6103.66	2137.89	1769.26	2607.36	2553.71	1440.25	6104.7	6584.02	3869.99	6435.48	3878.31	5336.06	91.2561	3296.1	5133.01	3811.23	4559.57	7981.25	6720.86	5962.68	7044.84	1345.21	1920.33	1930.4	2086.72	2603.09
	CSID	Formula	Molecular Weight	Name	Structure	# References	DeltaMass [Da]
	21106173	C6 H12 O3	132.079	Paraldehyde	# ACD/Labs04221415492D 9 9 0 0 0 0 0 0 0 0 1 V2000 1.1549 -2.0061 0.0000 O 0 0 0 0 0 0 0 0 0 0 0 0 3.4554 -2.0061 0.0000 O 0 0 0 0 0 0 0 0 0 0 0 0 2.3097 -0.0046 0.0000 O 0 0 0 0 0 0 0 0 0 0 0 0 2.3097 -2.6640 0.0000 C 0 0 0 0 0 0 0 0 0 0 0 0 1.1549 -0.6764 0.0000 C 0 0 0 0 0 0 0 0 0 0 0 0 3.4554 -0.6764 0.0000 C 0 0 0 0 0 0 0 0 0 0 0 0 2.3005 -3.9937 0.0000 C 0 0 0 0 0 0 0 0 0 0 0 0 0.0000 -0.00…	281	-0.000450451
	56334	C6 H12 O3	132.079	Ethyl 3-hydroxybutyrate	# ACD/Labs06251410082D 9 8 0 0 0 0 0 0 0 0 1 V2000 0.0000 -4.6070 0.0000 C 0 0 0 0 0 0 0 0 0 0 0 0 1.3314 -4.6070 0.0000 C 0 0 0 0 0 0 0 0 0 0 0 0 1.9948 -3.4552 0.0000 O 0 0 0 0 0 0 0 0 0 0 0 0 3.3262 -3.4552 0.0000 C 0 0 0 0 0 0 0 0 0 0 0 0 3.9897 -4.6070 0.0000 O 0 0 0 0 0 0 0 0 0 0 0 0 3.9897 -2.3035 0.0000 C 0 0 0 0 0 0 0 0 0 0 0 0 3.3262 -1.1517 0.0000 C 0 0 0 0 0 0 0 0 0 0 0 0 3.9897 0.000…	168	-0.000450451
	198921	C6 H12 O3	132.079	1,1-Dimethoxy-3-butanone	# ACD/Labs06251410102D 9 8 0 0 0 0 0 0 0 0 1 V2000 0.0000 -3.4542 0.0000 C 0 0 0 0 0 0 0 0 0 0 0 0 1.3306 -3.4542 0.0000 O 0 0 0 0 0 0 0 0 0 0 0 0 1.9959 -2.2993 0.0000 C 0 0 0 0 0 0 0 0 0 0 0 0 3.3265 -2.2993 0.0000 C 0 0 0 0 0 0 0 0 0 0 0 0 3.9918 -1.1496 0.0000 C 0 0 0 0 0 0 0 0 0 0 0 0 5.3224 -1.1496 0.0000 C 0 0 0 0 0 0 0 0 0 0 0 0 3.3265 0.0000 0.0000 O 0 0 0 0 0 0 0 0 0 0 0 0 1.3306 -1.149…	158	-0.000450451
	83753	C6 H12 O3	132.079	D-Leucic acid	# ACD/Labs06251410132D 9 8 0 0 0 0 0 0 0 0 1 V2000 0.0000 -3.4573 0.0000 O 0 0 0 0 0 0 0 0 0 0 0 0 1.3311 -3.4573 0.0000 C 0 0 0 0 0 0 0 0 0 0 0 0 1.9937 -4.6097 0.0000 C 0 0 0 0 0 0 0 0 0 0 0 0 1.3311 -5.7622 0.0000 O 0 0 0 0 0 0 0 0 0 0 0 0 3.3248 -4.6097 0.0000 O 0 0 0 0 0 0 0 0 0 0 0 0 1.9937 -2.3049 0.0000 C 0 0 0 0 0 0 0 0 0 0 0 0 1.3311 -1.1524 0.0000 C 0 0 0 0 0 0 0 0 0 0 0 0 1.9937 0.000…	146	-0.000450451
	38273	C6 H12 O3	132.079	Butoxyacetic acid	#41958 -OEChem-02070708212D 21 20 0 0 0 0 0 0 0999 V2000 5.1350 0.2500 0.0000 O 0 0 0 0 0 0 0 0 0 0 0 0 2.5369 0.7500 0.0000 O 0 0 0 0 0 0 0 0 0 0 0 0 3.4030 -0.7500 0.0000 O 0 0 0 0 0 0 0 0 0 0 0 0 6.8671 0.2500 0.0000 C 0 0 0 0 0 0 0 0 0 0 0 0 7.7331 0.7500 0.0000 C 0 0 0 0 0 0 0 0 0 0 0 0 6.0010 0.7500 0.0000 C 0 0 0 0 0 0 0 0 0 0 0 0 8.5991 0.2500 0.0000 C 0 0 0 0 0 0 0 0 0 0 0 0 4.2690 0.750…	126	-0.000450451
	13835	C6 H12 O3	132.079	6-Hydroxycaproic acid	# ACD/Labs06251410132D 9 8 0 0 0 0 0 0 0 0 1 V2000 0.0000 -4.6067 0.0000 O 0 0 0 0 0 0 0 0 0 0 0 0 1.3308 -4.6067 0.0000 C 0 0 0 0 0 0 0 0 0 0 0 0 1.9962 -3.4587 0.0000 C 0 0 0 0 0 0 0 0 0 0 0 0 3.3271 -3.4587 0.0000 C 0 0 0 0 0 0 0 0 0 0 0 0 3.9852 -2.3033 0.0000 C 0 0 0 0 0 0 0 0 0 0 0 0 5.3160 -2.3033 0.0000 C 0 0 0 0 0 0 0 0 0 0 0 0 5.9814 -1.1553 0.0000 C 0 0 0 0 0 0 0 0 0 0 0 0 7.3122 -1.15…	123	-0.000450451
	389043	C6 H12 O3	132.079	Ethyl (R)-3-hydroxybutyrate	# ACD/Labs04221415492D 9 8 0 0 1 0 0 0 0 0 1 V2000 4.6037 -1.9947 0.0000 O 0 0 0 0 0 0 0 0 0 0 0 0 3.4511 0.0000 0.0000 O 0 0 0 0 0 0 0 0 0 0 0 0 1.1458 0.0000 0.0000 O 0 0 0 0 0 0 0 0 0 0 0 0 3.4511 -1.3321 0.0000 C 0 0 0 0 0 0 0 0 0 0 0 0 2.2984 -1.9947 0.0000 C 0 0 0 0 0 0 0 0 0 0 0 0 1.1458 -1.3321 0.0000 C 0 0 0 0 0 0 0 0 0 0 0 0 5.7495 -1.3114 0.0000 C 0 0 0 0 0 0 0 0 0 0 0 0 0.0000 -1.9947…	115	-0.000450451
	90191	C6 H12 O3	132.079	Hydroxycaproic acid	#99824 -OEChem-02070708212D 21 20 0 1 0 0 0 0 0999 V2000 5.4641 -1.0950 0.0000 O 0 0 0 0 0 0 0 0 0 0 0 0 7.1962 -0.0950 0.0000 O 0 0 0 0 0 0 0 0 0 0 0 0 6.3301 1.4050 0.0000 O 0 0 0 0 0 0 0 0 0 0 0 0 3.7321 -0.0950 0.0000 C 0 0 0 0 0 0 0 0 0 0 0 0 4.5981 0.4050 0.0000 C 0 0 0 0 0 0 0 0 0 0 0 0 2.8660 0.4050 0.0000 C 0 0 0 0 0 0 0 0 0 0 0 0 5.4641 -0.0950 0.0000 C 0 0 3 0 0 0 0 0 0 0 0 0 2.0000 -0…	90	-0.000450451
	388986	C6 H12 O3	132.079	2-Hydroxy-4-methylpentanoate	# ACD/Labs04221415492D 9 8 0 0 1 0 0 0 0 0 1 V2000 3.4330 0.0000 0.0000 O 0 0 0 0 0 0 0 0 0 0 0 0 4.6060 -3.3644 0.0000 O 0 0 0 0 0 0 0 0 0 0 0 0 5.7217 -1.3160 0.0000 O 0 0 0 0 0 0 0 0 0 0 0 0 3.4330 -1.3217 0.0000 C 0 0 0 0 0 0 0 0 0 0 0 0 4.5774 -1.9854 0.0000 C 0 0 0 0 0 0 0 0 0 0 0 0 2.2887 -1.9854 0.0000 C 0 0 0 0 0 0 0 0 0 0 0 0 1.1501 -1.3217 0.0000 C 0 0 0 0 0 0 0 0 0 0 0 0 0.0000 -1.985…	80	-0.000450451
	75520	C6 H12 O3	132.079	S-2-Hydroxy-4-methylpentanoic acid	# ACD/Labs06161415502D 9 8 0 0 1 0 0 0 0 0 1 V2000 2.3049 -1.3311 0.0000 C 0 0 0 0 0 0 0 0 0 0 0 0 5.7622 -1.9937 0.0000 O 0 0 0 0 0 0 0 0 0 0 0 0 0.0000 -1.3311 0.0000 C 0 0 0 0 0 0 0 0 0 0 0 0 4.6097 -1.3311 0.0000 C 0 0 0 0 0 0 0 0 0 0 0 0 4.6097 0.0000 0.0000 O 0 0 0 0 0 0 0 0 0 0 0 0 3.4573 -1.9937 0.0000 C 0 0 0 0 0 0 0 0 0 0 0 0 3.4573 -3.3248 0.0000 O 0 0 0 0 0 0 0 0 0 0 0 0 1.1524 -1.993…	74	-0.000450451
	69629	C6 H12 O3	132.079	2-Ethyl-2-hydroxybutanoic acid	#77199 -OEChem-02070708192D 21 20 0 0 0 0 0 0 0999 V2000 4.2321 -0.9145 0.0000 O 0 0 0 0 0 0 0 0 0 0 0 0 5.4641 -0.0485 0.0000 O 0 0 0 0 0 0 0 0 0 0 0 0 4.5981 1.4515 0.0000 O 0 0 0 0 0 0 0 0 0 0 0 0 3.7321 -0.0485 0.0000 C 0 0 0 0 0 0 0 0 0 0 0 0 2.8660 -0.5485 0.0000 C 0 0 0 0 0 0 0 0 0 0 0 0 3.2321 0.8175 0.0000 C 0 0 0 0 0 0 0 0 0 0 0 0 4.5981 0.4515 0.0000 C 0 0 0 0 0 0 0 0 0 0 0 0 2.0000 -0…	55	-0.000450451
	149280	C6 H12 O3	132.079	5-OH-caproic acid	#170748 -OEChem-02070708212D 21 20 0 1 0 0 0 0 0999 V2000 7.7331 0.7500 0.0000 O 0 0 0 0 0 0 0 0 0 0 0 0 2.5369 0.7500 0.0000 O 0 0 0 0 0 0 0 0 0 0 0 0 3.4030 -0.7500 0.0000 O 0 0 0 0 0 0 0 0 0 0 0 0 6.0010 0.7500 0.0000 C 0 0 0 0 0 0 0 0 0 0 0 0 5.1350 0.2500 0.0000 C 0 0 0 0 0 0 0 0 0 0 0 0 6.8671 0.2500 0.0000 C 0 0 3 0 0 0 0 0 0 0 0 0 4.2690 0.7500 0.0000 C 0 0 0 0 0 0 0 0 0 0 0 0 6.8671 -0.7…	51	-0.000450451
	88368	C6 H12 O3	132.079	1-Ethoxyethyl acetate	#97895 -OEChem-02070708212D 21 20 0 1 0 0 0 0 0999 V2000 3.7321 0.7500 0.0000 O 0 0 0 0 0 0 0 0 0 0 0 0 5.4641 0.7500 0.0000 O 0 0 0 0 0 0 0 0 0 0 0 0 6.3301 -0.7500 0.0000 O 0 0 0 0 0 0 0 0 0 0 0 0 4.5981 0.2500 0.0000 C 0 0 3 0 0 0 0 0 0 0 0 0 2.8660 0.2500 0.0000 C 0 0 0 0 0 0 0 0 0 0 0 0 4.5981 -0.7500 0.0000 C 0 0 0 0 0 0 0 0 0 0 0 0 2.0000 0.7500 0.0000 C 0 0 0 0 0 0 0 0 0 0 0 0 6.3301 0.25…	22	-0.000450451
	134822	C6 H12 O3	132.079	2-methyl-3-hydroxypentanoic acid	#152968 -OEChem-02070708202D 21 20 0 1 0 0 0 0 0999 V2000 5.1350 1.0950 0.0000 O 0 0 0 0 0 0 0 0 0 0 0 0 2.5369 -0.4050 0.0000 O 0 0 0 0 0 0 0 0 0 0 0 0 3.4030 1.0950 0.0000 O 0 0 0 0 0 0 0 0 0 0 0 0 5.1350 0.0950 0.0000 C 0 0 3 0 0 0 0 0 0 0 0 0 4.2690 -0.4050 0.0000 C 0 0 3 0 0 0 0 0 0 0 0 0 6.0010 -0.4050 0.0000 C 0 0 0 0 0 0 0 0 0 0 0 0 4.2690 -1.4050 0.0000 C 0 0 0 0 0 0 0 0 0 0 0 0 6.8671 0…	19	-0.000450451
	8373213	C6 H12 O3	132.079	(3R)-3-Hydroxyhexanoic acid	#10197713 -OEChem-02070712042D 21 20 0 1 0 0 0 0 0999 V2000 4.5981 -0.5950 0.0000 O 0 0 0 0 0 0 0 0 0 0 0 0 7.1962 0.9050 0.0000 O 0 0 0 0 0 0 0 0 0 0 0 0 6.3301 -0.5950 0.0000 O 0 0 0 0 0 0 0 0 0 0 0 0 4.5981 0.4050 0.0000 C 0 0 2 0 0 0 0 0 0 0 0 0 3.7321 0.9050 0.0000 C 0 0 0 0 0 0 0 0 0 0 0 0 2.8660 0.4050 0.0000 C 0 0 0 0 0 0 0 0 0 0 0 0 5.4641 0.9050 0.0000 C 0 0 0 0 0 0 0 0 0 0 0 0 2.0000 0…	9	-0.000450451
	5474600	C6 H12 O3	132.079	(5R)-5-Hydroxyhexanoic acid	#7131043 -OEChem-02070710532D 21 20 0 1 0 0 0 0 0999 V2000 2.5369 0.7500 0.0000 O 0 0 0 0 0 0 0 0 0 0 0 0 7.7331 0.7500 0.0000 O 0 0 0 0 0 0 0 0 0 0 0 0 6.8671 -0.7500 0.0000 O 0 0 0 0 0 0 0 0 0 0 0 0 4.2690 0.7500 0.0000 C 0 0 0 0 0 0 0 0 0 0 0 0 5.1350 0.2500 0.0000 C 0 0 0 0 0 0 0 0 0 0 0 0 3.4030 0.2500 0.0000 C 0 0 1 0 0 0 0 0 0 0 0 0 6.0010 0.7500 0.0000 C 0 0 0 0 0 0 0 0 0 0 0 0 3.4030 -0.…	9	-0.000450451
	8972081	C6 H12 O3	132.079	(2R,3R)-2-Hydroxy-3-methylpentanoic acid	#10796774 -OEChem-02070712202D 21 20 0 1 0 0 0 0 0999 V2000 4.5981 -1.0950 0.0000 O 0 0 0 0 0 0 0 0 0 0 0 0 6.3301 -0.0950 0.0000 O 0 0 0 0 0 0 0 0 0 0 0 0 5.4641 1.4050 0.0000 O 0 0 0 0 0 0 0 0 0 0 0 0 3.7321 0.4050 0.0000 C 0 0 2 0 0 0 0 0 0 0 0 0 2.8660 -0.0950 0.0000 C 0 0 0 0 0 0 0 0 0 0 0 0 4.5981 -0.0950 0.0000 C 0 0 2 0 0 0 0 0 0 0 0 0 3.7321 1.4050 0.0000 C 0 0 0 0 0 0 0 0 0 0 0 0 2.0000…	9	-0.000450451
	557462	C6 H12 O3	132.079	Methyl (2R,3S)-3-hydroxy-2-methylbutanoate	#642248 -OEChem-02070708292D 21 20 0 1 0 0 0 0 0999 V2000 2.5369 -0.2500 0.0000 O 0 0 0 0 0 0 0 0 0 0 0 0 6.0010 -0.2500 0.0000 O 0 0 0 0 0 0 0 0 0 0 0 0 5.1350 1.2500 0.0000 O 0 0 0 0 0 0 0 0 0 0 0 0 4.2690 -0.2500 0.0000 C 0 0 1 0 0 0 0 0 0 0 0 0 3.4030 0.2500 0.0000 C 0 0 2 0 0 0 0 0 0 0 0 0 4.2690 -1.2500 0.0000 C 0 0 0 0 0 0 0 0 0 0 0 0 3.4030 1.2500 0.0000 C 0 0 0 0 0 0 0 0 0 0 0 0 5.1350 0…	7	-0.000450451
FALSE	C4 H6 O5	134.022	0.899	23723.1	5	0	28		FALSE	15786.9	11823.7	11002.1	12362.4	11015.7	8292.11	9767.36	11644.9	8410.9	2779.78	23161.9	11700.7	13290.6	14016.5	11316	8090.32	7042.18	7504.95	5299.87	4528.08	6209.42	12486	6499.17	7183.02	6811.2	6087.25	183.62	5290.16	11344.8	5083.54	12200.8	16132.5	17329.8	17831.3	12393.2	4600.1	6978.72	8455.53	10693.1	8161.76
	CSID	Formula	Molecular Weight	Name	Structure	# References	DeltaMass [Da]
	510	C4 H6 O5	134.022	(±)-Malic Acid	# ACD/Labs06251410132D 9 8 0 0 0 0 0 0 0 0 1 V2000 0.0000 -2.3035 0.0000 O 0 0 0 0 0 0 0 0 0 0 0 0 1.3314 -2.3035 0.0000 C 0 0 0 0 0 0 0 0 0 0 0 0 1.9948 -3.4552 0.0000 C 0 0 0 0 0 0 0 0 0 0 0 0 3.3262 -3.4552 0.0000 C 0 0 0 0 0 0 0 0 0 0 0 0 3.9897 -4.6070 0.0000 O 0 0 0 0 0 0 0 0 0 0 0 0 3.9897 -2.3035 0.0000 O 0 0 0 0 0 0 0 0 0 0 0 0 1.9948 -1.1517 0.0000 C 0 0 0 0 0 0 0 0 0 0 0 0 3.3262 -1.15…	2789	-0.000588042
	193317	C4 H6 O5	134.022	L-(−)-Malic acid	# ACD/Labs04221415492D 9 8 0 0 1 0 0 0 0 0 1 V2000 2.2726 0.0000 0.0000 O 0 0 0 0 0 0 0 0 0 0 0 0 1.0738 -3.4145 0.0000 O 0 0 0 0 0 0 0 0 0 0 0 0 0.0000 -1.3067 0.0000 O 0 0 0 0 0 0 0 0 0 0 0 0 4.5395 0.0000 0.0000 O 0 0 0 0 0 0 0 0 0 0 0 0 5.6814 -1.9715 0.0000 O 0 0 0 0 0 0 0 0 0 0 0 0 2.2726 -1.3124 0.0000 C 0 0 0 0 0 0 0 0 0 0 0 0 1.1363 -1.9715 0.0000 C 0 0 0 0 0 0 0 0 0 0 0 0 3.4089 -1.9715…	201	-0.000588042
	83793	C4 H6 O5	134.022	(+)-D-malic acid	# ACD/Labs06251410122D 10 9 0 0 1 0 0 0 0 0 1 V2000 0.0000 -2.3043 0.0000 O 0 0 0 0 0 0 0 0 0 0 0 0 1.3314 -2.3043 0.0000 C 0 0 0 0 0 0 0 0 0 0 0 0 1.3314 -3.6356 0.0000 H 0 0 0 0 0 0 0 0 0 0 0 0 2.6581 -2.3043 0.0000 C 0 0 0 0 0 0 0 0 0 0 0 0 3.3238 -1.1545 0.0000 C 0 0 0 0 0 0 0 0 0 0 0 0 4.6551 -1.1545 0.0000 O 0 0 0 0 0 0 0 0 0 0 0 0 2.6581 0.0000 0.0000 O 0 0 0 0 0 0 0 0 0 0 0 0 1.3314 -0.97…	134	-0.000588042
	2976	C4 H6 O5	134.022	Velcorin	# ACD/Labs06251410102D 9 8 0 0 0 0 0 0 0 0 1 V2000 0.5896 -3.0710 0.0000 C 0 0 0 0 0 0 0 0 0 0 0 0 1.7730 -3.0710 0.0000 O 0 0 0 0 0 0 0 0 0 0 0 0 2.3626 -2.0473 0.0000 C 0 0 0 0 0 0 0 0 0 0 0 0 3.5459 -2.0473 0.0000 O 0 0 0 0 0 0 0 0 0 0 0 0 1.7730 -1.0237 0.0000 O 0 0 0 0 0 0 0 0 0 0 0 0 0.5896 -1.0237 0.0000 C 0 0 0 0 0 0 0 0 0 0 0 0 0.0000 0.0000 0.0000 O 0 0 0 0 0 0 0 0 0 0 0 0 0.0000 -2.047…	61	-0.000588042
	388930	C4 H6 O5	134.022	(2R)-2,4-Dihydroxy-3-oxobutanoic acid	# ACD/Labs04221415492D 9 8 0 0 1 0 0 0 0 0 1 V2000 2.3042 -3.3239 0.0000 O 0 0 0 0 0 0 0 0 0 0 0 0 3.4506 0.0000 0.0000 O 0 0 0 0 0 0 0 0 0 0 0 0 1.1521 0.0000 0.0000 O 0 0 0 0 0 0 0 0 0 0 0 0 0.0000 -1.9932 0.0000 O 0 0 0 0 0 0 0 0 0 0 0 0 5.7606 -1.3249 0.0000 O 0 0 0 0 0 0 0 0 0 0 0 0 2.3042 -1.9932 0.0000 C 0 0 0 0 0 0 0 0 0 0 0 0 3.4506 -1.3249 0.0000 C 0 0 0 0 0 0 0 0 0 0 0 0 1.1521 -1.3249…	3	-0.000588042
FALSE	C9 H10 O	134.074	4.808	1954.74	18	0	3		FALSE	81.5698	82.0144	79.5738	80.5	81.42	82.6206	81.2812	82.5194	80.7242	80.68	103.828	80.6963	198.149	81.8016	81.4164	82.6227	82.3415	79.3051	83.3703	80.2626	1954.74	1546.2	1659.22	1605.16	1262.77	187.009	80.802	171.178	348.298	211.454	81.8165	82.3669	80.626	80.9826	83.0546	84.4478	80.8038	83.7703	81.1659	81.2426
	CSID	Formula	Molecular Weight	Name	Structure	# References	DeltaMass [Da]
	21105870	C9 H10 O	134.073	Cinnamyl alcohol	# ACD/Labs06251410132D 10 10 0 0 0 0 0 0 0 0 1 V2000 5.9849 -4.6084 0.0000 O 0 0 0 0 0 0 0 0 0 0 0 0 4.6563 -4.6084 0.0000 C 0 0 0 0 0 0 0 0 0 0 0 0 3.9919 -3.4593 0.0000 C 0 0 0 0 0 0 0 0 0 0 0 0 2.6573 -3.4593 0.0000 C 0 0 0 0 0 0 0 0 0 0 0 0 1.9930 -2.3042 0.0000 C 0 0 0 0 0 0 0 0 0 0 0 0 2.6573 -1.1551 0.0000 C 0 0 0 0 0 0 0 0 0 0 0 0 1.9930 0.0000 0.0000 C 0 0 0 0 0 0 0 0 0 0 0 0 0.6643 0.00…	282	-0.000396697
	7421	C9 H10 O	134.073	3-Phenylpropanal	# ACD/Labs06251410132D 10 10 0 0 0 0 0 0 0 0 1 V2000 5.9849 -4.6084 0.0000 O 0 0 0 0 0 0 0 0 0 0 0 0 4.6563 -4.6084 0.0000 C 0 0 0 0 0 0 0 0 0 0 0 0 3.9919 -3.4593 0.0000 C 0 0 0 0 0 0 0 0 0 0 0 0 2.6573 -3.4593 0.0000 C 0 0 0 0 0 0 0 0 0 0 0 0 1.9930 -2.3042 0.0000 C 0 0 0 0 0 0 0 0 0 0 0 0 2.6573 -1.1551 0.0000 C 0 0 0 0 0 0 0 0 0 0 0 0 1.9930 0.0000 0.0000 C 0 0 0 0 0 0 0 0 0 0 0 0 0.6643 0.00…	254	-0.000396697
	6881	C9 H10 O	134.073	Propiophenone	# ACD/Labs06161415502D 10 10 0 0 0 0 0 0 0 0 1 V2000 1.1592 -1.3206 0.0000 C 0 0 0 0 0 0 0 0 0 0 0 0 0.0058 -1.9781 0.0000 C 0 0 0 0 0 0 0 0 0 0 0 0 0.0000 -3.3103 0.0000 C 0 0 0 0 0 0 0 0 0 0 0 0 1.1476 -3.9792 0.0000 C 0 0 0 0 0 0 0 0 0 0 0 0 2.3010 -3.3218 0.0000 C 0 0 0 0 0 0 0 0 0 0 0 0 2.3068 -1.9896 0.0000 C 0 0 0 0 0 0 0 0 0 0 0 0 3.4660 -1.3322 0.0000 C 0 0 0 0 0 0 0 0 0 0 0 0 3.4717 0.0…	242	-0.000396697
	8186	C9 H10 O	134.073	p-Acetyltoluene	# ACD/Labs06251410052D 10 10 0 0 0 0 0 0 0 0 1 V2000 1.9922 -5.7577 0.0000 C 0 0 0 0 0 0 0 0 0 0 0 0 2.6601 -4.6062 0.0000 C 0 0 0 0 0 0 0 0 0 0 0 0 3.9901 -4.6062 0.0000 O 0 0 0 0 0 0 0 0 0 0 0 0 1.9922 -3.4546 0.0000 C 0 0 0 0 0 0 0 0 0 0 0 0 2.6601 -2.3031 0.0000 C 0 0 0 0 0 0 0 0 0 0 0 0 1.9922 -1.1515 0.0000 C 0 0 0 0 0 0 0 0 0 0 0 0 0.6621 -1.1515 0.0000 C 0 0 0 0 0 0 0 0 0 0 0 0 0.0000 0.0…	229	-0.000396697
	21106366	C9 H10 O	134.073	Phenylacetone	# ACD/Labs06251410052D 10 10 0 0 0 0 0 0 0 0 1 V2000 4.6539 -4.6073 0.0000 C 0 0 0 0 0 0 0 0 0 0 0 0 3.9884 -3.4578 0.0000 C 0 0 0 0 0 0 0 0 0 0 0 0 4.6539 -2.3037 0.0000 O 0 0 0 0 0 0 0 0 0 0 0 0 2.6574 -3.4578 0.0000 C 0 0 0 0 0 0 0 0 0 0 0 0 1.9965 -2.3037 0.0000 C 0 0 0 0 0 0 0 0 0 0 0 0 2.6574 -1.1542 0.0000 C 0 0 0 0 0 0 0 0 0 0 0 0 1.9965 0.0000 0.0000 C 0 0 0 0 0 0 0 0 0 0 0 0 0.6655 0.00…	163	-0.000396697
	6879	C9 H10 O	134.073	2-phenylpropanal	# ACD/Labs06251410132D 10 10 0 0 0 0 0 0 0 0 1 V2000 2.6595 -5.7565 0.0000 O 0 0 0 0 0 0 0 0 0 0 0 0 1.9917 -4.6052 0.0000 C 0 0 0 0 0 0 0 0 0 0 0 0 2.6595 -3.4539 0.0000 C 0 0 0 0 0 0 0 0 0 0 0 0 1.9917 -2.3026 0.0000 C 0 0 0 0 0 0 0 0 0 0 0 0 2.6595 -1.1513 0.0000 C 0 0 0 0 0 0 0 0 0 0 0 0 1.9917 0.0000 0.0000 C 0 0 0 0 0 0 0 0 0 0 0 0 0.6620 0.0000 0.0000 C 0 0 0 0 0 0 0 0 0 0 0 0 0.0000 -1.15…	159	-0.000396697
	21394	C9 H10 O	134.073	1-Indanol	# ACD/Labs06251410132D 10 11 0 0 0 0 0 0 0 0 1 V2000 3.9803 0.0000 0.0000 O 0 0 0 0 0 0 0 0 0 0 0 0 3.5670 -1.2659 0.0000 C 0 0 0 0 0 0 0 0 0 0 0 0 4.3500 -2.3403 0.0000 C 0 0 0 0 0 0 0 0 0 0 0 0 3.5670 -3.4191 0.0000 C 0 0 0 0 0 0 0 0 0 0 0 0 2.3055 -3.0059 0.0000 C 0 0 0 0 0 0 0 0 0 0 0 0 2.3055 -1.6748 0.0000 C 0 0 0 0 0 0 0 0 0 0 0 0 1.1528 -1.0136 0.0000 C 0 0 0 0 0 0 0 0 0 0 0 0 0.0000 -1.6…	142	-0.000396697
	21105903	C9 H10 O	134.073	4-Ethylbenzaldehyde	# CDK 04291006522D 10 10 0 0 0 0 999 V2000 0.0000 2.4750 0.0000 C 0 0 0 0 0 0 0 0 0 0 0 0 0.7145 2.0625 0.0000 C 0 0 0 0 0 0 0 0 0 0 0 0 0.7145 1.2375 0.0000 C 0 0 0 0 0 0 0 0 0 0 0 0 1.4289 0.8250 0.0000 C 0 0 0 0 0 0 0 0 0 0 0 0 1.4289 -0.0000 0.0000 C 0 0 0 0 0 0 0 0 0 0 0 0 0.7145 -0.4125 0.0000 C 0 0 0 0 0 0 0 0 0 0 0 0 0.7145 -1.2375 0.0000 C 0 0 0 0 0 0 0 0 0 0 0 0 1.4289 -1.6500 0.0000 O …	133	-0.000396697
	21105885	C9 H10 O	134.073	2,4-dimethylbenzaldehyde	# ACLJDraw07181421052D 11 11 0 0 0 0 0 0 0 0999 V2000 0.7145 1.2375 0.0000 C 0 0 0 0 0 0 0 0 0 0 0 0 1.4289 0.8250 0.0000 C 0 0 0 0 0 0 0 0 0 0 0 0 1.4289 0.0000 0.0000 C 0 0 0 0 0 0 0 0 0 0 0 0 0.7145 -0.4125 0.0000 C 0 0 0 0 0 0 0 0 0 0 0 0 0.0000 0.0000 0.0000 C 0 0 0 0 0 0 0 0 0 0 0 0 -0.7145 -0.4125 0.0000 C 0 0 0 0 0 0 0 0 0 0 0 0 0.0000 0.8250 0.0000 C 0 0 0 0 0 0 0 0 0 0 0 0 2.1434 -0.412…	133	-0.000396697
	21168813	C9 H10 O	134.073	3'-Methylacetophenone	# ACD/Labs06251410052D 10 10 0 0 0 0 0 0 0 0 1 V2000 3.3250 -4.6072 0.0000 C 0 0 0 0 0 0 0 0 0 0 0 0 3.9901 -3.4580 0.0000 C 0 0 0 0 0 0 0 0 0 0 0 0 5.3201 -3.4580 0.0000 O 0 0 0 0 0 0 0 0 0 0 0 0 3.3250 -2.3036 0.0000 C 0 0 0 0 0 0 0 0 0 0 0 0 3.9901 -1.1545 0.0000 C 0 0 0 0 0 0 0 0 0 0 0 0 3.3250 0.0000 0.0000 C 0 0 0 0 0 0 0 0 0 0 0 0 1.9950 0.0000 0.0000 C 0 0 0 0 0 0 0 0 0 0 0 0 1.3300 -1.15…	121	-0.000396697
	21159447	C9 H10 O	134.073	P-METHYLPHENYLACETALDEHYDE	# ACD/Labs06251410132D 10 10 0 0 0 0 0 0 0 0 1 V2000 4.6533 -5.7590 0.0000 O 0 0 0 0 0 0 0 0 0 0 0 0 3.9910 -4.6072 0.0000 C 0 0 0 0 0 0 0 0 0 0 0 0 2.6606 -4.6072 0.0000 C 0 0 0 0 0 0 0 0 0 0 0 0 1.9926 -3.4554 0.0000 C 0 0 0 0 0 0 0 0 0 0 0 0 2.6606 -2.3036 0.0000 C 0 0 0 0 0 0 0 0 0 0 0 0 1.9926 -1.1518 0.0000 C 0 0 0 0 0 0 0 0 0 0 0 0 0.6623 -1.1518 0.0000 C 0 0 0 0 0 0 0 0 0 0 0 0 0.0000 -2.…	63	-0.000396697
	21105856	C9 H10 O	134.073	chavicol	# ACD/Labs06251410052D 10 10 0 0 0 0 0 0 0 0 1 V2000 4.6533 -5.7590 0.0000 C 0 0 0 0 0 0 0 0 0 0 0 0 3.9910 -4.6072 0.0000 C 0 0 0 0 0 0 0 0 0 0 0 0 2.6606 -4.6072 0.0000 C 0 0 0 0 0 0 0 0 0 0 0 0 1.9926 -3.4554 0.0000 C 0 0 0 0 0 0 0 0 0 0 0 0 2.6606 -2.3036 0.0000 C 0 0 0 0 0 0 0 0 0 0 0 0 1.9926 -1.1518 0.0000 C 0 0 0 0 0 0 0 0 0 0 0 0 0.6623 -1.1518 0.0000 C 0 0 0 0 0 0 0 0 0 0 0 0 0.0000 -2.…	61	-0.000396697
	13838042	C9 H10 O	134.073	2-vinylanisole	# ACD/Labs06251410052D 10 10 0 0 0 0 0 0 0 0 1 V2000 3.9902 -3.4557 0.0000 C 0 0 0 0 0 0 0 0 0 0 0 0 2.6586 -3.4557 0.0000 C 0 0 0 0 0 0 0 0 0 0 0 0 1.9951 -2.3038 0.0000 C 0 0 0 0 0 0 0 0 0 0 0 0 2.6586 -1.1519 0.0000 C 0 0 0 0 0 0 0 0 0 0 0 0 1.9951 0.0000 0.0000 C 0 0 0 0 0 0 0 0 0 0 0 0 0.6635 0.0000 0.0000 C 0 0 0 0 0 0 0 0 0 0 0 0 0.0000 -1.1519 0.0000 C 0 0 0 0 0 0 0 0 0 0 0 0 0.6635 -2.30…	49	-0.000396697
	4444146	C9 H10 O	134.073	(2Z)-3-Phenyl-2-propen-1-ol	# ACD/Labs06161415502D 10 10 0 0 0 0 0 0 0 0 1 V2000 4.6062 -0.6679 0.0000 C 0 0 0 0 0 0 0 0 0 0 0 0 4.6062 -1.9979 0.0000 C 0 0 0 0 0 0 0 0 0 0 0 0 5.7577 -2.6601 0.0000 O 0 0 0 0 0 0 0 0 0 0 0 0 3.4546 0.0000 0.0000 C 0 0 0 0 0 0 0 0 0 0 0 0 2.3031 -0.6679 0.0000 C 0 0 0 0 0 0 0 0 0 0 0 0 2.3031 -1.9979 0.0000 C 0 0 0 0 0 0 0 0 0 0 0 0 1.1515 -2.6601 0.0000 C 0 0 0 0 0 0 0 0 0 0 0 0 0.0000 -1.9…	34	-0.000396697
	4583590	C9 H10 O	134.073	p-Anol	# ACD/Labs04221415492D 10 10 0 0 0 0 0 0 0 0 1 V2000 0.0000 -2.6727 0.0000 O 0 0 0 0 0 0 0 0 0 0 0 0 3.4600 -0.6768 0.0000 C 0 0 0 0 0 0 0 0 0 0 0 0 1.1533 -2.0097 0.0000 C 0 0 0 0 0 0 0 0 0 0 0 0 2.3067 -0.0069 0.0000 C 0 0 0 0 0 0 0 0 0 0 0 0 3.4600 -2.0097 0.0000 C 0 0 0 0 0 0 0 0 0 0 0 0 1.1533 -0.6768 0.0000 C 0 0 0 0 0 0 0 0 0 0 0 0 2.3067 -2.6727 0.0000 C 0 0 0 0 0 0 0 0 0 0 0 0 4.6341 0.0…	24	-0.000396697
	302	C9 H10 O	134.073	3-Phenyl-2-propen-1-ol	#308 -OEChem-02070708192D 20 20 0 0 0 0 0 0 0999 V2000 4.5981 2.1900 0.0000 O 0 0 0 0 0 0 0 0 0 0 0 0 2.8660 -0.8100 0.0000 C 0 0 0 0 0 0 0 0 0 0 0 0 2.8660 0.1900 0.0000 C 0 0 0 0 0 0 0 0 0 0 0 0 3.7321 -1.3100 0.0000 C 0 0 0 0 0 0 0 0 0 0 0 0 2.0000 -1.3100 0.0000 C 0 0 0 0 0 0 0 0 0 0 0 0 3.7321 -2.3100 0.0000 C 0 0 0 0 0 0 0 0 0 0 0 0 2.0000 -2.3100 0.0000 C 0 0 0 0 0 0 0 0 0 0 0 0 3.7321 0.6…	22	-0.000396697
	16738740	C9 H10 O	134.073	4-[(1Z)-1-Propen-1-yl]phenol	# ACD/Labs07110702222D 10 10 0 0 0 0 0 0 0 0 1 V2000 1.1426 -1.3230 0.0000 C 0 0 0 0 0 0 0 0 0 0 0 0 1.1426 0.0000 0.0000 O 0 0 0 0 0 0 0 0 0 0 0 0 2.2851 -2.0145 0.0000 C 0 0 0 0 0 0 0 0 0 0 0 0 0.0000 -2.0145 0.0000 C 0 0 0 0 0 0 0 0 0 0 0 0 0.0000 -3.3375 0.0000 C 0 0 0 0 0 0 0 0 0 0 0 0 2.2851 -3.3375 0.0000 C 0 0 0 0 0 0 0 0 0 0 0 0 1.1426 -3.9989 0.0000 C 0 0 0 0 0 0 0 0 0 0 0 0 1.1426 -5.3…	8	-0.000396697
	30777058	C9 H10 O	134.073	(7E)-7-Nonene-3,5-diyn-1-ol	# SciTegic04031415222D 10 9 0 0 0 0 0 0 0 0999 V2000 10.6407 -2.3090 0.0000 C 0 0 0 0 0 0 0 0 0 0 0 0 9.3106 -2.3090 0.0000 C 0 0 0 0 0 0 0 0 0 0 0 0 8.6402 -1.1598 0.0000 C 0 0 0 0 0 0 0 0 0 0 0 0 7.3101 -1.1598 0.0000 C 0 0 0 0 0 0 0 0 0 0 0 0 5.9801 -1.1598 0.0000 C 0 0 0 0 0 0 0 0 0 0 0 0 4.6500 -1.1598 0.0000 C 0 0 0 0 0 0 0 0 0 0 0 0 3.3305 -1.1598 0.0000 C 0 0 0 0 0 0 0 0 0 0 0 0 2.0004 -1…	1	-0.000396697
FALSE	C8 H9 N O	135.069	3.886	5932.83	14	0	7		FALSE	98.4423	102.69	101.434	167.016	76.0804	276.409	333.149	314.315	377.325	74.7997	76.1358	75.1515	127.302	74.4714	113.861	168.667	154.994	568.944	74.9847	320.643	2945.04	866.118	4275.16	1597.97	3983.08	3494.95	76.2734	2011.4	5932.83	3233.03	125.95	113.231	73.7633	200.961	154.344	124.814	107.113	115.931	110.686	114.159
	CSID	Formula	Molecular Weight	Name	Structure	# References	DeltaMass [Da]
	880	C8 H9 N O	135.068	Acetanilide	# ACD/Labs06251410062D 10 10 0 0 0 0 0 0 0 0 1 V2000 4.6539 -4.6073 0.0000 C 0 0 0 0 0 0 0 0 0 0 0 0 3.9884 -3.4578 0.0000 C 0 0 0 0 0 0 0 0 0 0 0 0 4.6539 -2.3037 0.0000 O 0 0 0 0 0 0 0 0 0 0 0 0 2.6574 -3.4578 0.0000 N 0 0 0 0 0 0 0 0 0 0 0 0 1.9965 -2.3037 0.0000 C 0 0 0 0 0 0 0 0 0 0 0 0 2.6574 -1.1542 0.0000 C 0 0 0 0 0 0 0 0 0 0 0 0 1.9965 0.0000 0.0000 C 0 0 0 0 0 0 0 0 0 0 0 0 0.6655 0.00…	628	-0.000463916
	7397	C8 H9 N O	135.068	PHENYLACETAMIDE	# ACD/Labs06251410112D 10 10 0 0 0 0 0 0 0 0 1 V2000 4.6539 -4.6073 0.0000 N 0 0 0 0 0 0 0 0 0 0 0 0 3.9884 -3.4578 0.0000 C 0 0 0 0 0 0 0 0 0 0 0 0 4.6539 -2.3037 0.0000 O 0 0 0 0 0 0 0 0 0 0 0 0 2.6574 -3.4578 0.0000 C 0 0 0 0 0 0 0 0 0 0 0 0 1.9965 -2.3037 0.0000 C 0 0 0 0 0 0 0 0 0 0 0 0 2.6574 -1.1542 0.0000 C 0 0 0 0 0 0 0 0 0 0 0 0 1.9965 0.0000 0.0000 C 0 0 0 0 0 0 0 0 0 0 0 0 0.6655 0.00…	214	-0.000463916
	13859235	C8 H9 N O	135.068	2'-Aminoacetophenone	# ACD/Labs12131311352D 10 10 0 0 0 0 0 0 0 0 1 V2000 2.3123 -1.9985 0.0000 C 0 0 0 0 0 0 0 0 0 0 0 0 3.4616 -1.3200 0.0000 C 0 0 0 0 0 0 0 0 0 0 0 0 2.3123 -3.3323 0.0000 C 0 0 0 0 0 0 0 0 0 0 0 0 3.4431 0.0000 0.0000 O 0 0 0 0 0 0 0 0 0 0 0 0 3.4616 -3.9877 0.0000 N 0 0 0 0 0 0 0 0 0 0 0 0 1.1400 -1.3339 0.0000 C 0 0 0 0 0 0 0 0 0 0 0 0 4.6154 -1.9800 0.0000 C 0 0 0 0 0 0 0 0 0 0 0 0 1.1400 -3.9…	183	-0.000463916
	11458	C8 H9 N O	135.068	2-Aminoacetophenone	# ACD/Labs02211713402D 10 10 0 0 0 0 0 0 0 0 1 V2000 0.0000 -1.3303 0.0000 N 0 0 0 0 0 0 0 0 0 0 0 0 1.1518 -1.9926 0.0000 C 0 0 0 0 0 0 0 0 0 0 0 0 2.3036 -1.3303 0.0000 C 0 0 0 0 0 0 0 0 0 0 0 0 2.3036 0.0000 0.0000 O 0 0 0 0 0 0 0 0 0 0 0 0 3.4554 -1.9926 0.0000 C 0 0 0 0 0 0 0 0 0 0 0 0 4.6072 -1.3303 0.0000 C 0 0 0 0 0 0 0 0 0 0 0 0 5.7590 -1.9926 0.0000 C 0 0 0 0 0 0 0 0 0 0 0 0 5.7590 -3.3…	177	-0.000463916
	490943	C8 H9 N O	135.068	1-(4-Methyl-2-pyridinyl)ethanone	# ACD/Labs02211713242D 10 10 0 0 0 0 0 0 0 0 1 V2000 5.7577 -2.0094 0.0000 C 0 0 0 0 0 0 0 0 0 0 0 0 4.6062 -2.6716 0.0000 C 0 0 0 0 0 0 0 0 0 0 0 0 4.6004 -4.0016 0.0000 O 0 0 0 0 0 0 0 0 0 0 0 0 3.4546 -2.0037 0.0000 C 0 0 0 0 0 0 0 0 0 0 0 0 2.3031 -2.6601 0.0000 C 0 0 0 0 0 0 0 0 0 0 0 0 1.1515 -2.0037 0.0000 C 0 0 0 0 0 0 0 0 0 0 0 0 0.0000 -2.6716 0.0000 C 0 0 0 0 0 0 0 0 0 0 0 0 1.1515 -0.…	117	-0.000463916
	122472	C8 H9 N O	135.068	1-(6-Methylpyridin-2-yl)ethanon	# ACD/Labs02211713352D 10 10 0 0 0 0 0 0 0 0 1 V2000 5.7589 -2.6606 0.0000 C 0 0 0 0 0 0 0 0 0 0 0 0 4.6072 -1.9984 0.0000 C 0 0 0 0 0 0 0 0 0 0 0 0 3.4611 -2.6664 0.0000 N 0 0 0 0 0 0 0 0 0 0 0 0 2.3036 -1.9984 0.0000 C 0 0 0 0 0 0 0 0 0 0 0 0 2.3036 -0.6738 0.0000 C 0 0 0 0 0 0 0 0 0 0 0 0 3.4611 0.0000 0.0000 C 0 0 0 0 0 0 0 0 0 0 0 0 4.6072 -0.6738 0.0000 C 0 0 0 0 0 0 0 0 0 0 0 0 1.1518 -2.6…	111	-0.000463916
	72839	C8 H9 N O	135.068	N-Benzylformamide	# ACD/Labs04221415492D 10 10 0 0 0 0 0 0 0 0 1 V2000 6.8960 -0.6689 0.0000 O 0 0 0 0 0 0 0 0 0 0 0 0 4.6341 -0.6620 0.0000 N 0 0 0 0 0 0 0 0 0 0 0 0 2.3102 -0.6758 0.0000 C 0 0 0 0 0 0 0 0 0 0 0 0 3.4825 0.0000 0.0000 C 0 0 0 0 0 0 0 0 0 0 0 0 1.1585 -0.0069 0.0000 C 0 0 0 0 0 0 0 0 0 0 0 0 2.3102 -2.0067 0.0000 C 0 0 0 0 0 0 0 0 0 0 0 0 0.0000 -0.6758 0.0000 C 0 0 0 0 0 0 0 0 0 0 0 0 1.1585 -2.6…	91	-0.000463916
	10700602	C8 H9 N O	135.068	2-Acetyl-5-methylpyridine	# ACD/Labs06251410052D 10 10 0 0 0 0 0 0 0 0 1 V2000 1.9922 -5.7577 0.0000 C 0 0 0 0 0 0 0 0 0 0 0 0 2.6601 -4.6062 0.0000 C 0 0 0 0 0 0 0 0 0 0 0 0 3.9901 -4.6062 0.0000 O 0 0 0 0 0 0 0 0 0 0 0 0 1.9922 -3.4546 0.0000 C 0 0 0 0 0 0 0 0 0 0 0 0 2.6601 -2.3031 0.0000 C 0 0 0 0 0 0 0 0 0 0 0 0 1.9922 -1.1515 0.0000 C 0 0 0 0 0 0 0 0 0 0 0 0 0.6621 -1.1515 0.0000 C 0 0 0 0 0 0 0 0 0 0 0 0 0.0000 0.0…	67	-0.000463916
	13557772	C8 H9 N O	135.068	1-(2-Methyl-4-pyridinyl)ethanone	# ACD/Labs06251410052D 10 10 0 0 0 0 0 0 0 0 1 V2000 3.3250 -4.6072 0.0000 C 0 0 0 0 0 0 0 0 0 0 0 0 3.9901 -3.4580 0.0000 C 0 0 0 0 0 0 0 0 0 0 0 0 5.3201 -3.4580 0.0000 O 0 0 0 0 0 0 0 0 0 0 0 0 3.3250 -2.3036 0.0000 C 0 0 0 0 0 0 0 0 0 0 0 0 3.9901 -1.1545 0.0000 C 0 0 0 0 0 0 0 0 0 0 0 0 3.3250 0.0000 0.0000 C 0 0 0 0 0 0 0 0 0 0 0 0 1.9950 0.0000 0.0000 N 0 0 0 0 0 0 0 0 0 0 0 0 1.3300 -1.15…	56	-0.000463916
	7912546	C8 H9 N O	135.068	phenylacetaldoxime	# ACD/Labs04221415492D 10 10 0 0 0 0 0 0 0 0 1 V2000 3.4567 0.0000 0.0000 O 0 0 0 0 0 0 0 0 0 0 0 0 2.3266 -0.6648 0.0000 N 0 0 0 0 0 0 0 0 0 0 0 0 1.1966 -3.9885 0.0000 C 0 0 0 0 0 0 0 0 0 0 0 0 1.1966 -2.6590 0.0000 C 0 0 0 0 0 0 0 0 0 0 0 0 2.3266 -4.6533 0.0000 C 0 0 0 0 0 0 0 0 0 0 0 0 0.0000 -4.6533 0.0000 C 0 0 0 0 0 0 0 0 0 0 0 0 2.3266 -5.9828 0.0000 C 0 0 0 0 0 0 0 0 0 0 0 0 0.0000 -5.9…	38	-0.000463916
	4933547	C8 H9 N O	135.068	5-formyl-2,3-dihydro-1H-pyrrolizine	# ACD/Labs06251410132D 10 11 0 0 0 0 0 0 0 0 1 V2000 0.0000 0.0000 0.0000 O 0 0 0 0 0 0 0 0 0 0 0 0 1.3014 -0.2764 0.0000 C 0 0 0 0 0 0 0 0 0 0 0 0 1.7134 -1.5426 0.0000 C 0 0 0 0 0 0 0 0 0 0 0 0 0.9296 -2.6179 0.0000 C 0 0 0 0 0 0 0 0 0 0 0 0 1.7134 -3.6932 0.0000 C 0 0 0 0 0 0 0 0 0 0 0 0 2.9797 -3.2812 0.0000 C 0 0 0 0 0 0 0 0 0 0 0 0 2.9797 -1.9496 0.0000 N 0 0 0 0 0 0 0 0 0 0 0 0 4.2409 -1.5…	33	-0.000463916
	10488520	C8 H9 N O	135.068	1-(3-Methyl-4-pyridinyl)ethanone	# -ISIS- 05030716252D 10 10 0 0 0 0 0 0 0 0999 V2000 1.3042 2.7833 0.0000 C 0 0 0 0 0 0 0 0 0 0 0 0 1.3042 4.1583 0.0000 C 0 0 0 0 0 0 0 0 0 0 0 0 1.3042 0.0000 0.0000 N 0 0 0 0 0 0 0 0 0 0 0 0 2.5083 2.0833 0.0000 C 0 0 0 0 0 0 0 0 0 0 0 0 0.0000 4.9292 0.0000 O 0 0 0 0 0 0 0 0 0 0 0 0 2.5083 0.7000 0.0000 C 0 0 0 0 0 0 0 0 0 0 0 0 0.1125 2.0833 0.0000 C 0 0 0 0 0 0 0 0 0 0 0 0 0.1125 0.7000 0.0…	26	-0.000463916
	20572018	C8 H9 N O	135.068	5-(2-Furyl)-3,4-dihydro-2H-pyrrole	# ACD/Labs06251410052D 10 11 0 0 0 0 0 0 0 0 1 V2000 4.3898 -4.2657 0.0000 C 0 0 0 0 0 0 0 0 0 0 0 0 5.1706 -3.1903 0.0000 C 0 0 0 0 0 0 0 0 0 0 0 0 4.3898 -2.1148 0.0000 N 0 0 0 0 0 0 0 0 0 0 0 0 3.1230 -2.5233 0.0000 C 0 0 0 0 0 0 0 0 0 0 0 0 3.1230 -3.8521 0.0000 C 0 0 0 0 0 0 0 0 0 0 0 0 2.0476 -1.7425 0.0000 C 0 0 0 0 0 0 0 0 0 0 0 0 2.0476 -0.4136 0.0000 C 0 0 0 0 0 0 0 0 0 0 0 0 0.7808 0.0…	19	-0.000463916
	10218864	C8 H9 N O	135.068	(1Z)-N-Hydroxy-2-phenylethanimine	# ACD/Labs04221415492D 10 10 0 0 0 0 0 0 0 0 1 V2000 0.8303 0.0000 0.0000 O 0 0 0 0 0 0 0 0 0 0 0 0 2.2339 -0.7315 0.0000 N 0 0 0 0 0 0 0 0 0 0 0 0 1.1203 -3.9736 0.0000 C 0 0 0 0 0 0 0 0 0 0 0 0 1.1203 -2.6820 0.0000 C 0 0 0 0 0 0 0 0 0 0 0 0 0.0000 -4.6194 0.0000 C 0 0 0 0 0 0 0 0 0 0 0 0 2.2537 -4.6194 0.0000 C 0 0 0 0 0 0 0 0 0 0 0 0 0.0000 -5.9308 0.0000 C 0 0 0 0 0 0 0 0 0 0 0 0 2.2537 -5.9…	3	-0.000463916
FALSE		135.902	12.245	3731.75	0	0	0		FALSE	2905.08	2368.12	2717.89	2129.12	2023.3	774.775	1263.83	2259.47	892.47	122.627	1660.02	1984.38	1869.43	1510.85	1671.85	310.373	360.645	205.576	237.332	403.392	1189.26	2064.69	856.231	933.714	688.796	582.263	94.4623	952.379	291.769	94.3798	1384.48	2027.47	1674.46	2286.73	1679.81	138.623	614.224	935.078	1386.35	569.266
FALSE		135.902	0.819	1637.05	0	0	0		FALSE	95.6683	103.899	108.085	125.522	122.084	257.094	317.435	402.542	302.675	1086.71	201.6	71.4873	112.968	83.5011	107.283	244.432	350.949	224.916	474.206	389.534	67.6357	108.393	172.901	68.8258	73.9262	241.668	38.3887	411.879	104.21	183.302	97.7848	190.36	117.427	176.704	120.615	846.097	246.076	217.936	183.192	212.506
FALSE	C4 H8 O5	136.038	0.866	16607.8	7	0	3		FALSE	7984.01	9830.87	7726.37	11877.5	13286.5	5924.24	7022.29	6696.14	6431.72	4152.17	11494.6	11223.1	11281.6	10585.4	9706.11	6989.02	5877.37	7542.62	5953.41	5099.32	12082.3	10943.9	14371.5	12498.4	12203.2	9808.48	68.2859	7879.75	10029.1	9822.34	9507.14	11438.8	9294.45	11555.4	14539.6	5811.02	6605.59	6924.62	5957.87	4400.26
	CSID	Formula	Molecular Weight	Name	Structure	# References	DeltaMass [Da]
	768	C5 H4 N4 O	136.039	Hypoxanthin	# ACD/Labs06251410132D 10 11 0 0 0 0 0 0 0 0 1 V2000 1.1528 0.0000 0.0000 O 0 0 0 0 0 0 0 0 0 0 0 0 1.1528 -1.3312 0.0000 C 0 0 0 0 0 0 0 0 0 0 0 0 0.0000 -1.9924 0.0000 N 0 0 0 0 0 0 0 0 0 0 0 0 0.0000 -3.3235 0.0000 C 0 0 0 0 0 0 0 0 0 0 0 0 1.1528 -3.9891 0.0000 N 0 0 0 0 0 0 0 0 0 0 0 0 2.3056 -3.3235 0.0000 C 0 0 0 0 0 0 0 0 0 0 0 0 2.3056 -1.9924 0.0000 C 0 0 0 0 0 0 0 0 0 0 0 0 3.5672 -1.5…	4565	0.000745479
	2010	C5 H4 N4 O	136.039	Allopurinol	# ACLJDraw09221410412D 10 11 0 0 0 0 0 0 0 0999 V2000 1.1528 0.0000 0.0000 O 0 0 0 0 0 0 0 0 0 0 0 0 1.1528 -1.3312 0.0000 C 0 0 0 0 0 0 0 0 0 0 0 0 0.0000 -1.9924 0.0000 N 0 0 0 0 0 0 0 0 0 0 0 0 0.0000 -3.3235 0.0000 C 0 0 0 0 0 0 0 0 0 0 0 0 1.1528 -3.9891 0.0000 N 0 0 0 0 0 0 0 0 0 0 0 0 2.3056 -3.3235 0.0000 C 0 0 0 0 0 0 0 0 0 0 0 0 3.5672 -3.7368 0.0000 N 0 0 0 0 0 0 0 0 0 0 0 0 4.3502 -2.…	3684	0.000745479
	75607	C5 H4 N4 O	136.039	2H-pyrazolo[4,3-d]pyrimidin-7-ol	# ACD/Labs06251410132D 10 11 0 0 0 0 0 0 0 0 1 V2000 1.1528 0.0000 0.0000 O 0 0 0 0 0 0 0 0 0 0 0 0 1.1528 -1.3312 0.0000 C 0 0 0 0 0 0 0 0 0 0 0 0 0.0000 -1.9924 0.0000 N 0 0 0 0 0 0 0 0 0 0 0 0 0.0000 -3.3235 0.0000 C 0 0 0 0 0 0 0 0 0 0 0 0 1.1528 -3.9891 0.0000 N 0 0 0 0 0 0 0 0 0 0 0 0 2.3056 -3.3235 0.0000 C 0 0 0 0 0 0 0 0 0 0 0 0 3.5672 -3.7368 0.0000 C 0 0 0 0 0 0 0 0 0 0 0 0 4.3502 -2.6…	114	0.000745479
	388628	C4 H8 O5	136.037	2,3,4-Trihydroxybutanoic acid	# ACD/Labs06251410122D 9 8 0 0 0 0 0 0 0 0 1 V2000 0.6634 -3.4552 0.0000 O 0 0 0 0 0 0 0 0 0 0 0 0 1.9948 -3.4552 0.0000 C 0 0 0 0 0 0 0 0 0 0 0 0 2.6582 -4.6070 0.0000 O 0 0 0 0 0 0 0 0 0 0 0 0 2.6582 -2.3035 0.0000 C 0 0 0 0 0 0 0 0 0 0 0 0 3.9897 -2.3035 0.0000 O 0 0 0 0 0 0 0 0 0 0 0 0 1.9948 -1.1517 0.0000 C 0 0 0 0 0 0 0 0 0 0 0 0 2.6582 0.0000 0.0000 O 0 0 0 0 0 0 0 0 0 0 0 0 0.6634 -1.151…	50	-0.000597521
	133224	C4 H8 O5	136.037	threonic acid	# ACD/Labs04111411492D 9 8 0 0 1 0 0 0 0 0 1 V2000 4.6097 -1.3311 0.0000 C 0 0 0 0 0 0 0 0 0 0 0 0 3.4573 -1.9937 0.0000 C 0 0 0 0 0 0 0 0 0 0 0 0 2.3049 -1.3311 0.0000 C 0 0 0 0 0 0 0 0 0 0 0 0 1.1524 -1.9937 0.0000 C 0 0 0 0 0 0 0 0 0 0 0 0 0.0000 -1.3311 0.0000 O 0 0 0 0 0 0 0 0 0 0 0 0 5.7622 -1.9937 0.0000 O 0 0 0 0 0 0 0 0 0 0 0 0 4.6097 0.0000 0.0000 O 0 0 0 0 0 0 0 0 0 0 0 0 3.4573 -3.324…	31	-0.000597521
	4573940	C4 H8 O5	136.037	L-threonic acid	# ACD/Labs04221415492D 9 8 0 0 1 0 0 0 0 0 1 V2000 2.2680 -3.3360 0.0000 O 0 0 0 0 0 0 0 0 0 0 0 0 1.1369 0.0000 0.0000 O 0 0 0 0 0 0 0 0 0 0 0 0 0.0000 -1.9981 0.0000 O 0 0 0 0 0 0 0 0 0 0 0 0 3.4049 0.0000 0.0000 O 0 0 0 0 0 0 0 0 0 0 0 0 5.7418 -1.3321 0.0000 O 0 0 0 0 0 0 0 0 0 0 0 0 2.2680 -1.9981 0.0000 C 0 0 0 0 0 0 0 0 0 0 0 0 3.4049 -1.3321 0.0000 C 0 0 0 0 0 0 0 0 0 0 0 0 1.1369 -1.3321…	21	-0.000597521
	2061231	C4 H8 O5	136.037	D-erythronic acid	# ACD/Labs04111411492D 9 8 0 0 1 0 0 0 0 0 1 V2000 5.7622 -1.9937 0.0000 O 0 0 0 0 0 0 0 0 0 0 0 0 4.6097 -1.3311 0.0000 C 0 0 0 0 0 0 0 0 0 0 0 0 0.0000 -1.3311 0.0000 O 0 0 0 0 0 0 0 0 0 0 0 0 1.1524 -1.9937 0.0000 C 0 0 0 0 0 0 0 0 0 0 0 0 2.3049 -1.3311 0.0000 C 0 0 0 0 0 0 0 0 0 0 0 0 3.4573 -1.9937 0.0000 C 0 0 0 0 0 0 0 0 0 0 0 0 2.3049 0.0000 0.0000 O 0 0 0 0 0 0 0 0 0 0 0 0 3.4573 -3.324…	15	-0.000597521
FALSE	C8 H8 O2	136.053	3.636	14150	22	0	17		FALSE	6342.74	4952.3	4214.25	4435.8	4296.75	6705.14	9713.88	8387.44	5928.64	2623.95	5389.71	5357.8	6911.77	4368.29	5190.47	4688.94	4637.68	6780.61	2719.7	3873.67	4620.77	6107.86	5215.49	3962.1	5232.29	4147.7	131.497	4498.9	6937.06	4277.48	3972.34	7844.02	4388.56	6176.74	6585.9	2073.05	5857.04	4646.62	5907.03	4385.43
	CSID	Formula	Molecular Weight	Name	Structure	# References	DeltaMass [Da]
	10181341	C8 H8 O2	136.052	Phenylacetic acid	# ACD/Labs04221418282D 10 10 0 0 0 0 0 0 0 0 1 V2000 1.1491 -3.3276 0.0000 C 0 0 0 0 0 0 0 0 0 0 0 0 0.0000 -3.9919 0.0000 C 0 0 0 0 0 0 0 0 0 0 0 0 0.0000 -5.3206 0.0000 C 0 0 0 0 0 0 0 0 0 0 0 0 1.1491 -5.9849 0.0000 C 0 0 0 0 0 0 0 0 0 0 0 0 2.3042 -5.3206 0.0000 C 0 0 0 0 0 0 0 0 0 0 0 0 2.3042 -3.9919 0.0000 C 0 0 0 0 0 0 0 0 0 0 0 0 1.1491 -1.9930 0.0000 C 0 0 0 0 0 0 0 0 0 0 0 0 2.3042 -1.…	820	-0.000281451
	21105937	C8 H8 O2	136.052	4-Methoxybenzaldehyde	# ACD/Labs02211713302D 10 10 0 0 0 0 0 0 0 0 1 V2000 6.9037 -2.0228 0.0000 O 0 0 0 0 0 0 0 0 0 0 0 0 5.7508 -2.6786 0.0000 C 0 0 0 0 0 0 0 0 0 0 0 0 4.6048 -2.0090 0.0000 C 0 0 0 0 0 0 0 0 0 0 0 0 3.4588 -2.6717 0.0000 C 0 0 0 0 0 0 0 0 0 0 0 0 2.3196 -2.0297 0.0000 C 0 0 0 0 0 0 0 0 0 0 0 0 2.2989 -0.6628 0.0000 C 0 0 0 0 0 0 0 0 0 0 0 0 1.1460 -0.0138 0.0000 O 0 0 0 0 0 0 0 0 0 0 0 0 0.0000 -0.…	447	-0.000281451
	7190	C8 H8 O2	136.052	p-Toluic acid	# ACD/Labs04221415492D 10 10 0 0 0 0 0 0 0 0 1 V2000 1.1433 0.0000 0.0000 O 0 0 0 0 0 0 0 0 0 0 0 0 0.0000 -2.0036 0.0000 O 0 0 0 0 0 0 0 0 0 0 0 0 2.3039 -1.9863 0.0000 C 0 0 0 0 0 0 0 0 0 0 0 0 1.1490 -1.3338 0.0000 C 0 0 0 0 0 0 0 0 0 0 0 0 3.4471 -1.3223 0.0000 C 0 0 0 0 0 0 0 0 0 0 0 0 2.3096 -3.3201 0.0000 C 0 0 0 0 0 0 0 0 0 0 0 0 4.6135 -3.3028 0.0000 C 0 0 0 0 0 0 0 0 0 0 0 0 4.6019 -1.9…	308	-0.000281451
	6883	C8 H8 O2	136.052	methylbenzoate	# ACD/Labs06251410102D 10 10 0 0 0 0 0 0 0 0 1 V2000 2.6595 -5.7565 0.0000 C 0 0 0 0 0 0 0 0 0 0 0 0 1.9917 -4.6052 0.0000 O 0 0 0 0 0 0 0 0 0 0 0 0 2.6595 -3.4539 0.0000 C 0 0 0 0 0 0 0 0 0 0 0 0 3.9892 -3.4539 0.0000 O 0 0 0 0 0 0 0 0 0 0 0 0 1.9917 -2.3026 0.0000 C 0 0 0 0 0 0 0 0 0 0 0 0 2.6595 -1.1513 0.0000 C 0 0 0 0 0 0 0 0 0 0 0 0 1.9917 0.0000 0.0000 C 0 0 0 0 0 0 0 0 0 0 0 0 0.6620 0.00…	296	-0.000281451
	7189	C8 H8 O2	136.052	Piceol	# ACD/Labs06251410052D 10 10 0 0 0 0 0 0 0 0 1 V2000 1.9922 -5.7577 0.0000 C 0 0 0 0 0 0 0 0 0 0 0 0 2.6601 -4.6062 0.0000 C 0 0 0 0 0 0 0 0 0 0 0 0 3.9901 -4.6062 0.0000 O 0 0 0 0 0 0 0 0 0 0 0 0 1.9922 -3.4546 0.0000 C 0 0 0 0 0 0 0 0 0 0 0 0 2.6601 -2.3031 0.0000 C 0 0 0 0 0 0 0 0 0 0 0 0 1.9922 -1.1515 0.0000 C 0 0 0 0 0 0 0 0 0 0 0 0 0.6621 -1.1515 0.0000 C 0 0 0 0 0 0 0 0 0 0 0 0 0.0000 0.0…	293	-0.000281451
	8070	C8 H8 O2	136.052	o-Toluic acid	# ACD/Labs04221415492D 10 10 0 0 0 0 0 0 0 0 1 V2000 2.3062 -0.0047 0.0000 O 0 0 0 0 0 0 0 0 0 0 0 0 0.0047 0.0000 0.0000 O 0 0 0 0 0 0 0 0 0 0 0 0 1.1554 -1.9940 0.0000 C 0 0 0 0 0 0 0 0 0 0 0 0 2.3015 -2.6649 0.0000 C 0 0 0 0 0 0 0 0 0 0 0 0 1.1554 -0.6662 0.0000 C 0 0 0 0 0 0 0 0 0 0 0 0 0.0000 -2.6649 0.0000 C 0 0 0 0 0 0 0 0 0 0 0 0 2.3015 -3.9927 0.0000 C 0 0 0 0 0 0 0 0 0 0 0 0 0.0000 -3.9…	246	-0.000281451
	21105920	C8 H8 O2	136.052	2-Acetylphenol	# ACD/Labs06251410052D 10 10 0 0 0 0 0 0 0 0 1 V2000 1.9951 -4.6076 0.0000 C 0 0 0 0 0 0 0 0 0 0 0 0 2.6586 -3.4557 0.0000 C 0 0 0 0 0 0 0 0 0 0 0 0 3.9902 -3.4557 0.0000 O 0 0 0 0 0 0 0 0 0 0 0 0 1.9951 -2.3038 0.0000 C 0 0 0 0 0 0 0 0 0 0 0 0 2.6586 -1.1519 0.0000 C 0 0 0 0 0 0 0 0 0 0 0 0 1.9951 0.0000 0.0000 C 0 0 0 0 0 0 0 0 0 0 0 0 0.6635 0.0000 0.0000 C 0 0 0 0 0 0 0 0 0 0 0 0 0.0000 -1.15…	233	-0.000281451
	28969	C8 H8 O2	136.052	Phenyl acetate	# ACD/Labs06251410062D 10 10 0 0 0 0 0 0 0 0 1 V2000 4.6539 -4.6073 0.0000 C 0 0 0 0 0 0 0 0 0 0 0 0 3.9884 -3.4578 0.0000 C 0 0 0 0 0 0 0 0 0 0 0 0 4.6539 -2.3037 0.0000 O 0 0 0 0 0 0 0 0 0 0 0 0 2.6574 -3.4578 0.0000 O 0 0 0 0 0 0 0 0 0 0 0 0 1.9965 -2.3037 0.0000 C 0 0 0 0 0 0 0 0 0 0 0 0 2.6574 -1.1542 0.0000 C 0 0 0 0 0 0 0 0 0 0 0 0 1.9965 0.0000 0.0000 C 0 0 0 0 0 0 0 0 0 0 0 0 0.6655 0.00…	230	-0.000281451
	7140	C8 H8 O2	136.052	m-toluic acid	# ACD/Labs04221415492D 10 10 0 0 0 0 0 0 0 0 1 V2000 2.3073 -0.0047 0.0000 O 0 0 0 0 0 0 0 0 0 0 0 0 0.0047 0.0000 0.0000 O 0 0 0 0 0 0 0 0 0 0 0 0 1.1560 -1.9950 0.0000 C 0 0 0 0 0 0 0 0 0 0 0 0 1.1560 -0.6665 0.0000 C 0 0 0 0 0 0 0 0 0 0 0 0 2.3026 -2.6662 0.0000 C 0 0 0 0 0 0 0 0 0 0 0 0 2.3026 -3.9946 0.0000 C 0 0 0 0 0 0 0 0 0 0 0 0 0.0000 -2.6662 0.0000 C 0 0 0 0 0 0 0 0 0 0 0 0 1.1560 -4.6…	212	-0.000281451
	21106184	C8 H8 O2	136.052	m-Anisaldehyde	# ACLJDraw07181419132D 11 11 0 0 0 0 0 0 0 0999 V2000 3.3764 -1.3164 0.0000 C 0 0 0 0 0 0 0 0 0 0 0 0 5.6909 -1.3158 0.0000 C 0 0 0 0 0 0 0 0 0 0 0 0 4.5359 -0.6475 0.0000 C 0 0 0 0 0 0 0 0 0 0 0 0 5.6909 -2.6546 0.0000 C 0 0 0 0 0 0 0 0 0 0 0 0 3.3764 -2.6606 0.0000 C 0 0 0 0 0 0 0 0 0 0 0 0 4.5388 -3.3227 0.0000 C 0 0 0 0 0 0 0 0 0 0 0 0 2.2172 -0.6471 0.0000 O 0 0 0 0 0 0 0 0 0 0 0 0 1.0580 -1…	205	-0.000281451
	61765	C8 H8 O2	136.052	Glycolophenone	# ACD/Labs06251410132D 10 10 0 0 0 0 0 0 0 0 1 V2000 2.6595 -5.7565 0.0000 O 0 0 0 0 0 0 0 0 0 0 0 0 1.9917 -4.6052 0.0000 C 0 0 0 0 0 0 0 0 0 0 0 0 2.6595 -3.4539 0.0000 C 0 0 0 0 0 0 0 0 0 0 0 0 3.9892 -3.4539 0.0000 O 0 0 0 0 0 0 0 0 0 0 0 0 1.9917 -2.3026 0.0000 C 0 0 0 0 0 0 0 0 0 0 0 0 2.6595 -1.1513 0.0000 C 0 0 0 0 0 0 0 0 0 0 0 0 1.9917 0.0000 0.0000 C 0 0 0 0 0 0 0 0 0 0 0 0 0.6620 0.00…	189	-0.000281451
	21111781	C8 H8 O2	136.052	2-Methoxybenzaldehyde	# ACD/Labs06251410102D 10 10 0 0 0 0 0 0 0 0 1 V2000 3.9902 -3.4557 0.0000 C 0 0 0 0 0 0 0 0 0 0 0 0 2.6586 -3.4557 0.0000 O 0 0 0 0 0 0 0 0 0 0 0 0 1.9951 -2.3038 0.0000 C 0 0 0 0 0 0 0 0 0 0 0 0 2.6586 -1.1519 0.0000 C 0 0 0 0 0 0 0 0 0 0 0 0 1.9951 0.0000 0.0000 C 0 0 0 0 0 0 0 0 0 0 0 0 0.6635 0.0000 0.0000 C 0 0 0 0 0 0 0 0 0 0 0 0 0.0000 -1.1519 0.0000 C 0 0 0 0 0 0 0 0 0 0 0 0 0.6635 -2.30…	171	-0.000281451
	55144	C8 H8 O2	136.052	2-Formyl-5-methylphenol	# ACD/Labs06251410132D 10 10 0 0 0 0 0 0 0 0 1 V2000 3.9902 -4.6076 0.0000 O 0 0 0 0 0 0 0 0 0 0 0 0 2.6586 -4.6076 0.0000 C 0 0 0 0 0 0 0 0 0 0 0 0 1.9951 -3.4557 0.0000 C 0 0 0 0 0 0 0 0 0 0 0 0 2.6586 -2.3038 0.0000 C 0 0 0 0 0 0 0 0 0 0 0 0 1.9951 -1.1519 0.0000 C 0 0 0 0 0 0 0 0 0 0 0 0 0.6635 -1.1519 0.0000 C 0 0 0 0 0 0 0 0 0 0 0 0 0.0000 -2.3038 0.0000 C 0 0 0 0 0 0 0 0 0 0 0 0 0.6635 -3.…	123	-0.000281451
	7422	C8 H8 O2	136.052	Benzyl formate	# ACD/Labs06251410132D 10 10 0 0 0 0 0 0 0 0 1 V2000 5.9849 -4.6084 0.0000 O 0 0 0 0 0 0 0 0 0 0 0 0 4.6563 -4.6084 0.0000 C 0 0 0 0 0 0 0 0 0 0 0 0 3.9919 -3.4593 0.0000 O 0 0 0 0 0 0 0 0 0 0 0 0 2.6573 -3.4593 0.0000 C 0 0 0 0 0 0 0 0 0 0 0 0 1.9930 -2.3042 0.0000 C 0 0 0 0 0 0 0 0 0 0 0 0 2.6573 -1.1551 0.0000 C 0 0 0 0 0 0 0 0 0 0 0 0 1.9930 0.0000 0.0000 C 0 0 0 0 0 0 0 0 0 0 0 0 0.6643 0.00…	117	-0.000281451
	456019	C8 H8 O2	136.052	2-Hydroxy-3-methylbenzaldehyde	# ACD/Labs04221415492D 10 10 0 0 0 0 0 0 0 0 1 V2000 3.4557 -1.3344 0.0000 O 0 0 0 0 0 0 0 0 0 0 0 0 4.6014 -3.3360 0.0000 O 0 0 0 0 0 0 0 0 0 0 0 0 2.3007 -1.9970 0.0000 C 0 0 0 0 0 0 0 0 0 0 0 0 2.2961 -3.3268 0.0000 C 0 0 0 0 0 0 0 0 0 0 0 0 1.1550 -1.3298 0.0000 C 0 0 0 0 0 0 0 0 0 0 0 0 1.1550 -3.9940 0.0000 C 0 0 0 0 0 0 0 0 0 0 0 0 0.0000 -1.9970 0.0000 C 0 0 0 0 0 0 0 0 0 0 0 0 0.0000 -3.…	115	-0.000281451
	389113	C8 H8 O2	136.052	p-Hydroxyphenylacetaldehyde	# ACD/Labs06251410132D 10 10 0 0 0 0 0 0 0 0 1 V2000 4.6533 -5.7590 0.0000 O 0 0 0 0 0 0 0 0 0 0 0 0 3.9910 -4.6072 0.0000 C 0 0 0 0 0 0 0 0 0 0 0 0 4.6533 -3.4554 0.0000 C 0 0 0 0 0 0 0 0 0 0 0 0 3.9910 -2.3036 0.0000 C 0 0 0 0 0 0 0 0 0 0 0 0 2.6606 -2.3036 0.0000 C 0 0 0 0 0 0 0 0 0 0 0 0 1.9926 -1.1518 0.0000 C 0 0 0 0 0 0 0 0 0 0 0 0 0.6623 -1.1518 0.0000 C 0 0 0 0 0 0 0 0 0 0 0 0 0.0000 0.0…	89	-0.000281451
	133430	C8 H8 O2	136.052	4-Vinyl-1,2-benzenediol	# ACD/Labs06251410052D 10 10 0 0 0 0 0 0 0 0 1 V2000 5.3201 -4.6072 0.0000 C 0 0 0 0 0 0 0 0 0 0 0 0 3.9901 -4.6072 0.0000 C 0 0 0 0 0 0 0 0 0 0 0 0 3.3250 -3.4527 0.0000 C 0 0 0 0 0 0 0 0 0 0 0 0 3.9901 -2.3036 0.0000 C 0 0 0 0 0 0 0 0 0 0 0 0 3.3250 -1.1491 0.0000 C 0 0 0 0 0 0 0 0 0 0 0 0 1.9950 -1.1491 0.0000 C 0 0 0 0 0 0 0 0 0 0 0 0 1.3300 -2.3036 0.0000 C 0 0 0 0 0 0 0 0 0 0 0 0 1.9950 -3.…	47	-0.000281451
	9609842	C8 H8 O2	136.052	(2E)-3-(5-Methyl-2-furyl)acrylaldehyde	#11434978 -OEChem-02070712342D 18 18 0 0 0 0 0 0 0999 V2000 3.7601 -0.6075 0.0000 O 0 0 0 0 0 0 0 0 0 0 0 0 7.4223 -0.9468 0.0000 O 0 0 0 0 0 0 0 0 0 0 0 0 2.9511 -0.0198 0.0000 C 0 0 0 0 0 0 0 0 0 0 0 0 4.5691 -0.0198 0.0000 C 0 0 0 0 0 0 0 0 0 0 0 0 3.2601 0.9313 0.0000 C 0 0 0 0 0 0 0 0 0 0 0 0 4.2601 0.9313 0.0000 C 0 0 0 0 0 0 0 0 0 0 0 0 2.0000 -0.3288 0.0000 C 0 0 0 0 0 0 0 0 0 0 0 0 5.520…	35	-0.000281451
	4844882	C8 H8 O2	136.052	2-Methyl-3-furylacrolein	#6210220 -OEChem-02070710272D 18 18 0 0 0 0 0 0 0999 V2000 2.8090 0.0380 0.0000 O 0 0 0 0 0 0 0 0 0 0 0 0 6.4712 -0.3013 0.0000 O 0 0 0 0 0 0 0 0 0 0 0 0 3.6180 0.6258 0.0000 C 0 0 0 0 0 0 0 0 0 0 0 0 4.5691 0.3168 0.0000 C 0 0 0 0 0 0 0 0 0 0 0 0 4.7770 -0.6614 0.0000 C 0 0 0 0 0 0 0 0 0 0 0 0 3.3090 1.5768 0.0000 C 0 0 0 0 0 0 0 0 0 0 0 0 4.0339 -1.3305 0.0000 C 0 0 0 0 0 0 0 0 0 0 0 0 2.3090 1…	24	-0.000281451
	390001	C8 H8 O2	136.052	3-Vinylcatechol	# ACD/Labs04221415492D 10 10 0 0 0 0 0 0 0 0 1 V2000 3.4550 -2.0002 0.0000 O 0 0 0 0 0 0 0 0 0 0 0 0 3.4550 -4.6626 0.0000 O 0 0 0 0 0 0 0 0 0 0 0 0 2.2986 -2.6623 0.0000 C 0 0 0 0 0 0 0 0 0 0 0 0 1.1563 -2.0002 0.0000 C 0 0 0 0 0 0 0 0 0 0 0 0 2.2986 -3.9911 0.0000 C 0 0 0 0 0 0 0 0 0 0 0 0 0.0000 -2.6623 0.0000 C 0 0 0 0 0 0 0 0 0 0 0 0 1.1563 -4.6626 0.0000 C 0 0 0 0 0 0 0 0 0 0 0 0 0.0000 -3.…	13	-0.000281451
	1266398	C8 H8 O2	136.052	(3Z)-4-(2-Furyl)-3-buten-2-one	#1549522 -OEChem-02070708482D 18 18 0 0 0 0 0 0 0999 V2000 2.8090 0.4039 0.0000 O 0 0 0 0 0 0 0 0 0 0 0 0 3.0828 -0.6556 0.0000 O 0 0 0 0 0 0 0 0 0 0 0 0 3.6180 0.9917 0.0000 C 0 0 0 0 0 0 0 0 0 0 0 0 4.5691 0.6827 0.0000 C 0 0 0 0 0 0 0 0 0 0 0 0 3.3090 1.9427 0.0000 C 0 0 0 0 0 0 0 0 0 0 0 0 4.7770 -0.2955 0.0000 C 0 0 0 0 0 0 0 0 0 0 0 0 2.3090 1.9427 0.0000 C 0 0 0 0 0 0 0 0 0 0 0 0 2.0000 0.…	12	-0.000281451
	30777497	C8 H8 O2	136.052	(2Z)-3-(3-Furyl)-2-methylacrylaldehyde	# SciTegic04031415222D 10 10 0 0 0 0 0 0 0 0999 V2000 1.1496 0.0000 0.0000 C 0 0 0 0 0 0 0 0 0 0 0 0 1.2302 -4.1097 0.0000 C 0 0 0 0 0 0 0 0 0 0 0 0 1.6385 -5.3721 0.0000 C 0 0 0 0 0 0 0 0 0 0 0 0 2.3046 -1.9931 0.0000 C 0 0 0 0 0 0 0 0 0 0 0 0 0.0000 -1.9931 0.0000 C 0 0 0 0 0 0 0 0 0 0 0 0 3.3791 -4.1097 0.0000 C 0 0 0 0 0 0 0 0 0 0 0 0 1.1496 -1.3323 0.0000 C 0 0 0 0 0 0 0 0 0 0 0 0 2.3046 -3.…	1	-0.000281451
FALSE		137.948	0.683	11696.3	0	0	0		FALSE	7902.22	6608.92	4068.17	6559.62	6012.58	873.874	739.92	968.455	806.971	707.723	8073.66	6615.91	6587.88	8699.99	6246.8	759.174	799.086	934.567	863.016	723.071	4759.65	6070.36	7798.82	5515.55	5051.87	700.666	108.845	839.433	918.736	755.473	3903.1	8172	6387.84	7198.29	5928.17	802.725	766.436	825.334	888.969	837.617
TRUE	C7 H6 O3	138.032	4.71	42774.1	9	0	25		FALSE	1448.31	1134.8	1465.56	1332.71	1021.93	2335.4	2659.13	2140.42	3078.03	754.333	877.392	682.725	930.053	759.16	709.117	7481.24	5524.87	16564.4	2678.01	5359.94	7361.84	2563.25	9548.44	4380.81	6738.82	13575.6	127.299	11024.3	25320.4	15107.7	14978	2885.41	1003.95	1727.72	1162.88	572.003	1418.9	1175.09	1565.76	938.795
	CSID	Formula	Molecular Weight	Name	Structure	# References	DeltaMass [Da]
	331	C7 H6 O3	138.032	Salicylic acid	# ACD/Labs09031415102D 10 10 0 0 0 0 0 0 0 0 1 V2000 1.1499 0.0000 0.0000 O 0 0 0 0 0 0 0 0 0 0 0 0 2.3044 -0.6657 0.0000 C 0 0 0 0 0 0 0 0 0 0 0 0 3.4542 0.0000 0.0000 O 0 0 0 0 0 0 0 0 0 0 0 0 2.3044 -1.9971 0.0000 C 0 0 0 0 0 0 0 0 0 0 0 0 3.4542 -2.6582 0.0000 C 0 0 0 0 0 0 0 0 0 0 0 0 3.4542 -3.9896 0.0000 C 0 0 0 0 0 0 0 0 0 0 0 0 2.3044 -4.6553 0.0000 C 0 0 0 0 0 0 0 0 0 0 0 0 1.1499 -3.98…	8108	-0.000448083
	132	C7 H6 O3	138.032	4-Hydroxybenzoic acid	# ACD/Labs06251410132D 10 10 0 0 0 0 0 0 0 0 1 V2000 1.9922 -5.7577 0.0000 O 0 0 0 0 0 0 0 0 0 0 0 0 2.6601 -4.6062 0.0000 C 0 0 0 0 0 0 0 0 0 0 0 0 3.9901 -4.6062 0.0000 O 0 0 0 0 0 0 0 0 0 0 0 0 1.9922 -3.4546 0.0000 C 0 0 0 0 0 0 0 0 0 0 0 0 2.6601 -2.3031 0.0000 C 0 0 0 0 0 0 0 0 0 0 0 0 1.9922 -1.1515 0.0000 C 0 0 0 0 0 0 0 0 0 0 0 0 0.6621 -1.1515 0.0000 C 0 0 0 0 0 0 0 0 0 0 0 0 0.0000 0.0…	1013	-0.000448083
	8438	C7 H6 O3	138.032	Protocatechuic aldehyde	# ACD/Labs02211713242D 10 10 0 0 0 0 0 0 0 0 1 V2000 5.7572 -1.9920 0.0000 O 0 0 0 0 0 0 0 0 0 0 0 0 4.6058 -2.6598 0.0000 C 0 0 0 0 0 0 0 0 0 0 0 0 3.4543 -1.9920 0.0000 C 0 0 0 0 0 0 0 0 0 0 0 0 2.3029 -2.6598 0.0000 C 0 0 0 0 0 0 0 0 0 0 0 0 1.1514 -1.9978 0.0000 C 0 0 0 0 0 0 0 0 0 0 0 0 0.0000 -2.6598 0.0000 O 0 0 0 0 0 0 0 0 0 0 0 0 1.1514 -0.6621 0.0000 C 0 0 0 0 0 0 0 0 0 0 0 0 0.0000 0.0…	387	-0.000448083
	7142	C7 H6 O3	138.032	3-Hydroxybenzoicacid	# ACD/Labs02211713302D 10 10 0 0 0 0 0 0 0 0 1 V2000 1.1553 0.0000 0.0000 O 0 0 0 0 0 0 0 0 0 0 0 0 1.1553 -1.3309 0.0000 C 0 0 0 0 0 0 0 0 0 0 0 0 0.0000 -1.9964 0.0000 O 0 0 0 0 0 0 0 0 0 0 0 0 2.3052 -1.9964 0.0000 C 0 0 0 0 0 0 0 0 0 0 0 0 2.3052 -3.3273 0.0000 C 0 0 0 0 0 0 0 0 0 0 0 0 3.4604 -3.9928 0.0000 C 0 0 0 0 0 0 0 0 0 0 0 0 3.4604 -5.3238 0.0000 O 0 0 0 0 0 0 0 0 0 0 0 0 4.6050 -3.3…	322	-0.000448083
	61586	C7 H6 O3	138.032	Sesamol	# ACD/Labs06251410132D 10 11 0 0 0 0 0 0 0 0 1 V2000 0.0000 0.0000 0.0000 O 0 0 0 0 0 0 0 0 0 0 0 0 1.1501 -0.6604 0.0000 C 0 0 0 0 0 0 0 0 0 0 0 0 1.1501 -1.9921 0.0000 C 0 0 0 0 0 0 0 0 0 0 0 0 2.3058 -2.6580 0.0000 C 0 0 0 0 0 0 0 0 0 0 0 0 3.4559 -1.9921 0.0000 C 0 0 0 0 0 0 0 0 0 0 0 0 4.7216 -2.4048 0.0000 O 0 0 0 0 0 0 0 0 0 0 0 0 5.5031 -1.3262 0.0000 C 0 0 0 0 0 0 0 0 0 0 0 0 4.7216 -0.2…	236	-0.000448083
	64111	C7 H6 O3	138.032	2,5-Dihydroxybenzaldehyde	# ACD/Labs06251410132D 10 10 0 0 0 0 0 0 0 0 1 V2000 4.6539 -4.6073 0.0000 O 0 0 0 0 0 0 0 0 0 0 0 0 3.9884 -3.4578 0.0000 C 0 0 0 0 0 0 0 0 0 0 0 0 4.6539 -2.3037 0.0000 C 0 0 0 0 0 0 0 0 0 0 0 0 3.9884 -1.1542 0.0000 C 0 0 0 0 0 0 0 0 0 0 0 0 2.6574 -1.1542 0.0000 C 0 0 0 0 0 0 0 0 0 0 0 0 1.9965 0.0000 0.0000 O 0 0 0 0 0 0 0 0 0 0 0 0 1.9965 -2.3037 0.0000 C 0 0 0 0 0 0 0 0 0 0 0 0 0.6655 -2.3…	159	-0.000448083
	68630	C7 H6 O3	138.032	p-Benzoquinone, methoxy	# ACD/Labs06251410102D 10 10 0 0 0 0 0 0 0 0 1 V2000 3.9902 -4.6076 0.0000 C 0 0 0 0 0 0 0 0 0 0 0 0 2.6586 -4.6076 0.0000 O 0 0 0 0 0 0 0 0 0 0 0 0 1.9951 -3.4557 0.0000 C 0 0 0 0 0 0 0 0 0 0 0 0 2.6586 -2.3038 0.0000 C 0 0 0 0 0 0 0 0 0 0 0 0 1.9951 -1.1519 0.0000 C 0 0 0 0 0 0 0 0 0 0 0 0 2.6586 0.0000 0.0000 O 0 0 0 0 0 0 0 0 0 0 0 0 0.6635 -1.1519 0.0000 C 0 0 0 0 0 0 0 0 0 0 0 0 0.0000 -2.3…	69	-0.000448083
	66657	C7 H6 O3	138.032	1-(2-Furyl)-1,2-propanedione	#74038 -OEChem-02070708222D 16 16 0 0 0 0 0 0 0999 V2000 2.8090 -0.0852 0.0000 O 0 0 0 0 0 0 0 0 0 0 0 0 5.3122 0.8627 0.0000 O 0 0 0 0 0 0 0 0 0 0 0 0 4.0339 -1.4537 0.0000 O 0 0 0 0 0 0 0 0 0 0 0 0 3.6180 0.5026 0.0000 C 0 0 0 0 0 0 0 0 0 0 0 0 4.5691 0.1936 0.0000 C 0 0 0 0 0 0 0 0 0 0 0 0 3.3090 1.4537 0.0000 C 0 0 0 0 0 0 0 0 0 0 0 0 4.7770 -0.7845 0.0000 C 0 0 0 0 0 0 0 0 0 0 0 0 2.3090 1.4…	20	-0.000448083
	13588621	C7 H6 O3	138.032	2-Hydroxy-5-methyl-p-benzoquinone	# ACD/Labs04221415492D 10 10 0 0 0 0 0 0 0 0 1 V2000 2.3003 -5.3124 0.0000 O 0 0 0 0 0 0 0 0 0 0 0 0 0.0000 -3.9843 0.0000 O 0 0 0 0 0 0 0 0 0 0 0 0 4.6165 -1.3175 0.0000 O 0 0 0 0 0 0 0 0 0 0 0 0 2.3003 -3.9843 0.0000 C 0 0 0 0 0 0 0 0 0 0 0 0 1.1528 -3.3203 0.0000 C 0 0 0 0 0 0 0 0 0 0 0 0 3.4531 -1.9922 0.0000 C 0 0 0 0 0 0 0 0 0 0 0 0 2.3003 -1.3281 0.0000 C 0 0 0 0 0 0 0 0 0 0 0 0 3.4531 -3.…	13	-0.000448083
TRUE	C7 H6 O3	138.032	3.811	3156.18	9	0	25		FALSE	240.289	362.318	152.453	303.087	283.697	84.3104	233.606	66.119	277.774	64.1159	128.593	65.1311	156.016	65.7219	221.844	391.886	381.119	532.57	104.483	209.954	140.095	65.2979	120.424	66.1958	140.15	175.029	64.525	161.304	448.964	219.876	116.169	188.89	208.79	209.536	216.733	79.1183	117.312	106.558	65.0262	66.5374
	CSID	Formula	Molecular Weight	Name	Structure	# References	DeltaMass [Da]
	331	C7 H6 O3	138.032	Salicylic acid	# ACD/Labs09031415102D 10 10 0 0 0 0 0 0 0 0 1 V2000 1.1499 0.0000 0.0000 O 0 0 0 0 0 0 0 0 0 0 0 0 2.3044 -0.6657 0.0000 C 0 0 0 0 0 0 0 0 0 0 0 0 3.4542 0.0000 0.0000 O 0 0 0 0 0 0 0 0 0 0 0 0 2.3044 -1.9971 0.0000 C 0 0 0 0 0 0 0 0 0 0 0 0 3.4542 -2.6582 0.0000 C 0 0 0 0 0 0 0 0 0 0 0 0 3.4542 -3.9896 0.0000 C 0 0 0 0 0 0 0 0 0 0 0 0 2.3044 -4.6553 0.0000 C 0 0 0 0 0 0 0 0 0 0 0 0 1.1499 -3.98…	8108	-0.000516491
	132	C7 H6 O3	138.032	4-Hydroxybenzoic acid	# ACD/Labs06251410132D 10 10 0 0 0 0 0 0 0 0 1 V2000 1.9922 -5.7577 0.0000 O 0 0 0 0 0 0 0 0 0 0 0 0 2.6601 -4.6062 0.0000 C 0 0 0 0 0 0 0 0 0 0 0 0 3.9901 -4.6062 0.0000 O 0 0 0 0 0 0 0 0 0 0 0 0 1.9922 -3.4546 0.0000 C 0 0 0 0 0 0 0 0 0 0 0 0 2.6601 -2.3031 0.0000 C 0 0 0 0 0 0 0 0 0 0 0 0 1.9922 -1.1515 0.0000 C 0 0 0 0 0 0 0 0 0 0 0 0 0.6621 -1.1515 0.0000 C 0 0 0 0 0 0 0 0 0 0 0 0 0.0000 0.0…	1013	-0.000516491
	8438	C7 H6 O3	138.032	Protocatechuic aldehyde	# ACD/Labs02211713242D 10 10 0 0 0 0 0 0 0 0 1 V2000 5.7572 -1.9920 0.0000 O 0 0 0 0 0 0 0 0 0 0 0 0 4.6058 -2.6598 0.0000 C 0 0 0 0 0 0 0 0 0 0 0 0 3.4543 -1.9920 0.0000 C 0 0 0 0 0 0 0 0 0 0 0 0 2.3029 -2.6598 0.0000 C 0 0 0 0 0 0 0 0 0 0 0 0 1.1514 -1.9978 0.0000 C 0 0 0 0 0 0 0 0 0 0 0 0 0.0000 -2.6598 0.0000 O 0 0 0 0 0 0 0 0 0 0 0 0 1.1514 -0.6621 0.0000 C 0 0 0 0 0 0 0 0 0 0 0 0 0.0000 0.0…	387	-0.000516491
	7142	C7 H6 O3	138.032	3-Hydroxybenzoicacid	# ACD/Labs02211713302D 10 10 0 0 0 0 0 0 0 0 1 V2000 1.1553 0.0000 0.0000 O 0 0 0 0 0 0 0 0 0 0 0 0 1.1553 -1.3309 0.0000 C 0 0 0 0 0 0 0 0 0 0 0 0 0.0000 -1.9964 0.0000 O 0 0 0 0 0 0 0 0 0 0 0 0 2.3052 -1.9964 0.0000 C 0 0 0 0 0 0 0 0 0 0 0 0 2.3052 -3.3273 0.0000 C 0 0 0 0 0 0 0 0 0 0 0 0 3.4604 -3.9928 0.0000 C 0 0 0 0 0 0 0 0 0 0 0 0 3.4604 -5.3238 0.0000 O 0 0 0 0 0 0 0 0 0 0 0 0 4.6050 -3.3…	322	-0.000516491
	61586	C7 H6 O3	138.032	Sesamol	# ACD/Labs06251410132D 10 11 0 0 0 0 0 0 0 0 1 V2000 0.0000 0.0000 0.0000 O 0 0 0 0 0 0 0 0 0 0 0 0 1.1501 -0.6604 0.0000 C 0 0 0 0 0 0 0 0 0 0 0 0 1.1501 -1.9921 0.0000 C 0 0 0 0 0 0 0 0 0 0 0 0 2.3058 -2.6580 0.0000 C 0 0 0 0 0 0 0 0 0 0 0 0 3.4559 -1.9921 0.0000 C 0 0 0 0 0 0 0 0 0 0 0 0 4.7216 -2.4048 0.0000 O 0 0 0 0 0 0 0 0 0 0 0 0 5.5031 -1.3262 0.0000 C 0 0 0 0 0 0 0 0 0 0 0 0 4.7216 -0.2…	236	-0.000516491
	64111	C7 H6 O3	138.032	2,5-Dihydroxybenzaldehyde	# ACD/Labs06251410132D 10 10 0 0 0 0 0 0 0 0 1 V2000 4.6539 -4.6073 0.0000 O 0 0 0 0 0 0 0 0 0 0 0 0 3.9884 -3.4578 0.0000 C 0 0 0 0 0 0 0 0 0 0 0 0 4.6539 -2.3037 0.0000 C 0 0 0 0 0 0 0 0 0 0 0 0 3.9884 -1.1542 0.0000 C 0 0 0 0 0 0 0 0 0 0 0 0 2.6574 -1.1542 0.0000 C 0 0 0 0 0 0 0 0 0 0 0 0 1.9965 0.0000 0.0000 O 0 0 0 0 0 0 0 0 0 0 0 0 1.9965 -2.3037 0.0000 C 0 0 0 0 0 0 0 0 0 0 0 0 0.6655 -2.3…	159	-0.000516491
	68630	C7 H6 O3	138.032	p-Benzoquinone, methoxy	# ACD/Labs06251410102D 10 10 0 0 0 0 0 0 0 0 1 V2000 3.9902 -4.6076 0.0000 C 0 0 0 0 0 0 0 0 0 0 0 0 2.6586 -4.6076 0.0000 O 0 0 0 0 0 0 0 0 0 0 0 0 1.9951 -3.4557 0.0000 C 0 0 0 0 0 0 0 0 0 0 0 0 2.6586 -2.3038 0.0000 C 0 0 0 0 0 0 0 0 0 0 0 0 1.9951 -1.1519 0.0000 C 0 0 0 0 0 0 0 0 0 0 0 0 2.6586 0.0000 0.0000 O 0 0 0 0 0 0 0 0 0 0 0 0 0.6635 -1.1519 0.0000 C 0 0 0 0 0 0 0 0 0 0 0 0 0.0000 -2.3…	69	-0.000516491
	66657	C7 H6 O3	138.032	1-(2-Furyl)-1,2-propanedione	#74038 -OEChem-02070708222D 16 16 0 0 0 0 0 0 0999 V2000 2.8090 -0.0852 0.0000 O 0 0 0 0 0 0 0 0 0 0 0 0 5.3122 0.8627 0.0000 O 0 0 0 0 0 0 0 0 0 0 0 0 4.0339 -1.4537 0.0000 O 0 0 0 0 0 0 0 0 0 0 0 0 3.6180 0.5026 0.0000 C 0 0 0 0 0 0 0 0 0 0 0 0 4.5691 0.1936 0.0000 C 0 0 0 0 0 0 0 0 0 0 0 0 3.3090 1.4537 0.0000 C 0 0 0 0 0 0 0 0 0 0 0 0 4.7770 -0.7845 0.0000 C 0 0 0 0 0 0 0 0 0 0 0 0 2.3090 1.4…	20	-0.000516491
	13588621	C7 H6 O3	138.032	2-Hydroxy-5-methyl-p-benzoquinone	# ACD/Labs04221415492D 10 10 0 0 0 0 0 0 0 0 1 V2000 2.3003 -5.3124 0.0000 O 0 0 0 0 0 0 0 0 0 0 0 0 0.0000 -3.9843 0.0000 O 0 0 0 0 0 0 0 0 0 0 0 0 4.6165 -1.3175 0.0000 O 0 0 0 0 0 0 0 0 0 0 0 0 2.3003 -3.9843 0.0000 C 0 0 0 0 0 0 0 0 0 0 0 0 1.1528 -3.3203 0.0000 C 0 0 0 0 0 0 0 0 0 0 0 0 3.4531 -1.9922 0.0000 C 0 0 0 0 0 0 0 0 0 0 0 0 2.3003 -1.3281 0.0000 C 0 0 0 0 0 0 0 0 0 0 0 0 3.4531 -3.…	13	-0.000516491
FALSE	C9 H14 O	138.105	5.263	3079.88	13	0	2		FALSE	74.5237	75.2056	76.004	75.6003	75.719	76.3132	77.3358	75.8732	77.7798	77.1845	75.8901	78.6376	75.7225	74.3815	76.4895	75.9895	75.6361	76.3763	76.1903	76.3079	76.642	75.8174	75.456	76.5541	75.3061	76.1643	75.8515	74.9703	76.6341	76.7385	75.1202	77.0367	76.2878	75.8569	75.551	74.5833	74.359	75.4941	75.8428	75.1106
	CSID	Formula	Molecular Weight	Name	Structure	# References	DeltaMass [Da]
	6296	C9 H14 O	138.104	Isophorone	# ACD/Labs04221415492D 10 10 0 0 0 0 0 0 0 0 1 V2000 0.0000 -3.7174 0.0000 O 0 0 0 0 0 0 0 0 0 0 0 0 2.2799 -1.0758 0.0000 C 0 0 0 0 0 0 0 0 0 0 0 0 1.1445 -1.7351 0.0000 C 0 0 0 0 0 0 0 0 0 0 0 0 1.1445 -3.0627 0.0000 C 0 0 0 0 0 0 0 0 0 0 0 0 3.4335 -1.7351 0.0000 C 0 0 0 0 0 0 0 0 0 0 0 0 3.4335 -3.0627 0.0000 C 0 0 0 0 0 0 0 0 0 0 0 0 2.2799 -3.7357 0.0000 C 0 0 0 0 0 0 0 0 0 0 0 0 1.4055 -0.…	214	-0.000483571
	18465	C9 H14 O	138.104	2-Amylfuran	# CDK 04291007032D 10 10 0 0 0 0 999 V2000 0.6725 -1.9957 0.0000 C 0 0 0 0 0 0 0 0 0 0 0 0 1.3870 -2.4082 0.0000 C 0 0 0 0 0 0 0 0 0 0 0 0 2.1015 -1.9957 0.0000 C 0 0 0 0 0 0 0 0 0 0 0 0 2.8159 -2.4082 0.0000 C 0 0 0 0 0 0 0 0 0 0 0 0 3.5304 -1.9957 0.0000 C 0 0 0 0 0 0 0 0 0 0 0 0 4.2449 -2.4082 0.0000 C 0 0 0 0 0 0 0 0 0 0 0 0 4.9986 -2.0727 0.0000 C 0 0 0 0 0 0 0 0 0 0 0 0 5.5506 -2.6857 0.000…	121	-0.000483571
	83972	C9 H14 O	138.104	4-Acetyl-1-methyl-1-cyclohexene	# ACD/Labs06251410052D 10 10 0 0 0 0 0 0 0 0 1 V2000 1.9922 -5.7577 0.0000 C 0 0 0 0 0 0 0 0 0 0 0 0 2.6601 -4.6062 0.0000 C 0 0 0 0 0 0 0 0 0 0 0 0 3.9901 -4.6062 0.0000 O 0 0 0 0 0 0 0 0 0 0 0 0 1.9922 -3.4546 0.0000 C 0 0 0 0 0 0 0 0 0 0 0 0 2.6601 -2.3031 0.0000 C 0 0 0 0 0 0 0 0 0 0 0 0 1.9922 -1.1515 0.0000 C 0 0 0 0 0 0 0 0 0 0 0 0 0.6621 -1.1515 0.0000 C 0 0 0 0 0 0 0 0 0 0 0 0 0.0000 0.0…	83	-0.000483571
	558840	C9 H14 O	138.104	(2E,6Z)-2,6-Nonadienal	# ACD/Labs04221415492D 10 9 0 0 0 0 0 0 0 0 1 V2000 10.5471 -0.6750 0.0000 O 0 0 0 0 0 0 0 0 0 0 0 0 7.0876 -0.0105 0.0000 C 0 0 0 0 0 0 0 0 0 0 0 0 5.9380 -0.6750 0.0000 C 0 0 0 0 0 0 0 0 0 0 0 0 4.7884 -0.0105 0.0000 C 0 0 0 0 0 0 0 0 0 0 0 0 8.2478 -0.6750 0.0000 C 0 0 0 0 0 0 0 0 0 0 0 0 3.6282 -0.6750 0.0000 C 0 0 0 0 0 0 0 0 0 0 0 0 9.3974 -0.0105 0.0000 C 0 0 0 0 0 0 0 0 0 0 0 0 2.2993 -0.…	52	-0.000483571
	83754	C9 H14 O	138.104	cryptone	# ACD/Labs06161415502D 10 10 0 0 0 0 0 0 0 0 1 V2000 1.1486 -5.9822 0.0000 O 0 0 0 0 0 0 0 0 0 0 0 0 1.1486 -1.9921 0.0000 C 0 0 0 0 0 0 0 0 0 0 0 0 1.1486 -0.6640 0.0000 C 0 0 0 0 0 0 0 0 0 0 0 0 2.3031 -2.6561 0.0000 C 0 0 0 0 0 0 0 0 0 0 0 0 2.3031 -3.9901 0.0000 C 0 0 0 0 0 0 0 0 0 0 0 0 0.0000 -2.6561 0.0000 C 0 0 0 0 0 0 0 0 0 0 0 0 0.0000 0.0000 0.0000 C 0 0 0 0 0 0 0 0 0 0 0 0 2.3031 0.00…	36	-0.000483571
	9704	C9 H14 O	138.104	3,5,5-Trimethyl-3-cyclohexen-1-one	#10108 -OEChem-02070708202D 24 24 0 0 0 0 0 0 0999 V2000 2.0000 -1.4330 0.0000 O 0 0 0 0 0 0 0 0 0 0 0 0 3.7321 0.5670 0.0000 C 0 0 0 0 0 0 0 0 0 0 0 0 2.8660 0.0670 0.0000 C 0 0 0 0 0 0 0 0 0 0 0 0 4.5981 0.0670 0.0000 C 0 0 0 0 0 0 0 0 0 0 0 0 4.5981 -0.9330 0.0000 C 0 0 0 0 0 0 0 0 0 0 0 0 3.2321 1.4330 0.0000 C 0 0 0 0 0 0 0 0 0 0 0 0 4.2321 1.4330 0.0000 C 0 0 0 0 0 0 0 0 0 0 0 0 3.7321 -1.4…	32	-0.000483571
	4509638	C9 H14 O	138.104	(Z,Z)-3,6-Nonadienal	# ACD/Labs04221415492D 10 9 0 0 0 0 0 0 0 0 1 V2000 10.7259 -0.6865 0.0000 O 0 0 0 0 0 0 0 0 0 0 0 0 5.9422 0.0000 0.0000 C 0 0 0 0 0 0 0 0 0 0 0 0 7.2614 0.0000 0.0000 C 0 0 0 0 0 0 0 0 0 0 0 0 4.7838 -0.6650 0.0000 C 0 0 0 0 0 0 0 0 0 0 0 0 8.4198 -0.6650 0.0000 C 0 0 0 0 0 0 0 0 0 0 0 0 3.6361 0.0000 0.0000 C 0 0 0 0 0 0 0 0 0 0 0 0 2.3168 0.0000 0.0000 C 0 0 0 0 0 0 0 0 0 0 0 0 9.5675 -0.0107…	16	-0.000483571
	83758	C9 H14 O	138.104	5-Isopropylbicyclo(3.1.0)hexan-2-one	#92784 -OEChem-02070708202D 24 25 0 1 0 0 0 0 0999 V2000 2.2788 -1.8800 0.0000 O 0 0 0 0 0 0 0 0 0 0 0 0 3.5388 0.3800 0.0000 C 0 0 3 0 0 0 0 0 0 0 0 0 3.5388 -0.6200 0.0000 C 0 0 3 0 0 0 0 0 0 0 0 0 4.4054 -0.1200 0.0000 C 0 0 0 0 0 0 0 0 0 0 0 0 2.5878 0.6891 0.0000 C 0 0 0 0 0 0 0 0 0 0 0 0 3.5388 1.3800 0.0000 C 0 0 0 0 0 0 0 0 0 0 0 0 2.5878 -0.9290 0.0000 C 0 0 0 0 0 0 0 0 0 0 0 0 2.0000 -0…	15	-0.000483571
	4933957	C9 H14 O	138.104	(2Z,4E)-2,4-Nonadienal	#6428555 -OEChem-02070710332D 24 23 0 0 0 0 0 0 0999 V2000 3.4030 1.3100 0.0000 O 0 0 0 0 0 0 0 0 0 0 0 0 6.8671 -0.6900 0.0000 C 0 0 0 0 0 0 0 0 0 0 0 0 7.7331 -0.1900 0.0000 C 0 0 0 0 0 0 0 0 0 0 0 0 6.0010 -0.1900 0.0000 C 0 0 0 0 0 0 0 0 0 0 0 0 8.5991 -0.6900 0.0000 C 0 0 0 0 0 0 0 0 0 0 0 0 5.1350 -0.6900 0.0000 C 0 0 0 0 0 0 0 0 0 0 0 0 4.2690 -0.1900 0.0000 C 0 0 0 0 0 0 0 0 0 0 0 0 3.403…	10	-0.000483571
	10179087	C9 H14 O	138.104	Pulegenone	# ACD/Labs01300718592D 10 10 0 0 0 0 0 0 0 0 1 V2000 1.2616 -2.2618 0.0000 C 0 0 0 0 0 0 0 0 0 0 0 0 2.0288 -3.3586 0.0000 C 0 0 0 0 0 0 0 0 0 0 0 0 0.0000 -2.6596 0.0000 C 0 0 0 0 0 0 0 0 0 0 0 0 1.2616 -4.4213 0.0000 C 0 0 0 0 0 0 0 0 0 0 0 0 3.3586 -3.3586 0.0000 O 0 0 0 0 0 0 0 0 0 0 0 0 0.0000 -4.0235 0.0000 C 0 0 0 0 0 0 0 0 0 0 0 0 1.6935 -0.9945 0.0000 C 0 0 0 0 0 0 0 0 0 0 0 0 1.6935 -5.…	3	-0.000483571
	35014092	C9 H14 O	138.104	2-Methyl-3-methylenebicyclo[2.2.1]heptan-2-ol	# ACD/Labs08121512322D 10 11 0 0 0 0 0 0 0 0 1 V2000 2.1568 -1.4787 0.0000 C 0 0 0 0 0 0 0 0 0 0 0 0 3.1779 -2.1568 0.0000 C 0 0 0 0 0 0 0 0 0 0 0 0 4.0848 -1.2499 0.0000 C 0 0 0 0 0 0 0 0 0 0 0 0 3.4026 0.0000 0.0000 C 0 0 0 0 0 0 0 0 0 0 0 0 2.1568 -0.3431 0.0000 C 0 0 0 0 0 0 0 0 0 0 0 0 1.1356 -1.2499 0.0000 C 0 0 0 0 0 0 0 0 0 0 0 0 1.8136 -2.4958 0.0000 C 0 0 0 0 0 0 0 0 0 0 0 0 1.3602 -3.7…	1	-0.000483571
	35014091	C9 H14 O	138.104	5,6-Dimethylbicyclo[2.2.1]hept-5-en-2-ol	# ACD/Labs08121512322D 10 11 0 0 0 0 0 0 0 0 1 V2000 2.3574 -2.1139 0.0000 C 0 0 0 0 0 0 0 0 0 0 0 0 3.2981 -2.8222 0.0000 C 0 0 0 0 0 0 0 0 0 0 0 0 1.8870 -3.1764 0.0000 C 0 0 0 0 0 0 0 0 0 0 0 0 1.2949 -1.7653 0.0000 C 0 0 0 0 0 0 0 0 0 0 0 0 2.3574 -0.9407 0.0000 C 0 0 0 0 0 0 0 0 0 0 0 0 3.6468 -0.7028 0.0000 C 0 0 0 0 0 0 0 0 0 0 0 0 4.2389 -1.8815 0.0000 C 0 0 0 0 0 0 0 0 0 0 0 0 5.5338 -2.…	1	-0.000483571
	30776895	C9 H14 O	138.104	(2Z,6Z)-2,6-Nonadienal	# SciTegic04031415222D 10 9 0 0 0 0 0 0 0 0999 V2000 1.9965 -4.6073 0.0000 C 0 0 0 0 0 0 0 0 0 0 0 0 2.6574 -3.4578 0.0000 C 0 0 0 0 0 0 0 0 0 0 0 0 3.9884 -3.4578 0.0000 C 0 0 0 0 0 0 0 0 0 0 0 0 4.6539 -2.3037 0.0000 C 0 0 0 0 0 0 0 0 0 0 0 0 3.9884 -1.1542 0.0000 C 0 0 0 0 0 0 0 0 0 0 0 0 2.6574 -1.1542 0.0000 C 0 0 0 0 0 0 0 0 0 0 0 0 1.9965 0.0000 0.0000 C 0 0 0 0 0 0 0 0 0 0 0 0 0.6655 0.00…	1	-0.000483571
FALSE	C9 H16 O	140.121	4.65	3300.17	22	0	0		FALSE	2128.35	1737.97	901.691	1728.49	962.114	656.679	642.158	872.399	731.748	332.445	1088.15	980.039	1258.73	983.362	1417.71	424.637	496.029	532.762	351.78	240.299	1014.08	812.898	741.418	1067.25	835.299	691.68	133.326	515.602	641.084	546.906	820.089	1890.47	1019.8	2318.95	1528.48	285.575	641.386	761.127	685.869	635.03
	CSID	Formula	Molecular Weight	Name	Structure	# References	DeltaMass [Da]
	54976	C9 H16 O	140.12	Melonal	# ACD/Labs06251410132D 10 9 0 0 0 0 0 0 0 0 1 V2000 0.0000 -4.6054 0.0000 O 0 0 0 0 0 0 0 0 0 0 0 0 1.3305 -4.6054 0.0000 C 0 0 0 0 0 0 0 0 0 0 0 0 1.9957 -3.4577 0.0000 C 0 0 0 0 0 0 0 0 0 0 0 0 3.3262 -3.4577 0.0000 C 0 0 0 0 0 0 0 0 0 0 0 0 3.9841 -2.3027 0.0000 C 0 0 0 0 0 0 0 0 0 0 0 0 5.3145 -2.3027 0.0000 C 0 0 0 0 0 0 0 0 0 0 0 0 5.9798 -1.1550 0.0000 C 0 0 0 0 0 0 0 0 0 0 0 0 5.3145 0.00…	93	-0.000474947
	16105	C9 H16 O	140.12	2,2,6-TRIMETHYLCYCLOHEXANONE	#17000 -OEChem-02070708212D 26 26 0 1 0 0 0 0 0999 V2000 2.0000 0.5670 0.0000 O 0 0 0 0 0 0 0 0 0 0 0 0 3.7321 0.5670 0.0000 C 0 0 0 0 0 0 0 0 0 0 0 0 4.5981 0.0670 0.0000 C 0 0 0 0 0 0 0 0 0 0 0 0 2.8660 -0.9330 0.0000 C 0 0 3 0 0 0 0 0 0 0 0 0 4.5981 -0.9330 0.0000 C 0 0 0 0 0 0 0 0 0 0 0 0 3.7321 -1.4330 0.0000 C 0 0 0 0 0 0 0 0 0 0 0 0 2.8660 0.0670 0.0000 C 0 0 0 0 0 0 0 0 0 0 0 0 4.2321 1.4…	69	-0.000474947
	4515200	C9 H16 O	140.12	(6Z)-6-Nonenal	#5362720 -OEChem-02070710092D 26 25 0 0 0 0 0 0 0999 V2000 2.5369 0.8100 0.0000 O 0 0 0 0 0 0 0 0 0 0 0 0 5.1350 -0.6900 0.0000 C 0 0 0 0 0 0 0 0 0 0 0 0 4.2690 -0.1900 0.0000 C 0 0 0 0 0 0 0 0 0 0 0 0 6.0010 -0.1900 0.0000 C 0 0 0 0 0 0 0 0 0 0 0 0 3.4030 -0.6900 0.0000 C 0 0 0 0 0 0 0 0 0 0 0 0 6.8671 -0.6900 0.0000 C 0 0 0 0 0 0 0 0 0 0 0 0 7.7331 -0.1900 0.0000 C 0 0 0 0 0 0 0 0 0 0 0 0 7.733…	54	-0.000474947
	4939449	C9 H16 O	140.12	(3Z,6Z)-3,6-Nonadien-1-ol	#6434541 -OEChem-02070710342D 26 25 0 0 0 0 0 0 0999 V2000 7.1962 1.6550 0.0000 O 0 0 0 0 0 0 0 0 0 0 0 0 4.5981 -0.8450 0.0000 C 0 0 0 0 0 0 0 0 0 0 0 0 6.3301 0.1550 0.0000 C 0 0 0 0 0 0 0 0 0 0 0 0 5.4641 -1.3450 0.0000 C 0 0 0 0 0 0 0 0 0 0 0 0 6.3301 -0.8450 0.0000 C 0 0 0 0 0 0 0 0 0 0 0 0 3.7321 -1.3450 0.0000 C 0 0 0 0 0 0 0 0 0 0 0 0 2.8660 0.1550 0.0000 C 0 0 0 0 0 0 0 0 0 0 0 0 2.8660 …	28	-0.000474947
	4516734	C9 H16 O	140.12	2,4-NONADIEN-1-OL	#5364586 -OEChem-02070710092D 26 25 0 0 0 0 0 0 0999 V2000 9.7942 -0.2500 0.0000 O 0 0 0 0 0 0 0 0 0 0 0 0 3.7321 0.2500 0.0000 C 0 0 0 0 0 0 0 0 0 0 0 0 2.8660 -0.2500 0.0000 C 0 0 0 0 0 0 0 0 0 0 0 0 4.5981 -0.2500 0.0000 C 0 0 0 0 0 0 0 0 0 0 0 0 2.0000 0.2500 0.0000 C 0 0 0 0 0 0 0 0 0 0 0 0 5.4641 0.2500 0.0000 C 0 0 0 0 0 0 0 0 0 0 0 0 6.3301 -0.2500 0.0000 C 0 0 0 0 0 0 0 0 0 0 0 0 7.1962 …	27	-0.000474947
	19852	C9 H16 O	140.12	8-Nonen-2-one	#21108 -OEChem-02070708212D 26 25 0 0 0 0 0 0 0999 V2000 2.8660 -0.7500 0.0000 O 0 0 0 0 0 0 0 0 0 0 0 0 5.4641 0.7500 0.0000 C 0 0 0 0 0 0 0 0 0 0 0 0 4.5981 0.2500 0.0000 C 0 0 0 0 0 0 0 0 0 0 0 0 6.3301 0.2500 0.0000 C 0 0 0 0 0 0 0 0 0 0 0 0 3.7321 0.7500 0.0000 C 0 0 0 0 0 0 0 0 0 0 0 0 7.1962 0.7500 0.0000 C 0 0 0 0 0 0 0 0 0 0 0 0 2.8660 0.2500 0.0000 C 0 0 0 0 0 0 0 0 0 0 0 0 8.0622 0.250…	23	-0.000474947
	4510945	C9 H16 O	140.12	(2Z)-2-Nonenal	#5354833 -OEChem-02070710092D 26 25 0 0 0 0 0 0 0999 V2000 2.5369 -0.6900 0.0000 O 0 0 0 0 0 0 0 0 0 0 0 0 5.1350 0.8100 0.0000 C 0 0 0 0 0 0 0 0 0 0 0 0 6.0010 1.3100 0.0000 C 0 0 0 0 0 0 0 0 0 0 0 0 5.1350 -0.1900 0.0000 C 0 0 0 0 0 0 0 0 0 0 0 0 6.0010 2.3100 0.0000 C 0 0 0 0 0 0 0 0 0 0 0 0 4.2690 -0.6900 0.0000 C 0 0 0 0 0 0 0 0 0 0 0 0 6.8671 2.8100 0.0000 C 0 0 0 0 0 0 0 0 0 0 0 0 4.2690 -…	21	-0.000474947
	4446458	C9 H16 O	140.12	4-Nonenal	#5283337 -OEChem-02070710102D 26 25 0 0 0 0 0 0 0999 V2000 2.5369 1.0600 0.0000 O 0 0 0 0 0 0 0 0 0 0 0 0 7.7331 0.0600 0.0000 C 0 0 0 0 0 0 0 0 0 0 0 0 6.8671 -0.4400 0.0000 C 0 0 0 0 0 0 0 0 0 0 0 0 8.5991 -0.4400 0.0000 C 0 0 0 0 0 0 0 0 0 0 0 0 6.0010 0.0600 0.0000 C 0 0 0 0 0 0 0 0 0 0 0 0 4.2690 0.0600 0.0000 C 0 0 0 0 0 0 0 0 0 0 0 0 9.4651 0.0600 0.0000 C 0 0 0 0 0 0 0 0 0 0 0 0 5.1350 -0…	21	-0.000474947
	4515601	C9 H16 O	140.12	7-Methyl-3-octen-2-one	#5363231 -OEChem-02070710092D 26 25 0 0 0 0 0 0 0999 V2000 2.8660 1.2500 0.0000 O 0 0 0 0 0 0 0 0 0 0 0 0 7.1962 -0.2500 0.0000 C 0 0 0 0 0 0 0 0 0 0 0 0 6.3301 0.2500 0.0000 C 0 0 0 0 0 0 0 0 0 0 0 0 5.4641 -0.2500 0.0000 C 0 0 0 0 0 0 0 0 0 0 0 0 8.0622 0.2500 0.0000 C 0 0 0 0 0 0 0 0 0 0 0 0 7.1962 -1.2500 0.0000 C 0 0 0 0 0 0 0 0 0 0 0 0 4.5981 0.2500 0.0000 C 0 0 0 0 0 0 0 0 0 0 0 0 3.7321 -…	20	-0.000474947
	56030	C9 H16 O	140.12	2-Pentyl-1-buten-3-one	#62218 -OEChem-02070708212D 26 25 0 0 0 0 0 0 0999 V2000 7.1962 1.2500 0.0000 O 0 0 0 0 0 0 0 0 0 0 0 0 4.5981 -0.2500 0.0000 C 0 0 0 0 0 0 0 0 0 0 0 0 3.7321 0.2500 0.0000 C 0 0 0 0 0 0 0 0 0 0 0 0 5.4641 0.2500 0.0000 C 0 0 0 0 0 0 0 0 0 0 0 0 2.8660 -0.2500 0.0000 C 0 0 0 0 0 0 0 0 0 0 0 0 6.3301 -0.2500 0.0000 C 0 0 0 0 0 0 0 0 0 0 0 0 2.0000 0.2500 0.0000 C 0 0 0 0 0 0 0 0 0 0 0 0 7.1962 0.2…	16	-0.000474947
	21105972	C9 H16 O	140.12	(3E,6Z)-3,6-Nonadien-1-ol	# ACD/Labs06251410132D 10 9 0 0 0 0 0 0 0 0 1 V2000 0.0000 -3.4536 0.0000 O 0 0 0 0 0 0 0 0 0 0 0 0 1.3320 -3.4536 0.0000 C 0 0 0 0 0 0 0 0 0 0 0 0 1.9940 -2.3050 0.0000 C 0 0 0 0 0 0 0 0 0 0 0 0 3.3259 -2.3050 0.0000 C 0 0 0 0 0 0 0 0 0 0 0 0 3.9879 -1.1485 0.0000 C 0 0 0 0 0 0 0 0 0 0 0 0 5.3199 -1.1485 0.0000 C 0 0 0 0 0 0 0 0 0 0 0 0 5.9819 0.0000 0.0000 C 0 0 0 0 0 0 0 0 0 0 0 0 7.3139 0.000…	15	-0.000474947
	4515872	C9 H16 O	140.12	5-Nonen-2-one	#5363537 -OEChem-02070710092D 26 25 0 0 0 0 0 0 0999 V2000 2.8660 1.0600 0.0000 O 0 0 0 0 0 0 0 0 0 0 0 0 7.1962 -0.4400 0.0000 C 0 0 0 0 0 0 0 0 0 0 0 0 4.5981 0.0600 0.0000 C 0 0 0 0 0 0 0 0 0 0 0 0 8.0622 0.0600 0.0000 C 0 0 0 0 0 0 0 0 0 0 0 0 3.7321 -0.4400 0.0000 C 0 0 0 0 0 0 0 0 0 0 0 0 6.3301 0.0600 0.0000 C 0 0 0 0 0 0 0 0 0 0 0 0 5.4641 -0.4400 0.0000 C 0 0 0 0 0 0 0 0 0 0 0 0 8.9282 -…	14	-0.000474947
	4519242	C9 H16 O	140.12	3-Nonen-5-one	#5367759 -OEChem-02070710092D 26 25 0 0 0 0 0 0 0999 V2000 5.4641 1.0600 0.0000 O 0 0 0 0 0 0 0 0 0 0 0 0 7.1962 0.0600 0.0000 C 0 0 0 0 0 0 0 0 0 0 0 0 6.3301 -0.4400 0.0000 C 0 0 0 0 0 0 0 0 0 0 0 0 8.0622 -0.4400 0.0000 C 0 0 0 0 0 0 0 0 0 0 0 0 5.4641 0.0600 0.0000 C 0 0 0 0 0 0 0 0 0 0 0 0 8.9282 0.0600 0.0000 C 0 0 0 0 0 0 0 0 0 0 0 0 4.5981 -0.4400 0.0000 C 0 0 0 0 0 0 0 0 0 0 0 0 2.8660 -…	13	-0.000474947
	4934152	C9 H16 O	140.12	1-Nonen-4-one	#6428774 -OEChem-02070710332D 26 25 0 0 0 0 0 0 0999 V2000 4.5981 -0.7500 0.0000 O 0 0 0 0 0 0 0 0 0 0 0 0 6.3301 0.2500 0.0000 C 0 0 0 0 0 0 0 0 0 0 0 0 7.1962 0.7500 0.0000 C 0 0 0 0 0 0 0 0 0 0 0 0 5.4641 0.7500 0.0000 C 0 0 0 0 0 0 0 0 0 0 0 0 8.0622 0.2500 0.0000 C 0 0 0 0 0 0 0 0 0 0 0 0 4.5981 0.2500 0.0000 C 0 0 0 0 0 0 0 0 0 0 0 0 8.9282 0.7500 0.0000 C 0 0 0 0 0 0 0 0 0 0 0 0 3.7321 0.7…	10	-0.000474947
	4936063	C9 H16 O	140.12	(3Z)-3-Nonen-2-one	#6430724 -OEChem-02070710332D 26 25 0 0 0 0 0 0 0999 V2000 2.8660 -0.4400 0.0000 O 0 0 0 0 0 0 0 0 0 0 0 0 5.4641 1.0600 0.0000 C 0 0 0 0 0 0 0 0 0 0 0 0 5.4641 0.0600 0.0000 C 0 0 0 0 0 0 0 0 0 0 0 0 6.3301 1.5600 0.0000 C 0 0 0 0 0 0 0 0 0 0 0 0 4.5981 -0.4400 0.0000 C 0 0 0 0 0 0 0 0 0 0 0 0 6.3301 2.5600 0.0000 C 0 0 0 0 0 0 0 0 0 0 0 0 4.5981 -1.4400 0.0000 C 0 0 0 0 0 0 0 0 0 0 0 0 3.7321 -…	9	-0.000474947
	8572364	C9 H16 O	140.12	8-Nonen-3-one	#10396926 -OEChem-02070712122D 26 25 0 0 0 0 0 0 0999 V2000 3.7321 -0.7500 0.0000 O 0 0 0 0 0 0 0 0 0 0 0 0 5.4641 0.2500 0.0000 C 0 0 0 0 0 0 0 0 0 0 0 0 6.3301 0.7500 0.0000 C 0 0 0 0 0 0 0 0 0 0 0 0 4.5981 0.7500 0.0000 C 0 0 0 0 0 0 0 0 0 0 0 0 7.1962 0.2500 0.0000 C 0 0 0 0 0 0 0 0 0 0 0 0 3.7321 0.2500 0.0000 C 0 0 0 0 0 0 0 0 0 0 0 0 2.8660 0.7500 0.0000 C 0 0 0 0 0 0 0 0 0 0 0 0 8.0622 0.…	4	-0.000474947
	10701919	C9 H16 O	140.12	(2Z)-2-Ethyl-2-heptenal	# ACD/Labs04190704092D 10 9 0 0 0 0 0 0 0 0 1 V2000 0.0000 -3.4511 0.0000 C 0 0 0 0 0 0 0 0 0 0 0 0 1.3307 -3.4511 0.0000 C 0 0 0 0 0 0 0 0 0 0 0 0 1.9961 -2.3032 0.0000 C 0 0 0 0 0 0 0 0 0 0 0 0 3.3268 -2.3032 0.0000 C 0 0 0 0 0 0 0 0 0 0 0 0 3.9849 -1.1479 0.0000 C 0 0 0 0 0 0 0 0 0 0 0 0 5.3156 -1.1479 0.0000 C 0 0 0 0 0 0 0 0 0 0 0 0 5.9810 0.0000 0.0000 C 0 0 0 0 0 0 0 0 0 0 0 0 7.3117 0.000…	3	-0.000474947
	30777021	C9 H16 O	140.12	(2Z)-2-Methyl-2-octenal	# SciTegic04031415222D 10 9 0 0 0 0 0 0 0 0999 V2000 0.0000 -2.0012 0.0000 C 0 0 0 0 0 0 0 0 0 0 0 0 8.0695 -2.6629 0.0000 C 0 0 0 0 0 0 0 0 0 0 0 0 1.1539 -2.6629 0.0000 C 0 0 0 0 0 0 0 0 0 0 0 0 2.3079 -2.0012 0.0000 C 0 0 0 0 0 0 0 0 0 0 0 0 3.4618 -2.6629 0.0000 C 0 0 0 0 0 0 0 0 0 0 0 0 4.6077 -2.0012 0.0000 C 0 0 0 0 0 0 0 0 0 0 0 0 5.7616 -2.6629 0.0000 C 0 0 0 0 0 0 0 0 0 0 0 0 6.9155 -0.…	2	-0.000474947
	23254725	C9 H16 O	140.12	(2Z,6Z)-2,6-Nonadien-1-ol	# ACD/Labs12240918142D 10 9 0 0 0 0 0 0 0 0 1 V2000 1.2092 -3.9766 0.0000 C 0 0 0 0 0 0 0 0 0 0 0 0 2.3487 -4.6509 0.0000 C 0 0 0 0 0 0 0 0 0 0 0 0 3.5115 -3.9766 0.0000 C 0 0 0 0 0 0 0 0 0 0 0 0 3.5115 -2.6510 0.0000 C 0 0 0 0 0 0 0 0 0 0 0 0 2.3487 -1.9766 0.0000 C 0 0 0 0 0 0 0 0 0 0 0 0 2.3255 -0.6511 0.0000 C 0 0 0 0 0 0 0 0 0 0 0 0 1.1860 0.0000 0.0000 C 0 0 0 0 0 0 0 0 0 0 0 0 0.0233 -0.67…	2	-0.000474947
	24224328	C9 H16 O	140.12	2,3-Dimethylbicyclo[2.2.1]heptan-2-ol	# Marvin 10100801132D 10 11 0 0 0 0 0 0 0 0999 V2000 0.3428 1.3152 0.0000 C 0 0 0 0 0 0 0 0 0 0 0 0 0.9166 1.0650 0.0000 C 0 0 0 0 0 0 0 0 0 0 0 0 1.0532 0.4431 0.0000 C 0 0 0 0 0 0 0 0 0 0 0 0 0.6101 0.0000 0.0000 C 0 0 0 0 0 0 0 0 0 0 0 0 1.3367 0.4196 0.0000 C 0 0 0 0 0 0 0 0 0 0 0 0 1.1735 1.2246 0.0000 C 0 0 0 0 0 0 0 0 0 0 0 0 0.0000 0.5531 0.0000 C 0 0 0 0 0 0 0 0 0 0 0 0 1.0871 1.8830 0.0…	1	-0.000474947
	30777148	C9 H16 O	140.12	(2Z)-2-Nonen-4-one	# SciTegic04031415222D 10 9 0 0 0 0 0 0 0 0999 V2000 0.0000 0.0000 0.0000 C 0 0 0 0 0 0 0 0 0 0 0 0 8.0713 -1.9936 0.0000 C 0 0 0 0 0 0 0 0 0 0 0 0 1.1542 -0.6618 0.0000 C 0 0 0 0 0 0 0 0 0 0 0 0 8.0713 -0.6618 0.0000 C 0 0 0 0 0 0 0 0 0 0 0 0 2.3084 0.0000 0.0000 C 0 0 0 0 0 0 0 0 0 0 0 0 3.4626 -0.6618 0.0000 C 0 0 0 0 0 0 0 0 0 0 0 0 6.9171 0.0000 0.0000 C 0 0 0 0 0 0 0 0 0 0 0 0 4.6087 0.0000…	1	-0.000474947
	30777249	C9 H16 O	140.12	(2Z,4Z)-2,4-Nonadien-1-ol	# SciTegic04031415222D 10 9 0 0 0 0 0 0 0 0999 V2000 7.9713 0.0000 0.0000 C 0 0 0 0 0 0 0 0 0 0 0 0 6.6401 0.0000 0.0000 C 0 0 0 0 0 0 0 0 0 0 0 0 5.9785 -1.1479 0.0000 C 0 0 0 0 0 0 0 0 0 0 0 0 4.6473 -1.1479 0.0000 C 0 0 0 0 0 0 0 0 0 0 0 0 3.9856 -2.3037 0.0000 C 0 0 0 0 0 0 0 0 0 0 0 0 2.6544 -2.3037 0.0000 C 0 0 0 0 0 0 0 0 0 0 0 0 1.9928 -1.1479 0.0000 C 0 0 0 0 0 0 0 0 0 0 0 0 0.6616 -1.14…	1	-0.000474947
FALSE		140.992	0.868	3606.42	0	0	0		FALSE	1504.22	1196.06	1152.59	1062.54	957.71	2518.19	1675.2	606.82	2014.38	1708.18	676.794	1244.51	1883.41	1223.54	1278.03	1953.78	3606.42	1319.36	1796.77	2064.23	681.366	1874.06	1164.18	547.381	1359.63	1765.93	65.922	1745.34	688.426	1504.94	1303.5	1574.05	1605.78	1330.32	1115.08	2283.04	3196.32	2231.51	2644.62	1080.53
FALSE	C10 H9 N	143.074	4.676	8617.92	4	0	1		FALSE	2905.17	2514.95	3113.87	2336.96	1617.88	874.395	1072.38	1132.09	1676.17	443.818	2791.4	3694.36	2892.59	2686.56	3723.82	2363.05	3079.51	3742.16	699.747	2068.76	2836.34	3056.01	1127.4	2183.97	1388.39	1287.38	72.8927	1414.42	2591.52	1451.98	2249.47	2327.47	3160.07	3263.79	3031.39	1069.63	1305.64	1212.29	1515.1	1917.52
	CSID	Formula	Molecular Weight	Name	Structure	# References	DeltaMass [Da]
	6790	C10 H9 N	143.073	Naphthalen-2-amine	# ACD/Labs06251410112D 11 12 0 0 0 0 0 0 0 0 1 V2000 0.0000 0.0000 0.0000 N 0 0 0 0 0 0 0 0 0 0 0 0 1.1516 -0.6679 0.0000 C 0 0 0 0 0 0 0 0 0 0 0 0 1.1516 -1.9980 0.0000 C 0 0 0 0 0 0 0 0 0 0 0 0 2.3032 -2.6601 0.0000 C 0 0 0 0 0 0 0 0 0 0 0 0 3.4547 -1.9980 0.0000 C 0 0 0 0 0 0 0 0 0 0 0 0 4.6063 -2.6601 0.0000 C 0 0 0 0 0 0 0 0 0 0 0 0 5.7579 -1.9980 0.0000 C 0 0 0 0 0 0 0 0 0 0 0 0 5.7579 -0.6…	536	-0.000443962
	8319	C10 H9 N	143.073	naphthylamine	# ACD/Labs02211713302D 11 12 0 0 0 0 0 0 0 0 1 V2000 3.4565 0.0000 0.0000 N 0 0 0 0 0 0 0 0 0 0 0 0 3.4565 -1.3273 0.0000 C 0 0 0 0 0 0 0 0 0 0 0 0 2.3043 -1.9909 0.0000 C 0 0 0 0 0 0 0 0 0 0 0 0 2.3043 -3.3228 0.0000 C 0 0 0 0 0 0 0 0 0 0 0 0 1.1522 -3.9865 0.0000 C 0 0 0 0 0 0 0 0 0 0 0 0 0.0000 -3.3228 0.0000 C 0 0 0 0 0 0 0 0 0 0 0 0 0.0000 -1.9909 0.0000 C 0 0 0 0 0 0 0 0 0 0 0 0 1.1522 -1.3…	499	-0.000443962
	13870160	C10 H9 N	143.073	Quinaldine	# ACD/Labs06161415512D 11 12 0 0 0 0 0 0 0 0 1 V2000 0.0000 -2.6606 0.0000 C 0 0 0 0 0 0 0 0 0 0 0 0 1.1518 -1.9983 0.0000 C 0 0 0 0 0 0 0 0 0 0 0 0 1.1518 -0.6680 0.0000 C 0 0 0 0 0 0 0 0 0 0 0 0 2.3036 0.0000 0.0000 C 0 0 0 0 0 0 0 0 0 0 0 0 3.4554 -0.6680 0.0000 C 0 0 0 0 0 0 0 0 0 0 0 0 4.6071 0.0000 0.0000 C 0 0 0 0 0 0 0 0 0 0 0 0 5.7589 -0.6680 0.0000 C 0 0 0 0 0 0 0 0 0 0 0 0 5.7589 -1.99…	260	-0.000443962
	6792	C10 H9 N	143.073	6-Methylquinoline	# CDK 04291007002D 11 12 0 0 0 0 999 V2000 0.0000 -1.6500 0.0000 C 0 0 0 0 0 0 0 0 0 0 0 0 0.7145 -1.2375 0.0000 C 0 0 0 0 0 0 0 0 0 0 0 0 0.7145 -0.4125 0.0000 C 0 0 0 0 0 0 0 0 0 0 0 0 1.4289 0.0000 0.0000 C 0 0 0 0 0 0 0 0 0 0 0 0 2.1434 -0.4125 0.0000 C 0 0 0 0 0 0 0 0 0 0 0 0 2.8579 0.0000 0.0000 N 0 0 0 0 0 0 0 0 0 0 0 0 3.5724 -0.4125 0.0000 C 0 0 0 0 0 0 0 0 0 0 0 0 3.5724 -1.2375 0.0000 …	170	-0.000443962
FALSE	C10 H9 N	143.074	3.577	9578.41	4	0	1		FALSE	2404.52	3295.59	3621.75	4486.53	4194.94	2553.06	3698.05	2517.55	3172.52	646.859	3910.21	3875.25	3519.62	3062.71	3723.2	2026.69	3938.56	3448.21	1106.65	2148.83	3409.11	4702.18	4001.22	1891.84	3518.66	2143.01	60.5456	2065.94	2505.33	2072.11	4318.81	4014.16	5335.42	3503.3	4677.66	1292.94	3531.17	2732.65	4806.11	3488.54
	CSID	Formula	Molecular Weight	Name	Structure	# References	DeltaMass [Da]
	6790	C10 H9 N	143.073	Naphthalen-2-amine	# ACD/Labs06251410112D 11 12 0 0 0 0 0 0 0 0 1 V2000 0.0000 0.0000 0.0000 N 0 0 0 0 0 0 0 0 0 0 0 0 1.1516 -0.6679 0.0000 C 0 0 0 0 0 0 0 0 0 0 0 0 1.1516 -1.9980 0.0000 C 0 0 0 0 0 0 0 0 0 0 0 0 2.3032 -2.6601 0.0000 C 0 0 0 0 0 0 0 0 0 0 0 0 3.4547 -1.9980 0.0000 C 0 0 0 0 0 0 0 0 0 0 0 0 4.6063 -2.6601 0.0000 C 0 0 0 0 0 0 0 0 0 0 0 0 5.7579 -1.9980 0.0000 C 0 0 0 0 0 0 0 0 0 0 0 0 5.7579 -0.6…	536	-0.000514564
	8319	C10 H9 N	143.073	naphthylamine	# ACD/Labs02211713302D 11 12 0 0 0 0 0 0 0 0 1 V2000 3.4565 0.0000 0.0000 N 0 0 0 0 0 0 0 0 0 0 0 0 3.4565 -1.3273 0.0000 C 0 0 0 0 0 0 0 0 0 0 0 0 2.3043 -1.9909 0.0000 C 0 0 0 0 0 0 0 0 0 0 0 0 2.3043 -3.3228 0.0000 C 0 0 0 0 0 0 0 0 0 0 0 0 1.1522 -3.9865 0.0000 C 0 0 0 0 0 0 0 0 0 0 0 0 0.0000 -3.3228 0.0000 C 0 0 0 0 0 0 0 0 0 0 0 0 0.0000 -1.9909 0.0000 C 0 0 0 0 0 0 0 0 0 0 0 0 1.1522 -1.3…	499	-0.000514564
	13870160	C10 H9 N	143.073	Quinaldine	# ACD/Labs06161415512D 11 12 0 0 0 0 0 0 0 0 1 V2000 0.0000 -2.6606 0.0000 C 0 0 0 0 0 0 0 0 0 0 0 0 1.1518 -1.9983 0.0000 C 0 0 0 0 0 0 0 0 0 0 0 0 1.1518 -0.6680 0.0000 C 0 0 0 0 0 0 0 0 0 0 0 0 2.3036 0.0000 0.0000 C 0 0 0 0 0 0 0 0 0 0 0 0 3.4554 -0.6680 0.0000 C 0 0 0 0 0 0 0 0 0 0 0 0 4.6071 0.0000 0.0000 C 0 0 0 0 0 0 0 0 0 0 0 0 5.7589 -0.6680 0.0000 C 0 0 0 0 0 0 0 0 0 0 0 0 5.7589 -1.99…	260	-0.000514564
	6792	C10 H9 N	143.073	6-Methylquinoline	# CDK 04291007002D 11 12 0 0 0 0 999 V2000 0.0000 -1.6500 0.0000 C 0 0 0 0 0 0 0 0 0 0 0 0 0.7145 -1.2375 0.0000 C 0 0 0 0 0 0 0 0 0 0 0 0 0.7145 -0.4125 0.0000 C 0 0 0 0 0 0 0 0 0 0 0 0 1.4289 0.0000 0.0000 C 0 0 0 0 0 0 0 0 0 0 0 0 2.1434 -0.4125 0.0000 C 0 0 0 0 0 0 0 0 0 0 0 0 2.8579 0.0000 0.0000 N 0 0 0 0 0 0 0 0 0 0 0 0 3.5724 -0.4125 0.0000 C 0 0 0 0 0 0 0 0 0 0 0 0 3.5724 -1.2375 0.0000 …	170	-0.000514564
FALSE	C6 H8 O4	144.043	3.619	15636.1	16	0	2		FALSE	2623.13	3754.61	2206.17	2052.57	1148.33	9813.48	8574.99	10339.4	9219.9	4114.64	3696.91	2326.77	3728.98	2189.08	2667.53	5606.86	11807.9	7974.88	4418.49	2910.31	3887.67	4668.85	3618.6	7189.9	5296.68	14181.8	64.1741	14665.1	11113.7	12814.8	2948.54	4560.59	3989.7	3421.51	4356.4	5783.12	12083.2	15636.1	7137.51	15347.8
	CSID	Formula	Molecular Weight	Name	Structure	# References	DeltaMass [Da]
	553171	C6 H8 O4	144.042	Dimethyl fumarate	# ACD/Labs06251410092D 10 9 0 0 0 0 0 0 0 0 1 V2000 2.6565 -4.6070 0.0000 C 0 0 0 0 0 0 0 0 0 0 0 0 3.9908 -4.6070 0.0000 O 0 0 0 0 0 0 0 0 0 0 0 0 4.6549 -3.4583 0.0000 C 0 0 0 0 0 0 0 0 0 0 0 0 5.9832 -3.4583 0.0000 O 0 0 0 0 0 0 0 0 0 0 0 0 3.9908 -2.3035 0.0000 C 0 0 0 0 0 0 0 0 0 0 0 0 2.6565 -2.3035 0.0000 C 0 0 0 0 0 0 0 0 0 0 0 0 1.9924 -1.1547 0.0000 C 0 0 0 0 0 0 0 0 0 0 0 0 2.6565 0.00…	243	-0.000444796
	4573599	C6 H8 O4	144.042	3,5-Dioxohexanoic acid	# ACD/Labs04221415492D 10 9 0 0 0 0 0 0 0 0 1 V2000 3.4535 0.0000 0.0000 O 0 0 0 0 0 0 0 0 0 0 0 0 5.7535 0.0000 0.0000 O 0 0 0 0 0 0 0 0 0 0 0 0 6.9070 -1.9961 0.0000 O 0 0 0 0 0 0 0 0 0 0 0 0 1.1535 0.0000 0.0000 O 0 0 0 0 0 0 0 0 0 0 0 0 3.4535 -1.3330 0.0000 C 0 0 0 0 0 0 0 0 0 0 0 0 4.6070 -1.9961 0.0000 C 0 0 0 0 0 0 0 0 0 0 0 0 2.3000 -1.9961 0.0000 C 0 0 0 0 0 0 0 0 0 0 0 0 5.7535 -1.3330…	230	-0.000444796
	4436352	C6 H8 O4	144.042	Dimethyl maleate	MolHeader ELEMENTL08071411122D Dotmatics Elemental 10 9 0 0 0 0 999 V2000 0.0000 0.0000 0.0000 C 0 0 0 0 0 1.0000 0.0000 0.0000 O 0 0 0 0 0 1.5000 0.8660 0.0000 C 0 0 0 0 0 1.0000 1.7321 0.0000 O 0 0 0 0 0 2.5000 0.8660 0.0000 C 0 0 0 0 0 3.0000 1.7321 0.0000 C 0 0 0 0 0 2.5000 2.5981 0.0000 C 0 0 0 0 0 1.5000 2.5981 0.0000 O 0 0 0 0 0 3.0000 3.4641 0.0000 O 0 0 0 0 0 2.5000 4.3301 0.0000 C 0 0 0…	114	-0.000444796
	1267861	C6 H8 O4	144.042	3-Methylglutaconic acid	# ACD/Labs04111411492D 10 9 0 0 0 0 0 0 0 0 1 V2000 4.6070 -1.9961 0.0000 C 0 0 0 0 0 0 0 0 0 0 0 0 5.7535 0.0000 0.0000 O 0 0 0 0 0 0 0 0 0 0 0 0 5.7535 -1.3330 0.0000 C 0 0 0 0 0 0 0 0 0 0 0 0 6.9070 -1.9961 0.0000 O 0 0 0 0 0 0 0 0 0 0 0 0 3.4535 0.0000 0.0000 C 0 0 0 0 0 0 0 0 0 0 0 0 3.4535 -1.3330 0.0000 C 0 0 0 0 0 0 0 0 0 0 0 0 2.3000 -1.9961 0.0000 C 0 0 0 0 0 0 0 0 0 0 0 0 1.1535 0.0000…	83	-0.000444796
	4508880	C6 H8 O4	144.042	(E)-3-Hexenedioic acid	# ACD/Labs06251410132D 10 9 0 0 0 0 0 0 0 0 1 V2000 0.0000 -6.9171 0.0000 O 0 0 0 0 0 0 0 0 0 0 0 0 1.3318 -6.9171 0.0000 C 0 0 0 0 0 0 0 0 0 0 0 0 1.9936 -8.0713 0.0000 O 0 0 0 0 0 0 0 0 0 0 0 0 1.9936 -5.7629 0.0000 C 0 0 0 0 0 0 0 0 0 0 0 0 1.3318 -4.6087 0.0000 C 0 0 0 0 0 0 0 0 0 0 0 0 1.9936 -3.4626 0.0000 C 0 0 0 0 0 0 0 0 0 0 0 0 1.3318 -2.3084 0.0000 C 0 0 0 0 0 0 0 0 0 0 0 0 1.9936 -1.1…	64	-0.000444796
	85862	C6 H8 O4	144.042	2-methyleneglutaric acid	# ACD/Labs06251410132D 10 9 0 0 0 0 0 0 0 0 1 V2000 0.0000 -5.7535 0.0000 O 0 0 0 0 0 0 0 0 0 0 0 0 1.3261 -5.7535 0.0000 C 0 0 0 0 0 0 0 0 0 0 0 0 1.9961 -6.9070 0.0000 O 0 0 0 0 0 0 0 0 0 0 0 0 1.9961 -4.6069 0.0000 C 0 0 0 0 0 0 0 0 0 0 0 0 1.3261 -3.4535 0.0000 C 0 0 0 0 0 0 0 0 0 0 0 0 1.9961 -2.3000 0.0000 C 0 0 0 0 0 0 0 0 0 0 0 0 3.3223 -2.3000 0.0000 C 0 0 0 0 0 0 0 0 0 0 0 0 1.3261 -1.1…	40	-0.000444796
	4510650	C6 H8 O4	144.042	(2Z)-4-Ethoxy-4-oxo-2-butenoic acid	#5354457 -OEChem-02070710092D 18 17 0 0 0 0 0 0 0999 V2000 3.7321 -1.0000 0.0000 O 0 0 0 0 0 0 0 0 0 0 0 0 4.5981 0.5000 0.0000 O 0 0 0 0 0 0 0 0 0 0 0 0 7.1962 1.0000 0.0000 O 0 0 0 0 0 0 0 0 0 0 0 0 5.4641 1.0000 0.0000 O 0 0 0 0 0 0 0 0 0 0 0 0 2.8660 -0.5000 0.0000 C 0 0 0 0 0 0 0 0 0 0 0 0 2.0000 -1.0000 0.0000 C 0 0 0 0 0 0 0 0 0 0 0 0 4.5981 -0.5000 0.0000 C 0 0 0 0 0 0 0 0 0 0 0 0 5.4641 …	36	-0.000444796
	168429	C6 H8 O4	144.042	(5-Oxotetrahydro-2-furanyl)acetic acid	# ACD/Labs06251410132D 10 10 0 0 0 0 0 0 0 0 1 V2000 4.4668 -5.3303 0.0000 O 0 0 0 0 0 0 0 0 0 0 0 0 4.0564 -4.0670 0.0000 C 0 0 0 0 0 0 0 0 0 0 0 0 4.9412 -3.0756 0.0000 O 0 0 0 0 0 0 0 0 0 0 0 0 2.7504 -3.7899 0.0000 C 0 0 0 0 0 0 0 0 0 0 0 0 2.3400 -2.5212 0.0000 C 0 0 0 0 0 0 0 0 0 0 0 0 3.1236 -1.4498 0.0000 C 0 0 0 0 0 0 0 0 0 0 0 0 2.3400 -0.3731 0.0000 C 0 0 0 0 0 0 0 0 0 0 0 0 1.0767 -0.…	34	-0.000444796
	9052499	C6 H8 O4	144.042	(2E)-2-Hexenedioic acid	# ACD/Labs04111411492D 10 9 0 0 0 0 0 0 0 0 1 V2000 2.3084 -1.3318 0.0000 C 0 0 0 0 0 0 0 0 0 0 0 0 3.4626 -1.9936 0.0000 C 0 0 0 0 0 0 0 0 0 0 0 0 4.6087 -1.3318 0.0000 C 0 0 0 0 0 0 0 0 0 0 0 0 5.7629 -1.9936 0.0000 C 0 0 0 0 0 0 0 0 0 0 0 0 6.9171 0.0000 0.0000 O 0 0 0 0 0 0 0 0 0 0 0 0 6.9171 -1.3318 0.0000 C 0 0 0 0 0 0 0 0 0 0 0 0 8.0713 -1.9936 0.0000 O 0 0 0 0 0 0 0 0 0 0 0 0 1.1542 -3.32…	19	-0.000444796
	2297318	C6 H8 O4	144.042	(2Z)-2,3-Dimethyl-2-butenedioic acid	# ACD/Labs04221415492D 10 9 0 0 0 0 0 0 0 0 1 V2000 1.1517 -3.3257 0.0000 O 0 0 0 0 0 0 0 0 0 0 0 0 2.3220 -3.9825 0.0000 O 0 0 0 0 0 0 0 0 0 0 0 0 0.0000 -1.3321 0.0000 O 0 0 0 0 0 0 0 0 0 0 0 0 4.6255 -4.0010 0.0000 O 0 0 0 0 0 0 0 0 0 0 0 0 2.3035 -1.3321 0.0000 C 0 0 0 0 0 0 0 0 0 0 0 0 3.4552 -1.9936 0.0000 C 0 0 0 0 0 0 0 0 0 0 0 0 1.1517 -1.9936 0.0000 C 0 0 0 0 0 0 0 0 0 0 0 0 3.4552 -3.3…	15	-0.000444796
	4897953	C6 H8 O4	144.042	(E)-2-methyl-2-Pentenedioic acid	#6368126 -OEChem-02070710282D 18 17 0 0 0 0 0 0 0999 V2000 7.7331 -0.2500 0.0000 O 0 0 0 0 0 0 0 0 0 0 0 0 2.5369 -0.2500 0.0000 O 0 0 0 0 0 0 0 0 0 0 0 0 6.8671 1.2500 0.0000 O 0 0 0 0 0 0 0 0 0 0 0 0 3.4030 1.2500 0.0000 O 0 0 0 0 0 0 0 0 0 0 0 0 6.0010 -0.2500 0.0000 C 0 0 0 0 0 0 0 0 0 0 0 0 4.2690 -0.2500 0.0000 C 0 0 0 0 0 0 0 0 0 0 0 0 5.1350 0.2500 0.0000 C 0 0 0 0 0 0 0 0 0 0 0 0 4.2690 …	9	-0.000444796
	8096048	C6 H8 O4	144.042	(2S)-5-Hydroxy-2-(hydroxymethyl)-2,3-dihydro-4H-pyran-4-one	# ACD/Labs04221415492D 10 10 0 0 1 0 0 0 0 0 1 V2000 3.4374 0.0000 0.0000 O 0 0 0 0 0 0 0 0 0 0 0 0 3.4374 -3.9901 0.0000 O 0 0 0 0 0 0 0 0 0 0 0 0 5.7577 -2.6716 0.0000 O 0 0 0 0 0 0 0 0 0 0 0 0 0.0000 -0.6564 0.0000 O 0 0 0 0 0 0 0 0 0 0 0 0 3.4374 -2.6601 0.0000 C 0 0 0 0 0 0 0 0 0 0 0 0 4.5889 -1.9979 0.0000 C 0 0 0 0 0 0 0 0 0 0 0 0 2.2858 -0.6679 0.0000 C 0 0 0 0 0 0 0 0 0 0 0 0 2.2858 -1.9…	9	-0.000444796
	388766	C6 H8 O4	144.042	2-Methyl-3-methylenesuccinic acid	# ACD/Labs04221415492D 10 9 0 0 0 0 0 0 0 0 1 V2000 1.1647 0.0000 0.0000 O 0 0 0 0 0 0 0 0 0 0 0 0 0.0000 -2.0007 0.0000 O 0 0 0 0 0 0 0 0 0 0 0 0 4.6184 -3.3211 0.0000 O 0 0 0 0 0 0 0 0 0 0 0 0 5.7658 -1.3319 0.0000 O 0 0 0 0 0 0 0 0 0 0 0 0 2.3179 -1.9950 0.0000 C 0 0 0 0 0 0 0 0 0 0 0 0 3.4653 -1.3319 0.0000 C 0 0 0 0 0 0 0 0 0 0 0 0 1.1647 -1.3319 0.0000 C 0 0 0 0 0 0 0 0 0 0 0 0 4.6184 -1.99…	9	-0.000444796
	8031205	C6 H8 O4	144.042	(6S)-4-Hydroxy-6-(hydroxymethyl)-2H-pyran-3(6H)-one	# ACD/Labs04221415492D 10 10 0 0 1 0 0 0 0 0 1 V2000 3.4374 0.0000 0.0000 O 0 0 0 0 0 0 0 0 0 0 0 0 3.4374 -3.9901 0.0000 O 0 0 0 0 0 0 0 0 0 0 0 0 5.7577 -2.6716 0.0000 O 0 0 0 0 0 0 0 0 0 0 0 0 0.0000 -0.6564 0.0000 O 0 0 0 0 0 0 0 0 0 0 0 0 3.4374 -2.6601 0.0000 C 0 0 0 0 0 0 0 0 0 0 0 0 4.5889 -1.9979 0.0000 C 0 0 0 0 0 0 0 0 0 0 0 0 2.2858 -0.6679 0.0000 C 0 0 0 0 0 0 0 0 0 0 0 0 2.2858 -1.9…	7	-0.000444796
	8305538	C6 H8 O4	144.042	2-Hydroxy-2-(hydroxymethyl)-2H-pyran-3(6H)-one	# ACD/Labs04221415492D 10 10 0 0 0 0 0 0 0 0 1 V2000 3.4489 -1.9909 0.0000 O 0 0 0 0 0 0 0 0 0 0 0 0 2.9655 -3.8068 0.0000 O 0 0 0 0 0 0 0 0 0 0 0 0 0.0000 -2.6571 0.0000 O 0 0 0 0 0 0 0 0 0 0 0 0 0.2893 -3.8068 0.0000 O 0 0 0 0 0 0 0 0 0 0 0 0 2.2993 -2.6571 0.0000 C 0 0 0 0 0 0 0 0 0 0 0 0 1.1496 -1.9909 0.0000 C 0 0 0 0 0 0 0 0 0 0 0 0 1.6369 -3.8068 0.0000 C 0 0 0 0 0 0 0 0 0 0 0 0 1.1496 -0.…	6	-0.000444796
	4444114	C6 H8 O4	144.042	(3Z)-4,6,6-Trihydroxy-3,5-hexadien-2-one	#5280461 -OEChem-02070710102D 18 17 0 0 0 0 0 0 0999 V2000 5.1350 -0.9050 0.0000 O 0 0 0 0 0 0 0 0 0 0 0 0 6.8671 -0.9050 0.0000 O 0 0 0 0 0 0 0 0 0 0 0 0 2.5369 0.5950 0.0000 O 0 0 0 0 0 0 0 0 0 0 0 0 3.4030 -0.9050 0.0000 O 0 0 0 0 0 0 0 0 0 0 0 0 5.1350 0.0950 0.0000 C 0 0 0 0 0 0 0 0 0 0 0 0 6.0010 0.5950 0.0000 C 0 0 0 0 0 0 0 0 0 0 0 0 6.8671 0.0950 0.0000 C 0 0 0 0 0 0 0 0 0 0 0 0 4.2690 0…	3	-0.000444796
FALSE		144.043	0.815	1023.27	16	0	0		FALSE	432.472	393.055	425.222	357.822	341.986	211.151	283.327	321.047	300.978	138.342	274.166	327.662	392.658	288.559	311.746	228.456	458.73	457.841	409.856	253.933	428.328	452.511	413.027	426.428	374.003	499.971	85.753	410.44	451.678	392.294	491.168	319.394	358.638	390.243	318.813	164.818	441.456	452.116	429.67	453.081
	CSID	Formula	Molecular Weight	Name	Structure	# References	DeltaMass [Da]
	553171	C6 H8 O4	144.042	Dimethyl fumarate	# ACD/Labs06251410092D 10 9 0 0 0 0 0 0 0 0 1 V2000 2.6565 -4.6070 0.0000 C 0 0 0 0 0 0 0 0 0 0 0 0 3.9908 -4.6070 0.0000 O 0 0 0 0 0 0 0 0 0 0 0 0 4.6549 -3.4583 0.0000 C 0 0 0 0 0 0 0 0 0 0 0 0 5.9832 -3.4583 0.0000 O 0 0 0 0 0 0 0 0 0 0 0 0 3.9908 -2.3035 0.0000 C 0 0 0 0 0 0 0 0 0 0 0 0 2.6565 -2.3035 0.0000 C 0 0 0 0 0 0 0 0 0 0 0 0 1.9924 -1.1547 0.0000 C 0 0 0 0 0 0 0 0 0 0 0 0 2.6565 0.00…	243	-0.000652835
	4573599	C6 H8 O4	144.042	3,5-Dioxohexanoic acid	# ACD/Labs04221415492D 10 9 0 0 0 0 0 0 0 0 1 V2000 3.4535 0.0000 0.0000 O 0 0 0 0 0 0 0 0 0 0 0 0 5.7535 0.0000 0.0000 O 0 0 0 0 0 0 0 0 0 0 0 0 6.9070 -1.9961 0.0000 O 0 0 0 0 0 0 0 0 0 0 0 0 1.1535 0.0000 0.0000 O 0 0 0 0 0 0 0 0 0 0 0 0 3.4535 -1.3330 0.0000 C 0 0 0 0 0 0 0 0 0 0 0 0 4.6070 -1.9961 0.0000 C 0 0 0 0 0 0 0 0 0 0 0 0 2.3000 -1.9961 0.0000 C 0 0 0 0 0 0 0 0 0 0 0 0 5.7535 -1.3330…	230	-0.000652835
	4436352	C6 H8 O4	144.042	Dimethyl maleate	MolHeader ELEMENTL08071411122D Dotmatics Elemental 10 9 0 0 0 0 999 V2000 0.0000 0.0000 0.0000 C 0 0 0 0 0 1.0000 0.0000 0.0000 O 0 0 0 0 0 1.5000 0.8660 0.0000 C 0 0 0 0 0 1.0000 1.7321 0.0000 O 0 0 0 0 0 2.5000 0.8660 0.0000 C 0 0 0 0 0 3.0000 1.7321 0.0000 C 0 0 0 0 0 2.5000 2.5981 0.0000 C 0 0 0 0 0 1.5000 2.5981 0.0000 O 0 0 0 0 0 3.0000 3.4641 0.0000 O 0 0 0 0 0 2.5000 4.3301 0.0000 C 0 0 0…	114	-0.000652835
	1267861	C6 H8 O4	144.042	3-Methylglutaconic acid	# ACD/Labs04111411492D 10 9 0 0 0 0 0 0 0 0 1 V2000 4.6070 -1.9961 0.0000 C 0 0 0 0 0 0 0 0 0 0 0 0 5.7535 0.0000 0.0000 O 0 0 0 0 0 0 0 0 0 0 0 0 5.7535 -1.3330 0.0000 C 0 0 0 0 0 0 0 0 0 0 0 0 6.9070 -1.9961 0.0000 O 0 0 0 0 0 0 0 0 0 0 0 0 3.4535 0.0000 0.0000 C 0 0 0 0 0 0 0 0 0 0 0 0 3.4535 -1.3330 0.0000 C 0 0 0 0 0 0 0 0 0 0 0 0 2.3000 -1.9961 0.0000 C 0 0 0 0 0 0 0 0 0 0 0 0 1.1535 0.0000…	83	-0.000652835
	4508880	C6 H8 O4	144.042	(E)-3-Hexenedioic acid	# ACD/Labs06251410132D 10 9 0 0 0 0 0 0 0 0 1 V2000 0.0000 -6.9171 0.0000 O 0 0 0 0 0 0 0 0 0 0 0 0 1.3318 -6.9171 0.0000 C 0 0 0 0 0 0 0 0 0 0 0 0 1.9936 -8.0713 0.0000 O 0 0 0 0 0 0 0 0 0 0 0 0 1.9936 -5.7629 0.0000 C 0 0 0 0 0 0 0 0 0 0 0 0 1.3318 -4.6087 0.0000 C 0 0 0 0 0 0 0 0 0 0 0 0 1.9936 -3.4626 0.0000 C 0 0 0 0 0 0 0 0 0 0 0 0 1.3318 -2.3084 0.0000 C 0 0 0 0 0 0 0 0 0 0 0 0 1.9936 -1.1…	64	-0.000652835
	85862	C6 H8 O4	144.042	2-methyleneglutaric acid	# ACD/Labs06251410132D 10 9 0 0 0 0 0 0 0 0 1 V2000 0.0000 -5.7535 0.0000 O 0 0 0 0 0 0 0 0 0 0 0 0 1.3261 -5.7535 0.0000 C 0 0 0 0 0 0 0 0 0 0 0 0 1.9961 -6.9070 0.0000 O 0 0 0 0 0 0 0 0 0 0 0 0 1.9961 -4.6069 0.0000 C 0 0 0 0 0 0 0 0 0 0 0 0 1.3261 -3.4535 0.0000 C 0 0 0 0 0 0 0 0 0 0 0 0 1.9961 -2.3000 0.0000 C 0 0 0 0 0 0 0 0 0 0 0 0 3.3223 -2.3000 0.0000 C 0 0 0 0 0 0 0 0 0 0 0 0 1.3261 -1.1…	40	-0.000652835
	4510650	C6 H8 O4	144.042	(2Z)-4-Ethoxy-4-oxo-2-butenoic acid	#5354457 -OEChem-02070710092D 18 17 0 0 0 0 0 0 0999 V2000 3.7321 -1.0000 0.0000 O 0 0 0 0 0 0 0 0 0 0 0 0 4.5981 0.5000 0.0000 O 0 0 0 0 0 0 0 0 0 0 0 0 7.1962 1.0000 0.0000 O 0 0 0 0 0 0 0 0 0 0 0 0 5.4641 1.0000 0.0000 O 0 0 0 0 0 0 0 0 0 0 0 0 2.8660 -0.5000 0.0000 C 0 0 0 0 0 0 0 0 0 0 0 0 2.0000 -1.0000 0.0000 C 0 0 0 0 0 0 0 0 0 0 0 0 4.5981 -0.5000 0.0000 C 0 0 0 0 0 0 0 0 0 0 0 0 5.4641 …	36	-0.000652835
	168429	C6 H8 O4	144.042	(5-Oxotetrahydro-2-furanyl)acetic acid	# ACD/Labs06251410132D 10 10 0 0 0 0 0 0 0 0 1 V2000 4.4668 -5.3303 0.0000 O 0 0 0 0 0 0 0 0 0 0 0 0 4.0564 -4.0670 0.0000 C 0 0 0 0 0 0 0 0 0 0 0 0 4.9412 -3.0756 0.0000 O 0 0 0 0 0 0 0 0 0 0 0 0 2.7504 -3.7899 0.0000 C 0 0 0 0 0 0 0 0 0 0 0 0 2.3400 -2.5212 0.0000 C 0 0 0 0 0 0 0 0 0 0 0 0 3.1236 -1.4498 0.0000 C 0 0 0 0 0 0 0 0 0 0 0 0 2.3400 -0.3731 0.0000 C 0 0 0 0 0 0 0 0 0 0 0 0 1.0767 -0.…	34	-0.000652835
	9052499	C6 H8 O4	144.042	(2E)-2-Hexenedioic acid	# ACD/Labs04111411492D 10 9 0 0 0 0 0 0 0 0 1 V2000 2.3084 -1.3318 0.0000 C 0 0 0 0 0 0 0 0 0 0 0 0 3.4626 -1.9936 0.0000 C 0 0 0 0 0 0 0 0 0 0 0 0 4.6087 -1.3318 0.0000 C 0 0 0 0 0 0 0 0 0 0 0 0 5.7629 -1.9936 0.0000 C 0 0 0 0 0 0 0 0 0 0 0 0 6.9171 0.0000 0.0000 O 0 0 0 0 0 0 0 0 0 0 0 0 6.9171 -1.3318 0.0000 C 0 0 0 0 0 0 0 0 0 0 0 0 8.0713 -1.9936 0.0000 O 0 0 0 0 0 0 0 0 0 0 0 0 1.1542 -3.32…	19	-0.000652835
	2297318	C6 H8 O4	144.042	(2Z)-2,3-Dimethyl-2-butenedioic acid	# ACD/Labs04221415492D 10 9 0 0 0 0 0 0 0 0 1 V2000 1.1517 -3.3257 0.0000 O 0 0 0 0 0 0 0 0 0 0 0 0 2.3220 -3.9825 0.0000 O 0 0 0 0 0 0 0 0 0 0 0 0 0.0000 -1.3321 0.0000 O 0 0 0 0 0 0 0 0 0 0 0 0 4.6255 -4.0010 0.0000 O 0 0 0 0 0 0 0 0 0 0 0 0 2.3035 -1.3321 0.0000 C 0 0 0 0 0 0 0 0 0 0 0 0 3.4552 -1.9936 0.0000 C 0 0 0 0 0 0 0 0 0 0 0 0 1.1517 -1.9936 0.0000 C 0 0 0 0 0 0 0 0 0 0 0 0 3.4552 -3.3…	15	-0.000652835
	4897953	C6 H8 O4	144.042	(E)-2-methyl-2-Pentenedioic acid	#6368126 -OEChem-02070710282D 18 17 0 0 0 0 0 0 0999 V2000 7.7331 -0.2500 0.0000 O 0 0 0 0 0 0 0 0 0 0 0 0 2.5369 -0.2500 0.0000 O 0 0 0 0 0 0 0 0 0 0 0 0 6.8671 1.2500 0.0000 O 0 0 0 0 0 0 0 0 0 0 0 0 3.4030 1.2500 0.0000 O 0 0 0 0 0 0 0 0 0 0 0 0 6.0010 -0.2500 0.0000 C 0 0 0 0 0 0 0 0 0 0 0 0 4.2690 -0.2500 0.0000 C 0 0 0 0 0 0 0 0 0 0 0 0 5.1350 0.2500 0.0000 C 0 0 0 0 0 0 0 0 0 0 0 0 4.2690 …	9	-0.000652835
	8096048	C6 H8 O4	144.042	(2S)-5-Hydroxy-2-(hydroxymethyl)-2,3-dihydro-4H-pyran-4-one	# ACD/Labs04221415492D 10 10 0 0 1 0 0 0 0 0 1 V2000 3.4374 0.0000 0.0000 O 0 0 0 0 0 0 0 0 0 0 0 0 3.4374 -3.9901 0.0000 O 0 0 0 0 0 0 0 0 0 0 0 0 5.7577 -2.6716 0.0000 O 0 0 0 0 0 0 0 0 0 0 0 0 0.0000 -0.6564 0.0000 O 0 0 0 0 0 0 0 0 0 0 0 0 3.4374 -2.6601 0.0000 C 0 0 0 0 0 0 0 0 0 0 0 0 4.5889 -1.9979 0.0000 C 0 0 0 0 0 0 0 0 0 0 0 0 2.2858 -0.6679 0.0000 C 0 0 0 0 0 0 0 0 0 0 0 0 2.2858 -1.9…	9	-0.000652835
	388766	C6 H8 O4	144.042	2-Methyl-3-methylenesuccinic acid	# ACD/Labs04221415492D 10 9 0 0 0 0 0 0 0 0 1 V2000 1.1647 0.0000 0.0000 O 0 0 0 0 0 0 0 0 0 0 0 0 0.0000 -2.0007 0.0000 O 0 0 0 0 0 0 0 0 0 0 0 0 4.6184 -3.3211 0.0000 O 0 0 0 0 0 0 0 0 0 0 0 0 5.7658 -1.3319 0.0000 O 0 0 0 0 0 0 0 0 0 0 0 0 2.3179 -1.9950 0.0000 C 0 0 0 0 0 0 0 0 0 0 0 0 3.4653 -1.3319 0.0000 C 0 0 0 0 0 0 0 0 0 0 0 0 1.1647 -1.3319 0.0000 C 0 0 0 0 0 0 0 0 0 0 0 0 4.6184 -1.99…	9	-0.000652835
	8031205	C6 H8 O4	144.042	(6S)-4-Hydroxy-6-(hydroxymethyl)-2H-pyran-3(6H)-one	# ACD/Labs04221415492D 10 10 0 0 1 0 0 0 0 0 1 V2000 3.4374 0.0000 0.0000 O 0 0 0 0 0 0 0 0 0 0 0 0 3.4374 -3.9901 0.0000 O 0 0 0 0 0 0 0 0 0 0 0 0 5.7577 -2.6716 0.0000 O 0 0 0 0 0 0 0 0 0 0 0 0 0.0000 -0.6564 0.0000 O 0 0 0 0 0 0 0 0 0 0 0 0 3.4374 -2.6601 0.0000 C 0 0 0 0 0 0 0 0 0 0 0 0 4.5889 -1.9979 0.0000 C 0 0 0 0 0 0 0 0 0 0 0 0 2.2858 -0.6679 0.0000 C 0 0 0 0 0 0 0 0 0 0 0 0 2.2858 -1.9…	7	-0.000652835
	8305538	C6 H8 O4	144.042	2-Hydroxy-2-(hydroxymethyl)-2H-pyran-3(6H)-one	# ACD/Labs04221415492D 10 10 0 0 0 0 0 0 0 0 1 V2000 3.4489 -1.9909 0.0000 O 0 0 0 0 0 0 0 0 0 0 0 0 2.9655 -3.8068 0.0000 O 0 0 0 0 0 0 0 0 0 0 0 0 0.0000 -2.6571 0.0000 O 0 0 0 0 0 0 0 0 0 0 0 0 0.2893 -3.8068 0.0000 O 0 0 0 0 0 0 0 0 0 0 0 0 2.2993 -2.6571 0.0000 C 0 0 0 0 0 0 0 0 0 0 0 0 1.1496 -1.9909 0.0000 C 0 0 0 0 0 0 0 0 0 0 0 0 1.6369 -3.8068 0.0000 C 0 0 0 0 0 0 0 0 0 0 0 0 1.1496 -0.…	6	-0.000652835
	4444114	C6 H8 O4	144.042	(3Z)-4,6,6-Trihydroxy-3,5-hexadien-2-one	#5280461 -OEChem-02070710102D 18 17 0 0 0 0 0 0 0999 V2000 5.1350 -0.9050 0.0000 O 0 0 0 0 0 0 0 0 0 0 0 0 6.8671 -0.9050 0.0000 O 0 0 0 0 0 0 0 0 0 0 0 0 2.5369 0.5950 0.0000 O 0 0 0 0 0 0 0 0 0 0 0 0 3.4030 -0.9050 0.0000 O 0 0 0 0 0 0 0 0 0 0 0 0 5.1350 0.0950 0.0000 C 0 0 0 0 0 0 0 0 0 0 0 0 6.0010 0.5950 0.0000 C 0 0 0 0 0 0 0 0 0 0 0 0 6.8671 0.0950 0.0000 C 0 0 0 0 0 0 0 0 0 0 0 0 4.2690 0…	3	-0.000652835
FALSE	C9 H7 N O	145.053	4.475	1697.93	6	0	0		FALSE	368.861	828.838	606.457	738.307	712.422	489.595	451.663	287.892	1200.38	236.542	1082.33	705.892	713.532	623.872	479.409	509.23	1050.38	682.454	251.65	376.887	663.183	1024.95	955.762	855.577	1259.04	183.07	73.4709	367.196	1219.1	544.58	864.904	1020.01	678.473	703.749	932.682	414.983	1312.73	641.565	647.256	445.428
	CSID	Formula	Molecular Weight	Name	Structure	# References	DeltaMass [Da]
	1847	C9 H7 N O	145.053	8-Hydroxyquinoline	# ACD/Labs02211713402D 11 12 0 0 0 0 0 0 0 0 1 V2000 1.1525 -3.9876 0.0000 O 0 0 0 0 0 0 0 0 0 0 0 0 1.1525 -2.6600 0.0000 C 0 0 0 0 0 0 0 0 0 0 0 0 2.3050 -1.9915 0.0000 C 0 0 0 0 0 0 0 0 0 0 0 0 2.3050 -0.6638 0.0000 C 0 0 0 0 0 0 0 0 0 0 0 0 3.4575 0.0000 0.0000 C 0 0 0 0 0 0 0 0 0 0 0 0 4.6100 -0.6638 0.0000 C 0 0 0 0 0 0 0 0 0 0 0 0 4.6100 -1.9915 0.0000 C 0 0 0 0 0 0 0 0 0 0 0 0 3.4575 -2.6…	1349	-0.000392104
	62357	C9 H7 N O	145.053	4-quinolone	# ACD/Labs06251410132D 11 12 0 0 0 0 0 0 0 0 1 V2000 1.1518 0.0000 0.0000 O 0 0 0 0 0 0 0 0 0 0 0 0 1.1518 -1.3315 0.0000 C 0 0 0 0 0 0 0 0 0 0 0 0 0.0000 -1.9950 0.0000 C 0 0 0 0 0 0 0 0 0 0 0 0 0.0000 -3.3265 0.0000 C 0 0 0 0 0 0 0 0 0 0 0 0 1.1518 -3.9899 0.0000 N 0 0 0 0 0 0 0 0 0 0 0 0 2.3037 -3.3265 0.0000 C 0 0 0 0 0 0 0 0 0 0 0 0 3.4555 -3.9899 0.0000 C 0 0 0 0 0 0 0 0 0 0 0 0 4.6073 -3.3…	485	-0.000392104
	5816	C9 H7 N O	145.053	quinolone	# ACD/Labs02211713242D 11 12 0 0 0 0 0 0 0 0 1 V2000 5.7697 -0.0288 0.0000 O 0 0 0 0 0 0 0 0 0 0 0 0 4.6100 -0.6808 0.0000 C 0 0 0 0 0 0 0 0 0 0 0 0 3.4561 0.0000 0.0000 N 0 0 0 0 0 0 0 0 0 0 0 0 2.2964 -0.6635 0.0000 C 0 0 0 0 0 0 0 0 0 0 0 0 2.2964 -2.0021 0.0000 C 0 0 0 0 0 0 0 0 0 0 0 0 1.1539 -2.6599 0.0000 C 0 0 0 0 0 0 0 0 0 0 0 0 0.0000 -2.0021 0.0000 C 0 0 0 0 0 0 0 0 0 0 0 0 0.0000 -0.6…	472	-0.000392104
	9838	C9 H7 N O	145.053	3-Formylindole	# ACD/Labs06251410132D 11 12 0 0 0 0 0 0 0 0 1 V2000 3.0896 0.0000 0.0000 O 0 0 0 0 0 0 0 0 0 0 0 0 3.9796 -0.9879 0.0000 C 0 0 0 0 0 0 0 0 0 0 0 0 3.5695 -2.2554 0.0000 C 0 0 0 0 0 0 0 0 0 0 0 0 4.3524 -3.3319 0.0000 C 0 0 0 0 0 0 0 0 0 0 0 0 3.5695 -4.4037 0.0000 N 0 0 0 0 0 0 0 0 0 0 0 0 2.3067 -3.9936 0.0000 C 0 0 0 0 0 0 0 0 0 0 0 0 2.3067 -2.6655 0.0000 C 0 0 0 0 0 0 0 0 0 0 0 0 1.1510 -1.9…	367	-0.000392104
	9864	C9 H7 N O	145.053	Isoquinolone	# ACD/Labs02211713402D 11 12 0 0 0 0 0 0 0 0 1 V2000 3.4575 -3.9876 0.0000 O 0 0 0 0 0 0 0 0 0 0 0 0 3.4575 -2.6600 0.0000 C 0 0 0 0 0 0 0 0 0 0 0 0 2.3050 -1.9915 0.0000 C 0 0 0 0 0 0 0 0 0 0 0 0 2.3050 -0.6638 0.0000 C 0 0 0 0 0 0 0 0 0 0 0 0 1.1525 0.0000 0.0000 C 0 0 0 0 0 0 0 0 0 0 0 0 0.0000 -0.6638 0.0000 C 0 0 0 0 0 0 0 0 0 0 0 0 0.0000 -1.9915 0.0000 C 0 0 0 0 0 0 0 0 0 0 0 0 1.1525 -2.6…	265	-0.000392104
	133042	C9 H7 N O	145.053	3-Methylene-1,3-dihydro-2H-indol-2-one	# ACD/Labs04221415492D 11 12 0 0 0 0 0 0 0 0 1 V2000 5.6631 -2.3445 0.0000 O 0 0 0 0 0 0 0 0 0 0 0 0 3.5734 -3.4205 0.0000 N 0 0 0 0 0 0 0 0 0 0 0 0 2.3105 -1.6763 0.0000 C 0 0 0 0 0 0 0 0 0 0 0 0 2.3105 -3.0071 0.0000 C 0 0 0 0 0 0 0 0 0 0 0 0 3.5734 -1.2629 0.0000 C 0 0 0 0 0 0 0 0 0 0 0 0 4.3606 -2.3445 0.0000 C 0 0 0 0 0 0 0 0 0 0 0 0 1.1553 -1.0080 0.0000 C 0 0 0 0 0 0 0 0 0 0 0 0 1.1553 -3.…	39	-0.000392104
FALSE	C9 H7 N O	145.053	3.661	3431.97	6	0	0		FALSE	1095.61	879.776	952.999	1240.5	1102.44	562.95	498.209	504.773	615.433	279.222	1271.43	1022.42	1332.87	1021.67	825.641	460.684	722.171	759.581	282.6	347.307	582.079	1462.45	795.304	599.417	1049.17	523.39	68.5974	287.777	888.897	252.717	729.545	1511.46	1221.53	1356.49	1573.72	226.39	450.659	485.448	621.641	470.963
	CSID	Formula	Molecular Weight	Name	Structure	# References	DeltaMass [Da]
	1847	C9 H7 N O	145.053	8-Hydroxyquinoline	# ACD/Labs02211713402D 11 12 0 0 0 0 0 0 0 0 1 V2000 1.1525 -3.9876 0.0000 O 0 0 0 0 0 0 0 0 0 0 0 0 1.1525 -2.6600 0.0000 C 0 0 0 0 0 0 0 0 0 0 0 0 2.3050 -1.9915 0.0000 C 0 0 0 0 0 0 0 0 0 0 0 0 2.3050 -0.6638 0.0000 C 0 0 0 0 0 0 0 0 0 0 0 0 3.4575 0.0000 0.0000 C 0 0 0 0 0 0 0 0 0 0 0 0 4.6100 -0.6638 0.0000 C 0 0 0 0 0 0 0 0 0 0 0 0 4.6100 -1.9915 0.0000 C 0 0 0 0 0 0 0 0 0 0 0 0 3.4575 -2.6…	1349	-0.000436211
	62357	C9 H7 N O	145.053	4-quinolone	# ACD/Labs06251410132D 11 12 0 0 0 0 0 0 0 0 1 V2000 1.1518 0.0000 0.0000 O 0 0 0 0 0 0 0 0 0 0 0 0 1.1518 -1.3315 0.0000 C 0 0 0 0 0 0 0 0 0 0 0 0 0.0000 -1.9950 0.0000 C 0 0 0 0 0 0 0 0 0 0 0 0 0.0000 -3.3265 0.0000 C 0 0 0 0 0 0 0 0 0 0 0 0 1.1518 -3.9899 0.0000 N 0 0 0 0 0 0 0 0 0 0 0 0 2.3037 -3.3265 0.0000 C 0 0 0 0 0 0 0 0 0 0 0 0 3.4555 -3.9899 0.0000 C 0 0 0 0 0 0 0 0 0 0 0 0 4.6073 -3.3…	485	-0.000436211
	5816	C9 H7 N O	145.053	quinolone	# ACD/Labs02211713242D 11 12 0 0 0 0 0 0 0 0 1 V2000 5.7697 -0.0288 0.0000 O 0 0 0 0 0 0 0 0 0 0 0 0 4.6100 -0.6808 0.0000 C 0 0 0 0 0 0 0 0 0 0 0 0 3.4561 0.0000 0.0000 N 0 0 0 0 0 0 0 0 0 0 0 0 2.2964 -0.6635 0.0000 C 0 0 0 0 0 0 0 0 0 0 0 0 2.2964 -2.0021 0.0000 C 0 0 0 0 0 0 0 0 0 0 0 0 1.1539 -2.6599 0.0000 C 0 0 0 0 0 0 0 0 0 0 0 0 0.0000 -2.0021 0.0000 C 0 0 0 0 0 0 0 0 0 0 0 0 0.0000 -0.6…	472	-0.000436211
	9838	C9 H7 N O	145.053	3-Formylindole	# ACD/Labs06251410132D 11 12 0 0 0 0 0 0 0 0 1 V2000 3.0896 0.0000 0.0000 O 0 0 0 0 0 0 0 0 0 0 0 0 3.9796 -0.9879 0.0000 C 0 0 0 0 0 0 0 0 0 0 0 0 3.5695 -2.2554 0.0000 C 0 0 0 0 0 0 0 0 0 0 0 0 4.3524 -3.3319 0.0000 C 0 0 0 0 0 0 0 0 0 0 0 0 3.5695 -4.4037 0.0000 N 0 0 0 0 0 0 0 0 0 0 0 0 2.3067 -3.9936 0.0000 C 0 0 0 0 0 0 0 0 0 0 0 0 2.3067 -2.6655 0.0000 C 0 0 0 0 0 0 0 0 0 0 0 0 1.1510 -1.9…	367	-0.000436211
	9864	C9 H7 N O	145.053	Isoquinolone	# ACD/Labs02211713402D 11 12 0 0 0 0 0 0 0 0 1 V2000 3.4575 -3.9876 0.0000 O 0 0 0 0 0 0 0 0 0 0 0 0 3.4575 -2.6600 0.0000 C 0 0 0 0 0 0 0 0 0 0 0 0 2.3050 -1.9915 0.0000 C 0 0 0 0 0 0 0 0 0 0 0 0 2.3050 -0.6638 0.0000 C 0 0 0 0 0 0 0 0 0 0 0 0 1.1525 0.0000 0.0000 C 0 0 0 0 0 0 0 0 0 0 0 0 0.0000 -0.6638 0.0000 C 0 0 0 0 0 0 0 0 0 0 0 0 0.0000 -1.9915 0.0000 C 0 0 0 0 0 0 0 0 0 0 0 0 1.1525 -2.6…	265	-0.000436211
	133042	C9 H7 N O	145.053	3-Methylene-1,3-dihydro-2H-indol-2-one	# ACD/Labs04221415492D 11 12 0 0 0 0 0 0 0 0 1 V2000 5.6631 -2.3445 0.0000 O 0 0 0 0 0 0 0 0 0 0 0 0 3.5734 -3.4205 0.0000 N 0 0 0 0 0 0 0 0 0 0 0 0 2.3105 -1.6763 0.0000 C 0 0 0 0 0 0 0 0 0 0 0 0 2.3105 -3.0071 0.0000 C 0 0 0 0 0 0 0 0 0 0 0 0 3.5734 -1.2629 0.0000 C 0 0 0 0 0 0 0 0 0 0 0 0 4.3606 -2.3445 0.0000 C 0 0 0 0 0 0 0 0 0 0 0 0 1.1553 -1.0080 0.0000 C 0 0 0 0 0 0 0 0 0 0 0 0 1.1553 -3.…	39	-0.000436211
FALSE	C9 H7 N O	145.053	3.991	6054.24	6	0	0		FALSE	3189.7	3690.14	4367.03	4950.59	2825.64	900.962	555.067	229.76	1067.47	1787.5	6054.24	4064.02	4336.44	5421.58	4774.13	1843.91	540.221	458.646	1221.97	684.188	3524.32	3751.98	3617.7	2552.36	4147.06	461.569	179.505	492.798	479.589	546.099	3134.32	3967.52	4260.35	4269.69	5627.57	1130.64	703.387	775.042	1125.39	143.027
	CSID	Formula	Molecular Weight	Name	Structure	# References	DeltaMass [Da]
	1847	C9 H7 N O	145.053	8-Hydroxyquinoline	# ACD/Labs02211713402D 11 12 0 0 0 0 0 0 0 0 1 V2000 1.1525 -3.9876 0.0000 O 0 0 0 0 0 0 0 0 0 0 0 0 1.1525 -2.6600 0.0000 C 0 0 0 0 0 0 0 0 0 0 0 0 2.3050 -1.9915 0.0000 C 0 0 0 0 0 0 0 0 0 0 0 0 2.3050 -0.6638 0.0000 C 0 0 0 0 0 0 0 0 0 0 0 0 3.4575 0.0000 0.0000 C 0 0 0 0 0 0 0 0 0 0 0 0 4.6100 -0.6638 0.0000 C 0 0 0 0 0 0 0 0 0 0 0 0 4.6100 -1.9915 0.0000 C 0 0 0 0 0 0 0 0 0 0 0 0 3.4575 -2.6…	1349	-0.000457551
	62357	C9 H7 N O	145.053	4-quinolone	# ACD/Labs06251410132D 11 12 0 0 0 0 0 0 0 0 1 V2000 1.1518 0.0000 0.0000 O 0 0 0 0 0 0 0 0 0 0 0 0 1.1518 -1.3315 0.0000 C 0 0 0 0 0 0 0 0 0 0 0 0 0.0000 -1.9950 0.0000 C 0 0 0 0 0 0 0 0 0 0 0 0 0.0000 -3.3265 0.0000 C 0 0 0 0 0 0 0 0 0 0 0 0 1.1518 -3.9899 0.0000 N 0 0 0 0 0 0 0 0 0 0 0 0 2.3037 -3.3265 0.0000 C 0 0 0 0 0 0 0 0 0 0 0 0 3.4555 -3.9899 0.0000 C 0 0 0 0 0 0 0 0 0 0 0 0 4.6073 -3.3…	485	-0.000457551
	5816	C9 H7 N O	145.053	quinolone	# ACD/Labs02211713242D 11 12 0 0 0 0 0 0 0 0 1 V2000 5.7697 -0.0288 0.0000 O 0 0 0 0 0 0 0 0 0 0 0 0 4.6100 -0.6808 0.0000 C 0 0 0 0 0 0 0 0 0 0 0 0 3.4561 0.0000 0.0000 N 0 0 0 0 0 0 0 0 0 0 0 0 2.2964 -0.6635 0.0000 C 0 0 0 0 0 0 0 0 0 0 0 0 2.2964 -2.0021 0.0000 C 0 0 0 0 0 0 0 0 0 0 0 0 1.1539 -2.6599 0.0000 C 0 0 0 0 0 0 0 0 0 0 0 0 0.0000 -2.0021 0.0000 C 0 0 0 0 0 0 0 0 0 0 0 0 0.0000 -0.6…	472	-0.000457551
	9838	C9 H7 N O	145.053	3-Formylindole	# ACD/Labs06251410132D 11 12 0 0 0 0 0 0 0 0 1 V2000 3.0896 0.0000 0.0000 O 0 0 0 0 0 0 0 0 0 0 0 0 3.9796 -0.9879 0.0000 C 0 0 0 0 0 0 0 0 0 0 0 0 3.5695 -2.2554 0.0000 C 0 0 0 0 0 0 0 0 0 0 0 0 4.3524 -3.3319 0.0000 C 0 0 0 0 0 0 0 0 0 0 0 0 3.5695 -4.4037 0.0000 N 0 0 0 0 0 0 0 0 0 0 0 0 2.3067 -3.9936 0.0000 C 0 0 0 0 0 0 0 0 0 0 0 0 2.3067 -2.6655 0.0000 C 0 0 0 0 0 0 0 0 0 0 0 0 1.1510 -1.9…	367	-0.000457551
	9864	C9 H7 N O	145.053	Isoquinolone	# ACD/Labs02211713402D 11 12 0 0 0 0 0 0 0 0 1 V2000 3.4575 -3.9876 0.0000 O 0 0 0 0 0 0 0 0 0 0 0 0 3.4575 -2.6600 0.0000 C 0 0 0 0 0 0 0 0 0 0 0 0 2.3050 -1.9915 0.0000 C 0 0 0 0 0 0 0 0 0 0 0 0 2.3050 -0.6638 0.0000 C 0 0 0 0 0 0 0 0 0 0 0 0 1.1525 0.0000 0.0000 C 0 0 0 0 0 0 0 0 0 0 0 0 0.0000 -0.6638 0.0000 C 0 0 0 0 0 0 0 0 0 0 0 0 0.0000 -1.9915 0.0000 C 0 0 0 0 0 0 0 0 0 0 0 0 1.1525 -2.6…	265	-0.000457551
	133042	C9 H7 N O	145.053	3-Methylene-1,3-dihydro-2H-indol-2-one	# ACD/Labs04221415492D 11 12 0 0 0 0 0 0 0 0 1 V2000 5.6631 -2.3445 0.0000 O 0 0 0 0 0 0 0 0 0 0 0 0 3.5734 -3.4205 0.0000 N 0 0 0 0 0 0 0 0 0 0 0 0 2.3105 -1.6763 0.0000 C 0 0 0 0 0 0 0 0 0 0 0 0 2.3105 -3.0071 0.0000 C 0 0 0 0 0 0 0 0 0 0 0 0 3.5734 -1.2629 0.0000 C 0 0 0 0 0 0 0 0 0 0 0 0 4.3606 -2.3445 0.0000 C 0 0 0 0 0 0 0 0 0 0 0 0 1.1553 -1.0080 0.0000 C 0 0 0 0 0 0 0 0 0 0 0 0 1.1553 -3.…	39	-0.000457551
FALSE		145.074	2.899	6686.72	13	0	0		FALSE	2973.45	326.532	2107.86	4036.55	2510.24	846.171	383.787	2292.94	345.279	329.403	824.33	1089.9	1877.41	2481.67	1553.7	612.67	347.451	334.41	328.214	653.547	442.023	841.795	1153.46	1197.65	802.471	542.483	327.821	332.705	328.204	328.021	1055.19	4213.01	1521.14	2784.4	2971.15	625.878	329.84	1062.3	1229.25	370.567
	CSID	Formula	Molecular Weight	Name	Structure	# References	DeltaMass [Da]
	388152	C6 H11 N O3	145.074	4-Morpholinylacetic acid	# ACD/Labs06251410132D 10 10 0 0 0 0 0 0 0 0 1 V2000 4.6539 -4.6073 0.0000 O 0 0 0 0 0 0 0 0 0 0 0 0 3.9884 -3.4578 0.0000 C 0 0 0 0 0 0 0 0 0 0 0 0 4.6539 -2.3037 0.0000 O 0 0 0 0 0 0 0 0 0 0 0 0 2.6574 -3.4578 0.0000 C 0 0 0 0 0 0 0 0 0 0 0 0 1.9965 -2.3037 0.0000 N 0 0 0 0 0 0 0 0 0 0 0 0 2.6574 -1.1542 0.0000 C 0 0 0 0 0 0 0 0 0 0 0 0 1.9965 0.0000 0.0000 C 0 0 0 0 0 0 0 0 0 0 0 0 0.6655 0.00…	182	-0.000364714
	9030891	C6 H11 N O3	145.074	Isobutyrylglycine	# ACD/Labs06251410062D 10 9 0 0 0 0 0 0 0 0 1 V2000 0.0000 -1.1490 0.0000 C 0 0 0 0 0 0 0 0 0 0 0 0 1.3285 -1.1490 0.0000 C 0 0 0 0 0 0 0 0 0 0 0 0 1.9927 -2.3039 0.0000 C 0 0 0 0 0 0 0 0 0 0 0 0 1.3285 -3.4529 0.0000 O 0 0 0 0 0 0 0 0 0 0 0 0 3.3272 -2.3039 0.0000 N 0 0 0 0 0 0 0 0 0 0 0 0 3.9915 -1.1490 0.0000 C 0 0 0 0 0 0 0 0 0 0 0 0 5.3200 -1.1490 0.0000 C 0 0 0 0 0 0 0 0 0 0 0 0 5.9842 -2.3…	88	-0.000364714
	17180	C6 H11 N O3	145.074	4-Acetamidobutanoic acid	# ACD/Labs06251410132D 10 9 0 0 0 0 0 0 0 0 1 V2000 0.0000 -6.9171 0.0000 O 0 0 0 0 0 0 0 0 0 0 0 0 1.3318 -6.9171 0.0000 C 0 0 0 0 0 0 0 0 0 0 0 0 1.9936 -8.0713 0.0000 O 0 0 0 0 0 0 0 0 0 0 0 0 1.9936 -5.7629 0.0000 C 0 0 0 0 0 0 0 0 0 0 0 0 1.3318 -4.6087 0.0000 C 0 0 0 0 0 0 0 0 0 0 0 0 1.9936 -3.4626 0.0000 C 0 0 0 0 0 0 0 0 0 0 0 0 1.3318 -2.3084 0.0000 N 0 0 0 0 0 0 0 0 0 0 0 0 1.9936 -1.1…	84	-0.000364714
	202	C6 H11 N O3	145.074	Allysine	# ACD/Labs04111411492D 10 9 0 0 0 0 0 0 0 0 2 V2000 3.4525 -1.3353 0.0000 C 0 0 0 0 0 0 0 0 0 0 0 0 2.3109 -1.9926 0.0000 C 0 0 0 0 0 0 0 0 0 0 0 0 6.9189 -1.9926 0.0000 O 0 5 0 0 0 0 0 0 0 0 0 0 1.1555 -1.3353 0.0000 C 0 0 0 0 0 0 0 0 0 0 0 0 5.7634 -1.3353 0.0000 C 0 0 0 0 0 0 0 0 0 0 0 0 5.7634 0.0000 0.0000 O 0 0 0 0 0 0 0 0 0 0 0 0 4.6080 -1.9926 0.0000 C 0 0 0 0 0 0 0 0 0 0 0 0 4.6080 -3.32…	71	-0.000364714
	138950	C6 H11 N O3	145.074	methyl 5-aminolevulinate	# ACD/Labs04221415492D 10 9 0 0 0 0 0 0 0 0 1 V2000 1.1273 -1.3286 0.0000 O 0 0 0 0 0 0 0 0 0 0 0 0 2.3270 -3.3254 0.0000 O 0 0 0 0 0 0 0 0 0 0 0 0 5.7893 0.0000 0.0000 O 0 0 0 0 0 0 0 0 0 0 0 0 8.0519 -1.3286 0.0000 N 0 0 0 0 0 0 0 0 0 0 0 0 2.3270 -1.9969 0.0000 C 0 0 0 0 0 0 0 0 0 0 0 0 5.7893 -1.3286 0.0000 C 0 0 0 0 0 0 0 0 0 0 0 0 3.4623 -1.3286 0.0000 C 0 0 0 0 0 0 0 0 0 0 0 0 4.5896 -1.99…	71	-0.000364714
	79766	C6 H11 N O3	145.074	Butyrylglycine	#88412 -OEChem-02070708202D 21 20 0 0 0 0 0 0 0999 V2000 6.0010 1.2500 0.0000 O 0 0 0 0 0 0 0 0 0 0 0 0 2.5369 0.2500 0.0000 O 0 0 0 0 0 0 0 0 0 0 0 0 3.4030 -1.2500 0.0000 O 0 0 0 0 0 0 0 0 0 0 0 0 5.1350 -0.2500 0.0000 N 0 0 0 0 0 0 0 0 0 0 0 0 6.8671 -0.2500 0.0000 C 0 0 0 0 0 0 0 0 0 0 0 0 7.7331 0.2500 0.0000 C 0 0 0 0 0 0 0 0 0 0 0 0 6.0010 0.2500 0.0000 C 0 0 0 0 0 0 0 0 0 0 0 0 8.5991 -0.…	54	-0.000364714
	133730	C6 H11 N O3	145.074	5-Hydroxy-2-piperidinecarboxylic acid	# ACD/Labs04111411492D 10 10 0 0 0 0 0 0 0 0 1 V2000 3.9901 0.0000 0.0000 C 0 0 0 0 0 0 0 0 0 0 0 0 2.6561 0.0000 0.0000 C 0 0 0 0 0 0 0 0 0 0 0 0 3.9901 -2.3031 0.0000 C 0 0 0 0 0 0 0 0 0 0 0 0 4.6542 -1.1546 0.0000 C 0 0 0 0 0 0 0 0 0 0 0 0 1.9921 -1.1546 0.0000 C 0 0 0 0 0 0 0 0 0 0 0 0 0.6640 -1.1546 0.0000 C 0 0 0 0 0 0 0 0 0 0 0 0 2.6561 -2.3031 0.0000 N 0 0 0 0 0 0 0 0 0 0 0 0 5.9822 -1.15…	37	-0.000364714
	141126	C6 H11 N O3	145.074	6-Oxo-L-norleucine	# ACD/Labs04221415492D 10 9 0 0 1 0 0 0 0 0 1 V2000 6.9761 0.0000 0.0000 O 0 0 0 0 0 0 0 0 0 0 0 0 8.0648 -2.0001 0.0000 O 0 0 0 0 0 0 0 0 0 0 0 0 0.0000 -1.3388 0.0000 O 0 0 0 0 0 0 0 0 0 0 0 0 5.7583 -3.3308 0.0000 N 0 0 0 0 0 0 0 0 0 0 0 0 5.7583 -2.0001 0.0000 C 0 0 0 0 0 0 0 0 0 0 0 0 6.9116 -1.3388 0.0000 C 0 0 0 0 0 0 0 0 0 0 0 0 4.6050 -1.3388 0.0000 C 0 0 0 0 0 0 0 0 0 0 0 0 3.4598 -2.00…	29	-0.000364714
	388981	C6 H11 N O3	145.074	2-Keto-6-aminocaproic acid	# ACD/Labs04221415492D 10 9 0 0 0 0 0 0 0 0 1 V2000 5.7174 -3.4017 0.0000 O 0 0 0 0 0 0 0 0 0 0 0 0 6.8513 0.0000 0.0000 O 0 0 0 0 0 0 0 0 0 0 0 0 7.9852 -1.9644 0.0000 O 0 0 0 0 0 0 0 0 0 0 0 0 0.0000 -1.2776 0.0000 N 0 0 0 0 0 0 0 0 0 0 0 0 5.7174 -1.9644 0.0000 C 0 0 0 0 0 0 0 0 0 0 0 0 6.8513 -1.3096 0.0000 C 0 0 0 0 0 0 0 0 0 0 0 0 4.5915 -1.3096 0.0000 C 0 0 0 0 0 0 0 0 0 0 0 0 3.4576 -1.96…	12	-0.000364714
	389668	C6 H11 N O3	145.074	5-Oxonorleucine	# ACD/Labs04221415492D 10 9 0 0 0 0 0 0 0 0 1 V2000 5.7359 0.0000 0.0000 O 0 0 0 0 0 0 0 0 0 0 0 0 6.8941 -1.9924 0.0000 O 0 0 0 0 0 0 0 0 0 0 0 0 1.1513 -0.0207 0.0000 O 0 0 0 0 0 0 0 0 0 0 0 0 4.6535 -3.3368 0.0000 N 0 0 0 0 0 0 0 0 0 0 0 0 4.5915 -1.9993 0.0000 C 0 0 0 0 0 0 0 0 0 0 0 0 5.7428 -1.3375 0.0000 C 0 0 0 0 0 0 0 0 0 0 0 0 3.4471 -1.3375 0.0000 C 0 0 0 0 0 0 0 0 0 0 0 0 2.3026 -2.01…	10	-0.000364714
	389084	C6 H11 N O3	145.074	(5S)-5-Amino-3-oxohexanoic acid	# ACD/Labs04221415492D 10 9 0 0 1 0 0 0 0 0 1 V2000 3.4268 0.0000 0.0000 O 0 0 0 0 0 0 0 0 0 0 0 0 5.7113 0.0000 0.0000 O 0 0 0 0 0 0 0 0 0 0 0 0 6.9228 -2.0492 0.0000 O 0 0 0 0 0 0 0 0 0 0 0 0 1.1423 0.0000 0.0000 N 0 0 0 0 0 0 0 0 0 0 0 0 3.4268 -1.3223 0.0000 C 0 0 0 0 0 0 0 0 0 0 0 0 4.5691 -1.9799 0.0000 C 0 0 0 0 0 0 0 0 0 0 0 0 5.7182 -1.3223 0.0000 C 0 0 0 0 0 0 0 0 0 0 0 0 2.2845 -1.9799…	9	-0.000364714
	351	C6 H11 N O3	145.074	5-Amino-3-oxohexanoic acid	#358 -OEChem-02070708192D 21 20 0 1 0 0 0 0 0999 V2000 5.1350 -1.0600 0.0000 O 0 0 0 0 0 0 0 0 0 0 0 0 7.7331 0.4400 0.0000 O 0 0 0 0 0 0 0 0 0 0 0 0 6.8671 -1.0600 0.0000 O 0 0 0 0 0 0 0 0 0 0 0 0 2.5369 0.4400 0.0000 N 0 0 0 0 0 0 0 0 0 0 0 0 3.4030 -0.0600 0.0000 C 0 0 3 0 0 0 0 0 0 0 0 0 4.2690 0.4400 0.0000 C 0 0 0 0 0 0 0 0 0 0 0 0 5.1350 -0.0600 0.0000 C 0 0 0 0 0 0 0 0 0 0 0 0 3.4030 -1.0…	8	-0.000364714
	4476900	C6 H11 N O3	145.074	4-(Hydroxymethyl)proline	#5318294 -OEChem-02070710142D 21 21 0 1 0 0 0 0 0999 V2000 2.3644 1.2206 0.0000 O 0 0 0 0 0 0 0 0 0 0 0 0 6.9500 -0.0749 0.0000 O 0 0 0 0 0 0 0 0 0 0 0 0 6.4147 -1.7222 0.0000 O 0 0 0 0 0 0 0 0 0 0 0 0 4.4467 -1.0228 0.0000 N 0 0 0 0 0 0 0 0 0 0 0 0 3.9467 0.5161 0.0000 C 0 0 3 0 0 0 0 0 0 0 0 0 4.9467 0.5161 0.0000 C 0 0 0 0 0 0 0 0 0 0 0 0 5.2558 -0.4350 0.0000 C 0 0 3 0 0 0 0 0 0 0 0 0 3.6377 …	4	-0.000364714
FALSE		145.975	0.932	7596.86	0	0	0		FALSE	1284.28	861.889	908.009	720.757	563.281	5325.22	2284.33	2235.57	1582.02	1470.52	2346.49	1030.93	1105.62	1045.77	998.521	2081.94	1673.02	2754.65	1183.31	2563.69	560.001	1327.2	683.036	523.597	651.71	1041.33	78.9275	1143.37	3496.85	2062.93	796.183	1017.18	1279.79	970.642	961.168	1657.58	1920.55	1168.51	2467.06	3637.02
FALSE	C5 H6 O5	146.022	1.323	141538	7	0	35		FALSE	111259	93549.3	88581.3	97290.5	95340.2	77229.1	75887.9	89247.1	75147.4	58630.6	101309	107712	97918.3	89628	84915.7	61821.7	67261.3	65494.7	75468.1	49606.7	75056.7	93620.6	55438.3	66427.8	63554	60954	165.8	62279.2	61668.5	53547.1	81087.8	102314	99259.6	101337	91337.8	56516.5	56170	80435.9	68928.1	72948.9
	CSID	Formula	Molecular Weight	Name	Structure	# References	DeltaMass [Da]
	50	C5 H6 O5	146.022	alpha-Ketoglutaric acid	# ACD/Labs06251410132D 10 9 0 0 0 0 0 0 0 0 1 V2000 0.0000 -5.7535 0.0000 O 0 0 0 0 0 0 0 0 0 0 0 0 1.3261 -5.7535 0.0000 C 0 0 0 0 0 0 0 0 0 0 0 0 1.9961 -6.9070 0.0000 O 0 0 0 0 0 0 0 0 0 0 0 0 1.9961 -4.6069 0.0000 C 0 0 0 0 0 0 0 0 0 0 0 0 1.3261 -3.4535 0.0000 C 0 0 0 0 0 0 0 0 0 0 0 0 1.9961 -2.3000 0.0000 C 0 0 0 0 0 0 0 0 0 0 0 0 3.3223 -2.3000 0.0000 O 0 0 0 0 0 0 0 0 0 0 0 0 1.3261 -1.1…	723	-0.000419085
	61623	C5 H6 O5	146.022	b-Ketoglutaric Acid	# CDK 04291006522D 10 9 0 0 0 0 999 V2000 1.7605 1.8414 0.0000 O 0 0 0 0 0 0 0 0 0 0 0 0 2.4750 1.4289 0.0000 C 0 0 0 0 0 0 0 0 0 0 0 0 2.4750 0.6039 0.0000 O 0 0 0 0 0 0 0 0 0 0 0 0 3.1895 1.8414 0.0000 C 0 0 0 0 0 0 0 0 0 0 0 0 3.9039 1.4289 0.0000 C 0 0 0 0 0 0 0 0 0 0 0 0 3.9039 0.6039 0.0000 O 0 0 0 0 0 0 0 0 0 0 0 0 4.6184 1.8414 0.0000 C 0 0 0 0 0 0 0 0 0 0 0 0 5.3329 1.4289 0.0000 C 0 0 0…	126	-0.000419085
	114176	C5 H6 O5	146.022	4-Methoxy-2,4-dioxobutanoic acid	# ACD/Labs04221415492D 10 9 0 0 0 0 0 0 0 0 1 V2000 1.1357 -1.3353 0.0000 O 0 0 0 0 0 0 0 0 0 0 0 0 4.6116 -3.3382 0.0000 O 0 0 0 0 0 0 0 0 0 0 0 0 2.2714 -3.3382 0.0000 O 0 0 0 0 0 0 0 0 0 0 0 0 5.7472 0.0000 0.0000 O 0 0 0 0 0 0 0 0 0 0 0 0 6.8829 -2.0029 0.0000 O 0 0 0 0 0 0 0 0 0 0 0 0 4.6116 -2.0029 0.0000 C 0 0 0 0 0 0 0 0 0 0 0 0 3.4759 -1.3353 0.0000 C 0 0 0 0 0 0 0 0 0 0 0 0 2.2714 -2.00…	31	-0.000419085
	20016055	C5 H6 O5	146.022	(5R)-3,4-Dihydroxy-5-(hydroxymethyl)-2(5H)-furanone	# ACD/Labs04221415492D 10 10 0 0 1 0 0 0 0 0 1 V2000 3.3311 0.0000 0.0000 O 0 0 0 0 0 0 0 0 0 0 0 0 1.9132 -3.1147 0.0000 O 0 0 0 0 0 0 0 0 0 0 0 0 4.8002 -3.1090 0.0000 O 0 0 0 0 0 0 0 0 0 0 0 0 5.6941 -0.3644 0.0000 O 0 0 0 0 0 0 0 0 0 0 0 0 0.0000 -1.2470 0.0000 O 0 0 0 0 0 0 0 0 0 0 0 0 2.6706 -2.0271 0.0000 C 0 0 0 0 0 0 0 0 0 0 0 0 4.0144 -2.0271 0.0000 C 0 0 0 0 0 0 0 0 0 0 0 0 2.2435 -0.7…	5	-0.000419085
	4885628	C5 H6 O5	146.022	5-Hydroxy-2,4-dioxopentanoic acid	# ACD/Labs04221415492D 10 9 0 0 0 0 0 0 0 0 1 V2000 2.3000 0.0000 0.0000 O 0 0 0 0 0 0 0 0 0 0 0 0 1.1535 -3.3223 0.0000 O 0 0 0 0 0 0 0 0 0 0 0 0 0.0000 -1.3261 0.0000 O 0 0 0 0 0 0 0 0 0 0 0 0 4.6069 0.0000 0.0000 O 0 0 0 0 0 0 0 0 0 0 0 0 6.9070 -1.3261 0.0000 O 0 0 0 0 0 0 0 0 0 0 0 0 2.3000 -1.3261 0.0000 C 0 0 0 0 0 0 0 0 0 0 0 0 1.1535 -1.9961 0.0000 C 0 0 0 0 0 0 0 0 0 0 0 0 3.4535 -1.996…	3	-0.000419085
	389800	C5 H6 O5	146.022	(2R)-4,5-Dihydroxy-2-(hydroxymethyl)-3(2H)-furanone	#440973 -OEChem-02070708252D 16 16 0 1 0 0 0 0 0999 V2000 4.5576 0.7284 0.0000 O 0 0 0 0 0 0 0 0 0 0 0 0 2.5897 1.4278 0.0000 O 0 0 0 0 0 0 0 0 0 0 0 0 5.6454 -1.6194 0.0000 O 0 0 0 0 0 0 0 0 0 0 0 0 3.4699 -1.6194 0.0000 O 0 0 0 0 0 0 0 0 0 0 0 0 6.3177 0.4497 0.0000 O 0 0 0 0 0 0 0 0 0 0 0 0 3.7486 0.1407 0.0000 C 0 0 1 0 0 0 0 0 0 0 0 0 4.0576 -0.8104 0.0000 C 0 0 0 0 0 0 0 0 0 0 0 0 2.7976 0.…	3	-0.000419085
	389720	C5 H6 O5	146.022	(2S)-2-Methyl-3-oxosuccinic acid	# ACD/Labs04221415492D 10 9 0 0 1 0 0 0 0 0 1 V2000 2.2939 -0.0057 0.0000 O 0 0 0 0 0 0 0 0 0 0 0 0 1.1441 -3.3403 0.0000 O 0 0 0 0 0 0 0 0 0 0 0 0 0.0000 -1.3453 0.0000 O 0 0 0 0 0 0 0 0 0 0 0 0 4.5936 0.0000 0.0000 O 0 0 0 0 0 0 0 0 0 0 0 0 5.7492 -2.0007 0.0000 O 0 0 0 0 0 0 0 0 0 0 0 0 2.2997 -1.3396 0.0000 C 0 0 0 0 0 0 0 0 0 0 0 0 3.4495 -2.0007 0.0000 C 0 0 0 0 0 0 0 0 0 0 0 0 1.1498 -2.00…	3	-0.000419085
FALSE	C5 H6 O5	146.022	0.903	143237	7	0	35		FALSE	29690.7	25114.3	23580.5	28471.6	29812.9	20711	17153.6	23304.2	20170.9	15052.8	37868.7	26421.6	27408.3	26762.8	25898.8	16898.9	16519.2	14882.2	17610.8	13321.1	13179.2	17732.3	12828	14648	13258.8	18561.4	171.323	20490.2	18033.8	18824.3	25328	37796.8	29412.1	31841.4	29316.5	14853.1	12885.5	21660.4	21235.6	19373.8
	CSID	Formula	Molecular Weight	Name	Structure	# References	DeltaMass [Da]
	50	C5 H6 O5	146.022	alpha-Ketoglutaric acid	# ACD/Labs06251410132D 10 9 0 0 0 0 0 0 0 0 1 V2000 0.0000 -5.7535 0.0000 O 0 0 0 0 0 0 0 0 0 0 0 0 1.3261 -5.7535 0.0000 C 0 0 0 0 0 0 0 0 0 0 0 0 1.9961 -6.9070 0.0000 O 0 0 0 0 0 0 0 0 0 0 0 0 1.9961 -4.6069 0.0000 C 0 0 0 0 0 0 0 0 0 0 0 0 1.3261 -3.4535 0.0000 C 0 0 0 0 0 0 0 0 0 0 0 0 1.9961 -2.3000 0.0000 C 0 0 0 0 0 0 0 0 0 0 0 0 3.3223 -2.3000 0.0000 O 0 0 0 0 0 0 0 0 0 0 0 0 1.3261 -1.1…	723	-0.000545031
	61623	C5 H6 O5	146.022	b-Ketoglutaric Acid	# CDK 04291006522D 10 9 0 0 0 0 999 V2000 1.7605 1.8414 0.0000 O 0 0 0 0 0 0 0 0 0 0 0 0 2.4750 1.4289 0.0000 C 0 0 0 0 0 0 0 0 0 0 0 0 2.4750 0.6039 0.0000 O 0 0 0 0 0 0 0 0 0 0 0 0 3.1895 1.8414 0.0000 C 0 0 0 0 0 0 0 0 0 0 0 0 3.9039 1.4289 0.0000 C 0 0 0 0 0 0 0 0 0 0 0 0 3.9039 0.6039 0.0000 O 0 0 0 0 0 0 0 0 0 0 0 0 4.6184 1.8414 0.0000 C 0 0 0 0 0 0 0 0 0 0 0 0 5.3329 1.4289 0.0000 C 0 0 0…	126	-0.000545031
	114176	C5 H6 O5	146.022	4-Methoxy-2,4-dioxobutanoic acid	# ACD/Labs04221415492D 10 9 0 0 0 0 0 0 0 0 1 V2000 1.1357 -1.3353 0.0000 O 0 0 0 0 0 0 0 0 0 0 0 0 4.6116 -3.3382 0.0000 O 0 0 0 0 0 0 0 0 0 0 0 0 2.2714 -3.3382 0.0000 O 0 0 0 0 0 0 0 0 0 0 0 0 5.7472 0.0000 0.0000 O 0 0 0 0 0 0 0 0 0 0 0 0 6.8829 -2.0029 0.0000 O 0 0 0 0 0 0 0 0 0 0 0 0 4.6116 -2.0029 0.0000 C 0 0 0 0 0 0 0 0 0 0 0 0 3.4759 -1.3353 0.0000 C 0 0 0 0 0 0 0 0 0 0 0 0 2.2714 -2.00…	31	-0.000545031
	20016055	C5 H6 O5	146.022	(5R)-3,4-Dihydroxy-5-(hydroxymethyl)-2(5H)-furanone	# ACD/Labs04221415492D 10 10 0 0 1 0 0 0 0 0 1 V2000 3.3311 0.0000 0.0000 O 0 0 0 0 0 0 0 0 0 0 0 0 1.9132 -3.1147 0.0000 O 0 0 0 0 0 0 0 0 0 0 0 0 4.8002 -3.1090 0.0000 O 0 0 0 0 0 0 0 0 0 0 0 0 5.6941 -0.3644 0.0000 O 0 0 0 0 0 0 0 0 0 0 0 0 0.0000 -1.2470 0.0000 O 0 0 0 0 0 0 0 0 0 0 0 0 2.6706 -2.0271 0.0000 C 0 0 0 0 0 0 0 0 0 0 0 0 4.0144 -2.0271 0.0000 C 0 0 0 0 0 0 0 0 0 0 0 0 2.2435 -0.7…	5	-0.000545031
	4885628	C5 H6 O5	146.022	5-Hydroxy-2,4-dioxopentanoic acid	# ACD/Labs04221415492D 10 9 0 0 0 0 0 0 0 0 1 V2000 2.3000 0.0000 0.0000 O 0 0 0 0 0 0 0 0 0 0 0 0 1.1535 -3.3223 0.0000 O 0 0 0 0 0 0 0 0 0 0 0 0 0.0000 -1.3261 0.0000 O 0 0 0 0 0 0 0 0 0 0 0 0 4.6069 0.0000 0.0000 O 0 0 0 0 0 0 0 0 0 0 0 0 6.9070 -1.3261 0.0000 O 0 0 0 0 0 0 0 0 0 0 0 0 2.3000 -1.3261 0.0000 C 0 0 0 0 0 0 0 0 0 0 0 0 1.1535 -1.9961 0.0000 C 0 0 0 0 0 0 0 0 0 0 0 0 3.4535 -1.996…	3	-0.000545031
	389800	C5 H6 O5	146.022	(2R)-4,5-Dihydroxy-2-(hydroxymethyl)-3(2H)-furanone	#440973 -OEChem-02070708252D 16 16 0 1 0 0 0 0 0999 V2000 4.5576 0.7284 0.0000 O 0 0 0 0 0 0 0 0 0 0 0 0 2.5897 1.4278 0.0000 O 0 0 0 0 0 0 0 0 0 0 0 0 5.6454 -1.6194 0.0000 O 0 0 0 0 0 0 0 0 0 0 0 0 3.4699 -1.6194 0.0000 O 0 0 0 0 0 0 0 0 0 0 0 0 6.3177 0.4497 0.0000 O 0 0 0 0 0 0 0 0 0 0 0 0 3.7486 0.1407 0.0000 C 0 0 1 0 0 0 0 0 0 0 0 0 4.0576 -0.8104 0.0000 C 0 0 0 0 0 0 0 0 0 0 0 0 2.7976 0.…	3	-0.000545031
	389720	C5 H6 O5	146.022	(2S)-2-Methyl-3-oxosuccinic acid	# ACD/Labs04221415492D 10 9 0 0 1 0 0 0 0 0 1 V2000 2.2939 -0.0057 0.0000 O 0 0 0 0 0 0 0 0 0 0 0 0 1.1441 -3.3403 0.0000 O 0 0 0 0 0 0 0 0 0 0 0 0 0.0000 -1.3453 0.0000 O 0 0 0 0 0 0 0 0 0 0 0 0 4.5936 0.0000 0.0000 O 0 0 0 0 0 0 0 0 0 0 0 0 5.7492 -2.0007 0.0000 O 0 0 0 0 0 0 0 0 0 0 0 0 2.2997 -1.3396 0.0000 C 0 0 0 0 0 0 0 0 0 0 0 0 3.4495 -2.0007 0.0000 C 0 0 0 0 0 0 0 0 0 0 0 0 1.1498 -2.00…	3	-0.000545031
FALSE	C6 H10 O4	146.058	3.569	11082.2	19	0	12		FALSE	3184.45	6148.37	2739.19	6190.04	2168.98	1164.75	848.055	1358.99	928.651	1020.06	6463.49	6337.18	6404.32	2584.72	3371.84	1061.5	1228.71	1713.61	689.8	325.812	1126.36	877.79	593.616	869.567	1177.39	1083.09	333.5	2712.93	1661.89	927.965	985.763	2317.91	1837.26	5765.78	4071.24	3108.36	2946.46	723.41	905.695	840.918
	CSID	Formula	Molecular Weight	Name	Structure	# References	DeltaMass [Da]
	191	C6 H10 O4	146.058	Adipic acid	# ACD/Labs06251410132D 10 9 0 0 0 0 0 0 0 0 1 V2000 0.0000 -6.9171 0.0000 O 0 0 0 0 0 0 0 0 0 0 0 0 1.3318 -6.9171 0.0000 C 0 0 0 0 0 0 0 0 0 0 0 0 1.9936 -8.0713 0.0000 O 0 0 0 0 0 0 0 0 0 0 0 0 1.9936 -5.7629 0.0000 C 0 0 0 0 0 0 0 0 0 0 0 0 1.3318 -4.6087 0.0000 C 0 0 0 0 0 0 0 0 0 0 0 0 1.9936 -3.4626 0.0000 C 0 0 0 0 0 0 0 0 0 0 0 0 1.3318 -2.3084 0.0000 C 0 0 0 0 0 0 0 0 0 0 0 0 1.9936 -1.1…	906	-0.00055651
	11209	C6 H10 O4	146.058	2,2,-Dimethylsuccinate	# ACD/Labs06251410132D 10 9 0 0 0 0 0 0 0 0 1 V2000 0.6621 -4.6062 0.0000 O 0 0 0 0 0 0 0 0 0 0 0 0 1.9922 -4.6062 0.0000 C 0 0 0 0 0 0 0 0 0 0 0 0 2.6601 -5.7577 0.0000 O 0 0 0 0 0 0 0 0 0 0 0 0 2.6601 -3.4546 0.0000 C 0 0 0 0 0 0 0 0 0 0 0 0 1.9922 -2.3031 0.0000 C 0 0 0 0 0 0 0 0 0 0 0 0 1.3300 -1.1515 0.0000 C 0 0 0 0 0 0 0 0 0 0 0 0 1.9922 0.0000 0.0000 O 0 0 0 0 0 0 0 0 0 0 0 0 0.0000 -1.15…	157	-0.00055651
	13848341	C6 H10 O4	146.058	Dimethyl succinate	# ACD/Labs06251410102D 10 9 0 0 0 0 0 0 0 0 1 V2000 2.6565 -4.6070 0.0000 C 0 0 0 0 0 0 0 0 0 0 0 0 3.9908 -4.6070 0.0000 O 0 0 0 0 0 0 0 0 0 0 0 0 4.6549 -3.4583 0.0000 C 0 0 0 0 0 0 0 0 0 0 0 0 5.9832 -3.4583 0.0000 O 0 0 0 0 0 0 0 0 0 0 0 0 3.9908 -2.3035 0.0000 C 0 0 0 0 0 0 0 0 0 0 0 0 2.6565 -2.3035 0.0000 C 0 0 0 0 0 0 0 0 0 0 0 0 1.9924 -1.1547 0.0000 C 0 0 0 0 0 0 0 0 0 0 0 0 2.6565 0.00…	155	-0.00055651
	11781	C6 H10 O4	146.058	3-Methylglutarate	# ACD/Labs04111411492D 10 9 0 0 0 0 0 0 0 0 1 V2000 0.0000 -1.9961 0.0000 O 0 0 0 0 0 0 0 0 0 0 0 0 6.9070 -1.9961 0.0000 O 0 0 0 0 0 0 0 0 0 0 0 0 1.1535 0.0000 0.0000 O 0 0 0 0 0 0 0 0 0 0 0 0 5.7535 0.0000 0.0000 O 0 0 0 0 0 0 0 0 0 0 0 0 3.4535 -1.3330 0.0000 C 0 0 0 0 0 0 0 0 0 0 0 0 2.3000 -1.9961 0.0000 C 0 0 0 0 0 0 0 0 0 0 0 0 4.6070 -1.9961 0.0000 C 0 0 0 0 0 0 0 0 0 0 0 0 3.4535 0.0000…	132	-0.00055651
	12077	C6 H10 O4	146.058	(+)-D-Isosorbide	# ACD/Labs06251410122D 14 15 0 0 1 0 0 0 0 0 1 V2000 0.0000 -0.4088 0.0000 O 0 0 0 0 0 0 0 0 0 0 0 0 0.9887 -1.3024 0.0000 C 0 0 0 0 0 0 0 0 0 0 0 0 1.2643 0.0000 0.0000 H 0 0 0 0 0 0 0 0 0 0 0 0 0.2091 -2.3766 0.0000 C 0 0 0 0 0 0 0 0 0 0 0 0 0.9887 -3.4508 0.0000 O 0 0 0 0 0 0 0 0 0 0 0 0 2.2530 -3.0420 0.0000 C 0 0 0 0 0 0 0 0 0 0 0 0 2.2530 -4.3729 0.0000 H 0 0 0 0 0 0 0 0 0 0 0 0 2.2530 -1.7…	122	-0.00055651
	66550	C6 H10 O4	146.058	Monomethyl glutaric acid	# ACD/Labs06251410102D 10 9 0 0 0 0 0 0 0 0 1 V2000 2.6565 -4.6070 0.0000 C 0 0 0 0 0 0 0 0 0 0 0 0 3.9908 -4.6070 0.0000 O 0 0 0 0 0 0 0 0 0 0 0 0 4.6549 -3.4583 0.0000 C 0 0 0 0 0 0 0 0 0 0 0 0 5.9832 -3.4583 0.0000 O 0 0 0 0 0 0 0 0 0 0 0 0 3.9908 -2.3035 0.0000 C 0 0 0 0 0 0 0 0 0 0 0 0 2.6565 -2.3035 0.0000 C 0 0 0 0 0 0 0 0 0 0 0 0 1.9924 -1.1547 0.0000 C 0 0 0 0 0 0 0 0 0 0 0 0 0.6641 -1.1…	106	-0.00055651
	11549	C6 H10 O4	146.058	Methylglutaric acid	# ACD/Labs04111411492D 10 9 0 0 0 0 0 0 0 0 1 V2000 6.9070 -1.9961 0.0000 O 0 0 0 0 0 0 0 0 0 0 0 0 5.7535 0.0000 0.0000 O 0 0 0 0 0 0 0 0 0 0 0 0 0.0000 -1.9961 0.0000 O 0 0 0 0 0 0 0 0 0 0 0 0 1.1535 0.0000 0.0000 O 0 0 0 0 0 0 0 0 0 0 0 0 4.6069 -1.9961 0.0000 C 0 0 0 0 0 0 0 0 0 0 0 0 3.4535 -1.3261 0.0000 C 0 0 0 0 0 0 0 0 0 0 0 0 2.3000 -1.9961 0.0000 C 0 0 0 0 0 0 0 0 0 0 0 0 4.6069 -3.322…	100	-0.00055651
	37	C6 H10 O4	146.058	ketopantoic acid	# ACD/Labs04221415492D 10 9 0 0 0 0 0 0 0 0 1 V2000 3.4414 -3.3095 0.0000 O 0 0 0 0 0 0 0 0 0 0 0 0 4.5886 0.0000 0.0000 O 0 0 0 0 0 0 0 0 0 0 0 0 5.7357 -1.9846 0.0000 O 0 0 0 0 0 0 0 0 0 0 0 0 0.0000 -1.3250 0.0000 O 0 0 0 0 0 0 0 0 0 0 0 0 2.2943 -1.3250 0.0000 C 0 0 0 0 0 0 0 0 0 0 0 0 3.4414 -1.9846 0.0000 C 0 0 0 0 0 0 0 0 0 0 0 0 4.5886 -1.3250 0.0000 C 0 0 0 0 0 0 0 0 0 0 0 0 1.1471 -1.98…	20	-0.00055651
	20	C6 H10 O4	146.058	2-Ethyl-2-hydroxy-3-oxobutanoic acid	# ACD/Labs04221415492D 10 9 0 0 0 0 0 0 0 0 1 V2000 3.5051 -0.8032 0.0000 O 0 0 0 0 0 0 0 0 0 0 0 0 4.2954 -1.9544 0.0000 O 0 0 0 0 0 0 0 0 0 0 0 0 3.2645 -3.9132 0.0000 O 0 0 0 0 0 0 0 0 0 0 0 0 1.1082 -3.9174 0.0000 O 0 0 0 0 0 0 0 0 0 0 0 0 2.1821 -1.8943 0.0000 C 0 0 0 0 0 0 0 0 0 0 0 0 3.2731 -2.5171 0.0000 C 0 0 0 0 0 0 0 0 0 0 0 0 1.0953 -2.5300 0.0000 C 0 0 0 0 0 0 0 0 0 0 0 0 2.1821 -0.6…	17	-0.00055651
	367	C6 H10 O4	146.058	3-Hydroxy-5-oxohexanoic acid	# ACD/Labs04221415492D 10 9 0 0 0 0 0 0 0 0 1 V2000 3.4535 0.0000 0.0000 O 0 0 0 0 0 0 0 0 0 0 0 0 5.7535 0.0000 0.0000 O 0 0 0 0 0 0 0 0 0 0 0 0 6.9070 -1.9961 0.0000 O 0 0 0 0 0 0 0 0 0 0 0 0 1.1535 0.0000 0.0000 O 0 0 0 0 0 0 0 0 0 0 0 0 3.4535 -1.3330 0.0000 C 0 0 0 0 0 0 0 0 0 0 0 0 4.6070 -1.9961 0.0000 C 0 0 0 0 0 0 0 0 0 0 0 0 5.7535 -1.3330 0.0000 C 0 0 0 0 0 0 0 0 0 0 0 0 2.3000 -1.9961…	13	-0.00055651
	389708	C6 H10 O4	146.058	(2S)-2-Ethyl-2-hydroxy-3-oxobutanoic acid	# ACD/Labs04221415492D 10 9 0 0 1 0 0 0 0 0 1 V2000 2.9251 -3.3133 0.0000 O 0 0 0 0 0 0 0 0 0 0 0 0 3.3314 0.0000 0.0000 O 0 0 0 0 0 0 0 0 0 0 0 0 4.4464 -1.9275 0.0000 O 0 0 0 0 0 0 0 0 0 0 0 0 1.1059 -0.0090 0.0000 O 0 0 0 0 0 0 0 0 0 0 0 0 2.2209 -1.9365 0.0000 C 0 0 0 0 0 0 0 0 0 0 0 0 3.3359 -1.2865 0.0000 C 0 0 0 0 0 0 0 0 0 0 0 0 1.1105 -1.3046 0.0000 C 0 0 0 0 0 0 0 0 0 0 0 0 1.6341 -3.18…	9	-0.00055651
	389953	C6 H10 O4	146.058	4-Hydroxy-2-oxohexanoic acid	# ACD/Labs04221415492D 10 9 0 0 0 0 0 0 0 0 1 V2000 2.3000 -3.3223 0.0000 O 0 0 0 0 0 0 0 0 0 0 0 0 1.1535 0.0000 0.0000 O 0 0 0 0 0 0 0 0 0 0 0 0 0.0000 -1.9961 0.0000 O 0 0 0 0 0 0 0 0 0 0 0 0 4.6069 -3.3223 0.0000 O 0 0 0 0 0 0 0 0 0 0 0 0 2.3000 -1.9961 0.0000 C 0 0 0 0 0 0 0 0 0 0 0 0 1.1535 -1.3261 0.0000 C 0 0 0 0 0 0 0 0 0 0 0 0 3.4535 -1.3261 0.0000 C 0 0 0 0 0 0 0 0 0 0 0 0 4.6069 -1.99…	8	-0.00055651
	388439	C6 H10 O4	146.058	4,6-Dihydroxy-4-methyltetrahydro-2H-pyran-2-one	# ACD/Labs04221415492D 10 10 0 0 0 0 0 0 0 0 1 V2000 2.2958 -3.3447 0.0000 O 0 0 0 0 0 0 0 0 0 0 0 0 1.1410 -0.0046 0.0000 O 0 0 0 0 0 0 0 0 0 0 0 0 4.6007 -3.3263 0.0000 O 0 0 0 0 0 0 0 0 0 0 0 0 0.0000 -3.3263 0.0000 O 0 0 0 0 0 0 0 0 0 0 0 0 2.2958 -0.6671 0.0000 C 0 0 0 0 0 0 0 0 0 0 0 0 3.4551 -2.6684 0.0000 C 0 0 0 0 0 0 0 0 0 0 0 0 3.4551 -1.3296 0.0000 C 0 0 0 0 0 0 0 0 0 0 0 0 1.1456 -1.…	8	-0.00055651
	10128321	C6 H10 O4	146.058	(3R)-3-Hydroxy-3-methyl-2-oxopentanoic acid	# ACD/Labs04221415492D 10 9 0 0 1 0 0 0 0 0 1 V2000 1.4810 0.0000 0.0000 O 0 0 0 0 0 0 0 0 0 0 0 0 3.2894 -3.3559 0.0000 O 0 0 0 0 0 0 0 0 0 0 0 0 4.4487 0.0000 0.0000 O 0 0 0 0 0 0 0 0 0 0 0 0 5.5470 -1.9359 0.0000 O 0 0 0 0 0 0 0 0 0 0 0 0 2.1911 -1.2924 0.0000 C 0 0 0 0 0 0 0 0 0 0 0 0 3.2894 -1.9359 0.0000 C 0 0 0 0 0 0 0 0 0 0 0 0 4.4487 -1.2924 0.0000 C 0 0 0 0 0 0 0 0 0 0 0 0 1.0983 -1.935…	6	-0.00055651
	389245	C6 H10 O4	146.058	3-Hydroxy-3-methyl-2-oxopentanoic acid	# ACD/Labs04221415492D 10 9 0 0 0 0 0 0 0 0 1 V2000 2.2950 -0.6615 0.0000 O 0 0 0 0 0 0 0 0 0 0 0 0 3.4512 0.0000 0.0000 O 0 0 0 0 0 0 0 0 0 0 0 0 5.7520 -1.3345 0.0000 O 0 0 0 0 0 0 0 0 0 0 0 0 4.6016 -3.3246 0.0000 O 0 0 0 0 0 0 0 0 0 0 0 0 2.3008 -2.0017 0.0000 C 0 0 0 0 0 0 0 0 0 0 0 0 3.4512 -1.3345 0.0000 C 0 0 0 0 0 0 0 0 0 0 0 0 4.6016 -2.0017 0.0000 C 0 0 0 0 0 0 0 0 0 0 0 0 1.1561 -1.33…	6	-0.00055651
	4885626	C6 H10 O4	146.058	6-Hydroxy-2-oxohexanoic acid	# ACD/Labs04111411492D 10 9 0 0 0 0 0 0 0 0 1 V2000 8.0713 -1.9936 0.0000 O 0 0 0 0 0 0 0 0 0 0 0 0 6.9171 -1.3318 0.0000 C 0 0 0 0 0 0 0 0 0 0 0 0 1.1542 -1.9936 0.0000 C 0 0 0 0 0 0 0 0 0 0 0 0 2.3084 -1.3318 0.0000 C 0 0 0 0 0 0 0 0 0 0 0 0 3.4626 -1.9936 0.0000 C 0 0 0 0 0 0 0 0 0 0 0 0 4.6087 -1.3318 0.0000 C 0 0 0 0 0 0 0 0 0 0 0 0 5.7629 -1.9936 0.0000 C 0 0 0 0 0 0 0 0 0 0 0 0 0.0000 -1.3…	6	-0.00055651
	388501	C6 H10 O4	146.058	2-Hydroxy-3,3-dimethyl-4-oxobutanoic acid	#439381 -OEChem-02070708252D 20 19 0 1 0 0 0 0 0999 V2000 4.2690 1.3450 0.0000 O 0 0 0 0 0 0 0 0 0 0 0 0 2.5369 -1.6550 0.0000 O 0 0 0 0 0 0 0 0 0 0 0 0 6.0010 0.3450 0.0000 O 0 0 0 0 0 0 0 0 0 0 0 0 5.1350 -1.1550 0.0000 O 0 0 0 0 0 0 0 0 0 0 0 0 3.4030 -0.1550 0.0000 C 0 0 0 0 0 0 0 0 0 0 0 0 4.2690 0.3450 0.0000 C 0 0 3 0 0 0 0 0 0 0 0 0 2.9030 0.7110 0.0000 C 0 0 0 0 0 0 0 0 0 0 0 0 3.9030 -1…	4	-0.00055651
	4573802	C6 H10 O4	146.058	(2R)-2-Hydroxy-3,3-dimethyl-4-oxobutanoic acid	# ACD/Labs04221415492D 10 9 0 0 1 0 0 0 0 0 1 V2000 3.4597 0.0000 0.0000 O 0 0 0 0 0 0 0 0 0 0 0 0 4.6573 -3.3266 0.0000 O 0 0 0 0 0 0 0 0 0 0 0 0 5.7854 -1.3306 0.0000 O 0 0 0 0 0 0 0 0 0 0 0 0 0.0000 -1.9960 0.0000 O 0 0 0 0 0 0 0 0 0 0 0 0 2.3257 -1.9960 0.0000 C 0 0 0 0 0 0 0 0 0 0 0 0 3.4597 -1.3306 0.0000 C 0 0 0 0 0 0 0 0 0 0 0 0 4.6573 -1.9960 0.0000 C 0 0 0 0 0 0 0 0 0 0 0 0 1.1976 -1.33…	3	-0.00055651
	13628309	C6 H10 O4	146.058	Solerole	# Marvin 04180714022D 10 10 0 0 0 0 0 0 0 0999 V2000 8.9874 -6.7041 0.0000 O 0 0 0 0 0 0 0 0 0 0 0 0 8.8287 -6.0093 0.0000 C 0 0 3 0 0 0 0 0 0 0 0 0 9.3859 -5.5652 0.0000 C 0 0 0 0 0 0 0 0 0 0 0 0 9.3859 -4.8527 0.0000 C 0 0 0 0 0 0 0 0 0 0 0 0 8.8287 -4.4085 0.0000 C 0 0 0 0 0 0 0 0 0 0 0 0 8.9874 -3.7137 0.0000 O 0 0 0 0 0 0 0 0 0 0 0 0 8.1339 -4.5671 0.0000 O 0 0 0 0 0 0 0 0 0 0 0 0 7.8248 -5.…	3	-0.00055651
FALSE	C5 H10 N2 O3	146.07	0.831	14409.6	6	0	21		FALSE	6651.13	9237.9	10654.8	10771.6	9255.16	5108.77	4219	983.957	5121.03	4715.09	13269	12078.1	10550.6	12967.1	14409.6	5067.07	6426.29	5439.71	6140.36	975.358	10630	8763.46	7713.48	7830.65	8534.93	6049.71	520.127	6207.93	5934.97	6789.06	9228.45	9150.95	8464.68	9503.98	11167.2	6577.44	5259.47	6307.55	6931.51	5829.51
	CSID	Formula	Molecular Weight	Name	Structure	# References	DeltaMass [Da]
	718	C5 H10 N2 O3	146.069	DL-Glutamine	# ACD/Labs06251410112D 10 9 0 0 0 0 0 0 0 0 1 V2000 0.0000 -2.3036 0.0000 N 0 0 0 0 0 0 0 0 0 0 0 0 1.3303 -2.3036 0.0000 C 0 0 0 0 0 0 0 0 0 0 0 0 1.9926 -3.4553 0.0000 C 0 0 0 0 0 0 0 0 0 0 0 0 3.3229 -3.4553 0.0000 C 0 0 0 0 0 0 0 0 0 0 0 0 3.9909 -4.6071 0.0000 C 0 0 0 0 0 0 0 0 0 0 0 0 3.3229 -5.7589 0.0000 N 0 0 0 0 0 0 0 0 0 0 0 0 5.3212 -4.6071 0.0000 O 0 0 0 0 0 0 0 0 0 0 0 0 1.9926 -1.1…	16526	-0.000598881
	5746	C5 H10 N2 O3	146.069	L-(+)-glutamine	# ACD/Labs06251410112D 11 10 0 0 1 0 0 0 0 0 1 V2000 0.0000 -5.7555 0.0000 N 0 0 0 0 0 0 0 0 0 0 0 0 1.3266 -5.7555 0.0000 C 0 0 0 0 0 0 0 0 0 0 0 0 1.9968 -6.9094 0.0000 O 0 0 0 0 0 0 0 0 0 0 0 0 1.9968 -4.6086 0.0000 C 0 0 0 0 0 0 0 0 0 0 0 0 1.3266 -3.4547 0.0000 C 0 0 0 0 0 0 0 0 0 0 0 0 1.9968 -2.3008 0.0000 C 0 0 0 0 0 0 0 0 0 0 0 0 3.1438 -2.9710 0.0000 H 0 0 0 0 0 0 0 0 0 0 0 0 2.6601 -1.…	431	-0.000598881
	128633	C5 H10 N2 O3	146.069	D-(-)-Glutamine	# ACD/Labs06251410112D 11 10 0 0 1 0 0 0 0 0 1 V2000 0.0000 -2.3024 0.0000 N 0 0 0 0 0 0 0 0 0 0 0 0 1.3293 -2.3024 0.0000 C 0 0 0 0 0 0 0 0 0 0 0 0 1.3293 -3.6317 0.0000 H 0 0 0 0 0 0 0 0 0 0 0 0 2.6586 -2.3024 0.0000 C 0 0 0 0 0 0 0 0 0 0 0 0 3.3233 -1.1485 0.0000 C 0 0 0 0 0 0 0 0 0 0 0 0 4.6526 -1.1485 0.0000 C 0 0 0 0 0 0 0 0 0 0 0 0 5.3173 -2.3024 0.0000 N 0 0 0 0 0 0 0 0 0 0 0 0 5.3173 0.0…	168	-0.000598881
	71426	C5 H10 N2 O3	146.069	DL-Alanylglycine	# ACD/Labs06251410062D 10 9 0 0 0 0 0 0 0 0 1 V2000 0.0000 -1.1490 0.0000 C 0 0 0 0 0 0 0 0 0 0 0 0 1.3285 -1.1490 0.0000 C 0 0 0 0 0 0 0 0 0 0 0 0 1.9927 -2.3039 0.0000 C 0 0 0 0 0 0 0 0 0 0 0 0 1.3285 -3.4529 0.0000 O 0 0 0 0 0 0 0 0 0 0 0 0 3.3272 -2.3039 0.0000 N 0 0 0 0 0 0 0 0 0 0 0 0 3.9915 -1.1490 0.0000 C 0 0 0 0 0 0 0 0 0 0 0 0 5.3200 -1.1490 0.0000 C 0 0 0 0 0 0 0 0 0 0 0 0 5.9842 -2.3…	78	-0.000598881
	141172	C5 H10 N2 O3	146.069	Ureidoisobutyric acid	# ACD/Labs04221415492D 10 9 0 0 0 0 0 0 0 0 1 V2000 5.7654 0.0000 0.0000 O 0 0 0 0 0 0 0 0 0 0 0 0 6.9129 -1.9909 0.0000 O 0 0 0 0 0 0 0 0 0 0 0 0 1.1545 0.0000 0.0000 O 0 0 0 0 0 0 0 0 0 0 0 0 2.3089 -1.9909 0.0000 N 0 0 0 0 0 0 0 0 0 0 0 0 0.0000 -1.9978 0.0000 N 0 0 0 0 0 0 0 0 0 0 0 0 4.6040 -1.9909 0.0000 C 0 0 0 0 0 0 0 0 0 0 0 0 5.7654 -1.3273 0.0000 C 0 0 0 0 0 0 0 0 0 0 0 0 3.4565 -1.327…	37	-0.000598881
	144380	C5 H10 N2 O3	146.069	alpha-Glutamine	# ACD/Labs04221415492D 10 9 0 0 0 0 0 0 0 0 1 V2000 5.7535 0.0000 0.0000 O 0 0 0 0 0 0 0 0 0 0 0 0 1.1535 0.0000 0.0000 O 0 0 0 0 0 0 0 0 0 0 0 0 0.0000 -1.9961 0.0000 O 0 0 0 0 0 0 0 0 0 0 0 0 4.6069 -3.3223 0.0000 N 0 0 0 0 0 0 0 0 0 0 0 0 6.9070 -1.9961 0.0000 N 0 0 0 0 0 0 0 0 0 0 0 0 4.6069 -1.9961 0.0000 C 0 0 0 0 0 0 0 0 0 0 0 0 5.7535 -1.3261 0.0000 C 0 0 0 0 0 0 0 0 0 0 0 0 3.4535 -1.326…	34	-0.000598881
FALSE	C6 H14 N2 O2	146.106	0.719	6610.79	10	0	15		FALSE	1955.97	2909.91	2466	2866.08	3511.45	1243.87	1464.82	1142.57	1372.06	759.799	3990.66	3556.56	5701.26	2191.66	3247.31	1473.01	1398.73	1774.79	934.03	1064.12	2800.06	3615.26	3679.25	2148.07	3190.66	1546.67	64.5914	1533.94	993.743	1431.54	2587.87	2789.8	2445.04	3379.82	2954.14	762.409	1101.03	1298.25	1491.02	1079.34
	CSID	Formula	Molecular Weight	Name	Structure	# References	DeltaMass [Da]
	843	C6 H14 N2 O2	146.106	DL-Lysine	# ACD/Labs06251410112D 10 9 0 0 0 0 0 0 0 0 1 V2000 0.0000 -4.6054 0.0000 N 0 0 0 0 0 0 0 0 0 0 0 0 1.3305 -4.6054 0.0000 C 0 0 0 0 0 0 0 0 0 0 0 0 1.9957 -3.4577 0.0000 C 0 0 0 0 0 0 0 0 0 0 0 0 3.3262 -3.4577 0.0000 C 0 0 0 0 0 0 0 0 0 0 0 0 3.9841 -2.3027 0.0000 C 0 0 0 0 0 0 0 0 0 0 0 0 5.3145 -2.3027 0.0000 C 0 0 0 0 0 0 0 0 0 0 0 0 5.9798 -3.4577 0.0000 N 0 0 0 0 0 0 0 0 0 0 0 0 5.9798 -1.1…	21052	-0.000472899
	5747	C6 H14 N2 O2	146.106	L-(+)-Lysine	# ACD/Labs06251410112D 11 10 0 0 1 0 0 0 0 0 1 V2000 0.0000 -3.6337 0.0000 N 0 0 0 0 0 0 0 0 0 0 0 0 1.3307 -3.6337 0.0000 C 0 0 0 0 0 0 0 0 0 0 0 0 1.9960 -2.4858 0.0000 C 0 0 0 0 0 0 0 0 0 0 0 0 3.3266 -2.4858 0.0000 C 0 0 0 0 0 0 0 0 0 0 0 0 3.9847 -1.3307 0.0000 C 0 0 0 0 0 0 0 0 0 0 0 0 5.3153 -1.3307 0.0000 C 0 0 0 0 0 0 0 0 0 0 0 0 5.3153 -2.6613 0.0000 H 0 0 0 0 0 0 0 0 0 0 0 0 5.3153 0.0…	666	-0.000472899
	51793	C6 H14 N2 O2	146.106	D-Lysine	# ACD/Labs06251410112D 11 10 0 0 1 0 0 0 0 0 1 V2000 0.0000 -3.6337 0.0000 N 0 0 0 0 0 0 0 0 0 0 0 0 1.3307 -3.6337 0.0000 C 0 0 0 0 0 0 0 0 0 0 0 0 1.9960 -2.4858 0.0000 C 0 0 0 0 0 0 0 0 0 0 0 0 3.3266 -2.4858 0.0000 C 0 0 0 0 0 0 0 0 0 0 0 0 3.9847 -1.3307 0.0000 C 0 0 0 0 0 0 0 0 0 0 0 0 5.3153 -1.3307 0.0000 C 0 0 0 0 0 0 0 0 0 0 0 0 5.3153 -2.6613 0.0000 H 0 0 0 0 0 0 0 0 0 0 0 0 5.3153 0.0…	109	-0.000472899
	110405	C6 H14 N2 O2	146.106	Meldonium	# ACD/Labs04221415492D 10 9 0 0 0 0 0 0 0 0 2 V2000 6.8798 -2.0020 0.0000 O 0 5 0 0 0 0 0 0 0 0 0 0 5.7446 0.0000 0.0000 O 0 0 0 0 0 0 0 0 0 0 0 0 1.1627 -1.3416 0.0000 N 0 3 0 0 0 0 0 0 0 0 0 0 2.3185 -2.0089 0.0000 N 0 0 0 0 0 0 0 0 0 0 0 0 3.4674 -1.3484 0.0000 C 0 0 0 0 0 0 0 0 0 0 0 0 4.6026 -2.0020 0.0000 C 0 0 0 0 0 0 0 0 0 0 0 0 5.7446 -1.3484 0.0000 C 0 0 0 0 0 0 0 0 0 0 0 0 0.0000 -2.00…	84	-0.000472899
	383	C6 H14 N2 O2	146.106	Beta-lysine	#392 -OEChem-02070708192D 24 23 0 1 0 0 0 0 0999 V2000 6.8671 1.7500 0.0000 O 0 0 0 0 0 0 0 0 0 0 0 0 6.0010 0.2500 0.0000 O 0 0 0 0 0 0 0 0 0 0 0 0 3.4030 1.7500 0.0000 N 0 0 0 0 0 0 0 0 0 0 0 0 2.5369 -1.7500 0.0000 N 0 0 0 0 0 0 0 0 0 0 0 0 4.2690 1.2500 0.0000 C 0 0 3 0 0 0 0 0 0 0 0 0 4.2690 0.2500 0.0000 C 0 0 0 0 0 0 0 0 0 0 0 0 3.4030 -0.2500 0.0000 C 0 0 0 0 0 0 0 0 0 0 0 0 5.1350 1.7500…	17	-0.000472899
	324	C6 H14 N2 O2	146.106	3,5-Diaminohexanoic acid	#331 -OEChem-02070708192D 24 23 0 1 0 0 0 0 0999 V2000 2.5369 0.5950 0.0000 O 0 0 0 0 0 0 0 0 0 0 0 0 3.4030 -0.9050 0.0000 O 0 0 0 0 0 0 0 0 0 0 0 0 5.1350 -0.9050 0.0000 N 0 0 0 0 0 0 0 0 0 0 0 0 7.7331 0.5950 0.0000 N 0 0 0 0 0 0 0 0 0 0 0 0 6.0010 0.5950 0.0000 C 0 0 0 0 0 0 0 0 0 0 0 0 5.1350 0.0950 0.0000 C 0 0 3 0 0 0 0 0 0 0 0 0 6.8671 0.0950 0.0000 C 0 0 3 0 0 0 0 0 0 0 0 0 4.2690 0.5950…	11	-0.000472899
	388530	C6 H14 N2 O2	146.106	L-beta-lysine	# ACD/Labs04221415492D 10 9 0 0 1 0 0 0 0 0 1 V2000 6.6763 -2.1267 0.0000 O 0 0 0 0 0 0 0 0 0 0 0 0 7.7903 0.0000 0.0000 O 0 0 0 0 0 0 0 0 0 0 0 0 4.4560 -2.1267 0.0000 N 0 0 0 0 0 0 0 0 0 0 0 0 0.0000 -0.6466 0.0000 N 0 0 0 0 0 0 0 0 0 0 0 0 4.4560 -0.6466 0.0000 C 0 0 0 0 0 0 0 0 0 0 0 0 5.5623 0.0000 0.0000 C 0 0 0 0 0 0 0 0 0 0 0 0 6.6763 -0.6466 0.0000 C 0 0 0 0 0 0 0 0 0 0 0 0 3.3342 0.0000…	9	-0.000472899
	388540	C6 H14 N2 O2	146.106	(3S,5S)-3,5-Diaminohexanoic acid	# ACD/Labs04221415492D 10 9 0 0 1 0 0 0 0 0 1 V2000 5.7518 0.0000 0.0000 O 0 0 0 0 0 0 0 0 0 0 0 0 6.9050 -2.0024 0.0000 O 0 0 0 0 0 0 0 0 0 0 0 0 3.4525 0.0000 0.0000 N 0 0 0 0 0 0 0 0 0 0 0 0 1.1462 0.0000 0.0000 N 0 0 0 0 0 0 0 0 0 0 0 0 3.4525 -1.3327 0.0000 C 0 0 0 0 0 0 0 0 0 0 0 0 4.5987 -1.9955 0.0000 C 0 0 0 0 0 0 0 0 0 0 0 0 5.7587 -1.3327 0.0000 C 0 0 0 0 0 0 0 0 0 0 0 0 2.3063 -1.9955…	6	-0.000472899
	389478	C6 H14 N2 O2	146.106	5-Aminonorleucine	# ACD/Labs04221415492D 10 9 0 0 0 0 0 0 0 0 1 V2000 5.7585 0.0000 0.0000 O 0 0 0 0 0 0 0 0 0 0 0 0 6.9130 -1.9978 0.0000 O 0 0 0 0 0 0 0 0 0 0 0 0 4.6109 -3.3251 0.0000 N 0 0 0 0 0 0 0 0 0 0 0 0 1.1545 0.0000 0.0000 N 0 0 0 0 0 0 0 0 0 0 0 0 4.6109 -1.9909 0.0000 C 0 0 0 0 0 0 0 0 0 0 0 0 5.7654 -1.3273 0.0000 C 0 0 0 0 0 0 0 0 0 0 0 0 3.4565 -1.3273 0.0000 C 0 0 0 0 0 0 0 0 0 0 0 0 2.3089 -1.990…	6	-0.000472899
	26001508	C6 H14 N2 O2	146.106	5-Amino-D-isoleucine	# ACD/Labs04221415492D 10 9 0 0 1 0 0 0 0 0 1 V2000 1.1347 0.0000 0.0000 O 0 0 0 0 0 0 0 0 0 0 0 0 0.0000 -2.0011 0.0000 O 0 0 0 0 0 0 0 0 0 0 0 0 2.2693 -3.4040 0.0000 N 0 0 0 0 0 0 0 0 0 0 0 0 6.8768 -2.1387 0.0000 N 0 0 0 0 0 0 0 0 0 0 0 0 2.2693 -2.0699 0.0000 C 0 0 0 0 0 0 0 0 0 0 0 0 3.4040 -1.4029 0.0000 C 0 0 0 0 0 0 0 0 0 0 0 0 1.1347 -1.3341 0.0000 C 0 0 0 0 0 0 0 0 0 0 0 0 4.5387 -2.06…	4	-0.000472899
FALSE		147.033	3.605	1329.69	3	0	0		FALSE	408.074	851.779	188.774	424.311	405.338	169.744	304.782	203.439	107.664	66.9849	420.304	367.619	1061.74	243.542	614.799	121.059	167.024	186.687	76.5527	69.0226	231.341	1329.69	359.713	1137.9	480.578	324.719	67.5697	230.624	307.521	278.289	246.496	479.409	281.594	904.562	424.106	99.7291	182.465	331.607	266.195	383.189
	CSID	Formula	Molecular Weight	Name	Structure	# References	DeltaMass [Da]
	6787	C8 H5 N O2	147.032	Isatin	# ACD/Labs06251410132D 11 12 0 0 0 0 0 0 0 0 1 V2000 4.9505 -0.5360 0.0000 O 0 0 0 0 0 0 0 0 0 0 0 0 3.9625 -1.4294 0.0000 C 0 0 0 0 0 0 0 0 0 0 0 0 2.6592 -1.1509 0.0000 C 0 0 0 0 0 0 0 0 0 0 0 0 1.9970 0.0000 0.0000 C 0 0 0 0 0 0 0 0 0 0 0 0 0.6674 0.0000 0.0000 C 0 0 0 0 0 0 0 0 0 0 0 0 0.0000 -1.1509 0.0000 C 0 0 0 0 0 0 0 0 0 0 0 0 0.6674 -2.3018 0.0000 C 0 0 0 0 0 0 0 0 0 0 0 0 1.9970 -2.30…	621	-0.000593479
	10538	C8 H5 N O2	147.032	Agrocybin	#11004 -OEChem-02070708202D 16 15 0 0 0 0 0 0 0999 V2000 2.5369 1.7500 0.0000 O 0 0 0 0 0 0 0 0 0 0 0 0 9.4651 -2.2500 0.0000 O 0 0 0 0 0 0 0 0 0 0 0 0 10.3312 -0.7500 0.0000 N 0 0 0 0 0 0 0 0 0 0 0 0 3.4030 2.2500 0.0000 C 0 0 0 0 0 0 0 0 0 0 0 0 4.2690 1.7500 0.0000 C 0 0 0 0 0 0 0 0 0 0 0 0 9.4651 -1.2500 0.0000 C 0 0 0 0 0 0 0 0 0 0 0 0 8.5991 -0.7500 0.0000 C 0 0 0 0 0 0 0 0 0 0 0 0 5.1350 1…	23	-0.000593479
	389600	C8 H5 N O2	147.032	Indole-5,6-quinone	# ACD/Labs06251410122D 11 12 0 0 0 0 0 0 0 0 1 V2000 0.0000 -2.6581 0.0000 O 0 0 0 0 0 0 0 0 0 0 0 0 1.1502 -1.9922 0.0000 C 0 0 0 0 0 0 0 0 0 0 0 0 2.3059 -2.6581 0.0000 C 0 0 0 0 0 0 0 0 0 0 0 0 3.4561 -1.9922 0.0000 C 0 0 0 0 0 0 0 0 0 0 0 0 4.7219 -2.4050 0.0000 N 0 0 0 0 0 0 0 0 0 0 0 0 5.5034 -1.3263 0.0000 C 0 0 0 0 0 0 0 0 0 0 0 0 4.7219 -0.2532 0.0000 C 0 0 0 0 0 0 0 0 0 0 0 0 3.4561 -0.…	22	-0.000593479
FALSE	C5 H9 N O4	147.054	0.839	12357.8	14	0	52		FALSE	10095.9	9254.81	9169.71	9522.65	12357.8	6509.85	9721.84	9484.71	10892.6	6396.06	10001	8430.26	9419.63	7150.79	7803.19	6136.55	7242.79	7954.37	7206.5	5414.43	6137.43	7449.79	7297.61	8206.71	5638.61	9077.31	218.488	7809.56	7187.71	6559.41	10259.4	11669.1	12021.6	12069.4	8808.27	7158.07	7133.41	8539.86	8525.53	8484.9
	CSID	Formula	Molecular Weight	Name	Structure	# References	DeltaMass [Da]
	591	C5 H9 N O4	147.053	DL-Glutamic acid	# ACD/Labs06251410112D 10 9 0 0 0 0 0 0 0 0 1 V2000 0.0000 -2.3036 0.0000 N 0 0 0 0 0 0 0 0 0 0 0 0 1.3303 -2.3036 0.0000 C 0 0 0 0 0 0 0 0 0 0 0 0 1.9926 -3.4553 0.0000 C 0 0 0 0 0 0 0 0 0 0 0 0 3.3229 -3.4553 0.0000 C 0 0 0 0 0 0 0 0 0 0 0 0 3.9909 -4.6071 0.0000 C 0 0 0 0 0 0 0 0 0 0 0 0 3.3229 -5.7589 0.0000 O 0 0 0 0 0 0 0 0 0 0 0 0 5.3212 -4.6071 0.0000 O 0 0 0 0 0 0 0 0 0 0 0 0 1.9926 -1.1…	11579	-0.000614597
	21436	C5 H9 N O4	147.053	N-Methyl-<scp>D</scp>-aspartic acid	# ACD/Labs06251410092D 11 10 0 0 1 0 0 0 0 0 1 V2000 0.3087 -4.6076 0.0000 C 0 0 0 0 0 0 0 0 0 0 0 0 1.6403 -4.6076 0.0000 N 0 0 0 0 0 0 0 0 0 0 0 0 2.3038 -3.4557 0.0000 C 0 0 0 0 0 0 0 0 0 0 0 0 3.4557 -4.1192 0.0000 H 0 0 0 0 0 0 0 0 0 0 0 0 2.9673 -2.3038 0.0000 C 0 0 0 0 0 0 0 0 0 0 0 0 2.3038 -1.1519 0.0000 C 0 0 0 0 0 0 0 0 0 0 0 0 2.9673 0.0000 0.0000 O 0 0 0 0 0 0 0 0 0 0 0 0 0.9722 -1.1…	855	-0.000614597
	30572	C5 H9 N O4	147.053	L-(+)-Glutamic acid	# ACD/Labs06251410112D 11 10 0 0 1 0 0 0 0 0 1 V2000 0.0000 -2.3024 0.0000 N 0 0 0 0 0 0 0 0 0 0 0 0 1.3293 -2.3024 0.0000 C 0 0 0 0 0 0 0 0 0 0 0 0 1.3293 -3.6317 0.0000 H 0 0 0 0 0 0 0 0 0 0 0 0 2.6586 -2.3024 0.0000 C 0 0 0 0 0 0 0 0 0 0 0 0 3.3233 -1.1485 0.0000 C 0 0 0 0 0 0 0 0 0 0 0 0 4.6526 -1.1485 0.0000 C 0 0 0 0 0 0 0 0 0 0 0 0 5.3173 -2.3024 0.0000 O 0 0 0 0 0 0 0 0 0 0 0 0 5.3173 0.0…	491	-0.000614597
	89874	C5 H9 N O4	147.053	O-Acetyl-L-serine	# ACD/Labs06251410062D 11 10 0 0 1 0 0 0 0 0 1 V2000 0.0000 -5.7555 0.0000 C 0 0 0 0 0 0 0 0 0 0 0 0 1.3266 -5.7555 0.0000 C 0 0 0 0 0 0 0 0 0 0 0 0 1.9968 -6.9094 0.0000 O 0 0 0 0 0 0 0 0 0 0 0 0 1.9968 -4.6086 0.0000 O 0 0 0 0 0 0 0 0 0 0 0 0 1.3266 -3.4547 0.0000 C 0 0 0 0 0 0 0 0 0 0 0 0 1.9968 -2.3008 0.0000 C 0 0 0 0 0 0 0 0 0 0 0 0 3.1438 -2.9710 0.0000 H 0 0 0 0 0 0 0 0 0 0 0 0 2.6601 -1.…	313	-0.000614597
	21814	C5 H9 N O4	147.053	D-(-)-Glutamic acid	# ACD/Labs04221418302D 10 9 0 0 1 0 0 0 0 0 1 V2000 4.6059 -1.9919 0.0000 O 0 0 0 0 0 0 0 0 0 0 0 0 0.0000 -5.9816 0.0000 O 0 0 0 0 0 0 0 0 0 0 0 0 3.4514 0.0000 0.0000 O 0 0 0 0 0 0 0 0 0 0 0 0 2.3029 -5.9816 0.0000 O 0 0 0 0 0 0 0 0 0 0 0 0 1.1485 -1.3279 0.0000 N 0 0 0 0 0 0 0 0 0 0 0 0 2.3029 -3.3258 0.0000 C 0 0 0 0 0 0 0 0 0 0 0 0 2.3029 -1.9919 0.0000 C 0 0 0 0 0 0 0 0 0 0 0 0 1.1485 -3.98…	272	-0.000614597
	58744	C5 H9 N O4	147.053	N-Acetyl-L-serine	# ACD/Labs06251410132D 11 10 0 0 1 0 0 0 0 0 1 V2000 0.3087 -4.6076 0.0000 O 0 0 0 0 0 0 0 0 0 0 0 0 1.6403 -4.6076 0.0000 C 0 0 0 0 0 0 0 0 0 0 0 0 2.3038 -3.4557 0.0000 C 0 0 0 0 0 0 0 0 0 0 0 0 3.4557 -4.1192 0.0000 H 0 0 0 0 0 0 0 0 0 0 0 0 1.1519 -2.7922 0.0000 C 0 0 0 0 0 0 0 0 0 0 0 0 1.1519 -1.4606 0.0000 O 0 0 0 0 0 0 0 0 0 0 0 0 0.0000 -3.4557 0.0000 O 0 0 0 0 0 0 0 0 0 0 0 0 2.9673 -2.…	130	-0.000614597
	829	C5 H9 N O4	147.053	3-Methylaspartic acid	#852 -OEChem-02070708192D 19 18 0 1 0 0 0 0 0999 V2000 6.8671 0.4050 0.0000 O 0 0 0 0 0 0 0 0 0 0 0 0 2.5369 -0.0950 0.0000 O 0 0 0 0 0 0 0 0 0 0 0 0 6.0010 -1.0950 0.0000 O 0 0 0 0 0 0 0 0 0 0 0 0 3.4030 1.4050 0.0000 O 0 0 0 0 0 0 0 0 0 0 0 0 4.2690 -1.0950 0.0000 N 0 0 0 0 0 0 0 0 0 0 0 0 5.1350 0.4050 0.0000 C 0 0 3 0 0 0 0 0 0 0 0 0 4.2690 -0.0950 0.0000 C 0 0 3 0 0 0 0 0 0 0 0 0 5.1350 1.40…	66	-0.000614597
	65858	C5 H9 N O4	147.053	b-Glutamic acid	# ACD/Labs06251410112D 10 9 0 0 0 0 0 0 0 0 1 V2000 0.0000 -3.4558 0.0000 N 0 0 0 0 0 0 0 0 0 0 0 0 1.3305 -3.4558 0.0000 C 0 0 0 0 0 0 0 0 0 0 0 0 1.9929 -4.6078 0.0000 C 0 0 0 0 0 0 0 0 0 0 0 0 3.3233 -4.6078 0.0000 C 0 0 0 0 0 0 0 0 0 0 0 0 3.9915 -5.7597 0.0000 O 0 0 0 0 0 0 0 0 0 0 0 0 3.9915 -3.4558 0.0000 O 0 0 0 0 0 0 0 0 0 0 0 0 1.9929 -2.3039 0.0000 C 0 0 0 0 0 0 0 0 0 0 0 0 1.3305 -1.1…	51	-0.000614597
	389071	C5 H9 N O4	147.053	L-threo-3-Methylaspartate	# ACD/Labs06251410132D 12 11 0 0 1 0 0 0 0 0 1 V2000 0.0000 -4.6081 0.0000 O 0 0 0 0 0 0 0 0 0 0 0 0 1.3306 -4.6081 0.0000 C 0 0 0 0 0 0 0 0 0 0 0 0 1.9930 -5.7602 0.0000 O 0 0 0 0 0 0 0 0 0 0 0 0 1.9930 -3.4561 0.0000 C 0 0 0 0 0 0 0 0 0 0 0 0 3.1451 -4.1185 0.0000 H 0 0 0 0 0 0 0 0 0 0 0 0 2.6612 -2.3041 0.0000 C 0 0 0 0 0 0 0 0 0 0 0 0 3.8132 -2.9665 0.0000 H 0 0 0 0 0 0 0 0 0 0 0 0 3.3236 -1.…	49	-0.000614597
	184	C5 H9 N O4	147.053	O-Acetyl-DL-serine	# ACD/Labs06251410062D 10 9 0 0 0 0 0 0 0 0 1 V2000 0.0000 -4.6084 0.0000 C 0 0 0 0 0 0 0 0 0 0 0 0 1.3307 -4.6084 0.0000 C 0 0 0 0 0 0 0 0 0 0 0 0 1.9931 -5.7605 0.0000 O 0 0 0 0 0 0 0 0 0 0 0 0 1.9931 -3.4563 0.0000 O 0 0 0 0 0 0 0 0 0 0 0 0 1.3307 -2.3042 0.0000 C 0 0 0 0 0 0 0 0 0 0 0 0 1.9931 -1.1521 0.0000 C 0 0 0 0 0 0 0 0 0 0 0 0 3.3238 -1.1521 0.0000 C 0 0 0 0 0 0 0 0 0 0 0 0 3.9920 -2.3…	47	-0.000614597
	248019	C5 H9 N O4	147.053	N-(Carboxymethyl)-beta-alanine	#281622 -OEChem-02070708242D 19 18 0 0 0 0 0 0 0999 V2000 2.5369 -0.2500 0.0000 O 0 0 0 0 0 0 0 0 0 0 0 0 8.5991 0.2500 0.0000 O 0 0 0 0 0 0 0 0 0 0 0 0 3.4030 1.2500 0.0000 O 0 0 0 0 0 0 0 0 0 0 0 0 7.7331 -1.2500 0.0000 O 0 0 0 0 0 0 0 0 0 0 0 0 6.0010 -0.2500 0.0000 N 0 0 0 0 0 0 0 0 0 0 0 0 5.1350 0.2500 0.0000 C 0 0 0 0 0 0 0 0 0 0 0 0 4.2690 -0.2500 0.0000 C 0 0 0 0 0 0 0 0 0 0 0 0 6.8671 0…	22	-0.000614597
	4575345	C5 H9 N O4	147.053	N-(Carboxymethyl)-D-alanine	# ACD/Labs04221415492D 10 9 0 0 1 0 0 0 0 0 1 V2000 4.6985 0.0000 0.0000 O 0 0 0 0 0 0 0 0 0 0 0 0 5.8006 -1.9142 0.0000 O 0 0 0 0 0 0 0 0 0 0 0 0 1.0441 -2.4479 0.0000 O 0 0 0 0 0 0 0 0 0 0 0 0 0.0000 -4.3041 0.0000 O 0 0 0 0 0 0 0 0 0 0 0 0 3.5848 -3.3238 0.0000 N 0 0 0 0 0 0 0 0 0 0 0 0 3.5848 -1.9142 0.0000 C 0 0 0 0 0 0 0 0 0 0 0 0 4.6985 -1.2761 0.0000 C 0 0 0 0 0 0 0 0 0 0 0 0 2.2100 -4.29…	9	-0.000614597
	389693	C5 H9 N O4	147.053	(4R)-4-Hydroxy-5-oxo-L-norvaline	# ACD/Labs04221415492D 10 9 0 0 1 0 0 0 0 0 1 V2000 1.1501 -3.3402 0.0000 O 0 0 0 0 0 0 0 0 0 0 0 0 0.0000 -1.3361 0.0000 O 0 0 0 0 0 0 0 0 0 0 0 0 4.6005 0.0000 0.0000 O 0 0 0 0 0 0 0 0 0 0 0 0 6.8870 -1.3499 0.0000 O 0 0 0 0 0 0 0 0 0 0 0 0 2.2934 0.0000 0.0000 N 0 0 0 0 0 0 0 0 0 0 0 0 2.3072 -1.3361 0.0000 C 0 0 0 0 0 0 0 0 0 0 0 0 1.1570 -2.0041 0.0000 C 0 0 0 0 0 0 0 0 0 0 0 0 3.4573 -2.004…	9	-0.000614597
	389694	C5 H9 N O4	147.053	(4R)-5-Amino-4-hydroxy-2-oxopentanoic acid	# ACD/Labs04221415492D 10 9 0 0 1 0 0 0 0 0 1 V2000 2.2868 -0.0069 0.0000 O 0 0 0 0 0 0 0 0 0 0 0 0 1.1469 -3.3370 0.0000 O 0 0 0 0 0 0 0 0 0 0 0 0 0.0000 -1.3334 0.0000 O 0 0 0 0 0 0 0 0 0 0 0 0 4.5944 0.0000 0.0000 O 0 0 0 0 0 0 0 0 0 0 0 0 6.9089 -1.3265 0.0000 N 0 0 0 0 0 0 0 0 0 0 0 0 2.3007 -1.3334 0.0000 C 0 0 0 0 0 0 0 0 0 0 0 0 1.1538 -2.0036 0.0000 C 0 0 0 0 0 0 0 0 0 0 0 0 3.4544 -1.99…	3	-0.000614597
FALSE	C9 H9 N O	147.069	3.929	1616.68	6	0	0		FALSE	341.276	387.361	511.153	510.277	265.632	102.08	77.1285	77.0393	135.499	138.363	650.299	391.422	442.402	572.986	507.513	77.1317	77.1152	76.6466	77.1234	76.7308	452.067	402.488	423.376	349.554	460.676	77.1091	76.9786	77.4548	117.779	105.089	378.736	450.341	472.572	462.516	565.398	97.7941	75.9648	77.9277	133.536	77.9756
	CSID	Formula	Molecular Weight	Name	Structure	# References	DeltaMass [Da]
	3581	C9 H9 N O	147.068	Indole-3-carbidol	# ACD/Labs02211713332D 11 12 0 0 0 0 0 0 0 0 1 V2000 5.2935 0.0000 0.0000 O 0 0 0 0 0 0 0 0 0 0 0 0 3.9913 -0.2753 0.0000 C 0 0 0 0 0 0 0 0 0 0 0 0 3.5731 -1.5351 0.0000 C 0 0 0 0 0 0 0 0 0 0 0 0 2.3132 -1.9374 0.0000 C 0 0 0 0 0 0 0 0 0 0 0 0 2.3080 -3.2661 0.0000 C 0 0 0 0 0 0 0 0 0 0 0 0 1.1540 -3.9330 0.0000 C 0 0 0 0 0 0 0 0 0 0 0 0 0.0000 -3.2608 0.0000 C 0 0 0 0 0 0 0 0 0 0 0 0 0.0106 -1.9…	577	-0.000441103
	14312	C9 H9 N O	147.068	N-Furfuryl Pyrrole	# ACD/Labs06251410052D 11 12 0 0 0 0 0 0 0 0 1 V2000 5.6916 -2.6483 0.0000 C 0 0 0 0 0 0 0 0 0 0 0 0 6.4750 -1.5734 0.0000 C 0 0 0 0 0 0 0 0 0 0 0 0 5.6916 -0.4986 0.0000 C 0 0 0 0 0 0 0 0 0 0 0 0 4.4289 -0.9065 0.0000 N 0 0 0 0 0 0 0 0 0 0 0 0 4.4289 -2.2404 0.0000 C 0 0 0 0 0 0 0 0 0 0 0 0 3.3541 -0.1230 0.0000 C 0 0 0 0 0 0 0 0 0 0 0 0 2.1368 -0.6669 0.0000 C 0 0 0 0 0 0 0 0 0 0 0 0 0.9907 0.0…	98	-0.000441103
	133020	C9 H9 N O	147.068	3-Methyl-1,3-dihydro-2H-indol-2-one	# ACD/Labs06251410122D 11 12 0 0 0 0 0 0 0 0 1 V2000 5.6821 -2.3410 0.0000 O 0 0 0 0 0 0 0 0 0 0 0 0 4.3525 -2.3410 0.0000 C 0 0 0 0 0 0 0 0 0 0 0 0 3.5683 -3.4149 0.0000 N 0 0 0 0 0 0 0 0 0 0 0 0 2.3069 -3.0058 0.0000 C 0 0 0 0 0 0 0 0 0 0 0 0 2.3069 -1.6762 0.0000 C 0 0 0 0 0 0 0 0 0 0 0 0 1.1535 -1.0114 0.0000 C 0 0 0 0 0 0 0 0 0 0 0 0 0.0000 -1.6762 0.0000 C 0 0 0 0 0 0 0 0 0 0 0 0 0.0000 -3.…	86	-0.000441103
	69326	C9 H9 N O	147.068	2-Indanone oxime	# ACD/Labs06251410132D 11 12 0 0 0 0 0 0 0 0 1 V2000 6.4051 -2.7478 0.0000 O 0 0 0 0 0 0 0 0 0 0 0 0 5.2522 -3.4139 0.0000 N 0 0 0 0 0 0 0 0 0 0 0 0 4.0993 -2.7478 0.0000 C 0 0 0 0 0 0 0 0 0 0 0 0 3.9648 -1.4283 0.0000 C 0 0 0 0 0 0 0 0 0 0 0 0 2.6581 -1.1465 0.0000 C 0 0 0 0 0 0 0 0 0 0 0 0 1.9984 0.0000 0.0000 C 0 0 0 0 0 0 0 0 0 0 0 0 0.6661 0.0000 0.0000 C 0 0 0 0 0 0 0 0 0 0 0 0 0.0000 -1.14…	60	-0.000441103
	30777391	C9 H9 N O	147.068	3-(2-Furylmethyl)-1H-pyrrole	# SciTegic04031415222D 11 12 0 0 0 0 0 0 0 0999 V2000 3.9227 -5.6442 0.0000 C 0 0 0 0 0 0 0 0 0 0 0 0 4.3348 -4.3799 0.0000 C 0 0 0 0 0 0 0 0 0 0 0 0 1.9642 -0.2766 0.0000 C 0 0 0 0 0 0 0 0 0 0 0 0 0.6660 0.0000 0.0000 C 0 0 0 0 0 0 0 0 0 0 0 0 2.5907 -5.6442 0.0000 C 0 0 0 0 0 0 0 0 0 0 0 0 3.2567 -2.2633 0.0000 C 0 0 0 0 0 0 0 0 0 0 0 0 0.8918 -2.1392 0.0000 C 0 0 0 0 0 0 0 0 0 0 0 0 2.1053 -1.…	3	-0.000441103
	30777392	C9 H9 N O	147.068	(4Z)-4-(2-Furylmethylene)-3,4-dihydro-2H-pyrrole	# SciTegic04031415222D 11 12 0 0 0 0 0 0 0 0999 V2000 3.9227 -5.6442 0.0000 C 0 0 0 0 0 0 0 0 0 0 0 0 4.3348 -4.3799 0.0000 C 0 0 0 0 0 0 0 0 0 0 0 0 1.9642 -0.2766 0.0000 C 0 0 0 0 0 0 0 0 0 0 0 0 0.6660 0.0000 0.0000 C 0 0 0 0 0 0 0 0 0 0 0 0 2.5907 -5.6442 0.0000 C 0 0 0 0 0 0 0 0 0 0 0 0 3.2567 -2.2633 0.0000 C 0 0 0 0 0 0 0 0 0 0 0 0 0.8918 -2.1392 0.0000 C 0 0 0 0 0 0 0 0 0 0 0 0 2.1053 -1.…	1	-0.000441103
FALSE	C H Cl N6 O	147.991	0.961	38071.9	0	0	0		FALSE	21119.3	16735.3	24844.7	24028.4	19673.1	18311.5	15942.6	22169.4	38071.9	11667.2	31005.3	21356.8	13368.2	21046.3	14154.5	27516	25507.4	13043.4	14061.8	22368.4	11495.7	25721	17406.7	18017.7	18004.8	16683.7	163.834	23165.9	25470.6	19084.2	15199.1	16645.9	20790.8	23438.7	21185.9	22566.4	23614.2	18687.1	16915.1	11762.9
FALSE	C6 H4 N4 O	148.038	1.532	6822.15	22	0	8		FALSE	171.437	136.291	137.11	165.301	138.946	269.124	139.418	138.099	145.85	217.346	231.396	205.142	229.413	199.617	138.477	321.027	237.861	140.244	186.84	197.801	302.719	135.675	140.656	205.528	139.728	259.594	137.079	237.727	1178.36	137.565	139.149	210.987	217.433	146.938	138.284	140.844	194.465	243.292	200.286	139.207
	CSID	Formula	Molecular Weight	Name	Structure	# References	DeltaMass [Da]
	42	C5 H8 O5	148.037	(+/-)-2-Hydroxyglutaric acid	# ACD/Labs04221415492D 10 9 0 0 0 0 0 0 0 0 1 V2000 4.6110 -3.2757 0.0000 O 0 0 0 0 0 0 0 0 0 0 0 0 5.8212 0.0000 0.0000 O 0 0 0 0 0 0 0 0 0 0 0 0 6.9548 -2.0030 0.0000 O 0 0 0 0 0 0 0 0 0 0 0 0 1.1336 0.0000 0.0000 O 0 0 0 0 0 0 0 0 0 0 0 0 0.0000 -2.0030 0.0000 O 0 0 0 0 0 0 0 0 0 0 0 0 4.6110 -2.0030 0.0000 C 0 0 0 0 0 0 0 0 0 0 0 0 5.8212 -1.3353 0.0000 C 0 0 0 0 0 0 0 0 0 0 0 0 3.4774 -1.335…	167	-0.000547914
	99702	C5 H8 O5	148.037	Ribonolactone	# ACD/Labs04111411492D 10 10 0 0 1 0 0 0 0 0 1 V2000 2.6181 -0.9272 0.0000 O 0 0 0 0 0 0 0 0 0 0 0 0 1.1702 -4.0510 0.0000 O 0 0 0 0 0 0 0 0 0 0 0 0 4.0659 -4.0510 0.0000 O 0 0 0 0 0 0 0 0 0 0 0 0 0.0000 0.0000 0.0000 O 0 0 0 0 0 0 0 0 0 0 0 0 4.9584 -1.2991 0.0000 O 0 0 0 0 0 0 0 0 0 0 0 0 1.9536 -2.9751 0.0000 C 0 0 0 0 0 0 0 0 0 0 0 0 1.5421 -1.7107 0.0000 C 0 0 0 0 0 0 0 0 0 0 0 0 3.2825 -2.9…	95	-0.000547914
	158277	C5 H8 O5	148.037	3-hydroxy-glutaric acid	#181976 -OEChem-02070708192D 18 17 0 0 0 0 0 0 0999 V2000 5.1350 -0.5950 0.0000 O 0 0 0 0 0 0 0 0 0 0 0 0 7.7331 0.9050 0.0000 O 0 0 0 0 0 0 0 0 0 0 0 0 2.5369 0.9050 0.0000 O 0 0 0 0 0 0 0 0 0 0 0 0 6.8671 -0.5950 0.0000 O 0 0 0 0 0 0 0 0 0 0 0 0 3.4030 -0.5950 0.0000 O 0 0 0 0 0 0 0 0 0 0 0 0 5.1350 0.4050 0.0000 C 0 0 0 0 0 0 0 0 0 0 0 0 6.0010 0.9050 0.0000 C 0 0 0 0 0 0 0 0 0 0 0 0 4.2690 0.…	93	-0.000547914
	390304	C5 H8 O5	148.037	(+)-Citramailc acid	# ACLJDraw09041410262D 10 9 0 0 1 0 0 0 0 0999 V2000 4.3166 -1.5416 0.0000 O 0 0 0 0 0 0 0 0 0 0 0 0 4.3166 -2.8717 0.0000 C 0 0 0 0 0 0 0 0 0 0 0 0 5.4684 -3.5367 0.0000 C 0 0 0 0 0 0 0 0 0 0 0 0 6.6202 -2.8717 0.0000 C 0 0 0 0 0 0 0 0 0 0 0 0 6.6202 -1.5416 0.0000 O 0 0 0 0 0 0 0 0 0 0 0 0 7.7721 -3.5367 0.0000 C 0 0 0 0 0 0 0 0 0 0 0 0 8.9240 -2.8717 0.0000 O 0 0 0 0 0 0 0 0 0 0 0 0 3.1648 -3.…	90	-0.000547914
	15731	C6 H12 S2	148.038	Allyl propyl disulfide	# CDK 04291007002D 8 7 0 0 0 0 999 V2000 1.0461 1.4289 0.0000 C 0 0 0 0 0 0 0 0 0 0 0 0 1.7605 1.8414 0.0000 C 0 0 0 0 0 0 0 0 0 0 0 0 2.4750 1.4289 0.0000 C 0 0 0 0 0 0 0 0 0 0 0 0 3.1895 1.8414 0.0000 S 0 0 0 0 0 0 0 0 0 0 0 0 3.9039 1.4289 0.0000 S 0 0 0 0 0 0 0 0 0 0 0 0 4.6184 1.8414 0.0000 C 0 0 0 0 0 0 0 0 0 0 0 0 5.3329 1.4289 0.0000 C 0 0 0 0 0 0 0 0 0 0 0 0 6.0474 1.8414 0.0000 C 0 0 0 …	70	0.000322086
	1051	C5 H8 O5	148.037	citramalic acid	# ACD/Labs04221415492D 10 9 0 0 0 0 0 0 0 0 1 V2000 3.2431 -0.3859 0.0000 O 0 0 0 0 0 0 0 0 0 0 0 0 1.1521 -3.3238 0.0000 O 0 0 0 0 0 0 0 0 0 0 0 0 0.0000 -1.3307 0.0000 O 0 0 0 0 0 0 0 0 0 0 0 0 4.6083 0.0000 0.0000 O 0 0 0 0 0 0 0 0 0 0 0 0 5.7604 -1.9931 0.0000 O 0 0 0 0 0 0 0 0 0 0 0 0 2.3042 -1.3307 0.0000 C 0 0 0 0 0 0 0 0 0 0 0 0 1.1521 -1.9931 0.0000 C 0 0 0 0 0 0 0 0 0 0 0 0 3.4562 -1.99…	57	-0.000547914
	388822	C5 H8 O5	148.037	(-)-(R)-citramalic acid	# ACD/Labs04221415492D 10 9 0 0 1 0 0 0 0 0 1 V2000 2.7952 -3.1468 0.0000 O 0 0 0 0 0 0 0 0 0 0 0 0 4.6106 0.0000 0.0000 O 0 0 0 0 0 0 0 0 0 0 0 0 5.7633 -1.9941 0.0000 O 0 0 0 0 0 0 0 0 0 0 0 0 1.1527 -3.3254 0.0000 O 0 0 0 0 0 0 0 0 0 0 0 0 0.0000 -1.3313 0.0000 O 0 0 0 0 0 0 0 0 0 0 0 0 3.4580 -1.9941 0.0000 C 0 0 0 0 0 0 0 0 0 0 0 0 4.6106 -1.3313 0.0000 C 0 0 0 0 0 0 0 0 0 0 0 0 2.3053 -1.33…	41	-0.000547914
	388852	C5 H8 O5	148.037	D-Xylonic g-lactone	# ACD/Labs04221415492D 10 10 0 0 1 0 0 0 0 0 1 V2000 3.3480 0.0000 0.0000 O 0 0 0 0 0 0 0 0 0 0 0 0 1.8726 -3.1096 0.0000 O 0 0 0 0 0 0 0 0 0 0 0 0 4.7609 -3.1380 0.0000 O 0 0 0 0 0 0 0 0 0 0 0 0 5.6745 -0.3972 0.0000 O 0 0 0 0 0 0 0 0 0 0 0 0 0.0000 -1.2484 0.0000 O 0 0 0 0 0 0 0 0 0 0 0 0 2.6613 -2.0428 0.0000 C 0 0 0 0 0 0 0 0 0 0 0 0 3.9892 -2.0542 0.0000 C 0 0 0 0 0 0 0 0 0 0 0 0 2.2641 -0.7…	33	-0.000547914
	16751	C5 H8 O5	148.037	(3S,4S,5R)-3,4-Dihydroxy-5-(hydroxymethyl)dihydro-2(3H)-furanone	# ACD/Labs04221415492D 10 10 0 0 1 0 0 0 0 0 1 V2000 3.3229 0.0000 0.0000 O 0 0 0 0 0 0 0 0 0 0 0 0 4.7777 -3.1191 0.0000 O 0 0 0 0 0 0 0 0 0 0 0 0 1.8681 -3.1191 0.0000 O 0 0 0 0 0 0 0 0 0 0 0 0 5.6608 -0.3566 0.0000 O 0 0 0 0 0 0 0 0 0 0 0 0 0.0000 -1.2397 0.0000 O 0 0 0 0 0 0 0 0 0 0 0 0 2.6549 -2.0435 0.0000 C 0 0 0 0 0 0 0 0 0 0 0 0 3.9908 -2.0435 0.0000 C 0 0 0 0 0 0 0 0 0 0 0 0 2.2530 -0.7…	30	-0.000547914
	388969	C5 H8 O5	148.037	L-2-Hydroxyglutaric acid	# ACD/Labs04221415492D 10 9 0 0 1 0 0 0 0 0 1 V2000 4.5596 0.0000 0.0000 O 0 0 0 0 0 0 0 0 0 0 0 0 6.8360 -1.3193 0.0000 O 0 0 0 0 0 0 0 0 0 0 0 0 5.7012 -3.3565 0.0000 O 0 0 0 0 0 0 0 0 0 0 0 0 0.0000 -1.3193 0.0000 O 0 0 0 0 0 0 0 0 0 0 0 0 1.1348 -3.3565 0.0000 O 0 0 0 0 0 0 0 0 0 0 0 0 4.5596 -1.3193 0.0000 C 0 0 0 0 0 0 0 0 0 0 0 0 5.7012 -1.9756 0.0000 C 0 0 0 0 0 0 0 0 0 0 0 0 3.4180 -1.97…	25	-0.000547914
	166031	C5 H8 O5	148.037	(3R,4R,5S)-3,4-Dihydroxy-5-(hydroxymethyl)dihydro-2(3H)-furanone	# ACD/Labs04221415492D 10 10 0 0 1 0 0 0 0 0 1 V2000 3.3713 0.0000 0.0000 O 0 0 0 0 0 0 0 0 0 0 0 0 1.8964 -3.1606 0.0000 O 0 0 0 0 0 0 0 0 0 0 0 0 4.8463 -3.1606 0.0000 O 0 0 0 0 0 0 0 0 0 0 0 0 5.5449 -0.3604 0.0000 O 0 0 0 0 0 0 0 0 0 0 0 0 0.0000 -1.2587 0.0000 O 0 0 0 0 0 0 0 0 0 0 0 0 2.6948 -2.0683 0.0000 C 0 0 0 0 0 0 0 0 0 0 0 0 4.0533 -2.0683 0.0000 C 0 0 0 0 0 0 0 0 0 0 0 0 2.2901 -0.7…	23	-0.000547914
	388508	C5 H8 O5	148.037	D-2-Hydroxyglutaric acid	# ACD/Labs04221415492D 10 9 0 0 1 0 0 0 0 0 1 V2000 4.5552 0.0000 0.0000 O 0 0 0 0 0 0 0 0 0 0 0 0 5.6838 -3.4198 0.0000 O 0 0 0 0 0 0 0 0 0 0 0 0 6.7584 -1.3787 0.0000 O 0 0 0 0 0 0 0 0 0 0 0 0 1.1422 -3.4198 0.0000 O 0 0 0 0 0 0 0 0 0 0 0 0 0.0000 -1.3787 0.0000 O 0 0 0 0 0 0 0 0 0 0 0 0 4.5552 -1.3855 0.0000 C 0 0 0 0 0 0 0 0 0 0 0 0 5.6906 -2.0410 0.0000 C 0 0 0 0 0 0 0 0 0 0 0 0 3.4130 -2.04…	21	-0.000547914
	167296	C5 H8 O5	148.037	(4R)-4,5-Dihydroxy-2-oxopentanoic acid	# ACD/Labs04221415492D 10 9 0 0 1 0 0 0 0 0 1 V2000 2.2777 0.0000 0.0000 O 0 0 0 0 0 0 0 0 0 0 0 0 1.1423 -3.4199 0.0000 O 0 0 0 0 0 0 0 0 0 0 0 0 0.0000 -1.3133 0.0000 O 0 0 0 0 0 0 0 0 0 0 0 0 4.5622 0.0000 0.0000 O 0 0 0 0 0 0 0 0 0 0 0 0 6.8399 -1.3133 0.0000 O 0 0 0 0 0 0 0 0 0 0 0 0 2.2777 -1.3133 0.0000 C 0 0 0 0 0 0 0 0 0 0 0 0 1.1423 -1.9699 0.0000 C 0 0 0 0 0 0 0 0 0 0 0 0 3.4199 -1.969…	8	-0.000547914
	389722	C5 H8 O5	148.037	(2R,3S)-2-Hydroxy-3-methylsuccinic acid	# ACD/Labs04221415492D 10 9 0 0 1 0 0 0 0 0 1 V2000 2.2980 -0.0057 0.0000 O 0 0 0 0 0 0 0 0 0 0 0 0 1.1433 -3.3436 0.0000 O 0 0 0 0 0 0 0 0 0 0 0 0 0.0000 -1.3501 0.0000 O 0 0 0 0 0 0 0 0 0 0 0 0 4.5845 0.0000 0.0000 O 0 0 0 0 0 0 0 0 0 0 0 0 5.7450 -1.9993 0.0000 O 0 0 0 0 0 0 0 0 0 0 0 0 2.3038 -1.3386 0.0000 C 0 0 0 0 0 0 0 0 0 0 0 0 3.4413 -1.9993 0.0000 C 0 0 0 0 0 0 0 0 0 0 0 0 1.1490 -2.00…	8	-0.000547914
	4509724	C6 H12 S2	148.038	Propenyl propyl disulfide	#5352908 -OEChem-02070710092D 20 19 0 0 0 0 0 0 0999 V2000 4.5981 -0.4400 0.0000 S 0 0 0 0 0 0 0 0 0 0 0 0 5.4641 0.0600 0.0000 S 0 0 0 0 0 0 0 0 0 0 0 0 2.8660 -0.4400 0.0000 C 0 0 0 0 0 0 0 0 0 0 0 0 3.7321 0.0600 0.0000 C 0 0 0 0 0 0 0 0 0 0 0 0 2.0000 0.0600 0.0000 C 0 0 0 0 0 0 0 0 0 0 0 0 6.3301 -0.4400 0.0000 C 0 0 0 0 0 0 0 0 0 0 0 0 7.1962 0.0600 0.0000 C 0 0 0 0 0 0 0 0 0 0 0 0 7.1962 1…	8	0.000322086
	4444231	C5 H8 O5	148.037	(4S)-4,5-Dihydroxy-2-oxopentanoic acid	# ACD/Labs04221415492D 10 9 0 0 1 0 0 0 0 0 1 V2000 2.3000 0.0000 0.0000 O 0 0 0 0 0 0 0 0 0 0 0 0 1.1535 -3.3223 0.0000 O 0 0 0 0 0 0 0 0 0 0 0 0 0.0000 -1.3261 0.0000 O 0 0 0 0 0 0 0 0 0 0 0 0 4.6069 0.0000 0.0000 O 0 0 0 0 0 0 0 0 0 0 0 0 6.9070 -1.3261 0.0000 O 0 0 0 0 0 0 0 0 0 0 0 0 2.3000 -1.3261 0.0000 C 0 0 0 0 0 0 0 0 0 0 0 0 1.1535 -1.9961 0.0000 C 0 0 0 0 0 0 0 0 0 0 0 0 3.4535 -1.996…	7	-0.000547914
	388758	C5 H8 O5	148.037	D-Xylonolactone	# ACD/Labs04221415492D 10 10 0 0 1 0 0 0 0 0 1 V2000 2.2851 0.0000 0.0000 O 0 0 0 0 0 0 0 0 0 0 0 0 4.5932 -2.6575 0.0000 O 0 0 0 0 0 0 0 0 0 0 0 0 2.2943 -3.9909 0.0000 O 0 0 0 0 0 0 0 0 0 0 0 0 4.5978 0.0000 0.0000 O 0 0 0 0 0 0 0 0 0 0 0 0 0.0000 -2.6759 0.0000 O 0 0 0 0 0 0 0 0 0 0 0 0 3.4484 -1.9955 0.0000 C 0 0 0 0 0 0 0 0 0 0 0 0 2.2943 -2.6667 0.0000 C 0 0 0 0 0 0 0 0 0 0 0 0 3.4530 -0.66…	6	-0.000547914
	388912	C5 H8 O5	148.037	(3S,4S,5S)-3,4-Dihydroxy-5-(hydroxymethyl)dihydro-2(3H)-furanone	# ACD/Labs04221415492D 10 10 0 0 1 0 0 0 0 0 1 V2000 2.6020 -0.9399 0.0000 O 0 0 0 0 0 0 0 0 0 0 0 0 4.0564 -4.0613 0.0000 O 0 0 0 0 0 0 0 0 0 0 0 0 1.1526 -4.0613 0.0000 O 0 0 0 0 0 0 0 0 0 0 0 0 4.9468 -1.3010 0.0000 O 0 0 0 0 0 0 0 0 0 0 0 0 0.0000 0.0000 0.0000 O 0 0 0 0 0 0 0 0 0 0 0 0 1.9342 -2.9879 0.0000 C 0 0 0 0 0 0 0 0 0 0 0 0 3.2748 -2.9879 0.0000 C 0 0 0 0 0 0 0 0 0 0 0 0 1.5335 -1.7…	6	-0.000547914
	30777301	C6 H12 S2	148.038	(1E)-3-Methyl-1-(methyldisulfanyl)-1-butene	# SciTegic04031415222D 8 7 0 0 0 0 0 0 0 0999 V2000 0.0000 0.0000 0.0000 C 0 0 0 0 0 0 0 0 0 0 0 0 1.1525 -0.6694 0.0000 C 0 0 0 0 0 0 0 0 0 0 0 0 2.2981 0.0000 0.0000 C 0 0 0 0 0 0 0 0 0 0 0 0 1.1525 -1.9945 0.0000 C 0 0 0 0 0 0 0 0 0 0 0 0 3.4506 -0.6694 0.0000 C 0 0 0 0 0 0 0 0 0 0 0 0 4.6031 0.0000 0.0000 S 0 0 0 0 0 0 0 0 0 0 0 0 5.7556 -0.6694 0.0000 S 0 0 0 0 0 0 0 0 0 0 0 0 6.9012 0.0000 …	5	0.000322086
	389541	C5 H8 O5	148.037	(3R,4S,5S)-3,4,5-Trihydroxytetrahydro-2H-pyran-2-one	# ACD/Labs04221415492D 10 10 0 0 1 0 0 0 0 0 1 V2000 2.3166 -0.0046 0.0000 O 0 0 0 0 0 0 0 0 0 0 0 0 4.6055 -2.6666 0.0000 O 0 0 0 0 0 0 0 0 0 0 0 0 2.2981 -4.0022 0.0000 O 0 0 0 0 0 0 0 0 0 0 0 0 4.6055 0.0000 0.0000 O 0 0 0 0 0 0 0 0 0 0 0 0 0.0000 -2.6620 0.0000 O 0 0 0 0 0 0 0 0 0 0 0 0 3.4633 -2.0080 0.0000 C 0 0 0 0 0 0 0 0 0 0 0 0 2.3166 -2.6666 0.0000 C 0 0 0 0 0 0 0 0 0 0 0 0 3.4633 -0.6…	5	-0.000547914
	389719	C5 H8 O5	148.037	(2S,3S)-2-Hydroxy-3-methylsuccinic acid	# ACD/Labs04221415492D 10 9 0 0 1 0 0 0 0 0 1 V2000 2.2939 -0.0057 0.0000 O 0 0 0 0 0 0 0 0 0 0 0 0 1.1441 -3.3403 0.0000 O 0 0 0 0 0 0 0 0 0 0 0 0 0.0000 -1.3453 0.0000 O 0 0 0 0 0 0 0 0 0 0 0 0 4.5936 0.0000 0.0000 O 0 0 0 0 0 0 0 0 0 0 0 0 5.7492 -2.0007 0.0000 O 0 0 0 0 0 0 0 0 0 0 0 0 2.2997 -1.3396 0.0000 C 0 0 0 0 0 0 0 0 0 0 0 0 3.4495 -2.0007 0.0000 C 0 0 0 0 0 0 0 0 0 0 0 0 1.1498 -2.00…	5	-0.000547914
	389721	C5 H8 O5	148.037	(2R,3R)-2-Hydroxy-3-methylsuccinic acid	# ACD/Labs04221415492D 10 9 0 0 1 0 0 0 0 0 1 V2000 2.2980 -0.0057 0.0000 O 0 0 0 0 0 0 0 0 0 0 0 0 1.1433 -3.3436 0.0000 O 0 0 0 0 0 0 0 0 0 0 0 0 0.0000 -1.3501 0.0000 O 0 0 0 0 0 0 0 0 0 0 0 0 4.5845 0.0000 0.0000 O 0 0 0 0 0 0 0 0 0 0 0 0 5.7450 -1.9993 0.0000 O 0 0 0 0 0 0 0 0 0 0 0 0 2.3038 -1.3386 0.0000 C 0 0 0 0 0 0 0 0 0 0 0 0 3.4413 -1.9993 0.0000 C 0 0 0 0 0 0 0 0 0 0 0 0 1.1490 -2.00…	4	-0.000547914
FALSE	C5 H8 O5	148.038	0.893	11065.2	19	0	8		FALSE	4933.67	4619.33	5023.54	5566.96	5546.05	3796.94	3858.99	4190.68	4284.39	1958.93	6383.09	5477.72	5450.04	4889.96	4079.97	4109.58	3726.13	4847.5	4317.78	3203.83	4368.05	4582.33	5321.95	4908.69	6373.82	4800.23	319.606	5391.07	6440	6245.78	5623.9	5188.66	4491.41	5338.01	5217.89	3650.73	3420.33	4893.74	5711.26	3527.22
	CSID	Formula	Molecular Weight	Name	Structure	# References	DeltaMass [Da]
	42	C5 H8 O5	148.037	(+/-)-2-Hydroxyglutaric acid	# ACD/Labs04221415492D 10 9 0 0 0 0 0 0 0 0 1 V2000 4.6110 -3.2757 0.0000 O 0 0 0 0 0 0 0 0 0 0 0 0 5.8212 0.0000 0.0000 O 0 0 0 0 0 0 0 0 0 0 0 0 6.9548 -2.0030 0.0000 O 0 0 0 0 0 0 0 0 0 0 0 0 1.1336 0.0000 0.0000 O 0 0 0 0 0 0 0 0 0 0 0 0 0.0000 -2.0030 0.0000 O 0 0 0 0 0 0 0 0 0 0 0 0 4.6110 -2.0030 0.0000 C 0 0 0 0 0 0 0 0 0 0 0 0 5.8212 -1.3353 0.0000 C 0 0 0 0 0 0 0 0 0 0 0 0 3.4774 -1.335…	167	-0.000545893
	99702	C5 H8 O5	148.037	Ribonolactone	# ACD/Labs04111411492D 10 10 0 0 1 0 0 0 0 0 1 V2000 2.6181 -0.9272 0.0000 O 0 0 0 0 0 0 0 0 0 0 0 0 1.1702 -4.0510 0.0000 O 0 0 0 0 0 0 0 0 0 0 0 0 4.0659 -4.0510 0.0000 O 0 0 0 0 0 0 0 0 0 0 0 0 0.0000 0.0000 0.0000 O 0 0 0 0 0 0 0 0 0 0 0 0 4.9584 -1.2991 0.0000 O 0 0 0 0 0 0 0 0 0 0 0 0 1.9536 -2.9751 0.0000 C 0 0 0 0 0 0 0 0 0 0 0 0 1.5421 -1.7107 0.0000 C 0 0 0 0 0 0 0 0 0 0 0 0 3.2825 -2.9…	95	-0.000545893
	158277	C5 H8 O5	148.037	3-hydroxy-glutaric acid	#181976 -OEChem-02070708192D 18 17 0 0 0 0 0 0 0999 V2000 5.1350 -0.5950 0.0000 O 0 0 0 0 0 0 0 0 0 0 0 0 7.7331 0.9050 0.0000 O 0 0 0 0 0 0 0 0 0 0 0 0 2.5369 0.9050 0.0000 O 0 0 0 0 0 0 0 0 0 0 0 0 6.8671 -0.5950 0.0000 O 0 0 0 0 0 0 0 0 0 0 0 0 3.4030 -0.5950 0.0000 O 0 0 0 0 0 0 0 0 0 0 0 0 5.1350 0.4050 0.0000 C 0 0 0 0 0 0 0 0 0 0 0 0 6.0010 0.9050 0.0000 C 0 0 0 0 0 0 0 0 0 0 0 0 4.2690 0.…	93	-0.000545893
	390304	C5 H8 O5	148.037	(+)-Citramailc acid	# ACLJDraw09041410262D 10 9 0 0 1 0 0 0 0 0999 V2000 4.3166 -1.5416 0.0000 O 0 0 0 0 0 0 0 0 0 0 0 0 4.3166 -2.8717 0.0000 C 0 0 0 0 0 0 0 0 0 0 0 0 5.4684 -3.5367 0.0000 C 0 0 0 0 0 0 0 0 0 0 0 0 6.6202 -2.8717 0.0000 C 0 0 0 0 0 0 0 0 0 0 0 0 6.6202 -1.5416 0.0000 O 0 0 0 0 0 0 0 0 0 0 0 0 7.7721 -3.5367 0.0000 C 0 0 0 0 0 0 0 0 0 0 0 0 8.9240 -2.8717 0.0000 O 0 0 0 0 0 0 0 0 0 0 0 0 3.1648 -3.…	90	-0.000545893
	1051	C5 H8 O5	148.037	citramalic acid	# ACD/Labs04221415492D 10 9 0 0 0 0 0 0 0 0 1 V2000 3.2431 -0.3859 0.0000 O 0 0 0 0 0 0 0 0 0 0 0 0 1.1521 -3.3238 0.0000 O 0 0 0 0 0 0 0 0 0 0 0 0 0.0000 -1.3307 0.0000 O 0 0 0 0 0 0 0 0 0 0 0 0 4.6083 0.0000 0.0000 O 0 0 0 0 0 0 0 0 0 0 0 0 5.7604 -1.9931 0.0000 O 0 0 0 0 0 0 0 0 0 0 0 0 2.3042 -1.3307 0.0000 C 0 0 0 0 0 0 0 0 0 0 0 0 1.1521 -1.9931 0.0000 C 0 0 0 0 0 0 0 0 0 0 0 0 3.4562 -1.99…	57	-0.000545893
	388822	C5 H8 O5	148.037	(-)-(R)-citramalic acid	# ACD/Labs04221415492D 10 9 0 0 1 0 0 0 0 0 1 V2000 2.7952 -3.1468 0.0000 O 0 0 0 0 0 0 0 0 0 0 0 0 4.6106 0.0000 0.0000 O 0 0 0 0 0 0 0 0 0 0 0 0 5.7633 -1.9941 0.0000 O 0 0 0 0 0 0 0 0 0 0 0 0 1.1527 -3.3254 0.0000 O 0 0 0 0 0 0 0 0 0 0 0 0 0.0000 -1.3313 0.0000 O 0 0 0 0 0 0 0 0 0 0 0 0 3.4580 -1.9941 0.0000 C 0 0 0 0 0 0 0 0 0 0 0 0 4.6106 -1.3313 0.0000 C 0 0 0 0 0 0 0 0 0 0 0 0 2.3053 -1.33…	41	-0.000545893
	388852	C5 H8 O5	148.037	D-Xylonic g-lactone	# ACD/Labs04221415492D 10 10 0 0 1 0 0 0 0 0 1 V2000 3.3480 0.0000 0.0000 O 0 0 0 0 0 0 0 0 0 0 0 0 1.8726 -3.1096 0.0000 O 0 0 0 0 0 0 0 0 0 0 0 0 4.7609 -3.1380 0.0000 O 0 0 0 0 0 0 0 0 0 0 0 0 5.6745 -0.3972 0.0000 O 0 0 0 0 0 0 0 0 0 0 0 0 0.0000 -1.2484 0.0000 O 0 0 0 0 0 0 0 0 0 0 0 0 2.6613 -2.0428 0.0000 C 0 0 0 0 0 0 0 0 0 0 0 0 3.9892 -2.0542 0.0000 C 0 0 0 0 0 0 0 0 0 0 0 0 2.2641 -0.7…	33	-0.000545893
	16751	C5 H8 O5	148.037	(3S,4S,5R)-3,4-Dihydroxy-5-(hydroxymethyl)dihydro-2(3H)-furanone	# ACD/Labs04221415492D 10 10 0 0 1 0 0 0 0 0 1 V2000 3.3229 0.0000 0.0000 O 0 0 0 0 0 0 0 0 0 0 0 0 4.7777 -3.1191 0.0000 O 0 0 0 0 0 0 0 0 0 0 0 0 1.8681 -3.1191 0.0000 O 0 0 0 0 0 0 0 0 0 0 0 0 5.6608 -0.3566 0.0000 O 0 0 0 0 0 0 0 0 0 0 0 0 0.0000 -1.2397 0.0000 O 0 0 0 0 0 0 0 0 0 0 0 0 2.6549 -2.0435 0.0000 C 0 0 0 0 0 0 0 0 0 0 0 0 3.9908 -2.0435 0.0000 C 0 0 0 0 0 0 0 0 0 0 0 0 2.2530 -0.7…	30	-0.000545893
	388969	C5 H8 O5	148.037	L-2-Hydroxyglutaric acid	# ACD/Labs04221415492D 10 9 0 0 1 0 0 0 0 0 1 V2000 4.5596 0.0000 0.0000 O 0 0 0 0 0 0 0 0 0 0 0 0 6.8360 -1.3193 0.0000 O 0 0 0 0 0 0 0 0 0 0 0 0 5.7012 -3.3565 0.0000 O 0 0 0 0 0 0 0 0 0 0 0 0 0.0000 -1.3193 0.0000 O 0 0 0 0 0 0 0 0 0 0 0 0 1.1348 -3.3565 0.0000 O 0 0 0 0 0 0 0 0 0 0 0 0 4.5596 -1.3193 0.0000 C 0 0 0 0 0 0 0 0 0 0 0 0 5.7012 -1.9756 0.0000 C 0 0 0 0 0 0 0 0 0 0 0 0 3.4180 -1.97…	25	-0.000545893
	166031	C5 H8 O5	148.037	(3R,4R,5S)-3,4-Dihydroxy-5-(hydroxymethyl)dihydro-2(3H)-furanone	# ACD/Labs04221415492D 10 10 0 0 1 0 0 0 0 0 1 V2000 3.3713 0.0000 0.0000 O 0 0 0 0 0 0 0 0 0 0 0 0 1.8964 -3.1606 0.0000 O 0 0 0 0 0 0 0 0 0 0 0 0 4.8463 -3.1606 0.0000 O 0 0 0 0 0 0 0 0 0 0 0 0 5.5449 -0.3604 0.0000 O 0 0 0 0 0 0 0 0 0 0 0 0 0.0000 -1.2587 0.0000 O 0 0 0 0 0 0 0 0 0 0 0 0 2.6948 -2.0683 0.0000 C 0 0 0 0 0 0 0 0 0 0 0 0 4.0533 -2.0683 0.0000 C 0 0 0 0 0 0 0 0 0 0 0 0 2.2901 -0.7…	23	-0.000545893
	388508	C5 H8 O5	148.037	D-2-Hydroxyglutaric acid	# ACD/Labs04221415492D 10 9 0 0 1 0 0 0 0 0 1 V2000 4.5552 0.0000 0.0000 O 0 0 0 0 0 0 0 0 0 0 0 0 5.6838 -3.4198 0.0000 O 0 0 0 0 0 0 0 0 0 0 0 0 6.7584 -1.3787 0.0000 O 0 0 0 0 0 0 0 0 0 0 0 0 1.1422 -3.4198 0.0000 O 0 0 0 0 0 0 0 0 0 0 0 0 0.0000 -1.3787 0.0000 O 0 0 0 0 0 0 0 0 0 0 0 0 4.5552 -1.3855 0.0000 C 0 0 0 0 0 0 0 0 0 0 0 0 5.6906 -2.0410 0.0000 C 0 0 0 0 0 0 0 0 0 0 0 0 3.4130 -2.04…	21	-0.000545893
	167296	C5 H8 O5	148.037	(4R)-4,5-Dihydroxy-2-oxopentanoic acid	# ACD/Labs04221415492D 10 9 0 0 1 0 0 0 0 0 1 V2000 2.2777 0.0000 0.0000 O 0 0 0 0 0 0 0 0 0 0 0 0 1.1423 -3.4199 0.0000 O 0 0 0 0 0 0 0 0 0 0 0 0 0.0000 -1.3133 0.0000 O 0 0 0 0 0 0 0 0 0 0 0 0 4.5622 0.0000 0.0000 O 0 0 0 0 0 0 0 0 0 0 0 0 6.8399 -1.3133 0.0000 O 0 0 0 0 0 0 0 0 0 0 0 0 2.2777 -1.3133 0.0000 C 0 0 0 0 0 0 0 0 0 0 0 0 1.1423 -1.9699 0.0000 C 0 0 0 0 0 0 0 0 0 0 0 0 3.4199 -1.969…	8	-0.000545893
	389722	C5 H8 O5	148.037	(2R,3S)-2-Hydroxy-3-methylsuccinic acid	# ACD/Labs04221415492D 10 9 0 0 1 0 0 0 0 0 1 V2000 2.2980 -0.0057 0.0000 O 0 0 0 0 0 0 0 0 0 0 0 0 1.1433 -3.3436 0.0000 O 0 0 0 0 0 0 0 0 0 0 0 0 0.0000 -1.3501 0.0000 O 0 0 0 0 0 0 0 0 0 0 0 0 4.5845 0.0000 0.0000 O 0 0 0 0 0 0 0 0 0 0 0 0 5.7450 -1.9993 0.0000 O 0 0 0 0 0 0 0 0 0 0 0 0 2.3038 -1.3386 0.0000 C 0 0 0 0 0 0 0 0 0 0 0 0 3.4413 -1.9993 0.0000 C 0 0 0 0 0 0 0 0 0 0 0 0 1.1490 -2.00…	8	-0.000545893
	4444231	C5 H8 O5	148.037	(4S)-4,5-Dihydroxy-2-oxopentanoic acid	# ACD/Labs04221415492D 10 9 0 0 1 0 0 0 0 0 1 V2000 2.3000 0.0000 0.0000 O 0 0 0 0 0 0 0 0 0 0 0 0 1.1535 -3.3223 0.0000 O 0 0 0 0 0 0 0 0 0 0 0 0 0.0000 -1.3261 0.0000 O 0 0 0 0 0 0 0 0 0 0 0 0 4.6069 0.0000 0.0000 O 0 0 0 0 0 0 0 0 0 0 0 0 6.9070 -1.3261 0.0000 O 0 0 0 0 0 0 0 0 0 0 0 0 2.3000 -1.3261 0.0000 C 0 0 0 0 0 0 0 0 0 0 0 0 1.1535 -1.9961 0.0000 C 0 0 0 0 0 0 0 0 0 0 0 0 3.4535 -1.996…	7	-0.000545893
	388758	C5 H8 O5	148.037	D-Xylonolactone	# ACD/Labs04221415492D 10 10 0 0 1 0 0 0 0 0 1 V2000 2.2851 0.0000 0.0000 O 0 0 0 0 0 0 0 0 0 0 0 0 4.5932 -2.6575 0.0000 O 0 0 0 0 0 0 0 0 0 0 0 0 2.2943 -3.9909 0.0000 O 0 0 0 0 0 0 0 0 0 0 0 0 4.5978 0.0000 0.0000 O 0 0 0 0 0 0 0 0 0 0 0 0 0.0000 -2.6759 0.0000 O 0 0 0 0 0 0 0 0 0 0 0 0 3.4484 -1.9955 0.0000 C 0 0 0 0 0 0 0 0 0 0 0 0 2.2943 -2.6667 0.0000 C 0 0 0 0 0 0 0 0 0 0 0 0 3.4530 -0.66…	6	-0.000545893
	388912	C5 H8 O5	148.037	(3S,4S,5S)-3,4-Dihydroxy-5-(hydroxymethyl)dihydro-2(3H)-furanone	# ACD/Labs04221415492D 10 10 0 0 1 0 0 0 0 0 1 V2000 2.6020 -0.9399 0.0000 O 0 0 0 0 0 0 0 0 0 0 0 0 4.0564 -4.0613 0.0000 O 0 0 0 0 0 0 0 0 0 0 0 0 1.1526 -4.0613 0.0000 O 0 0 0 0 0 0 0 0 0 0 0 0 4.9468 -1.3010 0.0000 O 0 0 0 0 0 0 0 0 0 0 0 0 0.0000 0.0000 0.0000 O 0 0 0 0 0 0 0 0 0 0 0 0 1.9342 -2.9879 0.0000 C 0 0 0 0 0 0 0 0 0 0 0 0 3.2748 -2.9879 0.0000 C 0 0 0 0 0 0 0 0 0 0 0 0 1.5335 -1.7…	6	-0.000545893
	389541	C5 H8 O5	148.037	(3R,4S,5S)-3,4,5-Trihydroxytetrahydro-2H-pyran-2-one	# ACD/Labs04221415492D 10 10 0 0 1 0 0 0 0 0 1 V2000 2.3166 -0.0046 0.0000 O 0 0 0 0 0 0 0 0 0 0 0 0 4.6055 -2.6666 0.0000 O 0 0 0 0 0 0 0 0 0 0 0 0 2.2981 -4.0022 0.0000 O 0 0 0 0 0 0 0 0 0 0 0 0 4.6055 0.0000 0.0000 O 0 0 0 0 0 0 0 0 0 0 0 0 0.0000 -2.6620 0.0000 O 0 0 0 0 0 0 0 0 0 0 0 0 3.4633 -2.0080 0.0000 C 0 0 0 0 0 0 0 0 0 0 0 0 2.3166 -2.6666 0.0000 C 0 0 0 0 0 0 0 0 0 0 0 0 3.4633 -0.6…	5	-0.000545893
	389719	C5 H8 O5	148.037	(2S,3S)-2-Hydroxy-3-methylsuccinic acid	# ACD/Labs04221415492D 10 9 0 0 1 0 0 0 0 0 1 V2000 2.2939 -0.0057 0.0000 O 0 0 0 0 0 0 0 0 0 0 0 0 1.1441 -3.3403 0.0000 O 0 0 0 0 0 0 0 0 0 0 0 0 0.0000 -1.3453 0.0000 O 0 0 0 0 0 0 0 0 0 0 0 0 4.5936 0.0000 0.0000 O 0 0 0 0 0 0 0 0 0 0 0 0 5.7492 -2.0007 0.0000 O 0 0 0 0 0 0 0 0 0 0 0 0 2.2997 -1.3396 0.0000 C 0 0 0 0 0 0 0 0 0 0 0 0 3.4495 -2.0007 0.0000 C 0 0 0 0 0 0 0 0 0 0 0 0 1.1498 -2.00…	5	-0.000545893
	389721	C5 H8 O5	148.037	(2R,3R)-2-Hydroxy-3-methylsuccinic acid	# ACD/Labs04221415492D 10 9 0 0 1 0 0 0 0 0 1 V2000 2.2980 -0.0057 0.0000 O 0 0 0 0 0 0 0 0 0 0 0 0 1.1433 -3.3436 0.0000 O 0 0 0 0 0 0 0 0 0 0 0 0 0.0000 -1.3501 0.0000 O 0 0 0 0 0 0 0 0 0 0 0 0 4.5845 0.0000 0.0000 O 0 0 0 0 0 0 0 0 0 0 0 0 5.7450 -1.9993 0.0000 O 0 0 0 0 0 0 0 0 0 0 0 0 2.3038 -1.3386 0.0000 C 0 0 0 0 0 0 0 0 0 0 0 0 3.4413 -1.9993 0.0000 C 0 0 0 0 0 0 0 0 0 0 0 0 1.1490 -2.00…	4	-0.000545893
FALSE	C5 H10 O S2	150.017	9.207	7493.91	1	0	0		FALSE	346.455	326.371	264.235	306.483	319.135	81.3177	88.5366	80.2774	80.3842	155.711	296.274	286.126	255.253	342.801	272.809	96.9944	94.7414	83.6406	122.154	82.5327	323.578	317.425	358.522	333.659	343.85	83.2465	254.043	86.8644	87.984	81.2337	313.181	375.649	345.082	292.087	348.47	88.3038	144.292	80.4843	82.0606	108.575
	CSID	Formula	Molecular Weight	Name	Structure	# References	DeltaMass [Da]
	95668	C5 H10 O S2	150.017	2-(Methyldithio)isobutyraldehyde	#106217 -OEChem-02070708202D 18 17 0 0 0 0 0 0 0999 V2000 2.8660 -0.2500 0.0000 S 0 0 0 0 0 0 0 0 0 0 0 0 2.8660 -1.2500 0.0000 S 0 0 0 0 0 0 0 0 0 0 0 0 4.5981 1.7500 0.0000 O 0 0 0 0 0 0 0 0 0 0 0 0 3.7321 0.2500 0.0000 C 0 0 0 0 0 0 0 0 0 0 0 0 3.2321 1.1160 0.0000 C 0 0 0 0 0 0 0 0 0 0 0 0 4.2321 -0.6160 0.0000 C 0 0 0 0 0 0 0 0 0 0 0 0 4.5981 0.7500 0.0000 C 0 0 0 0 0 0 0 0 0 0 0 0 2.0000 -1…	25	-6.26198e-05
FALSE	C5 H10 O3 S	150.035	3.626	8932.29	1	0	0		FALSE	117.842	102.718	71.9342	72.6035	107.161	1673.48	2791.64	1825.77	2164.93	1142.06	73.0484	137.585	121.621	98.396	101.233	4613.06	1734.14	5878.23	949.849	3026.33	875.633	115.844	250.663	162.696	86.9479	5098.71	71.879	3941.62	4277.4	7110.16	124.55	116.158	90.8191	135.873	119.413	988.379	1040.93	690.016	1117.57	658.727
	CSID	Formula	Molecular Weight	Name	Structure	# References	DeltaMass [Da]
	10946	C5 H10 O3 S	150.035	Desmeninol	# ACD/Labs06251410102D 9 8 0 0 0 0 0 0 0 0 1 V2000 0.0000 -3.4537 0.0000 C 0 0 0 0 0 0 0 0 0 0 0 0 1.3288 -3.4537 0.0000 S 0 0 0 0 0 0 0 0 0 0 0 0 1.9932 -2.3044 0.0000 C 0 0 0 0 0 0 0 0 0 0 0 0 3.3280 -2.3044 0.0000 C 0 0 0 0 0 0 0 0 0 0 0 0 3.9924 -1.1492 0.0000 C 0 0 0 0 0 0 0 0 0 0 0 0 5.3211 -1.1492 0.0000 C 0 0 0 0 0 0 0 0 0 0 0 0 5.9855 -2.3044 0.0000 O 0 0 0 0 0 0 0 0 0 0 0 0 5.9855 0.000…	125	-0.000387723
FALSE	C5 H10 O5	150.053	0.893	4127.35	48	0	9		FALSE	954.217	898.192	959.239	1249.73	967.062	1355.24	1310.13	1769.08	1677.47	876.302	897.665	896.282	1127.66	988.196	990.999	1750.91	1660.31	2330.59	1351.75	1676.22	2139.79	1035.92	2258.3	1442.88	1492.45	2466.92	171.023	1788.18	4127.35	2545.53	1255.45	1271.07	1031.66	1032.15	1118.49	840.874	1340.44	1325.7	1278.39	1060.04
	CSID	Formula	Molecular Weight	Name	Structure	# References	DeltaMass [Da]
	831	C5 H10 O5	150.053	2,3,4,5-Tetrahydroxypentanal	# CDK 07291013552D 10 9 0 0 0 0 999 V2000 1.7605 1.8414 0.0000 O 0 0 0 0 0 0 0 0 0 0 0 0 2.4750 1.4289 0.0000 C 0 0 0 0 0 0 0 0 0 0 0 0 3.1895 1.8414 0.0000 C 0 0 0 0 0 0 0 0 0 0 0 0 3.1895 2.6664 0.0000 O 0 0 0 0 0 0 0 0 0 0 0 0 3.9039 1.4289 0.0000 C 0 0 0 0 0 0 0 0 0 0 0 0 3.9039 0.6039 0.0000 O 0 0 0 0 0 0 0 0 0 0 0 0 4.6184 1.8414 0.0000 C 0 0 0 0 0 0 0 0 0 0 0 0 4.6184 2.6664 0.0000 O 0 0 0…	8287	-0.000495538
	599	C5 H10 O5	150.053	Pent-2-ulose	# ACLJDraw10301417112D 10 9 0 0 0 0 0 0 0 0999 V2000 0.0000 0.0000 0.0000 O 0 0 0 0 0 0 0 0 0 0 0 0 2.5000 0.8660 0.0000 O 0 0 0 0 0 0 0 0 0 0 0 0 2.5000 -0.8660 0.0000 O 0 0 0 0 0 0 0 0 0 0 0 0 1.5000 2.5981 0.0000 O 0 0 0 0 0 0 0 0 0 0 0 0 1.5000 -2.5981 0.0000 O 0 0 0 0 0 0 0 0 0 0 0 0 1.0000 0.0000 0.0000 C 0 0 3 0 0 0 0 0 0 0 0 0 1.5000 0.8660 0.0000 C 0 0 0 0 0 0 0 0 0 0 0 0 1.5000 -0.8660 …	229	-0.000495538
	111589	C5 H10 O5	150.053	beta-D-Xylopyranose	# ACD/Labs04221415492D 10 10 0 0 1 0 0 0 0 0 1 V2000 2.2905 0.0000 0.0000 O 0 0 0 0 0 0 0 0 0 0 0 0 4.5994 -2.6631 0.0000 O 0 0 0 0 0 0 0 0 0 0 0 0 2.2905 -3.9877 0.0000 O 0 0 0 0 0 0 0 0 0 0 0 0 4.5994 0.0000 0.0000 O 0 0 0 0 0 0 0 0 0 0 0 0 0.0000 -2.6631 0.0000 O 0 0 0 0 0 0 0 0 0 0 0 0 3.4450 -1.9916 0.0000 C 0 0 0 0 0 0 0 0 0 0 0 0 2.2905 -2.6631 0.0000 C 0 0 0 0 0 0 0 0 0 0 0 0 3.4450 -0.66…	228	-0.000495538
	6636	C5 H10 O5	150.053	D-Arabinopyranose	# ACLJDraw01151516412D 10 10 0 0 1 0 0 0 0 0999 V2000 -1.7328 -0.0038 0.0000 O 0 0 0 0 0 0 0 0 0 0 0 0 -0.8675 0.4975 0.0000 C 0 0 0 0 0 0 0 0 0 0 0 0 -0.8675 1.5027 0.0000 C 0 0 0 0 0 0 0 0 0 0 0 0 0.0000 2.0104 0.0000 O 0 0 0 0 0 0 0 0 0 0 0 0 0.8675 1.5027 0.0000 C 0 0 0 0 0 0 0 0 0 0 0 0 0.8675 0.4975 0.0000 C 0 0 0 0 0 0 0 0 0 0 0 0 0.0000 0.0000 0.0000 C 0 0 0 0 0 0 0 0 0 0 0 0 0.0000 -1.00…	196	-0.000495538
	559198	C5 H10 O5	150.053	D-(+)-Xylose	# ACLJDraw01191514212D 10 9 0 0 1 0 0 0 0 0999 V2000 0.6960 -4.0766 0.0000 O 0 0 0 0 0 0 0 0 0 0 0 0 2.0273 -4.0766 0.0000 C 0 0 0 0 0 0 0 0 0 0 0 0 2.6929 -2.9237 0.0000 C 0 0 0 0 0 0 0 0 0 0 0 0 2.0273 -1.7707 0.0000 O 0 0 0 0 0 0 0 0 0 0 0 0 4.0242 -2.9237 0.0000 C 0 0 0 0 0 0 0 0 0 0 0 0 4.6899 -4.0766 0.0000 O 0 0 0 0 0 0 0 0 0 0 0 0 4.6899 -1.7707 0.0000 C 0 0 0 0 0 0 0 0 0 0 0 0 4.0242 -0.…	193	-0.000495538
	119104	C5 H10 O5	150.053	D-Xylopyranose	# ACD/Labs04221415492D 10 10 0 0 1 0 0 0 0 0 1 V2000 2.3017 0.0000 0.0000 O 0 0 0 0 0 0 0 0 0 0 0 0 4.6126 -2.6522 0.0000 O 0 0 0 0 0 0 0 0 0 0 0 0 2.3017 -3.9853 0.0000 O 0 0 0 0 0 0 0 0 0 0 0 0 4.6126 0.0000 0.0000 O 0 0 0 0 0 0 0 0 0 0 0 0 0.0000 -2.6522 0.0000 O 0 0 0 0 0 0 0 0 0 0 0 0 3.4594 -1.9926 0.0000 C 0 0 0 0 0 0 0 0 0 0 0 0 2.3017 -2.6522 0.0000 C 0 0 0 0 0 0 0 0 0 0 0 0 3.4594 -0.66…	179	-0.000495538
	59687	C5 H10 O5	150.053	Arabinose	# ACLJDraw10091415572D 10 9 0 0 1 0 0 0 0 0999 V2000 0.0000 0.0000 0.0000 O 0 0 0 0 0 0 0 0 0 0 0 0 1.0000 0.0000 0.0000 C 0 0 0 0 0 0 0 0 0 0 0 0 1.5000 0.8660 0.0000 C 0 0 0 0 0 0 0 0 0 0 0 0 1.0000 1.7321 0.0000 O 0 0 0 0 0 0 0 0 0 0 0 0 2.5000 0.8660 0.0000 C 0 0 0 0 0 0 0 0 0 0 0 0 3.0000 0.0000 0.0000 O 0 0 0 0 0 0 0 0 0 0 0 0 3.0000 1.7321 0.0000 C 0 0 0 0 0 0 0 0 0 0 0 0 2.5000 2.5981 0.0…	152	-0.000495538
	4573877	C5 H10 O5	150.053	L-(+)-Arabinose	# ACLJDraw01151516152D 10 9 0 0 1 0 0 0 0 0999 V2000 0.5551 -3.1961 0.0000 O 0 0 0 0 0 0 0 0 0 0 0 0 1.8864 -3.1961 0.0000 C 0 0 0 0 0 0 0 0 0 0 0 0 2.5520 -2.0432 0.0000 C 0 0 0 0 0 0 0 0 0 0 0 0 1.8864 -0.8902 0.0000 O 0 0 0 0 0 0 0 0 0 0 0 0 3.8833 -2.0432 0.0000 C 0 0 0 0 0 0 0 0 0 0 0 0 4.5489 -3.1961 0.0000 O 0 0 0 0 0 0 0 0 0 0 0 0 4.5489 -0.8902 0.0000 C 0 0 0 0 0 0 0 0 0 0 0 0 3.8833 0.2…	143	-0.000495538
	11871	C6 H14 S2	150.054	Propyl disulfide	# ACD/Labs09031415102D 8 7 0 0 0 0 0 0 0 0 1 V2000 0.0000 -0.6621 0.0000 C 0 0 0 0 0 0 0 0 0 0 0 0 1.1546 0.0000 0.0000 C 0 0 0 0 0 0 0 0 0 0 0 0 2.3093 -0.6621 0.0000 C 0 0 0 0 0 0 0 0 0 0 0 0 3.4639 0.0000 0.0000 S 0 0 0 0 0 0 0 0 0 0 0 0 4.6105 -0.6621 0.0000 S 0 0 0 0 0 0 0 0 0 0 0 0 5.7651 0.0000 0.0000 C 0 0 0 0 0 0 0 0 0 0 0 0 6.9197 -0.6621 0.0000 C 0 0 0 0 0 0 0 0 0 0 0 0 8.0744 0.0000 0…	125	0.000374462
	13836	C6 H14 S2	150.054	1,6-Hexanedithiol	# CDK 04291007002D 8 7 0 0 0 0 999 V2000 1.0461 1.4289 0.0000 S 0 0 0 0 0 0 0 0 0 0 0 0 1.7605 1.8414 0.0000 C 0 0 0 0 0 0 0 0 0 0 0 0 2.4750 1.4289 0.0000 C 0 0 0 0 0 0 0 0 0 0 0 0 3.1895 1.8414 0.0000 C 0 0 0 0 0 0 0 0 0 0 0 0 3.9039 1.4289 0.0000 C 0 0 0 0 0 0 0 0 0 0 0 0 4.6184 1.8414 0.0000 C 0 0 0 0 0 0 0 0 0 0 0 0 5.3329 1.4289 0.0000 C 0 0 0 0 0 0 0 0 0 0 0 0 6.0474 1.8414 0.0000 S 0 0 0 …	125	0.000374462
	50312	C6 H6 N4 O	150.054	6-Amino-1,5-dihydro-4H-imidazo[4,5-c]pyridin-4-one	# ACD/Labs06251410112D 11 12 0 0 0 0 0 0 0 0 1 V2000 0.0000 -3.9886 0.0000 N 0 0 0 0 0 0 0 0 0 0 0 0 1.1498 -3.3229 0.0000 C 0 0 0 0 0 0 0 0 0 0 0 0 2.3051 -3.9886 0.0000 C 0 0 0 0 0 0 0 0 0 0 0 0 3.4550 -3.3229 0.0000 C 0 0 0 0 0 0 0 0 0 0 0 0 4.7203 -3.7355 0.0000 N 0 0 0 0 0 0 0 0 0 0 0 0 5.5015 -2.6572 0.0000 C 0 0 0 0 0 0 0 0 0 0 0 0 4.7203 -1.5844 0.0000 N 0 0 0 0 0 0 0 0 0 0 0 0 3.4550 -1.…	85	0.000831462
	5805	C5 H10 O5	150.053	alpha-D-Xylopyranose	# ACD/Labs04221415492D 10 10 0 0 1 0 0 0 0 0 1 V2000 2.2905 0.0000 0.0000 O 0 0 0 0 0 0 0 0 0 0 0 0 4.5994 -2.6631 0.0000 O 0 0 0 0 0 0 0 0 0 0 0 0 2.2905 -3.9877 0.0000 O 0 0 0 0 0 0 0 0 0 0 0 0 4.5994 0.0000 0.0000 O 0 0 0 0 0 0 0 0 0 0 0 0 0.0000 -2.6631 0.0000 O 0 0 0 0 0 0 0 0 0 0 0 0 3.4450 -1.9916 0.0000 C 0 0 0 0 0 0 0 0 0 0 0 0 2.2905 -2.6631 0.0000 C 0 0 0 0 0 0 0 0 0 0 0 0 3.4450 -0.66…	82	-0.000495538
	70322	C6 H14 S2	150.054	Diisopropyl Disulfide	# CDK 04291007012D 8 7 0 0 0 0 999 V2000 -0.1914 0.7145 0.0000 C 0 0 0 0 0 0 0 0 0 0 0 0 0.5230 1.1270 0.0000 C 0 0 0 0 0 0 0 0 0 0 0 0 0.5230 1.9520 0.0000 C 0 0 0 0 0 0 0 0 0 0 0 0 1.2375 0.7145 0.0000 S 0 0 0 0 0 0 0 0 0 0 0 0 1.9520 1.1270 0.0000 S 0 0 0 0 0 0 0 0 0 0 0 0 2.6664 0.7145 0.0000 C 0 0 0 0 0 0 0 0 0 0 0 0 3.3809 1.1270 0.0000 C 0 0 0 0 0 0 0 0 0 0 0 0 2.6664 -0.1105 0.0000 C 0 0 …	81	0.000374462
	5575	C5 H10 O5	150.053	D-Ribofuranose	# ACD/Labs04221415492D 10 10 0 0 1 0 0 0 0 0 1 V2000 3.1256 0.0000 0.0000 O 0 0 0 0 0 0 0 0 0 0 0 0 1.6999 -3.1256 0.0000 O 0 0 0 0 0 0 0 0 0 0 0 0 4.6007 -3.1201 0.0000 O 0 0 0 0 0 0 0 0 0 0 0 0 5.4835 -0.3893 0.0000 O 0 0 0 0 0 0 0 0 0 0 0 0 0.0000 -1.4477 0.0000 O 0 0 0 0 0 0 0 0 0 0 0 0 2.4895 -2.0454 0.0000 C 0 0 0 0 0 0 0 0 0 0 0 0 3.8275 -2.0454 0.0000 C 0 0 0 0 0 0 0 0 0 0 0 0 2.0508 -0.7…	77	-0.000495538
	4451524	C5 H10 O5	150.053	D-Xylulose	# ACLJDraw01191515092D 10 9 0 0 1 0 0 0 0 0999 V2000 0.0000 0.0000 0.0000 O 0 0 0 0 0 0 0 0 0 0 0 0 1.0000 0.0000 0.0000 C 0 0 0 0 0 0 0 0 0 0 0 0 1.5000 0.8660 0.0000 C 0 0 0 0 0 0 0 0 0 0 0 0 1.0000 1.7321 0.0000 O 0 0 0 0 0 0 0 0 0 0 0 0 2.5000 0.8660 0.0000 C 0 0 0 0 0 0 0 0 0 0 0 0 3.0000 0.0000 0.0000 O 0 0 0 0 0 0 0 0 0 0 0 0 3.0000 1.7321 0.0000 C 0 0 0 0 0 0 0 0 0 0 0 0 2.5000 2.5981 0.0…	60	-0.000495538
	388335	C5 H10 O5	150.053	L-(+)-Arabinopyranose	# ACLJDraw01151516432D 10 10 0 0 1 0 0 0 0 0999 V2000 -0.8675 1.5027 0.0000 C 0 0 0 0 0 0 0 0 0 0 0 0 -0.8675 0.4975 0.0000 C 0 0 0 0 0 0 0 0 0 0 0 0 0.0000 0.0000 0.0000 C 0 0 0 0 0 0 0 0 0 0 0 0 0.8675 0.4975 0.0000 C 0 0 0 0 0 0 0 0 0 0 0 0 0.8675 1.5027 0.0000 C 0 0 0 0 0 0 0 0 0 0 0 0 0.0000 2.0104 0.0000 O 0 0 0 0 0 0 0 0 0 0 0 0 1.7350 2.0001 0.0000 O 0 0 0 0 0 0 0 0 0 0 0 0 1.7328 -0.0038…	56	-0.000495538
	59478	C6 H6 N4 O	150.054	7-methylpurin-6-ol	# ACD/Labs06251410092D 11 12 0 0 0 0 0 0 0 0 1 V2000 3.9800 -0.3175 0.0000 C 0 0 0 0 0 0 0 0 0 0 0 0 3.5668 -1.5833 0.0000 N 0 0 0 0 0 0 0 0 0 0 0 0 4.3497 -2.6577 0.0000 C 0 0 0 0 0 0 0 0 0 0 0 0 3.5668 -3.7364 0.0000 N 0 0 0 0 0 0 0 0 0 0 0 0 2.3054 -3.3232 0.0000 C 0 0 0 0 0 0 0 0 0 0 0 0 2.3054 -1.9922 0.0000 C 0 0 0 0 0 0 0 0 0 0 0 0 1.1527 -1.3310 0.0000 C 0 0 0 0 0 0 0 0 0 0 0 0 1.1527 0.0…	41	0.000831462
	133316	C5 H10 O5	150.053	D-(&minus;)-Ribulose	# ACLJDraw01021516562D 10 9 0 0 1 0 0 0 0 0999 V2000 0.0000 0.0000 0.0000 O 0 0 0 0 0 0 0 0 0 0 0 0 1.0000 0.0000 0.0000 C 0 0 0 0 0 0 0 0 0 0 0 0 1.5000 0.8660 0.0000 C 0 0 0 0 0 0 0 0 0 0 0 0 1.0000 1.7321 0.0000 O 0 0 0 0 0 0 0 0 0 0 0 0 2.5000 0.8660 0.0000 C 0 0 0 0 0 0 0 0 0 0 0 0 3.0000 0.0000 0.0000 O 0 0 0 0 0 0 0 0 0 0 0 0 3.0000 1.7321 0.0000 C 0 0 0 0 0 0 0 0 0 0 0 0 2.5000 2.5981 0.0…	38	-0.000495538
	3677656	C5 H10 O5	150.053	4-(Hydroxymethyl)tetrahydro-2,3,4-furantriol	#4479683 -OEChem-02070709492D 20 20 0 1 0 0 0 0 0999 V2000 4.7208 -0.7694 0.0000 O 0 0 0 0 0 0 0 0 0 0 0 0 3.6330 1.5784 0.0000 O 0 0 0 0 0 0 0 0 0 0 0 0 2.4607 0.4907 0.0000 O 0 0 0 0 0 0 0 0 0 0 0 0 3.1330 -1.5784 0.0000 O 0 0 0 0 0 0 0 0 0 0 0 0 5.8031 1.4739 0.0000 O 0 0 0 0 0 0 0 0 0 0 0 0 4.2208 0.7694 0.0000 C 0 0 3 0 0 0 0 0 0 0 0 0 3.4118 0.1816 0.0000 C 0 0 3 0 0 0 0 0 0 0 0 0 5.0298 0.…	35	-0.000495538
	63930	C6 H6 N4 O	150.054	1-Methyl-1,7-dihydro-6H-purin-6-one	# ACD/Labs04111411492D 11 12 0 0 0 0 0 0 0 0 1 V2000 3.4555 -1.9919 0.0000 C 0 0 0 0 0 0 0 0 0 0 0 0 3.4555 -3.3235 0.0000 C 0 0 0 0 0 0 0 0 0 0 0 0 2.3055 -1.3316 0.0000 C 0 0 0 0 0 0 0 0 0 0 0 0 2.3055 -3.9893 0.0000 N 0 0 0 0 0 0 0 0 0 0 0 0 1.1500 -1.9919 0.0000 N 0 0 0 0 0 0 0 0 0 0 0 0 1.1500 -3.3235 0.0000 C 0 0 0 0 0 0 0 0 0 0 0 0 4.7211 -1.5847 0.0000 N 0 0 0 0 0 0 0 0 0 0 0 0 5.5025 -2.…	35	0.000831462
	394477	C5 H10 O5	150.053	beta-D-Ribofuranose	# ACD/Labs04221415492D 10 10 0 0 1 0 0 0 0 0 1 V2000 3.1256 0.0000 0.0000 O 0 0 0 0 0 0 0 0 0 0 0 0 1.6999 -3.1256 0.0000 O 0 0 0 0 0 0 0 0 0 0 0 0 4.6007 -3.1201 0.0000 O 0 0 0 0 0 0 0 0 0 0 0 0 5.4835 -0.3893 0.0000 O 0 0 0 0 0 0 0 0 0 0 0 0 0.0000 -1.4477 0.0000 O 0 0 0 0 0 0 0 0 0 0 0 0 2.4895 -2.0454 0.0000 C 0 0 0 0 0 0 0 0 0 0 0 0 3.8275 -2.0454 0.0000 C 0 0 0 0 0 0 0 0 0 0 0 0 2.0508 -0.7…	33	-0.000495538
	388344	C5 H10 O5	150.053	D-Xylulofuranose	# ACD/Labs04221415492D 10 10 0 0 1 0 0 0 0 0 1 V2000 1.4190 -0.1540 0.0000 O 0 0 0 0 0 0 0 0 0 0 0 0 3.7436 -1.3957 0.0000 O 0 0 0 0 0 0 0 0 0 0 0 0 2.8987 -3.2722 0.0000 O 0 0 0 0 0 0 0 0 0 0 0 0 0.0000 -3.2768 0.0000 O 0 0 0 0 0 0 0 0 0 0 0 0 4.6679 -0.5601 0.0000 O 0 0 0 0 0 0 0 0 0 0 0 0 2.5160 -0.9476 0.0000 C 0 0 0 0 0 0 0 0 0 0 0 0 2.1239 -2.1892 0.0000 C 0 0 0 0 0 0 0 0 0 0 0 0 0.7749 -2.…	31	-0.000495538
	388745	C5 H10 O5	150.053	alpha-D-Lyxopyranose	# ACD/Labs04221415492D 10 10 0 0 1 0 0 0 0 0 1 V2000 2.2933 -0.0046 0.0000 O 0 0 0 0 0 0 0 0 0 0 0 0 4.6049 -2.6616 0.0000 O 0 0 0 0 0 0 0 0 0 0 0 0 2.2933 -4.0017 0.0000 O 0 0 0 0 0 0 0 0 0 0 0 0 4.6003 0.0000 0.0000 O 0 0 0 0 0 0 0 0 0 0 0 0 0.0000 -2.6570 0.0000 O 0 0 0 0 0 0 0 0 0 0 0 0 3.4537 -1.9985 0.0000 C 0 0 0 0 0 0 0 0 0 0 0 0 2.2933 -2.6755 0.0000 C 0 0 0 0 0 0 0 0 0 0 0 0 3.4537 -0.6…	31	-0.000495538
	388605	C5 H10 O5	150.053	L-Lyxopyranose	# ACD/Labs04221415492D 10 10 0 0 1 0 0 0 0 0 1 V2000 2.2899 0.0000 0.0000 O 0 0 0 0 0 0 0 0 0 0 0 0 4.5982 -2.6670 0.0000 O 0 0 0 0 0 0 0 0 0 0 0 0 2.2991 -3.9958 0.0000 O 0 0 0 0 0 0 0 0 0 0 0 0 4.5982 0.0000 0.0000 O 0 0 0 0 0 0 0 0 0 0 0 0 0.0000 -2.6670 0.0000 O 0 0 0 0 0 0 0 0 0 0 0 0 3.4441 -2.0002 0.0000 C 0 0 0 0 0 0 0 0 0 0 0 0 2.2899 -2.6670 0.0000 C 0 0 0 0 0 0 0 0 0 0 0 0 3.4441 -0.67…	31	-0.000495538
	388821	C5 H10 O5	150.053	beta-L-Arabinopyranose	# ACD/Labs04221415492D 10 10 0 0 1 0 0 0 0 0 1 V2000 2.3016 0.0000 0.0000 O 0 0 0 0 0 0 0 0 0 0 0 0 4.6123 -2.6613 0.0000 O 0 0 0 0 0 0 0 0 0 0 0 0 2.3016 -3.9851 0.0000 O 0 0 0 0 0 0 0 0 0 0 0 0 4.6077 0.0000 0.0000 O 0 0 0 0 0 0 0 0 0 0 0 0 0.0000 -2.6475 0.0000 O 0 0 0 0 0 0 0 0 0 0 0 0 3.4639 -1.9879 0.0000 C 0 0 0 0 0 0 0 0 0 0 0 0 2.3016 -2.6613 0.0000 C 0 0 0 0 0 0 0 0 0 0 0 0 3.4639 -0.65…	31	-0.000495538
	388377	C5 H10 O5	150.053	D-Lyxopyranose	# ACD/Labs04221415492D 10 10 0 0 1 0 0 0 0 0 1 V2000 2.2953 0.0000 0.0000 O 0 0 0 0 0 0 0 0 0 0 0 0 4.6089 -2.6594 0.0000 O 0 0 0 0 0 0 0 0 0 0 0 0 2.2953 -3.9913 0.0000 O 0 0 0 0 0 0 0 0 0 0 0 0 4.6089 0.0000 0.0000 O 0 0 0 0 0 0 0 0 0 0 0 0 0.0000 -2.6594 0.0000 O 0 0 0 0 0 0 0 0 0 0 0 0 3.4567 -1.9957 0.0000 C 0 0 0 0 0 0 0 0 0 0 0 0 2.2953 -2.6594 0.0000 C 0 0 0 0 0 0 0 0 0 0 0 0 3.4567 -0.66…	31	-0.000495538
	455446	C6 H14 S2	150.054	Butyl ethyl disulfide	#522111 -OEChem-02070708272D 22 21 0 0 0 0 0 0 0999 V2000 4.5981 -0.2500 0.0000 S 0 0 0 0 0 0 0 0 0 0 0 0 3.7321 0.2500 0.0000 S 0 0 0 0 0 0 0 0 0 0 0 0 6.3301 -0.2500 0.0000 C 0 0 0 0 0 0 0 0 0 0 0 0 7.1962 0.2500 0.0000 C 0 0 0 0 0 0 0 0 0 0 0 0 5.4641 0.2500 0.0000 C 0 0 0 0 0 0 0 0 0 0 0 0 8.0622 -0.2500 0.0000 C 0 0 0 0 0 0 0 0 0 0 0 0 2.8660 -0.2500 0.0000 C 0 0 0 0 0 0 0 0 0 0 0 0 2.0000 0…	30	0.000374462
	455742	C6 H14 S2	150.054	Methyl pentyl disulfide	#522459 -OEChem-02070708272D 22 21 0 0 0 0 0 0 0999 V2000 3.7321 0.2500 0.0000 S 0 0 0 0 0 0 0 0 0 0 0 0 2.8660 -0.2500 0.0000 S 0 0 0 0 0 0 0 0 0 0 0 0 6.3301 -0.2500 0.0000 C 0 0 0 0 0 0 0 0 0 0 0 0 5.4641 0.2500 0.0000 C 0 0 0 0 0 0 0 0 0 0 0 0 7.1962 0.2500 0.0000 C 0 0 0 0 0 0 0 0 0 0 0 0 4.5981 -0.2500 0.0000 C 0 0 0 0 0 0 0 0 0 0 0 0 8.0622 -0.2500 0.0000 C 0 0 0 0 0 0 0 0 0 0 0 0 2.0000 0…	30	0.000374462
	388793	C5 H10 O5	150.053	alpha-L-Arabinopyranose	# ACD/Labs04221415492D 10 10 0 0 1 0 0 0 0 0 1 V2000 2.2925 0.0000 0.0000 O 0 0 0 0 0 0 0 0 0 0 0 0 4.6033 -2.6607 0.0000 O 0 0 0 0 0 0 0 0 0 0 0 0 2.2925 -4.0003 0.0000 O 0 0 0 0 0 0 0 0 0 0 0 0 4.5987 0.0000 0.0000 O 0 0 0 0 0 0 0 0 0 0 0 0 0.0000 -2.6561 0.0000 O 0 0 0 0 0 0 0 0 0 0 0 0 3.4525 -1.9978 0.0000 C 0 0 0 0 0 0 0 0 0 0 0 0 2.2925 -2.6745 0.0000 C 0 0 0 0 0 0 0 0 0 0 0 0 3.4525 -0.66…	27	-0.000495538
	20892	C5 H10 O5	150.053	L-Xylulose	# ACLJDraw01191515102D 10 9 0 0 1 0 0 0 0 0999 V2000 -1.8671 -2.5149 0.0000 O 0 0 0 0 0 0 0 0 0 0 0 0 -0.5404 -2.5149 0.0000 C 0 0 0 0 0 0 0 0 0 0 0 0 0.1229 -1.3660 0.0000 C 0 0 0 0 0 0 0 0 0 0 0 0 -0.5404 -0.2169 0.0000 O 0 0 0 0 0 0 0 0 0 0 0 0 1.4496 -1.3660 0.0000 C 0 0 0 0 0 0 0 0 0 0 0 0 2.1130 -2.5149 0.0000 O 0 0 0 0 0 0 0 0 0 0 0 0 2.1130 -0.2169 0.0000 C 0 0 0 0 0 0 0 0 0 0 0 0 1.4496 …	26	-0.000495538
	390205	C5 H10 O5	150.053	beta-D-Ribopyranose	# ACD/Labs04221415492D 10 10 0 0 1 0 0 0 0 0 1 V2000 2.3095 0.0000 0.0000 O 0 0 0 0 0 0 0 0 0 0 0 0 4.6098 -2.6598 0.0000 O 0 0 0 0 0 0 0 0 0 0 0 0 2.3095 -3.9920 0.0000 O 0 0 0 0 0 0 0 0 0 0 0 0 4.6098 0.0000 0.0000 O 0 0 0 0 0 0 0 0 0 0 0 0 0.0000 -2.6598 0.0000 O 0 0 0 0 0 0 0 0 0 0 0 0 3.4527 -1.9960 0.0000 C 0 0 0 0 0 0 0 0 0 0 0 0 2.3095 -2.6598 0.0000 C 0 0 0 0 0 0 0 0 0 0 0 0 3.4527 -0.66…	25	-0.000495538
	388343	C5 H10 O5	150.053	D-Ribulofuranose	# ACD/Labs04221415492D 10 10 0 0 1 0 0 0 0 0 1 V2000 1.4192 -0.1541 0.0000 O 0 0 0 0 0 0 0 0 0 0 0 0 3.7442 -1.3959 0.0000 O 0 0 0 0 0 0 0 0 0 0 0 0 2.8992 -3.2727 0.0000 O 0 0 0 0 0 0 0 0 0 0 0 0 0.0000 -3.2773 0.0000 O 0 0 0 0 0 0 0 0 0 0 0 0 4.6685 -0.5556 0.0000 O 0 0 0 0 0 0 0 0 0 0 0 0 2.5163 -0.9477 0.0000 C 0 0 0 0 0 0 0 0 0 0 0 0 2.1242 -2.1895 0.0000 C 0 0 0 0 0 0 0 0 0 0 0 0 0.7750 -2.…	22	-0.000495538
	388606	C5 H10 O5	150.053	L-Xylopyranose	# ACD/Labs04111411492D 10 10 0 0 1 0 0 0 0 0 1 V2000 3.4557 -0.6635 0.0000 C 0 0 0 0 0 0 0 0 0 0 0 0 3.4557 -1.9951 0.0000 C 0 0 0 0 0 0 0 0 0 0 0 0 2.3038 0.0000 0.0000 O 0 0 0 0 0 0 0 0 0 0 0 0 2.3038 -2.6586 0.0000 C 0 0 0 0 0 0 0 0 0 0 0 0 1.1519 -0.6635 0.0000 C 0 0 0 0 0 0 0 0 0 0 0 0 1.1519 -1.9951 0.0000 C 0 0 0 0 0 0 0 0 0 0 0 0 4.6076 0.0000 0.0000 O 0 0 0 0 0 0 0 0 0 0 0 0 4.6076 -2.65…	21	-0.000495538
	465554	C6 H14 S2	150.054	Disulfide, isopentyl methyl	#534377 -OEChem-02070708262D 22 21 0 0 0 0 0 0 0999 V2000 5.4641 0.7500 0.0000 S 0 0 0 0 0 0 0 0 0 0 0 0 6.3301 0.2500 0.0000 S 0 0 0 0 0 0 0 0 0 0 0 0 2.8660 0.2500 0.0000 C 0 0 0 0 0 0 0 0 0 0 0 0 3.7321 0.7500 0.0000 C 0 0 0 0 0 0 0 0 0 0 0 0 2.0000 0.7500 0.0000 C 0 0 0 0 0 0 0 0 0 0 0 0 2.8660 -0.7500 0.0000 C 0 0 0 0 0 0 0 0 0 0 0 0 4.5981 0.2500 0.0000 C 0 0 0 0 0 0 0 0 0 0 0 0 7.1962 0.75…	16	0.000374462
	5256724	C5 H10 O5	150.053	beta-L-Arabinofuranose	# ACD/Labs04221415492D 10 10 0 0 1 0 0 0 0 0 1 V2000 3.3053 0.0000 0.0000 O 0 0 0 0 0 0 0 0 0 0 0 0 1.8692 -3.1115 0.0000 O 0 0 0 0 0 0 0 0 0 0 0 0 4.7470 -3.1115 0.0000 O 0 0 0 0 0 0 0 0 0 0 0 0 5.6987 -0.3533 0.0000 O 0 0 0 0 0 0 0 0 0 0 0 0 0.0000 -1.2651 0.0000 O 0 0 0 0 0 0 0 0 0 0 0 0 2.6442 -2.0401 0.0000 C 0 0 0 0 0 0 0 0 0 0 0 0 3.9720 -2.0401 0.0000 C 0 0 0 0 0 0 0 0 0 0 0 0 2.2339 -0.7…	13	-0.000498238
	388345	C5 H10 O5	150.053	L-Xylulofuranose	# ACD/Labs04221415492D 10 10 0 0 1 0 0 0 0 0 1 V2000 1.4192 -0.1541 0.0000 O 0 0 0 0 0 0 0 0 0 0 0 0 3.7442 -1.3959 0.0000 O 0 0 0 0 0 0 0 0 0 0 0 0 2.8992 -3.2727 0.0000 O 0 0 0 0 0 0 0 0 0 0 0 0 0.0000 -3.2773 0.0000 O 0 0 0 0 0 0 0 0 0 0 0 0 4.6685 -0.5556 0.0000 O 0 0 0 0 0 0 0 0 0 0 0 0 2.5163 -0.9477 0.0000 C 0 0 0 0 0 0 0 0 0 0 0 0 2.1242 -2.1895 0.0000 C 0 0 0 0 0 0 0 0 0 0 0 0 0.7750 -2.…	13	-0.000495538
	389751	C5 H10 O5	150.053	L-Arabinofuranose	# ACD/Labs04221415492D 10 10 0 0 1 0 0 0 0 0 1 V2000 3.5178 0.0000 0.0000 O 0 0 0 0 0 0 0 0 0 0 0 0 2.0741 -3.1171 0.0000 O 0 0 0 0 0 0 0 0 0 0 0 0 4.9437 -3.0935 0.0000 O 0 0 0 0 0 0 0 0 0 0 0 0 5.8924 -0.3594 0.0000 O 0 0 0 0 0 0 0 0 0 0 0 0 0.0000 -1.0901 0.0000 O 0 0 0 0 0 0 0 0 0 0 0 0 2.8519 -2.0506 0.0000 C 0 0 0 0 0 0 0 0 0 0 0 0 4.1836 -2.0506 0.0000 C 0 0 0 0 0 0 0 0 0 0 0 0 2.4395 -0.7…	10	-0.000495538
	9703151	C5 H10 O5	150.053	2-deoxy-D-ribonic acid	#11528367 -OEChem-02070712362D 20 19 0 1 0 0 0 0 0999 V2000 5.1350 -1.2500 0.0000 O 0 0 0 0 0 0 0 0 0 0 0 0 6.0010 1.2500 0.0000 O 0 0 0 0 0 0 0 0 0 0 0 0 7.7331 0.2500 0.0000 O 0 0 0 0 0 0 0 0 0 0 0 0 2.5369 0.2500 0.0000 O 0 0 0 0 0 0 0 0 0 0 0 0 3.4030 -1.2500 0.0000 O 0 0 0 0 0 0 0 0 0 0 0 0 5.1350 -0.2500 0.0000 C 0 0 2 0 0 0 0 0 0 0 0 0 6.0010 0.2500 0.0000 C 0 0 1 0 0 0 0 0 0 0 0 0 4.2690 …	10	-0.000495538
	390206	C5 H10 O5	150.053	alpha-D-Ribulofuranose	# ACD/Labs04221415492D 10 10 0 0 1 0 0 0 0 0 1 V2000 1.4629 0.0000 0.0000 O 0 0 0 0 0 0 0 0 0 0 0 0 3.7466 -1.5592 0.0000 O 0 0 0 0 0 0 0 0 0 0 0 0 2.9304 -3.1642 0.0000 O 0 0 0 0 0 0 0 0 0 0 0 0 0.0000 -3.1642 0.0000 O 0 0 0 0 0 0 0 0 0 0 0 0 4.5858 -0.6512 0.0000 O 0 0 0 0 0 0 0 0 0 0 0 0 2.5543 -0.7979 0.0000 C 0 0 0 0 0 0 0 0 0 0 0 0 2.1416 -2.0774 0.0000 C 0 0 0 0 0 0 0 0 0 0 0 0 0.7842 -2.0…	9	-0.000495538
	4573800	C5 H10 O5	150.053	(2R)-2,3,4-Trihydroxy-3-(hydroxymethyl)butanal	# ACD/Labs04221415492D 10 9 0 0 1 0 0 0 0 0 1 V2000 2.4238 -3.0977 0.0000 O 0 0 0 0 0 0 0 0 0 0 0 0 2.2709 0.0000 0.0000 O 0 0 0 0 0 0 0 0 0 0 0 0 5.6631 -1.9538 0.0000 O 0 0 0 0 0 0 0 0 0 0 0 0 4.3323 -4.2020 0.0000 O 0 0 0 0 0 0 0 0 0 0 0 0 0.0000 -1.3082 0.0000 O 0 0 0 0 0 0 0 0 0 0 0 0 3.4035 -1.9651 0.0000 C 0 0 0 0 0 0 0 0 0 0 0 0 2.2709 -1.3082 0.0000 C 0 0 0 0 0 0 0 0 0 0 0 0 4.5418 -1.30…	7	-0.000495538
	167754	C5 H10 O5	150.053	2,3,4-Trihydroxy-3-(hydroxymethyl)butanal	#193317 -OEChem-02070708202D 20 19 0 1 0 0 0 0 0999 V2000 4.7690 -1.0695 0.0000 O 0 0 0 0 0 0 0 0 0 0 0 0 5.1350 1.2965 0.0000 O 0 0 0 0 0 0 0 0 0 0 0 0 2.5369 -0.2035 0.0000 O 0 0 0 0 0 0 0 0 0 0 0 0 2.7690 0.6625 0.0000 O 0 0 0 0 0 0 0 0 0 0 0 0 6.0010 -1.2035 0.0000 O 0 0 0 0 0 0 0 0 0 0 0 0 4.2690 -0.2035 0.0000 C 0 0 0 0 0 0 0 0 0 0 0 0 5.1350 0.2965 0.0000 C 0 0 3 0 0 0 0 0 0 0 0 0 3.4030 -…	7	-0.000495538
	9564380	C5 H10 O5	150.053	L-Xylofuranose	# ACLJDraw01191514432D 10 10 0 0 1 0 0 0 0 0999 V2000 0.5008 1.5428 0.0000 O 0 0 0 0 0 0 0 0 0 0 0 0 1.5883 -0.8097 0.0000 O 0 0 0 0 0 0 0 0 0 0 0 0 -0.5889 -0.8082 0.0000 O 0 0 0 0 0 0 0 0 0 0 0 0 2.2648 1.2596 0.0000 O 0 0 0 0 0 0 0 0 0 0 0 0 -1.4660 2.2386 0.0000 O 0 0 0 0 0 0 0 0 0 0 0 0 0.0000 0.0000 0.0000 C 0 0 0 0 0 0 0 0 0 0 0 0 1.0015 0.0000 0.0000 C 0 0 0 0 0 0 0 0 0 0 0 0 -0.3065 0.95…	7	-0.000495538
	390198	C5 H10 O5	150.053	(2R,3R,4R)-4-(Hydroxymethyl)tetrahydro-2,3,4-furantriol	# ACD/Labs04221415492D 10 10 0 0 1 0 0 0 0 0 1 V2000 3.0321 0.0000 0.0000 O 0 0 0 0 0 0 0 0 0 0 0 0 1.5913 -3.1181 0.0000 O 0 0 0 0 0 0 0 0 0 0 0 0 4.4783 -3.1181 0.0000 O 0 0 0 0 0 0 0 0 0 0 0 0 5.3761 -0.3763 0.0000 O 0 0 0 0 0 0 0 0 0 0 0 0 0.0000 -2.0483 0.0000 O 0 0 0 0 0 0 0 0 0 0 0 0 2.3709 -2.0483 0.0000 C 0 0 0 0 0 0 0 0 0 0 0 0 3.6988 -2.0483 0.0000 C 0 0 0 0 0 0 0 0 0 0 0 0 4.1127 -0.7…	4	-0.000495538
	11391544	C5 H10 O5	150.053	2-Deoxypentonic acid	# ACD/Labs04240712552D 10 9 0 0 0 0 0 0 0 0 1 V2000 3.9915 -2.3039 0.0000 C 0 0 0 0 0 0 0 0 0 0 0 0 3.3272 -1.1490 0.0000 C 0 0 0 0 0 0 0 0 0 0 0 0 1.9927 -1.1490 0.0000 C 0 0 0 0 0 0 0 0 0 0 0 0 1.3285 -2.3039 0.0000 C 0 0 0 0 0 0 0 0 0 0 0 0 0.0000 -2.3039 0.0000 O 0 0 0 0 0 0 0 0 0 0 0 0 1.3285 0.0000 0.0000 O 0 0 0 0 0 0 0 0 0 0 0 0 3.9915 0.0000 0.0000 O 0 0 0 0 0 0 0 0 0 0 0 0 5.3200 -2.303…	4	-0.000495538
	388382	C5 H10 O5	150.053	L-Ribulofuranose	# ACD/Labs04221415492D 10 10 0 0 1 0 0 0 0 0 1 V2000 1.4190 -0.1540 0.0000 O 0 0 0 0 0 0 0 0 0 0 0 0 3.7436 -1.3957 0.0000 O 0 0 0 0 0 0 0 0 0 0 0 0 2.8987 -3.2722 0.0000 O 0 0 0 0 0 0 0 0 0 0 0 0 0.0000 -3.2768 0.0000 O 0 0 0 0 0 0 0 0 0 0 0 0 4.6679 -0.5601 0.0000 O 0 0 0 0 0 0 0 0 0 0 0 0 2.5160 -0.9476 0.0000 C 0 0 0 0 0 0 0 0 0 0 0 0 2.1239 -2.1892 0.0000 C 0 0 0 0 0 0 0 0 0 0 0 0 0.7749 -2.…	2	-0.000495538
	13552095	C6 H14 S2	150.054	1-(Propylsulfanyl)-1-propanethiol	# ACD/Labs05030709362D 8 7 0 0 0 0 0 0 0 0 1 V2000 0.0000 -3.4546 0.0000 C 0 0 0 0 0 0 0 0 0 0 0 0 1.3292 -3.4546 0.0000 C 0 0 0 0 0 0 0 0 0 0 0 0 1.9938 -2.3051 0.0000 C 0 0 0 0 0 0 0 0 0 0 0 0 3.3289 -2.3051 0.0000 S 0 0 0 0 0 0 0 0 0 0 0 0 3.9935 -1.1495 0.0000 C 0 0 0 0 0 0 0 0 0 0 0 0 5.3227 -1.1495 0.0000 C 0 0 0 0 0 0 0 0 0 0 0 0 5.9872 0.0000 0.0000 C 0 0 0 0 0 0 0 0 0 0 0 0 3.3289 0.0000…	2	0.000374462
	30776610	C5 H10 O5	150.053	L-Arabinofuranose	# SciTegic04031415222D 10 10 0 0 0 0 0 0 0 0999 V2000 2.4427 -0.7810 0.0000 C 0 0 1 0 0 0 0 0 0 0 0 0 2.8538 -2.0493 0.0000 C 0 0 1 0 0 0 0 0 0 0 0 0 3.5232 0.0000 0.0000 O 0 0 0 0 0 0 0 0 0 0 0 0 1.1509 -0.4287 0.0000 C 0 0 0 0 0 0 0 0 0 0 0 0 4.1867 -2.0493 0.0000 C 0 0 2 0 0 0 0 0 0 0 0 0 2.4956 -3.3294 0.0000 O 0 0 0 0 0 0 0 0 0 0 0 0 4.5977 -0.7810 0.0000 C 0 0 3 0 0 0 0 0 0 0 0 0 0.0000 -1.…	1	-0.000495538
	17216229	C5 H10 O5	150.053	D-Xylulofuranose	#Untitled Document-2 Marvin 08140720032D 10 10 0 0 0 0 0 0 0 0999 V2000 -0.9199 0.8957 0.0000 C 0 0 0 0 0 0 0 0 0 0 0 0 -1.0062 0.0753 0.0000 C 0 0 2 0 0 0 0 0 0 0 0 0 -0.2525 -0.2603 0.0000 C 0 0 1 0 0 0 0 0 0 0 0 0 0.2995 0.3528 0.0000 C 0 0 3 0 0 0 0 0 0 0 0 0 -0.1130 1.0673 0.0000 O 0 0 0 0 0 0 0 0 0 0 0 0 0.8516 -0.2603 0.0000 O 0 0 0 0 0 0 0 0 0 0 0 0 0.9670 0.8377 0.0000 C 0 0 0 0 0 0 0 0 …	1	-0.000495538
FALSE		151.895	0.828	56078.6	0	0	0		FALSE	23917	25287	24157.8	26141	35871.3	14296.7	21537.8	22373	23293.7	20371.2	25000.9	35374	25142.5	25590.6	24391.9	20721.5	24020.9	22657	22493	32369.3	26942.9	28038	38487	36498.8	25947.3	20536.9	125.483	32311.4	21048.9	34704.6	25408	23430.4	36498	40634.3	26119.8	21095.4	22125.4	29851.3	21619	10862.8
FALSE	C8 H8 O3	152.048	5.264	2706.08	36	0	17		FALSE	173.699	126.216	196.27	88.2899	88.4285	89.1224	162.469	207.311	90.8351	90.1399	88.6282	103.771	88.6708	189.58	168.565	88.7444	88.3316	94.0362	88.9788	135.317	284.797	333.48	549.271	264.846	396.299	260.742	89.0969	197.046	289.616	184.73	87.7291	89.9673	89.0927	88.5895	203.489	108.515	86.8536	89.2807	88.573	181.237
	CSID	Formula	Molecular Weight	Name	Structure	# References	DeltaMass [Da]
	13860434	C8 H8 O3	152.047	Vanillin	# ACD/Labs06251410102D 11 11 0 0 0 0 0 0 0 0 1 V2000 3.9898 -5.7572 0.0000 C 0 0 0 0 0 0 0 0 0 0 0 0 2.6598 -5.7572 0.0000 O 0 0 0 0 0 0 0 0 0 0 0 0 1.9920 -4.6058 0.0000 C 0 0 0 0 0 0 0 0 0 0 0 0 2.6598 -3.4543 0.0000 C 0 0 0 0 0 0 0 0 0 0 0 0 1.9920 -2.3029 0.0000 C 0 0 0 0 0 0 0 0 0 0 0 0 2.6598 -1.1514 0.0000 C 0 0 0 0 0 0 0 0 0 0 0 0 1.9920 0.0000 0.0000 O 0 0 0 0 0 0 0 0 0 0 0 0 0.6621 -2.3…	904	-0.000333903
	1253	C8 H8 O3	152.047	(±)-Mandelic Acid	# ACD/Labs06251410132D 11 11 0 0 0 0 0 0 0 0 1 V2000 1.9971 -4.6086 0.0000 O 0 0 0 0 0 0 0 0 0 0 0 0 2.6581 -3.4588 0.0000 C 0 0 0 0 0 0 0 0 0 0 0 0 1.9971 -2.3043 0.0000 C 0 0 0 0 0 0 0 0 0 0 0 0 2.6581 -1.1545 0.0000 C 0 0 0 0 0 0 0 0 0 0 0 0 1.9971 0.0000 0.0000 C 0 0 0 0 0 0 0 0 0 0 0 0 0.6657 0.0000 0.0000 C 0 0 0 0 0 0 0 0 0 0 0 0 0.0000 -1.1545 0.0000 C 0 0 0 0 0 0 0 0 0 0 0 0 0.6657 -2.30…	702	-0.000333903
	13848808	C8 H8 O3	152.047	Methyl salicylate	# ACD/Labs06251410102D 11 11 0 0 0 0 0 0 0 0 1 V2000 2.6598 -5.7572 0.0000 C 0 0 0 0 0 0 0 0 0 0 0 0 1.9920 -4.6058 0.0000 O 0 0 0 0 0 0 0 0 0 0 0 0 2.6598 -3.4543 0.0000 C 0 0 0 0 0 0 0 0 0 0 0 0 3.9898 -3.4543 0.0000 O 0 0 0 0 0 0 0 0 0 0 0 0 1.9920 -2.3029 0.0000 C 0 0 0 0 0 0 0 0 0 0 0 0 2.6598 -1.1514 0.0000 C 0 0 0 0 0 0 0 0 0 0 0 0 1.9920 0.0000 0.0000 C 0 0 0 0 0 0 0 0 0 0 0 0 0.6621 0.00…	530	-0.000333903
	7176	C8 H8 O3	152.047	Methylparaben	# ACD/Labs06251410092D 11 11 0 0 0 0 0 0 0 0 1 V2000 2.6614 -6.9126 0.0000 C 0 0 0 0 0 0 0 0 0 0 0 0 1.9978 -5.7582 0.0000 O 0 0 0 0 0 0 0 0 0 0 0 0 2.6614 -4.6107 0.0000 C 0 0 0 0 0 0 0 0 0 0 0 0 3.9886 -4.6107 0.0000 O 0 0 0 0 0 0 0 0 0 0 0 0 1.9978 -3.4563 0.0000 C 0 0 0 0 0 0 0 0 0 0 0 0 2.6614 -2.3019 0.0000 C 0 0 0 0 0 0 0 0 0 0 0 0 1.9978 -1.1544 0.0000 C 0 0 0 0 0 0 0 0 0 0 0 0 0.6636 -1.…	494	-0.000333903
	124	C8 H8 O3	152.047	4-hydroxyphenylacetic acid	# ACD/Labs02211713302D 11 11 0 0 0 0 0 0 0 0 1 V2000 0.0000 0.0000 0.0000 O 0 0 0 0 0 0 0 0 0 0 0 0 1.1464 -0.6699 0.0000 C 0 0 0 0 0 0 0 0 0 0 0 0 1.1395 -1.9958 0.0000 O 0 0 0 0 0 0 0 0 0 0 0 0 2.2996 -0.0138 0.0000 C 0 0 0 0 0 0 0 0 0 0 0 0 3.4460 -0.6768 0.0000 C 0 0 0 0 0 0 0 0 0 0 0 0 4.5924 -0.0138 0.0000 C 0 0 0 0 0 0 0 0 0 0 0 0 5.7318 -0.6561 0.0000 C 0 0 0 0 0 0 0 0 0 0 0 0 5.7525 -2.0…	475	-0.000333903
	18107	C8 H8 O3	152.047	Phenoxyacetic acid	# ACD/Labs06251410132D 11 11 0 0 0 0 0 0 0 0 1 V2000 3.9927 -5.7585 0.0000 O 0 0 0 0 0 0 0 0 0 0 0 0 4.6571 -4.6092 0.0000 C 0 0 0 0 0 0 0 0 0 0 0 0 5.9860 -4.6092 0.0000 O 0 0 0 0 0 0 0 0 0 0 0 0 3.9927 -3.4539 0.0000 C 0 0 0 0 0 0 0 0 0 0 0 0 2.6578 -3.4539 0.0000 O 0 0 0 0 0 0 0 0 0 0 0 0 1.9933 -2.3046 0.0000 C 0 0 0 0 0 0 0 0 0 0 0 0 2.6578 -1.1493 0.0000 C 0 0 0 0 0 0 0 0 0 0 0 0 1.9933 0.0…	384	-0.000333903
	10181338	C8 H8 O3	152.047	4-Anisic acid	# ACD/Labs06251410102D 11 11 0 0 0 0 0 0 0 0 1 V2000 5.3212 -5.7588 0.0000 C 0 0 0 0 0 0 0 0 0 0 0 0 3.9909 -5.7588 0.0000 O 0 0 0 0 0 0 0 0 0 0 0 0 3.3229 -4.6071 0.0000 C 0 0 0 0 0 0 0 0 0 0 0 0 3.9909 -3.4553 0.0000 C 0 0 0 0 0 0 0 0 0 0 0 0 3.3229 -2.3035 0.0000 C 0 0 0 0 0 0 0 0 0 0 0 0 1.9926 -2.3035 0.0000 C 0 0 0 0 0 0 0 0 0 0 0 0 1.3303 -3.4553 0.0000 C 0 0 0 0 0 0 0 0 0 0 0 0 1.9926 -4.…	304	-0.000333903
	11476	C8 H8 O3	152.047	2-Hydroxyphenylacetic acid	# ACD/Labs09031415102D 11 11 0 0 0 0 0 0 0 0 1 V2000 1.1493 0.0000 0.0000 O 0 0 0 0 0 0 0 0 0 0 0 0 1.1493 -1.3289 0.0000 C 0 0 0 0 0 0 0 0 0 0 0 0 0.0000 -1.9933 0.0000 O 0 0 0 0 0 0 0 0 0 0 0 0 2.3046 -1.9933 0.0000 C 0 0 0 0 0 0 0 0 0 0 0 0 2.3046 -3.3282 0.0000 C 0 0 0 0 0 0 0 0 0 0 0 0 3.4539 -3.9927 0.0000 C 0 0 0 0 0 0 0 0 0 0 0 0 3.4539 -5.3216 0.0000 C 0 0 0 0 0 0 0 0 0 0 0 0 2.3046 -5.9…	260	-0.000333903
	10892	C8 H8 O3	152.047	2-Anisic acid	# ACD/Labs06251410102D 11 11 0 0 0 0 0 0 0 0 1 V2000 5.3192 -3.4575 0.0000 C 0 0 0 0 0 0 0 0 0 0 0 0 3.9894 -3.4575 0.0000 O 0 0 0 0 0 0 0 0 0 0 0 0 3.3245 -2.3032 0.0000 C 0 0 0 0 0 0 0 0 0 0 0 0 3.9894 -1.1543 0.0000 C 0 0 0 0 0 0 0 0 0 0 0 0 3.3245 0.0000 0.0000 C 0 0 0 0 0 0 0 0 0 0 0 0 1.9947 0.0000 0.0000 C 0 0 0 0 0 0 0 0 0 0 0 0 1.3298 -1.1543 0.0000 C 0 0 0 0 0 0 0 0 0 0 0 0 1.9947 -2.30…	245	-0.000333903
	11624	C8 H8 O3	152.047	3-Hydroxyphenylacetic acid	# ACD/Labs06251410132D 11 11 0 0 0 0 0 0 0 0 1 V2000 5.9814 -4.6057 0.0000 O 0 0 0 0 0 0 0 0 0 0 0 0 5.3175 -3.4573 0.0000 C 0 0 0 0 0 0 0 0 0 0 0 0 5.9814 -2.3029 0.0000 O 0 0 0 0 0 0 0 0 0 0 0 0 3.9896 -3.4573 0.0000 C 0 0 0 0 0 0 0 0 0 0 0 0 3.3257 -2.3029 0.0000 C 0 0 0 0 0 0 0 0 0 0 0 0 3.9896 -1.1544 0.0000 C 0 0 0 0 0 0 0 0 0 0 0 0 3.3257 0.0000 0.0000 C 0 0 0 0 0 0 0 0 0 0 0 0 1.9918 0.00…	234	-0.000333903
	6724	C8 H8 O3	152.047	Resacetophenone	# ACD/Labs06251410052D 11 11 0 0 0 0 0 0 0 0 1 V2000 1.9924 -5.7584 0.0000 C 0 0 0 0 0 0 0 0 0 0 0 0 2.6604 -4.6067 0.0000 C 0 0 0 0 0 0 0 0 0 0 0 0 3.9906 -4.6067 0.0000 O 0 0 0 0 0 0 0 0 0 0 0 0 1.9924 -3.4550 0.0000 C 0 0 0 0 0 0 0 0 0 0 0 0 2.6604 -2.3034 0.0000 C 0 0 0 0 0 0 0 0 0 0 0 0 1.9924 -1.1517 0.0000 C 0 0 0 0 0 0 0 0 0 0 0 0 0.6622 -1.1517 0.0000 C 0 0 0 0 0 0 0 0 0 0 0 0 0.0000 0.0…	216	-0.000333903
	10977	C8 H8 O3	152.047	3-Anisic acid	# ACD/Labs06251410102D 11 11 0 0 0 0 0 0 0 0 1 V2000 5.9835 -3.4525 0.0000 C 0 0 0 0 0 0 0 0 0 0 0 0 4.6552 -3.4525 0.0000 O 0 0 0 0 0 0 0 0 0 0 0 0 3.9910 -2.3037 0.0000 C 0 0 0 0 0 0 0 0 0 0 0 0 4.6552 -1.1488 0.0000 C 0 0 0 0 0 0 0 0 0 0 0 0 3.9910 0.0000 0.0000 C 0 0 0 0 0 0 0 0 0 0 0 0 2.6567 0.0000 0.0000 C 0 0 0 0 0 0 0 0 0 0 0 0 1.9925 -1.1488 0.0000 C 0 0 0 0 0 0 0 0 0 0 0 0 2.6567 -2.30…	213	-0.000333903
	11420	C8 H8 O3	152.047	(R)-(-)-Mandelic acid	# ACLJDraw02161513122D 11 11 0 0 1 0 0 0 0 0999 V2000 0.8734 3.5027 0.0000 O 0 0 0 0 0 0 0 0 0 0 0 0 1.7379 3.0001 0.0000 C 0 0 0 0 0 0 0 0 0 0 0 0 2.6054 3.4976 0.0000 O 0 0 0 0 0 0 0 0 0 0 0 0 1.7379 2.0001 0.0000 C 0 0 0 0 0 0 0 0 0 0 0 0 2.5995 1.4976 0.0000 O 0 0 0 0 0 0 0 0 0 0 0 0 0.8675 1.5027 0.0000 C 0 0 0 0 0 0 0 0 0 0 0 0 0.8675 0.4975 0.0000 C 0 0 0 0 0 0 0 0 0 0 0 0 0.0000 0.0000 0.…	211	-0.000333903
	388690	C8 H8 O3	152.047	L-(+)-Mandelic Acid	# ACD/Labs02211713302D 11 11 0 0 1 0 0 0 0 0 1 V2000 4.6080 -0.6682 0.0000 O 0 0 0 0 0 0 0 0 0 0 0 0 4.6080 -1.9987 0.0000 C 0 0 0 0 0 0 0 0 0 0 0 0 5.7600 -2.6611 0.0000 O 0 0 0 0 0 0 0 0 0 0 0 0 3.4560 -2.6611 0.0000 C 0 0 0 0 0 0 0 0 0 0 0 0 3.4560 -3.9917 0.0000 O 0 0 0 0 0 0 0 0 0 0 0 0 2.3040 -1.9987 0.0000 C 0 0 0 0 0 0 0 0 0 0 0 0 1.1520 -2.6611 0.0000 C 0 0 0 0 0 0 0 0 0 0 0 0 0.0000 -1.…	210	-0.000333903
	6482	C8 H8 O3	152.047	3-Cresotinic acid	# ACD/Labs04221415492D 11 11 0 0 0 0 0 0 0 0 1 V2000 3.4611 -1.3365 0.0000 O 0 0 0 0 0 0 0 0 0 0 0 0 4.6059 -3.3333 0.0000 O 0 0 0 0 0 0 0 0 0 0 0 0 3.4451 -5.3247 0.0000 O 0 0 0 0 0 0 0 0 0 0 0 0 2.3003 -3.3226 0.0000 C 0 0 0 0 0 0 0 0 0 0 0 0 2.3056 -1.9915 0.0000 C 0 0 0 0 0 0 0 0 0 0 0 0 1.1555 -1.3312 0.0000 C 0 0 0 0 0 0 0 0 0 0 0 0 3.4504 -3.9936 0.0000 C 0 0 0 0 0 0 0 0 0 0 0 0 1.1555 -3.…	201	-0.000333903
	9859	C8 H8 O3	152.047	2',5'-Dihydroxyacetophenone	# ACD/Labs06251410052D 11 11 0 0 0 0 0 0 0 0 1 V2000 1.9920 -5.7572 0.0000 C 0 0 0 0 0 0 0 0 0 0 0 0 2.6598 -4.6058 0.0000 C 0 0 0 0 0 0 0 0 0 0 0 0 3.9898 -4.6058 0.0000 O 0 0 0 0 0 0 0 0 0 0 0 0 1.9920 -3.4543 0.0000 C 0 0 0 0 0 0 0 0 0 0 0 0 2.6598 -2.3029 0.0000 C 0 0 0 0 0 0 0 0 0 0 0 0 1.9920 -1.1514 0.0000 C 0 0 0 0 0 0 0 0 0 0 0 0 2.6598 0.0000 0.0000 O 0 0 0 0 0 0 0 0 0 0 0 0 0.6621 -1.1…	196	-0.000333903
	10805	C8 H8 O3	152.047	6-Methylsalicylic acid	# ACD/Labs04221415492D 11 11 0 0 0 0 0 0 0 0 1 V2000 4.5988 -1.9869 0.0000 O 0 0 0 0 0 0 0 0 0 0 0 0 1.1381 -0.0047 0.0000 O 0 0 0 0 0 0 0 0 0 0 0 0 3.4328 0.0000 0.0000 O 0 0 0 0 0 0 0 0 0 0 0 0 2.2948 -1.9916 0.0000 C 0 0 0 0 0 0 0 0 0 0 0 0 3.4515 -2.6492 0.0000 C 0 0 0 0 0 0 0 0 0 0 0 0 1.1427 -2.6492 0.0000 C 0 0 0 0 0 0 0 0 0 0 0 0 2.2901 -0.6623 0.0000 C 0 0 0 0 0 0 0 0 0 0 0 0 3.4515 -3.9…	190	-0.000333903
	5584	C8 H8 O3	152.047	4-Methylsalicylic acid	# ACD/Labs04221415492D 11 11 0 0 0 0 0 0 0 0 1 V2000 4.6072 -0.0058 0.0000 O 0 0 0 0 0 0 0 0 0 0 0 0 4.5900 -3.9976 0.0000 O 0 0 0 0 0 0 0 0 0 0 0 0 5.7519 -2.0074 0.0000 O 0 0 0 0 0 0 0 0 0 0 0 0 3.4454 -2.0017 0.0000 C 0 0 0 0 0 0 0 0 0 0 0 0 3.4511 -0.6672 0.0000 C 0 0 0 0 0 0 0 0 0 0 0 0 4.5957 -2.6689 0.0000 C 0 0 0 0 0 0 0 0 0 0 0 0 2.3065 -2.6631 0.0000 C 0 0 0 0 0 0 0 0 0 0 0 0 2.3065 0.0…	176	-0.000333903
	62888	C8 H8 O3	152.047	Resorcinol, 2-acetyl-	# ACD/Labs06251410052D 11 11 0 0 0 0 0 0 0 0 1 V2000 1.9949 -4.6071 0.0000 C 0 0 0 0 0 0 0 0 0 0 0 0 2.6583 -3.4553 0.0000 C 0 0 0 0 0 0 0 0 0 0 0 0 3.9897 -3.4553 0.0000 O 0 0 0 0 0 0 0 0 0 0 0 0 1.9949 -2.3035 0.0000 C 0 0 0 0 0 0 0 0 0 0 0 0 2.6583 -1.1518 0.0000 C 0 0 0 0 0 0 0 0 0 0 0 0 3.9897 -1.1518 0.0000 O 0 0 0 0 0 0 0 0 0 0 0 0 1.9949 0.0000 0.0000 C 0 0 0 0 0 0 0 0 0 0 0 0 0.6634 0.00…	175	-0.000333903
	13873	C8 H8 O3	152.047	3,4-Dihydroxyacetophenone	# ACD/Labs02211713242D 11 11 0 0 0 0 0 0 0 0 1 V2000 1.1518 -5.3212 0.0000 C 0 0 0 0 0 0 0 0 0 0 0 0 1.1518 -3.9909 0.0000 C 0 0 0 0 0 0 0 0 0 0 0 0 0.0000 -3.3286 0.0000 O 0 0 0 0 0 0 0 0 0 0 0 0 2.3035 -3.3286 0.0000 C 0 0 0 0 0 0 0 0 0 0 0 0 2.3035 -1.9983 0.0000 C 0 0 0 0 0 0 0 0 0 0 0 0 3.4553 -1.3303 0.0000 C 0 0 0 0 0 0 0 0 0 0 0 0 3.4553 0.0000 0.0000 O 0 0 0 0 0 0 0 0 0 0 0 0 4.6071 -1.9…	152	-0.000333903
	93889	C8 H8 O3	152.047	3,5-Dihydroxyacetophenone	# ACD/Labs06251410052D 11 11 0 0 0 0 0 0 0 0 1 V2000 3.3215 -5.7566 0.0000 C 0 0 0 0 0 0 0 0 0 0 0 0 3.9893 -4.6053 0.0000 C 0 0 0 0 0 0 0 0 0 0 0 0 5.3191 -4.6053 0.0000 O 0 0 0 0 0 0 0 0 0 0 0 0 3.3215 -3.4539 0.0000 C 0 0 0 0 0 0 0 0 0 0 0 0 3.9893 -2.3026 0.0000 C 0 0 0 0 0 0 0 0 0 0 0 0 3.3215 -1.1513 0.0000 C 0 0 0 0 0 0 0 0 0 0 0 0 3.9893 0.0000 0.0000 O 0 0 0 0 0 0 0 0 0 0 0 0 1.9918 -1.1…	146	-0.000333903
	61446	C8 H8 O3	152.047	3-Methyl-4-hydroxybenzoic acid	# CDK 04291006442D 11 11 0 0 0 0 999 V2000 0.7145 2.0625 0.0000 C 0 0 0 0 0 0 0 0 0 0 0 0 0.7145 1.2375 0.0000 C 0 0 0 0 0 0 0 0 0 0 0 0 1.4289 0.8250 0.0000 C 0 0 0 0 0 0 0 0 0 0 0 0 1.4289 -0.0000 0.0000 C 0 0 0 0 0 0 0 0 0 0 0 0 0.7145 -0.4125 0.0000 C 0 0 0 0 0 0 0 0 0 0 0 0 0.0000 0.0000 0.0000 C 0 0 0 0 0 0 0 0 0 0 0 0 0.0000 0.8250 0.0000 C 0 0 0 0 0 0 0 0 0 0 0 0 -0.7145 1.2375 0.0000 O 0…	144	-0.000333903
	4879	C8 H8 O3	152.047	Resorcin acetate	# ACD/Labs04221415492D 11 11 0 0 0 0 0 0 0 0 1 V2000 3.4370 -3.9658 0.0000 O 0 0 0 0 0 0 0 0 0 0 0 0 1.1323 0.0000 0.0000 O 0 0 0 0 0 0 0 0 0 0 0 0 4.5808 -1.9484 0.0000 O 0 0 0 0 0 0 0 0 0 0 0 0 2.2990 -3.3106 0.0000 C 0 0 0 0 0 0 0 0 0 0 0 0 2.2990 -1.9771 0.0000 C 0 0 0 0 0 0 0 0 0 0 0 0 1.1380 -1.3162 0.0000 C 0 0 0 0 0 0 0 0 0 0 0 0 1.1380 -3.9830 0.0000 C 0 0 0 0 0 0 0 0 0 0 0 0 4.5865 -3.2…	99	-0.000333903
	106504	C8 H8 O3	152.047	3,4-Dihydroxyphenylacetaldehyde	# ACD/Labs06251410132D 11 11 0 0 0 0 0 0 0 0 1 V2000 5.9835 -5.7562 0.0000 O 0 0 0 0 0 0 0 0 0 0 0 0 5.3194 -4.6073 0.0000 C 0 0 0 0 0 0 0 0 0 0 0 0 3.9910 -4.6073 0.0000 C 0 0 0 0 0 0 0 0 0 0 0 0 3.3269 -3.4525 0.0000 C 0 0 0 0 0 0 0 0 0 0 0 0 3.9910 -2.3037 0.0000 C 0 0 0 0 0 0 0 0 0 0 0 0 3.3269 -1.1488 0.0000 C 0 0 0 0 0 0 0 0 0 0 0 0 1.9925 -1.1488 0.0000 C 0 0 0 0 0 0 0 0 0 0 0 0 1.3283 -2.…	84	-0.000333903
	4934487	C8 H8 O3	152.047	Acetopyrocatechol	# ACD/Labs06251410052D 11 11 0 0 0 0 0 0 0 0 1 V2000 3.3245 -4.6065 0.0000 C 0 0 0 0 0 0 0 0 0 0 0 0 3.9894 -3.4575 0.0000 C 0 0 0 0 0 0 0 0 0 0 0 0 5.3192 -3.4575 0.0000 O 0 0 0 0 0 0 0 0 0 0 0 0 3.3245 -2.3032 0.0000 C 0 0 0 0 0 0 0 0 0 0 0 0 3.9894 -1.1543 0.0000 C 0 0 0 0 0 0 0 0 0 0 0 0 3.3245 0.0000 0.0000 C 0 0 0 0 0 0 0 0 0 0 0 0 1.9947 0.0000 0.0000 C 0 0 0 0 0 0 0 0 0 0 0 0 1.3298 -1.15…	74	-0.000333903
	86676	C8 H8 O3	152.047	4-Hydroxyphenylacetat	# ACD/Labs06251410062D 11 11 0 0 0 0 0 0 0 0 1 V2000 4.6537 -5.7595 0.0000 C 0 0 0 0 0 0 0 0 0 0 0 0 3.9913 -4.6076 0.0000 C 0 0 0 0 0 0 0 0 0 0 0 0 4.6537 -3.4557 0.0000 O 0 0 0 0 0 0 0 0 0 0 0 0 2.6609 -4.6076 0.0000 O 0 0 0 0 0 0 0 0 0 0 0 0 1.9928 -3.4557 0.0000 C 0 0 0 0 0 0 0 0 0 0 0 0 2.6609 -2.3038 0.0000 C 0 0 0 0 0 0 0 0 0 0 0 0 1.9928 -1.1519 0.0000 C 0 0 0 0 0 0 0 0 0 0 0 0 0.6623 -1.…	72	-0.000333903
	11426	C8 H8 O3	152.047	2-Hydroxymethyl-benzoic acid	# ACD/Labs06251410132D 11 11 0 0 0 0 0 0 0 0 1 V2000 5.3192 -3.4575 0.0000 O 0 0 0 0 0 0 0 0 0 0 0 0 3.9894 -3.4575 0.0000 C 0 0 0 0 0 0 0 0 0 0 0 0 3.3245 -2.3032 0.0000 C 0 0 0 0 0 0 0 0 0 0 0 0 3.9894 -1.1543 0.0000 C 0 0 0 0 0 0 0 0 0 0 0 0 3.3245 0.0000 0.0000 C 0 0 0 0 0 0 0 0 0 0 0 0 1.9947 0.0000 0.0000 C 0 0 0 0 0 0 0 0 0 0 0 0 1.3298 -1.1543 0.0000 C 0 0 0 0 0 0 0 0 0 0 0 0 1.9947 -2.30…	65	-0.000333903
	11668	C8 H8 O3	152.047	2-Furoylacetone	# ACD/Labs06251410052D 11 11 0 0 0 0 0 0 0 0 1 V2000 0.3064 -6.6619 0.0000 C 0 0 0 0 0 0 0 0 0 0 0 0 1.1991 -5.6693 0.0000 C 0 0 0 0 0 0 0 0 0 0 0 0 2.4982 -5.9491 0.0000 O 0 0 0 0 0 0 0 0 0 0 0 0 0.7861 -4.4102 0.0000 C 0 0 0 0 0 0 0 0 0 0 0 0 1.6788 -3.4176 0.0000 C 0 0 0 0 0 0 0 0 0 0 0 0 2.9779 -3.6974 0.0000 O 0 0 0 0 0 0 0 0 0 0 0 0 1.2658 -2.1518 0.0000 C 0 0 0 0 0 0 0 0 0 0 0 0 2.0452 -1.…	56	-0.000333903
	55273	C8 H8 O3	152.047	Allyl 2-furoate	# ACLJDraw10021518302D 11 11 0 0 0 0 0 0 0 0999 V2000 -3.6645 -4.1367 0.0000 C 0 0 0 0 0 0 0 0 0 0 0 0 -4.0932 -2.8800 0.0000 C 0 0 0 0 0 0 0 0 0 0 0 0 -5.4212 -2.8890 0.0000 C 0 0 0 0 0 0 0 0 0 0 0 0 -5.8193 -4.1609 0.0000 C 0 0 0 0 0 0 0 0 0 0 0 0 -4.7342 -4.9316 0.0000 O 0 0 0 0 0 0 0 0 0 0 0 0 -2.5119 -4.8022 0.0000 C 0 0 0 0 0 0 0 0 0 0 0 0 -2.5119 -6.1331 0.0000 O 0 0 0 0 0 0 0 0 0 0 0 0 -1…	51	-0.000333903
	389088	C8 H8 O3	152.047	2-Hydroxy-1-(4-hydroxyphenyl)ethanone	# ACD/Labs06251410132D 11 11 0 0 0 0 0 0 0 0 1 V2000 2.6614 -6.9126 0.0000 O 0 0 0 0 0 0 0 0 0 0 0 0 1.9978 -5.7582 0.0000 C 0 0 0 0 0 0 0 0 0 0 0 0 2.6614 -4.6107 0.0000 C 0 0 0 0 0 0 0 0 0 0 0 0 3.9886 -4.6107 0.0000 O 0 0 0 0 0 0 0 0 0 0 0 0 1.9978 -3.4563 0.0000 C 0 0 0 0 0 0 0 0 0 0 0 0 2.6614 -2.3019 0.0000 C 0 0 0 0 0 0 0 0 0 0 0 0 1.9978 -1.1544 0.0000 C 0 0 0 0 0 0 0 0 0 0 0 0 0.6636 -1.…	44	-0.000333903
	4511400	C8 H8 O3	152.047	Methyl 2-furanacrylate	#5355414 -OEChem-02070710092D 19 19 0 0 0 0 0 0 0999 V2000 2.8090 0.3784 0.0000 O 0 0 0 0 0 0 0 0 0 0 0 0 5.9360 -1.6082 0.0000 O 0 0 0 0 0 0 0 0 0 0 0 0 6.4712 0.0391 0.0000 O 0 0 0 0 0 0 0 0 0 0 0 0 3.6180 0.9661 0.0000 C 0 0 0 0 0 0 0 0 0 0 0 0 3.3090 1.9172 0.0000 C 0 0 0 0 0 0 0 0 0 0 0 0 4.5691 0.6571 0.0000 C 0 0 0 0 0 0 0 0 0 0 0 0 2.3090 1.9172 0.0000 C 0 0 0 0 0 0 0 0 0 0 0 0 2.0000 0.9…	23	-0.000333903
	64129	C8 H8 O3	152.047	1-(5-Methyl-2-furyl)-1,2-propanedione	#70968 -OEChem-02070708222D 19 19 0 0 0 0 0 0 0999 V2000 3.7601 -0.6133 0.0000 O 0 0 0 0 0 0 0 0 0 0 0 0 5.7281 -1.3127 0.0000 O 0 0 0 0 0 0 0 0 0 0 0 0 6.0554 1.3127 0.0000 O 0 0 0 0 0 0 0 0 0 0 0 0 4.5691 -0.0255 0.0000 C 0 0 0 0 0 0 0 0 0 0 0 0 2.9511 -0.0255 0.0000 C 0 0 0 0 0 0 0 0 0 0 0 0 4.2601 0.9255 0.0000 C 0 0 0 0 0 0 0 0 0 0 0 0 3.2601 0.9255 0.0000 C 0 0 0 0 0 0 0 0 0 0 0 0 5.5201 -0…	17	-0.000333903
	136603	C8 H8 O3	152.047	(+/-)-Menisdaurilide	# ACD/Labs04221415492D 12 13 0 0 1 0 0 0 0 0 1 V2000 2.0700 -0.9329 0.0000 O 0 0 0 0 0 0 0 0 0 0 0 0 0.0000 -2.0019 0.0000 O 0 0 0 0 0 0 0 0 0 0 0 0 6.8092 -0.6673 0.0000 O 0 0 0 0 0 0 0 0 0 0 0 0 3.3365 -1.3346 0.0000 C 0 0 0 0 0 0 0 0 0 0 0 0 3.3365 -2.6692 0.0000 C 0 0 0 0 0 0 0 0 0 0 0 0 4.5418 -0.6673 0.0000 C 0 0 0 0 0 0 0 0 0 0 0 0 1.3346 -2.0019 0.0000 C 0 0 0 0 0 0 0 0 0 0 0 0 2.0700 -3.…	11	-0.000333903
	388832	C8 H8 O3	152.047	2-Hydroxy-3-methoxy-2,4,6-cycloheptatrien-1-one	# ACD/Labs04221415492D 11 11 0 0 0 0 0 0 0 0 1 V2000 4.2165 -2.7666 0.0000 O 0 0 0 0 0 0 0 0 0 0 0 0 3.1414 -0.5523 0.0000 O 0 0 0 0 0 0 0 0 0 0 0 0 0.7496 0.0000 0.0000 O 0 0 0 0 0 0 0 0 0 0 0 0 2.3228 -1.5880 0.0000 C 0 0 0 0 0 0 0 0 0 0 0 0 2.8948 -2.7666 0.0000 C 0 0 0 0 0 0 0 0 0 0 0 0 1.0406 -1.2970 0.0000 C 0 0 0 0 0 0 0 0 0 0 0 0 2.3228 -3.9650 0.0000 C 0 0 0 0 0 0 0 0 0 0 0 0 0.0000 -2.1…	9	-0.000333903
	571144	C8 H8 O3	152.047	4-Hydroxymethylsalicylaldehyde	# ACD/Labs04221415492D 11 11 0 0 0 0 0 0 0 0 1 V2000 5.7634 -0.0069 0.0000 O 0 0 0 0 0 0 0 0 0 0 0 0 6.9106 -2.0041 0.0000 O 0 0 0 0 0 0 0 0 0 0 0 0 0.0000 -0.6634 0.0000 O 0 0 0 0 0 0 0 0 0 0 0 0 4.6024 -1.9972 0.0000 C 0 0 0 0 0 0 0 0 0 0 0 0 4.6093 -0.6634 0.0000 C 0 0 0 0 0 0 0 0 0 0 0 0 2.3081 -0.6634 0.0000 C 0 0 0 0 0 0 0 0 0 0 0 0 3.4622 0.0000 0.0000 C 0 0 0 0 0 0 0 0 0 0 0 0 3.4622 -2.6…	7	-0.000333903
	14419279	C8 H8 O3	152.047	1-(2-Furyl)-1,2-butanedione	# ACD/Labs04280707062D 11 11 0 0 0 0 0 0 0 0 1 V2000 0.0000 -5.1139 0.0000 C 0 0 0 0 0 0 0 0 0 0 0 0 0.8901 -4.1274 0.0000 C 0 0 0 0 0 0 0 0 0 0 0 0 2.1884 -4.4052 0.0000 C 0 0 0 0 0 0 0 0 0 0 0 0 2.6023 -5.6695 0.0000 O 0 0 0 0 0 0 0 0 0 0 0 0 3.0785 -3.4187 0.0000 C 0 0 0 0 0 0 0 0 0 0 0 0 4.3825 -3.6908 0.0000 O 0 0 0 0 0 0 0 0 0 0 0 0 2.6703 -2.1544 0.0000 C 0 0 0 0 0 0 0 0 0 0 0 0 3.4527 -1.…	1	-0.000333903
FALSE		153.891	0.829	54215.5	0	0	0		FALSE	42943	24361.7	24720.6	25668.6	38743.8	22441.8	21578.6	22314.8	32437.1	21359.6	25573.2	37608.7	24306.4	23461.3	37404.1	32019.2	34674.2	19292.5	10821.4	39490.6	24689.4	25349.5	28139.3	36697.2	27162.3	20289.6	127.764	26374.2	27877.3	22784.1	28073.5	27754.1	32344.8	26927.2	40071.7	15821.9	22001.2	22411	22886.4	19165.2
FALSE		153.925	0.661	5066.93	0	0	0		FALSE	233.875	219.067	265.856	83.1147	85.6597	125.164	260.924	84.7243	181.712	173.552	83.509	112.782	207.296	233.144	137.018	259.584	100.552	83.4455	251.862	87.1839	124.032	259.776	117.031	183.479	240.403	171.168	81.8291	88.8872	293.344	468.316	81.2631	124.743	84.0007	177.782	125.877	231.86	82.3425	97.2666	124.954	82.5421
FALSE	C7 H6 O4	154.027	4.026	10960.2	7	0	14		FALSE	84.0529	82.6302	145.387	82.8648	82.9493	722.391	923.649	729.626	930.104	237.973	100.342	82.59	82.8754	81.6083	91.1278	2579.99	1659.75	5573.53	996.67	3119.43	1919.52	1329.79	1460.47	1055.32	1226.1	6762.52	81.5028	3841.39	10960.2	6187.13	576.468	178.319	159.13	82.3571	119.916	547.367	867.844	748.174	737.133	807.507
	CSID	Formula	Molecular Weight	Name	Structure	# References	DeltaMass [Da]
	71	C7 H6 O4	154.027	protocatechuic acid	# ACD/Labs02211713402D 11 11 0 0 0 0 0 0 0 0 1 V2000 1.1518 -5.3212 0.0000 O 0 0 0 0 0 0 0 0 0 0 0 0 1.1518 -3.9909 0.0000 C 0 0 0 0 0 0 0 0 0 0 0 0 0.0000 -3.3286 0.0000 O 0 0 0 0 0 0 0 0 0 0 0 0 2.3035 -3.3286 0.0000 C 0 0 0 0 0 0 0 0 0 0 0 0 2.3035 -1.9983 0.0000 C 0 0 0 0 0 0 0 0 0 0 0 0 3.4553 -1.3303 0.0000 C 0 0 0 0 0 0 0 0 0 0 0 0 3.4553 0.0000 0.0000 O 0 0 0 0 0 0 0 0 0 0 0 0 4.6071 -1.9…	712	-0.000374134
	4534	C7 H6 O4	154.027	Patulin	# ACD/Labs04221415492D 11 12 0 0 0 0 0 0 0 0 1 V2000 2.0842 -0.2605 0.0000 O 0 0 0 0 0 0 0 0 0 0 0 0 5.6637 -1.9993 0.0000 O 0 0 0 0 0 0 0 0 0 0 0 0 4.5140 -3.9986 0.0000 O 0 0 0 0 0 0 0 0 0 0 0 0 0.0000 -1.3366 0.0000 O 0 0 0 0 0 0 0 0 0 0 0 0 3.3586 -1.9993 0.0000 C 0 0 0 0 0 0 0 0 0 0 0 0 3.3529 -0.6683 0.0000 C 0 0 0 0 0 0 0 0 0 0 0 0 4.5083 -2.6676 0.0000 C 0 0 0 0 0 0 0 0 0 0 0 0 2.0899 -2.…	630	-0.000374134
	18	C7 H6 O4	154.027	2,3-Dihydroxybenzoic acid	# ACD/Labs06251410132D 11 11 0 0 0 0 0 0 0 0 1 V2000 3.3245 -4.6065 0.0000 O 0 0 0 0 0 0 0 0 0 0 0 0 3.9894 -3.4575 0.0000 C 0 0 0 0 0 0 0 0 0 0 0 0 5.3192 -3.4575 0.0000 O 0 0 0 0 0 0 0 0 0 0 0 0 3.3245 -2.3032 0.0000 C 0 0 0 0 0 0 0 0 0 0 0 0 3.9894 -1.1543 0.0000 C 0 0 0 0 0 0 0 0 0 0 0 0 3.3245 0.0000 0.0000 C 0 0 0 0 0 0 0 0 0 0 0 0 1.9947 0.0000 0.0000 C 0 0 0 0 0 0 0 0 0 0 0 0 1.3298 -1.15…	567	-0.000374134
	3350	C7 H6 O4	154.027	gentisic acid	# ACD/Labs06251410132D 11 11 0 0 0 0 0 0 0 0 1 V2000 1.9920 -5.7572 0.0000 O 0 0 0 0 0 0 0 0 0 0 0 0 2.6598 -4.6058 0.0000 C 0 0 0 0 0 0 0 0 0 0 0 0 3.9898 -4.6058 0.0000 O 0 0 0 0 0 0 0 0 0 0 0 0 1.9920 -3.4543 0.0000 C 0 0 0 0 0 0 0 0 0 0 0 0 2.6598 -2.3029 0.0000 C 0 0 0 0 0 0 0 0 0 0 0 0 1.9920 -1.1514 0.0000 C 0 0 0 0 0 0 0 0 0 0 0 0 2.6598 0.0000 0.0000 O 0 0 0 0 0 0 0 0 0 0 0 0 0.6621 -1.1…	543	-0.000374134
	1446	C7 H6 O4	154.027	2,4-Dihydroxybenzoic acid	# ACD/Labs06251410132D 11 11 0 0 0 0 0 0 0 0 1 V2000 1.9924 -5.7584 0.0000 O 0 0 0 0 0 0 0 0 0 0 0 0 2.6604 -4.6067 0.0000 C 0 0 0 0 0 0 0 0 0 0 0 0 3.9906 -4.6067 0.0000 O 0 0 0 0 0 0 0 0 0 0 0 0 1.9924 -3.4550 0.0000 C 0 0 0 0 0 0 0 0 0 0 0 0 2.6604 -2.3034 0.0000 C 0 0 0 0 0 0 0 0 0 0 0 0 1.9924 -1.1517 0.0000 C 0 0 0 0 0 0 0 0 0 0 0 0 0.6622 -1.1517 0.0000 C 0 0 0 0 0 0 0 0 0 0 0 0 0.0000 0.0…	251	-0.000374134
	7146	C7 H6 O4	154.027	3,5-Dihydroxybenzoic acid	# ACD/Labs06251410132D 11 11 0 0 0 0 0 0 0 0 1 V2000 3.3215 -5.7566 0.0000 O 0 0 0 0 0 0 0 0 0 0 0 0 3.9893 -4.6053 0.0000 C 0 0 0 0 0 0 0 0 0 0 0 0 5.3191 -4.6053 0.0000 O 0 0 0 0 0 0 0 0 0 0 0 0 3.3215 -3.4539 0.0000 C 0 0 0 0 0 0 0 0 0 0 0 0 3.9893 -2.3026 0.0000 C 0 0 0 0 0 0 0 0 0 0 0 0 3.3215 -1.1513 0.0000 C 0 0 0 0 0 0 0 0 0 0 0 0 3.9893 0.0000 0.0000 O 0 0 0 0 0 0 0 0 0 0 0 0 1.9918 -1.1…	220	-0.000374134
	8974	C7 H6 O4	154.027	2,6-Dihydroxybenzoic acid	# ACD/Labs06251410132D 11 11 0 0 0 0 0 0 0 0 1 V2000 1.9949 -4.6071 0.0000 O 0 0 0 0 0 0 0 0 0 0 0 0 2.6583 -3.4553 0.0000 C 0 0 0 0 0 0 0 0 0 0 0 0 3.9897 -3.4553 0.0000 O 0 0 0 0 0 0 0 0 0 0 0 0 1.9949 -2.3035 0.0000 C 0 0 0 0 0 0 0 0 0 0 0 0 2.6583 -1.1518 0.0000 C 0 0 0 0 0 0 0 0 0 0 0 0 3.9897 -1.1518 0.0000 O 0 0 0 0 0 0 0 0 0 0 0 0 1.9949 0.0000 0.0000 C 0 0 0 0 0 0 0 0 0 0 0 0 0.6634 0.00…	212	-0.000374134
FALSE	C9 H14 O2	154.1	4.352	932.578	11	0	0		FALSE	817.952	460.758	267.538	715.075	261.341	142.343	71.7207	241.686	130.013	71.6558	172.448	360.058	316.313	389.619	275.126	70.6211	105.249	71.4656	72.1834	72.1354	199.875	150.355	111.029	99.366	104.672	71.2326	72.0857	72.0152	118.524	71.1864	87.7518	497.421	288.4	783.42	367.446	72.9673	70.8136	71.5547	113.965	100.75
	CSID	Formula	Molecular Weight	Name	Structure	# References	DeltaMass [Da]
	7801	C9 H14 O2	154.099	Methyl 2-octynoate	#8092 -OEChem-02070708202D 25 24 0 0 0 0 0 0 0999 V2000 2.8660 0.2500 0.0000 O 0 0 0 0 0 0 0 0 0 0 0 0 3.7321 -1.2500 0.0000 O 0 0 0 0 0 0 0 0 0 0 0 0 8.0622 1.2500 0.0000 C 0 0 0 0 0 0 0 0 0 0 0 0 7.1962 0.7500 0.0000 C 0 0 0 0 0 0 0 0 0 0 0 0 8.9282 0.7500 0.0000 C 0 0 0 0 0 0 0 0 0 0 0 0 6.3301 1.2500 0.0000 C 0 0 0 0 0 0 0 0 0 0 0 0 9.7942 1.2500 0.0000 C 0 0 0 0 0 0 0 0 0 0 0 0 5.4641 0.7500…	96	-0.00025808
	4949233	C9 H14 O2	154.099	4-Oxo-2-nonenal	# ACD/Labs04111411492D 11 10 0 0 0 0 0 0 0 0 1 V2000 9.1754 0.0000 0.0000 C 0 0 0 0 0 0 0 0 0 0 0 0 8.0401 -0.6812 0.0000 C 0 0 0 0 0 0 0 0 0 0 0 0 5.7488 -0.6812 0.0000 C 0 0 0 0 0 0 0 0 0 0 0 0 4.6238 0.0000 0.0000 C 0 0 0 0 0 0 0 0 0 0 0 0 3.4575 -0.6812 0.0000 C 0 0 0 0 0 0 0 0 0 0 0 0 2.3222 0.0000 0.0000 C 0 0 0 0 0 0 0 0 0 0 0 0 1.1663 -0.6812 0.0000 C 0 0 0 0 0 0 0 0 0 0 0 0 0.0000 0.0000…	77	-0.00025808
	479415	C9 H14 O2	154.099	2-Hydroxy-3,5,5-trimethyl-cyclohex-2-enone	#551084 -OEChem-02070708262D 25 25 0 0 0 0 0 0 0999 V2000 3.7321 -1.7780 0.0000 O 0 0 0 0 0 0 0 0 0 0 0 0 2.0000 -0.7780 0.0000 O 0 0 0 0 0 0 0 0 0 0 0 0 3.7321 1.2220 0.0000 C 0 0 0 0 0 0 0 0 0 0 0 0 4.5981 0.7220 0.0000 C 0 0 0 0 0 0 0 0 0 0 0 0 2.8660 0.7220 0.0000 C 0 0 0 0 0 0 0 0 0 0 0 0 4.2321 2.0880 0.0000 C 0 0 0 0 0 0 0 0 0 0 0 0 3.2321 2.0880 0.0000 C 0 0 0 0 0 0 0 0 0 0 0 0 4.5981 -0.…	49	-0.00025808
	28029	C9 H14 O2	154.099	2,2,6-Trimethyl-1,4-cyclohexanedione	# ACD/Labs06251410122D 11 11 0 0 0 0 0 0 0 0 1 V2000 3.8112 -4.6085 0.0000 O 0 0 0 0 0 0 0 0 0 0 0 0 3.1476 -3.4564 0.0000 C 0 0 0 0 0 0 0 0 0 0 0 0 3.8112 -2.3043 0.0000 C 0 0 0 0 0 0 0 0 0 0 0 0 3.1476 -1.1521 0.0000 C 0 0 0 0 0 0 0 0 0 0 0 0 3.8112 0.0000 0.0000 C 0 0 0 0 0 0 0 0 0 0 0 0 1.8158 -1.1521 0.0000 C 0 0 0 0 0 0 0 0 0 0 0 0 1.1521 0.0000 0.0000 O 0 0 0 0 0 0 0 0 0 0 0 0 1.1521 -2.30…	42	-0.00025808
	19294	C9 H14 O2	154.099	Octahydrochromen-2-one	#20487 -OEChem-02070708212D 25 26 0 1 0 0 0 0 0999 V2000 3.7321 -1.0000 0.0000 O 0 0 0 0 0 0 0 0 0 0 0 0 2.0000 -1.0000 0.0000 O 0 0 0 0 0 0 0 0 0 0 0 0 4.5981 0.5000 0.0000 C 0 0 3 0 0 0 0 0 0 0 0 0 4.5981 -0.5000 0.0000 C 0 0 3 0 0 0 0 0 0 0 0 0 5.4920 1.0347 0.0000 C 0 0 0 0 0 0 0 0 0 0 0 0 5.4920 -1.0347 0.0000 C 0 0 0 0 0 0 0 0 0 0 0 0 3.7321 1.0000 0.0000 C 0 0 0 0 0 0 0 0 0 0 0 0 6.3981 0.…	35	-0.00025808
	80829	C9 H14 O2	154.099	5-Pentyl-2(5H)-furanone	# ACD/Labs06161415502D 11 11 0 0 0 0 0 0 0 0 1 V2000 2.1689 -0.9630 0.0000 O 0 0 0 0 0 0 0 0 0 0 0 0 0.0000 0.0000 0.0000 O 0 0 0 0 0 0 0 0 0 0 0 0 3.9274 -2.5457 0.0000 C 0 0 0 0 0 0 0 0 0 0 0 0 4.8653 -1.5994 0.0000 C 0 0 0 0 0 0 0 0 0 0 0 0 2.6462 -2.2024 0.0000 C 0 0 0 0 0 0 0 0 0 0 0 0 6.1549 -1.9428 0.0000 C 0 0 0 0 0 0 0 0 0 0 0 0 7.0927 -1.0049 0.0000 C 0 0 0 0 0 0 0 0 0 0 0 0 1.6162 -3.0…	22	-0.00025808
	4905427	C9 H14 O2	154.099	Sorbyl propionate	#6386721 -OEChem-02070710292D 25 24 0 0 0 0 0 0 0999 V2000 4.5981 0.4400 0.0000 O 0 0 0 0 0 0 0 0 0 0 0 0 3.7321 -1.0600 0.0000 O 0 0 0 0 0 0 0 0 0 0 0 0 2.8660 0.4400 0.0000 C 0 0 0 0 0 0 0 0 0 0 0 0 5.4641 -0.0600 0.0000 C 0 0 0 0 0 0 0 0 0 0 0 0 3.7321 -0.0600 0.0000 C 0 0 0 0 0 0 0 0 0 0 0 0 2.0000 -0.0600 0.0000 C 0 0 0 0 0 0 0 0 0 0 0 0 6.3301 0.4400 0.0000 C 0 0 0 0 0 0 0 0 0 0 0 0 7.1962 …	14	-0.00025808
[truncated: 12,721 more rows]
[truncated: 192 more columns]
