# Supplementary material for: Metabolomics- and systems toxicology-based hepatotoxicity mechanism of Sophorae Tonkinensis Radix et Rhizoma in rats
Source: Front Pharmacol. 2022 Nov 18;13:1015008. doi: 10.3389/fphar.2022.1015008 (PMC9717682; doi:10.3389/fphar.2022.1015008)
Supplement: Supplementary file 5 [file Table5.XLSX]

## Sheet: Compounds
Checked	Predicted Formula	Molecular Weight	RT [min]	Area (Max.)	# ChemSpider Results	# mzCloud Results	mzCloud Best Match	Background	Area: ac101.raw (F1)	Area: ac102.raw (F2)	Area: ac103.raw (F3)	Area: ac104.raw (F4)	Area: ac105.raw (F5)	Area: ac201_170306155810.raw (F6)	Area: ac202.raw (F7)	Area: ac203.raw (F8)	Area: ac204.raw (F9)	Area: ac205.raw (F10)	Area: ADM101.raw (F11)	Area: ADM102.raw (F12)	Area: ADM103.raw (F13)	Area: ADM104.raw (F14)	Area: ADM105.raw (F15)	Area: ADM201.raw (F16)	Area: ADM202.raw (F17)	Area: ADM203.raw (F18)	Area: ADM204.raw (F19)	Area: ADM205.raw (F20)	Area: AF101.raw (F21)	Area: AF102.raw (F22)	Area: AF103.raw (F23)	Area: AF104.raw (F24)	Area: AF105.raw (F25)	Area: AF201.raw (F26)	Area: AF202.raw (F27)	Area: AF203.raw (F28)	Area: AF204.raw (F29)	Area: AF205.raw (F30)	Area: asm101.raw (F31)	Area: asm102.raw (F32)	Area: asm103.raw (F33)	Area: asm104.raw (F34)	Area: asm105.raw (F35)	Area: asm201.raw (F36)	Area: asm202.raw (F37)	Area: asm203.raw (F38)	Area: asm204.raw (F39)	Area: asm205.raw (F40)	Area: BC101.raw (F41)
FALSE		60.0322	0.874	315480	2	0		FALSE	80357.3	67165.4	74343.7	75697.6	87616.8	126010	157825	151162	155352	89328.2	82368.4	74700.9	72480	92258.2	85055.7	186116	96298.2	197786	110397	118384	71588.9	69877	86750.2	95759.1	90443.9	154553	121685	72235	225988	170066	74703.1	103065	89150.5	86672.1	105021	93621.6	119054	152284	171617	103105	86822.1
	CSID	Formula	Molecular Weight	Name	Structure	# References
	1143	C H4 N2 O	60.0324	Urea	# ACD/Labs04221415492D 4 3 0 0 0 0 0 0 0 0 1 V2000 1.1512 0.0000 0.0000 O 0 0 0 0 0 0 0 0 0 0 0 0 0.0000 -1.9961 0.0000 N 0 0 0 0 0 0 0 0 0 0 0 0 2.3023 -1.9961 0.0000 N 0 0 0 0 0 0 0 0 0 0 0 0 1.1512 -1.3284 0.0000 C 0 0 0 0 0 0 0 0 0 0 0 0 1 4 2 0 0 0 0 2 4 1 0 0 0 0 3 4 1 0 0 0 0 M END	28657
	97182	C H4 N2 O	60.0324	N-Nitrosomethanamine	# ACD/Labs04221415492D 4 3 0 0 0 0 0 0 0 0 1 V2000 3.4560 -0.0069 0.0000 O 0 0 0 0 0 0 0 0 0 0 0 0 2.3155 -0.6670 0.0000 N 0 0 0 0 0 0 0 0 0 0 0 0 1.1577 0.0000 0.0000 N 0 0 0 0 0 0 0 0 0 0 0 0 0.0000 -0.6670 0.0000 C 0 0 0 0 0 0 0 0 0 0 0 0 1 2 2 0 0 0 0 2 3 1 0 0 0 0 3 4 1 0 0 0 0 M END	23
FALSE		60.0324	1.022	96909.7	2	0		FALSE	19878.9	24341	12457.8	13504.6	17779.7	22014.6	22810.7	32676.5	45883.6	23287.8	23950	20389.3	8407.36	10387.2	25688.2	65375.7	33799	20172.3	22451.2	53477.5	20221.5	21744	18749.6	23544.9	24450.8	32093.6	46126.5	22865.9	73465.2	28370.7	11922.8	27897.7	15739.8	18649.6	24339.9	58939.8	31130.9	37446	24560.1	24214.4	19505.7
	CSID	Formula	Molecular Weight	Name	Structure	# References
	1143	C H4 N2 O	60.0324	Urea	# ACD/Labs04221415492D 4 3 0 0 0 0 0 0 0 0 1 V2000 1.1512 0.0000 0.0000 O 0 0 0 0 0 0 0 0 0 0 0 0 0.0000 -1.9961 0.0000 N 0 0 0 0 0 0 0 0 0 0 0 0 2.3023 -1.9961 0.0000 N 0 0 0 0 0 0 0 0 0 0 0 0 1.1512 -1.3284 0.0000 C 0 0 0 0 0 0 0 0 0 0 0 0 1 4 2 0 0 0 0 2 4 1 0 0 0 0 3 4 1 0 0 0 0 M END	28657
	97182	C H4 N2 O	60.0324	N-Nitrosomethanamine	# ACD/Labs04221415492D 4 3 0 0 0 0 0 0 0 0 1 V2000 3.4560 -0.0069 0.0000 O 0 0 0 0 0 0 0 0 0 0 0 0 2.3155 -0.6670 0.0000 N 0 0 0 0 0 0 0 0 0 0 0 0 1.1577 0.0000 0.0000 N 0 0 0 0 0 0 0 0 0 0 0 0 0.0000 -0.6670 0.0000 C 0 0 0 0 0 0 0 0 0 0 0 0 1 2 2 0 0 0 0 2 3 1 0 0 0 0 3 4 1 0 0 0 0 M END	23
FALSE	C H3 N O2	61.0162	2.18	284745	2	0		FALSE	107275	40357.5	110677	50467.7	128075	104917	138766	89196.8	88313.3	84809.6	82756.6	114345	113191	98086	99480.3	87014.7	102385	106648	59420.7	109403	143255	50870.8	73033.5	109788	50995.2	97249.4	84683.8	121808	107601	46353.9	142046	62533.7	59388	113709	98416.7	102107	107326	96085.7	43755.1	120898	108407
	CSID	Formula	Molecular Weight	Name	Structure	# References
	271	C H3 N O2	61.0164	Carbamic acid	# ACD/Labs06251410112D 4 3 0 0 0 0 0 0 0 0 1 V2000 0.0000 -1.1518 0.0000 N 0 0 0 0 0 0 0 0 0 0 0 0 1.3292 -1.1518 0.0000 C 0 0 0 0 0 0 0 0 0 0 0 0 1.9950 -2.3037 0.0000 O 0 0 0 0 0 0 0 0 0 0 0 0 1.9950 0.0000 0.0000 O 0 0 0 0 0 0 0 0 0 0 0 0 1 2 1 0 0 0 0 2 3 1 0 0 0 0 2 4 2 0 0 0 0 M END	997
	6135	C H3 N O2	61.0164	Nitromethane	# ACD/Labs04221415492D 4 3 0 0 0 0 0 0 0 0 2 V2000 0.0000 -1.9881 0.0000 O 0 5 0 0 0 0 0 0 0 0 0 0 2.3753 -1.8717 0.0000 O 0 0 0 0 0 0 0 0 0 0 0 0 1.2470 -1.1710 0.0000 N 0 3 0 0 0 0 0 0 0 0 0 0 1.2470 0.0000 0.0000 C 0 0 0 0 0 0 0 0 0 0 0 0 1 3 1 0 0 0 0 2 3 2 0 0 0 0 3 4 1 0 0 0 0 M CHG 2 1 -1 3 1 M END	444
FALSE	C H3 N O2	61.0163	2.284	2.41059e+06	2	0		FALSE	980114	1.41476e+06	1.22916e+06	1.3978e+06	1.22393e+06	1.18871e+06	1.20252e+06	1.34718e+06	1.4343e+06	878753	1.6715e+06	1.3515e+06	1.46018e+06	1.17318e+06	1.49029e+06	1.2549e+06	1.46797e+06	1.24896e+06	1.04933e+06	1.19092e+06	1.33462e+06	1.17653e+06	1.46201e+06	1.00177e+06	1.6236e+06	1.60537e+06	1.49215e+06	947902	1.25116e+06	1.99765e+06	1.12746e+06	1.35387e+06	1.1616e+06	1.31547e+06	1.72004e+06	1.12255e+06	1.4219e+06	1.50001e+06	1.59586e+06	1.53241e+06	1.08327e+06
	CSID	Formula	Molecular Weight	Name	Structure	# References
	271	C H3 N O2	61.0164	Carbamic acid	# ACD/Labs06251410112D 4 3 0 0 0 0 0 0 0 0 1 V2000 0.0000 -1.1518 0.0000 N 0 0 0 0 0 0 0 0 0 0 0 0 1.3292 -1.1518 0.0000 C 0 0 0 0 0 0 0 0 0 0 0 0 1.9950 -2.3037 0.0000 O 0 0 0 0 0 0 0 0 0 0 0 0 1.9950 0.0000 0.0000 O 0 0 0 0 0 0 0 0 0 0 0 0 1 2 1 0 0 0 0 2 3 1 0 0 0 0 2 4 2 0 0 0 0 M END	997
	6135	C H3 N O2	61.0164	Nitromethane	# ACD/Labs04221415492D 4 3 0 0 0 0 0 0 0 0 2 V2000 0.0000 -1.9881 0.0000 O 0 5 0 0 0 0 0 0 0 0 0 0 2.3753 -1.8717 0.0000 O 0 0 0 0 0 0 0 0 0 0 0 0 1.2470 -1.1710 0.0000 N 0 3 0 0 0 0 0 0 0 0 0 0 1.2470 0.0000 0.0000 C 0 0 0 0 0 0 0 0 0 0 0 0 1 3 1 0 0 0 0 2 3 2 0 0 0 0 3 4 1 0 0 0 0 M CHG 2 1 -1 3 1 M END	444
FALSE	C H3 N O2	61.0163	2.222	1.52337e+06	2	0		FALSE	1.08739e+06	1.41476e+06	110677	379336	128075	104917	138766	89196.8	88313.3	84809.6	1.52337e+06	114345	113191	1.17318e+06	99480.3	87014.7	102385	106648	101495	109403	143255	1.20878e+06	1.46201e+06	1.00177e+06	1.40152e+06	97249.4	84683.8	121808	107601	42389.3	991038	1.14887e+06	1.23934e+06	113709	1.33128e+06	102107	107326	96085.7	73749.5	120898	951030
	CSID	Formula	Molecular Weight	Name	Structure	# References
	271	C H3 N O2	61.0164	Carbamic acid	# ACD/Labs06251410112D 4 3 0 0 0 0 0 0 0 0 1 V2000 0.0000 -1.1518 0.0000 N 0 0 0 0 0 0 0 0 0 0 0 0 1.3292 -1.1518 0.0000 C 0 0 0 0 0 0 0 0 0 0 0 0 1.9950 -2.3037 0.0000 O 0 0 0 0 0 0 0 0 0 0 0 0 1.9950 0.0000 0.0000 O 0 0 0 0 0 0 0 0 0 0 0 0 1 2 1 0 0 0 0 2 3 1 0 0 0 0 2 4 2 0 0 0 0 M END	997
	6135	C H3 N O2	61.0164	Nitromethane	# ACD/Labs04221415492D 4 3 0 0 0 0 0 0 0 0 2 V2000 0.0000 -1.9881 0.0000 O 0 5 0 0 0 0 0 0 0 0 0 0 2.3753 -1.8717 0.0000 O 0 0 0 0 0 0 0 0 0 0 0 0 1.2470 -1.1710 0.0000 N 0 3 0 0 0 0 0 0 0 0 0 0 1.2470 0.0000 0.0000 C 0 0 0 0 0 0 0 0 0 0 0 0 1 3 1 0 0 0 0 2 3 2 0 0 0 0 3 4 1 0 0 0 0 M CHG 2 1 -1 3 1 M END	444
FALSE		61.0165	0.686	115654	2	0		FALSE	48655.8	42366.8	45465.9	40129.5	36548.8	82023.4	64263.9	71963.7	71188.2	62641.1	47477.2	41943.4	46645.8	42989	41022.1	69309.4	64484.5	84828.2	72472.1	69419.8	33504.6	39558.2	36832.6	33183.2	28463.3	63267.7	71961.3	54643.9	93628.4	61046	47525.8	54080.5	52228.7	37279.6	38048.4	50882.1	56344.2	84178	78609.1	68425.8	52017.5
	CSID	Formula	Molecular Weight	Name	Structure	# References
	271	C H3 N O2	61.0164	Carbamic acid	# ACD/Labs06251410112D 4 3 0 0 0 0 0 0 0 0 1 V2000 0.0000 -1.1518 0.0000 N 0 0 0 0 0 0 0 0 0 0 0 0 1.3292 -1.1518 0.0000 C 0 0 0 0 0 0 0 0 0 0 0 0 1.9950 -2.3037 0.0000 O 0 0 0 0 0 0 0 0 0 0 0 0 1.9950 0.0000 0.0000 O 0 0 0 0 0 0 0 0 0 0 0 0 1 2 1 0 0 0 0 2 3 1 0 0 0 0 2 4 2 0 0 0 0 M END	997
	6135	C H3 N O2	61.0164	Nitromethane	# ACD/Labs04221415492D 4 3 0 0 0 0 0 0 0 0 2 V2000 0.0000 -1.9881 0.0000 O 0 5 0 0 0 0 0 0 0 0 0 0 2.3753 -1.8717 0.0000 O 0 0 0 0 0 0 0 0 0 0 0 0 1.2470 -1.1710 0.0000 N 0 3 0 0 0 0 0 0 0 0 0 0 1.2470 0.0000 0.0000 C 0 0 0 0 0 0 0 0 0 0 0 0 1 3 1 0 0 0 0 2 3 2 0 0 0 0 3 4 1 0 0 0 0 M CHG 2 1 -1 3 1 M END	444
FALSE		70.0216	0.691	47399.1	0	0		FALSE	20438.8	14716.3	17758.1	15447.3	13557.3	29826.6	23642.7	28095.5	21749.5	32686.5	18707.6	15361.3	14706.2	15771.5	14359.6	23319.6	31212.3	24622.2	23913.1	26305.1	14130.1	17096.7	13875.7	16220.4	13521.2	20365.5	32538.5	21874.7	30596.1	22888.5	18594.7	19931.1	16523.4	18714.8	16310.7	24862	24061.1	24500.5	26109.4	31778.4	21577.9
FALSE	C4 H9 N	71.0734	0.9	19712.4	2	0		FALSE	13909.7	10932.7	6679.34	4946.2	10830.7	8120.58	9225.91	15162.8	6860.91	9495.96	4281.36	4797.53	6338.28	17219.8	2725.37	6057.95	7974.56	6381.2	6056.24	6185.4	3174.07	11193.9	10266.4	8206.32	9521.33	7823.53	13211	6671.19	16577.1	6876.9	12610.2	1588.17	1979.51	9856.1	5984.61	12227.3	7613.62	7555.78	16117	8400.4	5887.14
	CSID	Formula	Molecular Weight	Name	Structure	# References
	29008	C4 H9 N	71.0735	Pyrrolidine	# ACD/Labs06251410052D 5 5 0 0 0 0 0 0 0 0 1 V2000 1.2653 -2.1519 0.0000 C 0 0 0 0 0 0 0 0 0 0 0 0 2.0465 -1.0760 0.0000 C 0 0 0 0 0 0 0 0 0 0 0 0 1.2653 0.0000 0.0000 C 0 0 0 0 0 0 0 0 0 0 0 0 0.0000 -0.4110 0.0000 N 0 0 0 0 0 0 0 0 0 0 0 0 0.0000 -1.7409 0.0000 C 0 0 0 0 0 0 0 0 0 0 0 0 1 2 1 0 0 0 0 1 5 1 0 0 0 0 2 3 1 0 0 0 0 3 4 1 0 0 0 0 4 5 1 0 0 0 0 M END	1253
	391842	C4 H9 N	71.0735	3-Buten-1-amine	# ACD/Labs06161415502D 5 4 0 0 0 0 0 0 0 0 1 V2000 0.0000 -0.6728 0.0000 N 0 0 0 0 0 0 0 0 0 0 0 0 2.3040 -0.6682 0.0000 C 0 0 0 0 0 0 0 0 0 0 0 0 1.1520 -0.0046 0.0000 C 0 0 0 0 0 0 0 0 0 0 0 0 3.4560 0.0000 0.0000 C 0 0 0 0 0 0 0 0 0 0 0 0 4.6079 -0.6589 0.0000 C 0 0 0 0 0 0 0 0 0 0 0 0 1 3 1 0 0 0 0 2 3 1 0 0 0 0 2 4 1 0 0 0 0 4 5 2 0 0 0 0 M END	50
FALSE	C4 H9 N	71.0734	1.315	35792.4	2	0		FALSE	18416	20335.8	22071.6	25884.2	23738.9	17241.3	24366.4	17381.8	17204	11146.7	28643.8	30387.8	29193	25049.8	24689.6	13441.7	20059.4	15791.5	13172.2	13306.6	21443	25593.4	22617.1	17918.6	20090.1	18379	19301.4	15827.6	26063.9	16277.5	23806.7	29924.2	30606.7	26858.5	25751	23783.8	19968.6	19667.6	28388.8	22019.2	13033
	CSID	Formula	Molecular Weight	Name	Structure	# References
	29008	C4 H9 N	71.0735	Pyrrolidine	# ACD/Labs06251410052D 5 5 0 0 0 0 0 0 0 0 1 V2000 1.2653 -2.1519 0.0000 C 0 0 0 0 0 0 0 0 0 0 0 0 2.0465 -1.0760 0.0000 C 0 0 0 0 0 0 0 0 0 0 0 0 1.2653 0.0000 0.0000 C 0 0 0 0 0 0 0 0 0 0 0 0 0.0000 -0.4110 0.0000 N 0 0 0 0 0 0 0 0 0 0 0 0 0.0000 -1.7409 0.0000 C 0 0 0 0 0 0 0 0 0 0 0 0 1 2 1 0 0 0 0 1 5 1 0 0 0 0 2 3 1 0 0 0 0 3 4 1 0 0 0 0 4 5 1 0 0 0 0 M END	1253
	391842	C4 H9 N	71.0735	3-Buten-1-amine	# ACD/Labs06161415502D 5 4 0 0 0 0 0 0 0 0 1 V2000 0.0000 -0.6728 0.0000 N 0 0 0 0 0 0 0 0 0 0 0 0 2.3040 -0.6682 0.0000 C 0 0 0 0 0 0 0 0 0 0 0 0 1.1520 -0.0046 0.0000 C 0 0 0 0 0 0 0 0 0 0 0 0 3.4560 0.0000 0.0000 C 0 0 0 0 0 0 0 0 0 0 0 0 4.6079 -0.6589 0.0000 C 0 0 0 0 0 0 0 0 0 0 0 0 1 3 1 0 0 0 0 2 3 1 0 0 0 0 2 4 1 0 0 0 0 4 5 2 0 0 0 0 M END	50
FALSE	C4 H9 N	71.0735	0.918	37329.4	2	0		FALSE	13909.7	15886.6	18050.6	16254.9	18880.3	8120.58	9225.91	15320.2	6860.91	9495.96	23307.8	20865.8	19487.3	17219.8	19603.2	6057.95	7974.56	6381.2	6056.24	6185.4	17151.2	11193.9	10266.4	8206.32	9521.33	7823.53	16735.2	6671.19	16577.1	6876.9	12610.2	18390	21189.5	20126	19170.9	12227.3	7613.62	7555.78	16709.6	8400.4	5887.14
	CSID	Formula	Molecular Weight	Name	Structure	# References
	29008	C4 H9 N	71.0735	Pyrrolidine	# ACD/Labs06251410052D 5 5 0 0 0 0 0 0 0 0 1 V2000 1.2653 -2.1519 0.0000 C 0 0 0 0 0 0 0 0 0 0 0 0 2.0465 -1.0760 0.0000 C 0 0 0 0 0 0 0 0 0 0 0 0 1.2653 0.0000 0.0000 C 0 0 0 0 0 0 0 0 0 0 0 0 0.0000 -0.4110 0.0000 N 0 0 0 0 0 0 0 0 0 0 0 0 0.0000 -1.7409 0.0000 C 0 0 0 0 0 0 0 0 0 0 0 0 1 2 1 0 0 0 0 1 5 1 0 0 0 0 2 3 1 0 0 0 0 3 4 1 0 0 0 0 4 5 1 0 0 0 0 M END	1253
	391842	C4 H9 N	71.0735	3-Buten-1-amine	# ACD/Labs06161415502D 5 4 0 0 0 0 0 0 0 0 1 V2000 0.0000 -0.6728 0.0000 N 0 0 0 0 0 0 0 0 0 0 0 0 2.3040 -0.6682 0.0000 C 0 0 0 0 0 0 0 0 0 0 0 0 1.1520 -0.0046 0.0000 C 0 0 0 0 0 0 0 0 0 0 0 0 3.4560 0.0000 0.0000 C 0 0 0 0 0 0 0 0 0 0 0 0 4.6079 -0.6589 0.0000 C 0 0 0 0 0 0 0 0 0 0 0 0 1 3 1 0 0 0 0 2 3 1 0 0 0 0 2 4 1 0 0 0 0 4 5 2 0 0 0 0 M END	50
FALSE	C3 H9 N O	75.0684	0.843	38222.2	3	0		FALSE	9854.31	6649.19	7056.55	6461.29	4369.65	6803.46	6535.66	6733.94	5364.56	4220.11	6016.46	5288.51	5078.44	3699.72	7952.57	4860.22	4859.66	9811.84	6387.89	9827.41	12393.1	8207.15	12324.2	14799.1	12031.6	11128.1	37802.2	12270.3	26892.5	18791	3988.48	6329.25	5070.21	8872.05	6517.35	8763.26	7217.32	10561.7	12186.1	7910.24	2534.91
	CSID	Formula	Molecular Weight	Name	Structure	# References
	1113	C3 H9 N O	75.0684	Trimethylamine N-oxide	# ACD/Labs04221415492D 5 4 0 0 0 0 0 0 0 0 2 V2000 2.3247 -2.0225 0.0000 O 0 5 0 0 0 0 0 0 0 0 0 0 1.0857 -1.1949 0.0000 N 0 3 0 0 0 0 0 0 0 0 0 0 0.0000 -0.5347 0.0000 C 0 0 0 0 0 0 0 0 0 0 0 0 0.1209 -2.1597 0.0000 C 0 0 0 0 0 0 0 0 0 0 0 0 1.0857 0.0000 0.0000 C 0 0 0 0 0 0 0 0 0 0 0 0 1 2 1 0 0 0 0 2 3 1 0 0 0 0 2 4 1 0 0 0 0 2 5 1 0 0 0 0 M CHG 2 1 -1 2 1 M END	420
	3	C3 H9 N O	75.0684	1-Amino-2-propanol	# ACD/Labs04221415492D 5 4 0 0 0 0 0 0 0 0 1 V2000 1.1439 0.0000 0.0000 O 0 0 0 0 0 0 0 0 0 0 0 0 3.4455 -1.3334 0.0000 N 0 0 0 0 0 0 0 0 0 0 0 0 1.1508 -1.3334 0.0000 C 0 0 0 0 0 0 0 0 0 0 0 0 2.2947 -2.0018 0.0000 C 0 0 0 0 0 0 0 0 0 0 0 0 0.0000 -2.0018 0.0000 C 0 0 0 0 0 0 0 0 0 0 0 0 1 3 1 0 0 0 0 2 4 1 0 0 0 0 3 4 1 0 0 0 0 3 5 1 0 0 0 0 M END	275
	388968	C3 H9 N O	75.0684	Isopropanolamine	# ACD/Labs06251410052D 6 5 0 0 1 0 0 0 0 0 1 V2000 0.0000 -1.3302 0.0000 C 0 0 0 0 0 0 0 0 0 0 0 0 1.3302 -1.3302 0.0000 C 0 0 0 0 0 0 0 0 0 0 0 0 1.3302 -2.6605 0.0000 H 0 0 0 0 0 0 0 0 0 0 0 0 1.3302 0.0000 0.0000 O 0 0 0 0 0 0 0 0 0 0 0 0 2.6605 -1.3302 0.0000 C 0 0 0 0 0 0 0 0 0 0 0 0 3.3256 -0.1796 0.0000 N 0 0 0 0 0 0 0 0 0 0 0 0 1 2 1 0 0 0 0 2 3 1 6 0 0 0 2 4 1 0 0 0 0 2 5 1 0 0 0 0 5 6 1…	146
FALSE		79.9405	0.814	135357	0	0		FALSE	86856.9	81817	63283	92538.8	69065.8	55272.1	54090.9	64165.6	89172.6	84833.8	83335.7	63013.6	90630.1	62608.8	79133.9	45106.3	56129.3	53322.1	42621.1	44987.4	72283.8	75465.7	62908.8	83891.9	76114.3	65507.7	62150	69068.4	74800.5	67842.8	70806	66106.1	63101	89009.7	135357	42640.4	72012.7	73134	97810.8	54968.2	72485.2
FALSE		80.5132	0.679	632456	0	0		FALSE	963.282	914.851	1659.44	814.92	755.915	6010.19	4771.6	11894.9	6813.34	13460.5	1275.54	701.48	519.98	401.604	1357.07	7190.99	4568.87	14853	15347.5	9283.16	1050.36	1228.44	1309.32	1717.37	1558.76	12475.1	14258.7	7974.33	18639.8	5685.85	426.015	722.389	973.177	810.096	934.039	6965.34	9831.56	7028.85	9889.29	10015	1399.56
FALSE		81.0061	0.687	36481.9	0	0		FALSE	13847.3	14572.2	13671.8	10012.4	10440.4	19090.7	19247.1	23538.4	24345.2	18184.7	16982.7	8911.23	12575.1	13239.2	12144	25991.6	21796.4	29228.1	26203.2	20248.9	10374	13551.8	11388.6	13325.8	10684.3	17988.2	20226.4	20389	6512.13	4844.5	12267.1	18863.7	13682.8	14170.5	12298.3	18244	19510.8	23412.3	6792.18	29298.1	12359.1
FALSE		81.0065	0.687	178220	0	0		FALSE	81919.2	69109.1	69908.8	63136.9	54663.5	142353	106346	141822	111698	106821	79332.4	55920.4	71275.5	67628.8	55840	116411	105914	136272	111177	116712	54501.3	63837.1	55240.6	53514.9	54213.2	103446	118810	88512.4	131345	87749.7	71156.8	82629.6	80346.2	77610	59046.3	92048.2	94540.3	136128	121109	132199	87244.2
FALSE		81.5298	0.672	557096	0	0		FALSE	324079	193793	197356	199220	181735	346245	324469	368594	284413	280551	232004	194409	192099	233579	177988	325161	316611	344521	318134	290892	196275	190918	168907	189340	166330	331099	448708	266139	508301	288506	186067	245802	213608	317762	204673	311557	288950	430322	362694	397426	254357
FALSE		82.052	9.426	3994.31	0	0		FALSE	934.073	791.839	398.899	1629.68	1270.35	1552.59	1452.09	1861.81	401.253	258.521	907.898	997.171	563	574.139	1926.69	1037.5	1161.25	1863.35	1652.22	1956.8	650.88	768.235	399.842	144.247	129.306	676.4	1206.24	445.126	2547.64	2312.18	1931.91	1561.1	756.053	955.322	470.39	570.211	1296.91	580.24	3779.75	2043.95	1203.11
FALSE	C5 H9 N	83.0735	0.709	15285.4	3	0		FALSE	8481.98	9078.06	8337.49	10649.7	10970.8	12393.3	13227.4	10560.9	11995.8	8814.35	11782.8	10650.4	12457.5	10255.1	10410.1	14464.4	13277.2	13269.9	9126.82	9173.12	9634.54	11788.6	12300.4	8852.66	9774.14	11516.6	11112.1	10441.5	8606.23	9431.62	9877.96	10063.7	8665.43	10456.1	10152.9	9222.62	10354.8	12732.8	11463.7	9329.56	6964.08
	CSID	Formula	Molecular Weight	Name	Structure	# References
	7770	C5 H9 N	83.0735	Valeronitrile	# CDK 04291007032D 6 5 0 0 0 0 999 V2000 -0.1914 -0.7145 0.0000 C 0 0 0 0 0 0 0 0 0 0 0 0 0.5230 -1.1270 0.0000 C 0 0 0 0 0 0 0 0 0 0 0 0 1.2375 -0.7145 0.0000 C 0 0 0 0 0 0 0 0 0 0 0 0 1.9520 -1.1270 0.0000 C 0 0 0 0 0 0 0 0 0 0 0 0 2.6664 -0.7145 0.0000 C 0 0 0 0 0 0 0 0 0 0 0 0 3.3809 -0.3020 0.0000 N 0 0 0 0 0 0 0 0 0 0 0 0 1 2 1 0 0 0 0 2 3 1 0 0 0 0 3 4 1 0 0 0 0 4 5 1 0 0 0 0 5 6 3 0 0 0 0…	144
	61469	C5 H9 N	83.0735	2,3,4,5-Tetrahydropyridine	# ACD/Labs04221415492D 6 6 0 0 0 0 0 0 0 0 1 V2000 1.1491 -2.6662 0.0000 N 0 0 0 0 0 0 0 0 0 0 0 0 2.2983 -1.9996 0.0000 C 0 0 0 0 0 0 0 0 0 0 0 0 0.0000 -1.9996 0.0000 C 0 0 0 0 0 0 0 0 0 0 0 0 2.2983 -0.6665 0.0000 C 0 0 0 0 0 0 0 0 0 0 0 0 0.0000 -0.6665 0.0000 C 0 0 0 0 0 0 0 0 0 0 0 0 1.1491 0.0000 0.0000 C 0 0 0 0 0 0 0 0 0 0 0 0 1 2 2 0 0 0 0 1 3 1 0 0 0 0 2 4 1 0 0 0 0 3 5 1 0 0 0 0 4 6 1…	34
	14172782	C5 H9 N	83.0735	3-Methyl-2,3-dihydro-1H-pyrrole	# ACD/Labs04300721522D 6 6 0 0 0 0 0 0 0 0 1 V2000 1.6745 -3.4174 0.0000 C 0 0 0 0 0 0 0 0 0 0 0 0 1.2644 -2.1530 0.0000 C 0 0 0 0 0 0 0 0 0 0 0 0 2.0470 -1.0765 0.0000 C 0 0 0 0 0 0 0 0 0 0 0 0 1.2644 0.0000 0.0000 N 0 0 0 0 0 0 0 0 0 0 0 0 0.0000 -0.4101 0.0000 C 0 0 0 0 0 0 0 0 0 0 0 0 0.0000 -1.7395 0.0000 C 0 0 0 0 0 0 0 0 0 0 0 0 1 2 1 0 0 0 0 2 3 1 0 0 0 0 2 6 1 0 0 0 0 3 4 1 0 0 0 0 4 5 1…	2
FALSE		83.9522	0.693	439557	0	0		FALSE	1486.46	1500.9	1613	1012.4	2239.46	733.62	4918.52	2384.62	1870.2	3925.4	1958.34	1258.39	1244.03	1024.36	1098.63	14832.7	14929.4	18829.3	16015.6	15445.6	747.35	1317	1395.26	1856.38	1670.81	16666.7	17866.2	19159.9	20594.8	17627.4	1116.47	1153.84	1224.45	920.863	1264.7	1492.63	4175.73	13681.3	3505.7	2560.47	1718.15
FALSE	C4 H4 O2	84.021	1.311	6772.57	4	0		FALSE	5124.35	4930.61	5325.55	4302.52	6533.35	378.535	1387.01	2990.2	1409.89	878.442	5221.63	4064.23	4361.98	4021.94	3394.59	1864.52	1639.24	1784.36	1987.64	1419.1	3873.38	3850.41	2556.03	4065.75	3036.99	1481.13	1375.31	1677.34	1358.03	1386.55	3706.15	3549.11	4354.61	5634.73	4663.53	164.261	861.997	2299.87	2463.93	1955.59	4125.87
	CSID	Formula	Molecular Weight	Name	Structure	# References
	9917	C4 H4 O2	84.0211	2(5H)-Furanone	# ACD/Labs06251410132D 6 6 0 0 0 0 0 0 0 0 1 V2000 1.6745 -3.4174 0.0000 O 0 0 0 0 0 0 0 0 0 0 0 0 1.2644 -2.1530 0.0000 C 0 0 0 0 0 0 0 0 0 0 0 0 2.0470 -1.0765 0.0000 O 0 0 0 0 0 0 0 0 0 0 0 0 1.2644 0.0000 0.0000 C 0 0 0 0 0 0 0 0 0 0 0 0 0.0000 -0.4101 0.0000 C 0 0 0 0 0 0 0 0 0 0 0 0 0.0000 -1.7395 0.0000 C 0 0 0 0 0 0 0 0 0 0 0 0 1 2 2 0 0 0 0 2 3 1 0 0 0 0 2 6 1 0 0 0 0 3 4 1 0 0 0 0 4 5 1…	299
	121209	C4 H4 O2	84.0211	3-Butynoic acid	# ACD/Labs06251410132D 6 5 0 0 0 0 0 0 0 0 1 V2000 0.0000 -3.4551 0.0000 O 0 0 0 0 0 0 0 0 0 0 0 0 1.3314 -3.4551 0.0000 C 0 0 0 0 0 0 0 0 0 0 0 0 1.9947 -4.6068 0.0000 O 0 0 0 0 0 0 0 0 0 0 0 0 1.9947 -2.3034 0.0000 C 0 0 0 0 0 0 0 0 0 0 0 0 1.3314 -1.1517 0.0000 C 0 0 0 0 0 0 0 0 0 0 0 0 0.6634 0.0000 0.0000 C 0 0 0 0 0 0 0 0 0 0 0 0 1 2 1 0 0 0 0 2 3 2 0 0 0 0 2 4 1 0 0 0 0 4 5 1 0 0 0 0 5 6 3…	71
	124157	C4 H4 O2	84.0211	Furanone	# ACD/Labs04221415492D 6 6 0 0 0 0 0 0 0 0 1 V2000 1.0745 0.0000 0.0000 O 0 0 0 0 0 0 0 0 0 0 0 0 3.4113 -0.3650 0.0000 O 0 0 0 0 0 0 0 0 0 0 0 0 2.1559 -0.7778 0.0000 C 0 0 0 0 0 0 0 0 0 0 0 0 1.7466 -2.0468 0.0000 C 0 0 0 0 0 0 0 0 0 0 0 0 0.0000 -0.7846 0.0000 C 0 0 0 0 0 0 0 0 0 0 0 0 0.4162 -2.0502 0.0000 C 0 0 0 0 0 0 0 0 0 0 0 0 1 3 1 0 0 0 0 1 5 1 0 0 0 0 2 3 2 0 0 0 0 3 4 1 0 0 0 0 4 6 1…	30
	388833	C4 H4 O2	84.0211	4-Hydroxy-2-butynal	# ACD/Labs04221415492D 6 5 0 0 0 0 0 0 0 0 1 V2000 5.7525 -1.3346 0.0000 O 0 0 0 0 0 0 0 0 0 0 0 0 0.0000 -0.6673 0.0000 O 0 0 0 0 0 0 0 0 0 0 0 0 3.4515 -1.3346 0.0000 C 0 0 0 0 0 0 0 0 0 0 0 0 2.3010 -0.6673 0.0000 C 0 0 0 0 0 0 0 0 0 0 0 0 4.6020 -0.6673 0.0000 C 0 0 0 0 0 0 0 0 0 0 0 0 1.1505 0.0000 0.0000 C 0 0 0 0 0 0 0 0 0 0 0 0 1 5 2 0 0 0 0 2 6 1 0 0 0 0 3 4 3 0 0 0 0 3 5 1 0 0 0 0 4 6 1…	5
FALSE	C4 H4 O2	84.021	0.9	18442.8	4	0		FALSE	11937.2	12332	18442.8	8997.5	11370.8	6963.89	8143.01	11521.5	7654.1	5197.99	9900.01	9222.82	10401.1	9775.84	7477.43	3495.17	6857.73	5433.73	6047.19	5980.27	11955.5	10912.2	7649.11	11621.4	9738.63	4314.34	3968.02	6688.84	4956.02	5201.72	8147.39	7930.36	11480.1	13230.2	10365.1	5551.01	6385.46	7911.17	7668.37	6555.8	12551
	CSID	Formula	Molecular Weight	Name	Structure	# References
	9917	C4 H4 O2	84.0211	2(5H)-Furanone	# ACD/Labs06251410132D 6 6 0 0 0 0 0 0 0 0 1 V2000 1.6745 -3.4174 0.0000 O 0 0 0 0 0 0 0 0 0 0 0 0 1.2644 -2.1530 0.0000 C 0 0 0 0 0 0 0 0 0 0 0 0 2.0470 -1.0765 0.0000 O 0 0 0 0 0 0 0 0 0 0 0 0 1.2644 0.0000 0.0000 C 0 0 0 0 0 0 0 0 0 0 0 0 0.0000 -0.4101 0.0000 C 0 0 0 0 0 0 0 0 0 0 0 0 0.0000 -1.7395 0.0000 C 0 0 0 0 0 0 0 0 0 0 0 0 1 2 2 0 0 0 0 2 3 1 0 0 0 0 2 6 1 0 0 0 0 3 4 1 0 0 0 0 4 5 1…	299
	121209	C4 H4 O2	84.0211	3-Butynoic acid	# ACD/Labs06251410132D 6 5 0 0 0 0 0 0 0 0 1 V2000 0.0000 -3.4551 0.0000 O 0 0 0 0 0 0 0 0 0 0 0 0 1.3314 -3.4551 0.0000 C 0 0 0 0 0 0 0 0 0 0 0 0 1.9947 -4.6068 0.0000 O 0 0 0 0 0 0 0 0 0 0 0 0 1.9947 -2.3034 0.0000 C 0 0 0 0 0 0 0 0 0 0 0 0 1.3314 -1.1517 0.0000 C 0 0 0 0 0 0 0 0 0 0 0 0 0.6634 0.0000 0.0000 C 0 0 0 0 0 0 0 0 0 0 0 0 1 2 1 0 0 0 0 2 3 2 0 0 0 0 2 4 1 0 0 0 0 4 5 1 0 0 0 0 5 6 3…	71
	124157	C4 H4 O2	84.0211	Furanone	# ACD/Labs04221415492D 6 6 0 0 0 0 0 0 0 0 1 V2000 1.0745 0.0000 0.0000 O 0 0 0 0 0 0 0 0 0 0 0 0 3.4113 -0.3650 0.0000 O 0 0 0 0 0 0 0 0 0 0 0 0 2.1559 -0.7778 0.0000 C 0 0 0 0 0 0 0 0 0 0 0 0 1.7466 -2.0468 0.0000 C 0 0 0 0 0 0 0 0 0 0 0 0 0.0000 -0.7846 0.0000 C 0 0 0 0 0 0 0 0 0 0 0 0 0.4162 -2.0502 0.0000 C 0 0 0 0 0 0 0 0 0 0 0 0 1 3 1 0 0 0 0 1 5 1 0 0 0 0 2 3 2 0 0 0 0 3 4 1 0 0 0 0 4 6 1…	30
	388833	C4 H4 O2	84.0211	4-Hydroxy-2-butynal	# ACD/Labs04221415492D 6 5 0 0 0 0 0 0 0 0 1 V2000 5.7525 -1.3346 0.0000 O 0 0 0 0 0 0 0 0 0 0 0 0 0.0000 -0.6673 0.0000 O 0 0 0 0 0 0 0 0 0 0 0 0 3.4515 -1.3346 0.0000 C 0 0 0 0 0 0 0 0 0 0 0 0 2.3010 -0.6673 0.0000 C 0 0 0 0 0 0 0 0 0 0 0 0 4.6020 -0.6673 0.0000 C 0 0 0 0 0 0 0 0 0 0 0 0 1.1505 0.0000 0.0000 C 0 0 0 0 0 0 0 0 0 0 0 0 1 5 2 0 0 0 0 2 6 1 0 0 0 0 3 4 3 0 0 0 0 3 5 1 0 0 0 0 4 6 1…	5
FALSE	C5 H11 N	85.0888	7.93	6863.1	1	0		FALSE	3062.61	2432.65	2560.39	3184.81	2914.63	2110.85	2629.4	2865.19	2519.71	1139.9	2764.52	3093.92	2771.43	2539.36	2664.26	2156.8	2647.46	3009.19	1526.66	1989.51	2477.04	3317.12	3245	2234.83	2674.63	3013.65	3454.3	2848.98	2930.1	3503.26	2812.86	2887.04	2475.16	3335.2	3205.24	1395.03	2792.68	2665.8	4265.73	3005.26	2504.07
	CSID	Formula	Molecular Weight	Name	Structure	# References
	7791	C5 H11 N	85.0892	Piperidine	# ACD/Labs06251410052D 6 6 0 0 0 0 0 0 0 0 1 V2000 1.9950 -2.3036 0.0000 C 0 0 0 0 0 0 0 0 0 0 0 0 2.6600 -1.1518 0.0000 C 0 0 0 0 0 0 0 0 0 0 0 0 1.9950 0.0000 0.0000 C 0 0 0 0 0 0 0 0 0 0 0 0 0.6650 0.0000 0.0000 N 0 0 0 0 0 0 0 0 0 0 0 0 0.0000 -1.1518 0.0000 C 0 0 0 0 0 0 0 0 0 0 0 0 0.6650 -2.3036 0.0000 C 0 0 0 0 0 0 0 0 0 0 0 0 1 2 1 0 0 0 0 1 6 1 0 0 0 0 2 3 1 0 0 0 0 3 4 1 0 0 0 0 4 5 1 …	2050
FALSE	C5 H11 N	85.0891	1.591	507302	1	0		FALSE	285636	298831	342960	294887	332263	267067	324164	335849	300261	173157	436053	365964	368725	332637	372059	275252	328951	337366	227953	259925	311544	358151	348317	270603	282790	353461	352229	303397	428860	333880	326009	384532	412760	399475	399932	254042	337351	379352	386694	378140	179331
	CSID	Formula	Molecular Weight	Name	Structure	# References
	7791	C5 H11 N	85.0892	Piperidine	# ACD/Labs06251410052D 6 6 0 0 0 0 0 0 0 0 1 V2000 1.9950 -2.3036 0.0000 C 0 0 0 0 0 0 0 0 0 0 0 0 2.6600 -1.1518 0.0000 C 0 0 0 0 0 0 0 0 0 0 0 0 1.9950 0.0000 0.0000 C 0 0 0 0 0 0 0 0 0 0 0 0 0.6650 0.0000 0.0000 N 0 0 0 0 0 0 0 0 0 0 0 0 0.0000 -1.1518 0.0000 C 0 0 0 0 0 0 0 0 0 0 0 0 0.6650 -2.3036 0.0000 C 0 0 0 0 0 0 0 0 0 0 0 0 1 2 1 0 0 0 0 1 6 1 0 0 0 0 2 3 1 0 0 0 0 3 4 1 0 0 0 0 4 5 1 …	2050
FALSE	C5 H11 N	85.0892	1.463	382534	1	0		FALSE	257673	310662	299814	306770	366308	241923	290302	264274	246167	129130	366245	378309	330626	285719	308592	186975	258005	242726	175263	183185	248741	345191	263893	206984	228905	245241	238206	235299	308823	187289	376005	336798	343632	348193	338388	218592	246137	270035	314405	337646	149299
	CSID	Formula	Molecular Weight	Name	Structure	# References
	7791	C5 H11 N	85.0892	Piperidine	# ACD/Labs06251410052D 6 6 0 0 0 0 0 0 0 0 1 V2000 1.9950 -2.3036 0.0000 C 0 0 0 0 0 0 0 0 0 0 0 0 2.6600 -1.1518 0.0000 C 0 0 0 0 0 0 0 0 0 0 0 0 1.9950 0.0000 0.0000 C 0 0 0 0 0 0 0 0 0 0 0 0 0.6650 0.0000 0.0000 N 0 0 0 0 0 0 0 0 0 0 0 0 0.0000 -1.1518 0.0000 C 0 0 0 0 0 0 0 0 0 0 0 0 0.6650 -2.3036 0.0000 C 0 0 0 0 0 0 0 0 0 0 0 0 1 2 1 0 0 0 0 1 6 1 0 0 0 0 2 3 1 0 0 0 0 3 4 1 0 0 0 0 4 5 1 …	2050
FALSE	C5 H11 N	85.0893	0.95	57717.2	1	0		FALSE	35224.4	29815.1	31598.5	35598.9	40400.3	24427.5	25109.1	20079.8	28213.4	12002.7	35113.6	50098.4	55582.8	40723.9	35093.5	11763.6	25371.6	16735.6	11768.1	11659.7	31870.1	57717.2	34176.2	27717.9	23347.5	27618.9	16191.1	21929.2	22389.1	21619.7	32872.4	26645.6	52784.3	57307.8	32928.6	18072.6	18125.6	20855.8	19965.3	51581.7	13348.6
	CSID	Formula	Molecular Weight	Name	Structure	# References
	7791	C5 H11 N	85.0892	Piperidine	# ACD/Labs06251410052D 6 6 0 0 0 0 0 0 0 0 1 V2000 1.9950 -2.3036 0.0000 C 0 0 0 0 0 0 0 0 0 0 0 0 2.6600 -1.1518 0.0000 C 0 0 0 0 0 0 0 0 0 0 0 0 1.9950 0.0000 0.0000 C 0 0 0 0 0 0 0 0 0 0 0 0 0.6650 0.0000 0.0000 N 0 0 0 0 0 0 0 0 0 0 0 0 0.0000 -1.1518 0.0000 C 0 0 0 0 0 0 0 0 0 0 0 0 0.6650 -2.3036 0.0000 C 0 0 0 0 0 0 0 0 0 0 0 0 1 2 1 0 0 0 0 1 6 1 0 0 0 0 2 3 1 0 0 0 0 3 4 1 0 0 0 0 4 5 1 …	2050
FALSE	C4 H6 O2	86.0367	1.571	17911.2	11	0		FALSE	10749.6	16547.5	9771.47	17911.2	12420.6	1747.09	2309.06	6340.58	2742.57	1609.99	9370.14	8753.52	10992.7	8682.77	9559.42	1045.36	567.6	494.524	653.033	1023.75	1694.8	4285.28	1379.76	3571.53	2087.98	720.422	1012.52	1753.44	699.925	871.292	6000.4	14305.2	8742.23	17233.5	11746.8	401.529	549.923	4174.25	1335.55	286.874	11515.6
	CSID	Formula	Molecular Weight	Name	Structure	# References
	630	C4 H6 O2	86.0368	Biacetyl	# ACD/Labs06251410052D 6 5 0 0 0 0 0 0 0 0 1 V2000 0.0000 -2.3053 0.0000 C 0 0 0 0 0 0 0 0 0 0 0 0 1.3307 -2.3053 0.0000 C 0 0 0 0 0 0 0 0 0 0 0 0 1.9943 -3.4563 0.0000 O 0 0 0 0 0 0 0 0 0 0 0 0 1.9943 -1.1509 0.0000 C 0 0 0 0 0 0 0 0 0 0 0 0 3.3250 -1.1509 0.0000 C 0 0 0 0 0 0 0 0 0 0 0 0 1.3307 0.0000 0.0000 O 0 0 0 0 0 0 0 0 0 0 0 0 1 2 1 0 0 0 0 2 3 2 0 0 0 0 2 4 1 0 0 0 0 4 5 1 0 0 0 0 4 6 2…	1281
	7029	C4 H6 O2	86.0368	butyrolactone	# ACD/Labs06251410122D 6 6 0 0 0 0 0 0 0 0 1 V2000 1.6745 -3.4174 0.0000 O 0 0 0 0 0 0 0 0 0 0 0 0 1.2644 -2.1530 0.0000 C 0 0 0 0 0 0 0 0 0 0 0 0 2.0470 -1.0765 0.0000 C 0 0 0 0 0 0 0 0 0 0 0 0 1.2644 0.0000 0.0000 C 0 0 0 0 0 0 0 0 0 0 0 0 0.0000 -0.4101 0.0000 C 0 0 0 0 0 0 0 0 0 0 0 0 0.0000 -1.7395 0.0000 O 0 0 0 0 0 0 0 0 0 0 0 0 1 2 2 0 0 0 0 2 3 1 0 0 0 0 2 6 1 0 0 0 0 3 4 1 0 0 0 0 4 5 1…	817
	7022	C4 H6 O2	86.0368	Methyl acrylate	# ACD/Labs06251410092D 6 5 0 0 0 0 0 0 0 0 1 V2000 0.0000 -2.3040 0.0000 C 0 0 0 0 0 0 0 0 0 0 0 0 1.3299 -2.3040 0.0000 O 0 0 0 0 0 0 0 0 0 0 0 0 1.9948 -1.1537 0.0000 C 0 0 0 0 0 0 0 0 0 0 0 0 3.3247 -1.1537 0.0000 O 0 0 0 0 0 0 0 0 0 0 0 0 1.3299 0.0000 0.0000 C 0 0 0 0 0 0 0 0 0 0 0 0 0.0000 0.0000 0.0000 C 0 0 0 0 0 0 0 0 0 0 0 0 1 2 1 0 0 0 0 2 3 1 0 0 0 0 3 4 2 0 0 0 0 3 5 1 0 0 0 0 5 6 2 …	572
	7616	C4 H6 O2	86.0368	Vinyl acetate	# ACD/Labs06251410062D 6 5 0 0 0 0 0 0 0 0 1 V2000 0.0000 -3.4563 0.0000 C 0 0 0 0 0 0 0 0 0 0 0 0 1.3318 -3.4563 0.0000 C 0 0 0 0 0 0 0 0 0 0 0 0 1.9954 -4.6084 0.0000 O 0 0 0 0 0 0 0 0 0 0 0 0 1.9954 -2.3042 0.0000 O 0 0 0 0 0 0 0 0 0 0 0 0 1.3318 -1.1521 0.0000 C 0 0 0 0 0 0 0 0 0 0 0 0 1.9954 0.0000 0.0000 C 0 0 0 0 0 0 0 0 0 0 0 0 1 2 1 0 0 0 0 2 3 2 0 0 0 0 2 4 1 0 0 0 0 4 5 1 0 0 0 0 5 6 2…	495
	552744	C4 H6 O2	86.0368	Crotonic acid	# ACD/Labs06251410052D 6 5 0 0 0 0 0 0 0 0 1 V2000 0.0000 -2.3025 0.0000 C 0 0 0 0 0 0 0 0 0 0 0 0 1.3288 -2.3025 0.0000 C 0 0 0 0 0 0 0 0 0 0 0 0 1.9952 -1.1492 0.0000 C 0 0 0 0 0 0 0 0 0 0 0 0 3.3240 -1.1492 0.0000 C 0 0 0 0 0 0 0 0 0 0 0 0 3.9905 -2.3025 0.0000 O 0 0 0 0 0 0 0 0 0 0 0 0 3.9905 0.0000 0.0000 O 0 0 0 0 0 0 0 0 0 0 0 0 1 2 1 0 0 0 0 2 3 2 0 0 0 0 3 4 1 0 0 0 0 4 5 1 0 0 0 0 4 6 2…	340
	14890	C4 H6 O2	86.0368	Cyclopropanecarboxylic acid	# ACD/Labs06251410132D 6 6 0 0 0 0 0 0 0 0 1 V2000 1.1519 -3.6337 0.0000 O 0 0 0 0 0 0 0 0 0 0 0 0 1.8168 -2.4818 0.0000 C 0 0 0 0 0 0 0 0 0 0 0 0 3.1468 -2.4818 0.0000 O 0 0 0 0 0 0 0 0 0 0 0 0 1.1519 -1.3299 0.0000 C 0 0 0 0 0 0 0 0 0 0 0 0 1.1519 0.0000 0.0000 C 0 0 0 0 0 0 0 0 0 0 0 0 0.0000 -0.6650 0.0000 C 0 0 0 0 0 0 0 0 0 0 0 0 1 2 1 0 0 0 0 2 3 2 0 0 0 0 2 4 1 0 0 0 0 4 5 1 0 0 0 0 4 6 1…	213
	461367	C4 H6 O2	86.0368	Dihydrofuran-3-one	# ACD/Labs06251410122D 6 6 0 0 0 0 0 0 0 0 1 V2000 1.6745 -3.4174 0.0000 O 0 0 0 0 0 0 0 0 0 0 0 0 1.2644 -2.1530 0.0000 C 0 0 0 0 0 0 0 0 0 0 0 0 2.0470 -1.0765 0.0000 C 0 0 0 0 0 0 0 0 0 0 0 0 1.2644 0.0000 0.0000 C 0 0 0 0 0 0 0 0 0 0 0 0 0.0000 -0.4101 0.0000 O 0 0 0 0 0 0 0 0 0 0 0 0 0.0000 -1.7395 0.0000 C 0 0 0 0 0 0 0 0 0 0 0 0 1 2 2 0 0 0 0 2 3 1 0 0 0 0 2 6 1 0 0 0 0 3 4 1 0 0 0 0 4 5 1…	149
	7775	C4 H6 O2	86.0368	1,4-Butynediol	# ACD/Labs06251410132D 6 5 0 0 0 0 0 0 0 0 1 V2000 0.0000 -4.6052 0.0000 O 0 0 0 0 0 0 0 0 0 0 0 0 1.3309 -4.6052 0.0000 C 0 0 0 0 0 0 0 0 0 0 0 0 1.9940 -3.4539 0.0000 C 0 0 0 0 0 0 0 0 0 0 0 0 2.6572 -2.3026 0.0000 C 0 0 0 0 0 0 0 0 0 0 0 0 3.3249 -1.1513 0.0000 C 0 0 0 0 0 0 0 0 0 0 0 0 2.6572 0.0000 0.0000 O 0 0 0 0 0 0 0 0 0 0 0 0 1 2 1 0 0 0 0 2 3 1 0 0 0 0 3 4 3 0 0 0 0 4 5 1 0 0 0 0 5 6 1…	133
	17288	C4 H6 O2	86.0368	.beta.-Butyrolactone	# ACD/Labs04221415492D 6 6 0 0 0 0 0 0 0 0 1 V2000 2.2706 -0.9410 0.0000 O 0 0 0 0 0 0 0 0 0 0 0 0 0.0000 0.0000 0.0000 O 0 0 0 0 0 0 0 0 0 0 0 0 0.9410 -0.9410 0.0000 C 0 0 0 0 0 0 0 0 0 0 0 0 2.2706 -2.2706 0.0000 C 0 0 0 0 0 0 0 0 0 0 0 0 0.9410 -2.2706 0.0000 C 0 0 0 0 0 0 0 0 0 0 0 0 3.2116 -3.2116 0.0000 C 0 0 0 0 0 0 0 0 0 0 0 0 1 3 1 0 0 0 0 1 4 1 0 0 0 0 2 3 2 0 0 0 0 3 5 1 0 0 0 0 4 5 1…	95
	12007	C4 H6 O2	86.0368	Succinaldehyde	# ACD/Labs06251410132D 6 5 0 0 0 0 0 0 0 0 1 V2000 0.0000 -2.3036 0.0000 O 0 0 0 0 0 0 0 0 0 0 0 0 1.3300 -2.3036 0.0000 C 0 0 0 0 0 0 0 0 0 0 0 0 1.9950 -1.1491 0.0000 C 0 0 0 0 0 0 0 0 0 0 0 0 3.3250 -1.1491 0.0000 C 0 0 0 0 0 0 0 0 0 0 0 0 3.9900 0.0000 0.0000 C 0 0 0 0 0 0 0 0 0 0 0 0 5.3200 0.0000 0.0000 O 0 0 0 0 0 0 0 0 0 0 0 0 1 2 2 0 0 0 0 2 3 1 0 0 0 0 3 4 1 0 0 0 0 4 5 1 0 0 0 0 5 6 2 …	63
	558890	C4 H6 O2	86.0368	Isocrotonic acid	# ACD/Labs04111411492D 6 5 0 0 0 0 0 0 0 0 1 V2000 2.3053 0.0000 0.0000 O 0 0 0 0 0 0 0 0 0 0 0 0 3.4563 -1.9943 0.0000 O 0 0 0 0 0 0 0 0 0 0 0 0 2.3053 -1.3307 0.0000 C 0 0 0 0 0 0 0 0 0 0 0 0 1.1509 -1.9943 0.0000 C 0 0 0 0 0 0 0 0 0 0 0 0 0.0000 0.0000 0.0000 C 0 0 0 0 0 0 0 0 0 0 0 0 0.0000 -1.3307 0.0000 C 0 0 0 0 0 0 0 0 0 0 0 0 1 3 2 0 0 0 0 2 3 1 0 0 0 0 3 4 1 0 0 0 0 4 6 2 0 0 0 0 5 6 1 …	43
FALSE		87.0158	0.634	4050.31	0	0		FALSE	122.251	245.247	340.72	249.05	242.001	1201.52	1702.32	1034.59	1948.87	914.193	263.411	647.763	110.417	426.792	364.516	667.63	1177.09	1270.41	922.431	2057.59	137.47	132.788	212.768	205.905	254.91	2332.43	1382.85	646.163	622.262	1318.3	189.776	212.765	171.003	500.059	254.128	656.692	1492.73	1197.18	648.254	2654.2	332.133
FALSE	C7 H4	88.0315	3.577	40112.5	0	0		FALSE	15424.5	18042	18278.5	21081.1	19759.8	26401.8	29706.4	27288.5	33472.9	14756.7	20325.8	20366.1	17885.9	17712.9	18764.2	24462.6	30981.6	31879.8	14334.1	22751.1	16686.5	21148.5	18688.6	13138.3	17967.2	24322	25645.5	23661	28857	21805.2	19827.9	21076.6	21707.9	20062.5	22365.8	18816.5	30852.5	26139.5	35000.1	31306.5	17037.1
FALSE	C3 H8 N2 O	88.0637	1.332	25831.4	4	0		FALSE	13381.9	15588.4	11972.9	15717.2	13866.4	11489.7	11513.1	14491.7	13412.9	7270.82	15550.6	13310.8	16321.5	13255.4	13488.9	9446.11	12495	8115.86	11228	9793.27	13002.5	9493.52	15370.3	14759.7	17783.8	12530.5	13367.3	6907.96	10112.5	12657.7	11909.9	14154.7	12668.9	14649	15949.2	11817.7	13869.2	14441.7	12678.2	15084	9491.99
	CSID	Formula	Molecular Weight	Name	Structure	# References
	7021	C3 H8 N2 O	88.0637	1,3-Dimethylurea	# ACD/Labs06251410092D 6 5 0 0 0 0 0 0 0 0 1 V2000 0.0000 -2.3040 0.0000 C 0 0 0 0 0 0 0 0 0 0 0 0 1.3299 -2.3040 0.0000 N 0 0 0 0 0 0 0 0 0 0 0 0 1.9948 -1.1537 0.0000 C 0 0 0 0 0 0 0 0 0 0 0 0 3.3247 -1.1537 0.0000 O 0 0 0 0 0 0 0 0 0 0 0 0 1.3299 0.0000 0.0000 N 0 0 0 0 0 0 0 0 0 0 0 0 0.0000 0.0000 0.0000 C 0 0 0 0 0 0 0 0 0 0 0 0 1 2 1 0 0 0 0 2 3 1 0 0 0 0 3 4 2 0 0 0 0 3 5 1 0 0 0 0 5 6 1 …	167
	167316	C3 H8 N2 O	88.0637	beta-Alaninamide	# ACD/Labs06251410112D 6 5 0 0 0 0 0 0 0 0 1 V2000 0.0000 -2.3025 0.0000 N 0 0 0 0 0 0 0 0 0 0 0 0 1.3288 -2.3025 0.0000 C 0 0 0 0 0 0 0 0 0 0 0 0 1.9952 -1.1492 0.0000 C 0 0 0 0 0 0 0 0 0 0 0 0 3.3240 -1.1492 0.0000 C 0 0 0 0 0 0 0 0 0 0 0 0 3.9905 -2.3025 0.0000 O 0 0 0 0 0 0 0 0 0 0 0 0 3.9905 0.0000 0.0000 N 0 0 0 0 0 0 0 0 0 0 0 0 1 2 1 0 0 0 0 2 3 1 0 0 0 0 3 4 1 0 0 0 0 4 5 2 0 0 0 0 4 6 1…	90
	23730	C3 H8 N2 O	88.0637	N-Methyl-N-nitrosoethanamine	# ACD/Labs04221415492D 6 5 0 0 0 0 0 0 0 0 1 V2000 2.3108 0.0000 0.0000 O 0 0 0 0 0 0 0 0 0 0 0 0 1.1554 -2.0004 0.0000 N 0 0 0 0 0 0 0 0 0 0 0 0 1.1554 -0.6656 0.0000 N 0 0 0 0 0 0 0 0 0 0 0 0 2.3108 -2.6660 0.0000 C 0 0 0 0 0 0 0 0 0 0 0 0 0.0000 -2.6660 0.0000 C 0 0 0 0 0 0 0 0 0 0 0 0 3.4489 -2.0073 0.0000 C 0 0 0 0 0 0 0 0 0 0 0 0 1 3 2 0 0 0 0 2 3 1 0 0 0 0 2 4 1 0 0 0 0 2 5 1 0 0 0 0 4 6 1…	49
	10289198	C3 H8 N2 O	88.0637	N-(Aminomethyl)acetamide	# ACD/Labs04221415492D 6 5 0 0 0 0 0 0 0 0 1 V2000 0.8783 0.0000 0.0000 O 0 0 0 0 0 0 0 0 0 0 0 0 1.8743 -1.5161 0.0000 N 0 0 0 0 0 0 0 0 0 0 0 0 4.9065 -1.6780 0.0000 N 0 0 0 0 0 0 0 0 0 0 0 0 0.8783 -1.0058 0.0000 C 0 0 0 0 0 0 0 0 0 0 0 0 3.3855 -0.7163 0.0000 C 0 0 0 0 0 0 0 0 0 0 0 0 0.0000 -1.5161 0.0000 C 0 0 0 0 0 0 0 0 0 0 0 0 1 4 2 0 0 0 0 2 4 1 0 0 0 0 2 5 1 0 0 0 0 3 5 1 0 0 0 0 4 6 1…	3
FALSE		89.0475	1.553	71819.7	8	0		FALSE	10165.3	8409	62943.5	10637.4	8969.97	8491.1	8244.24	8581.63	7983.86	6912.56	11712.1	10259.7	11061.2	9307.46	10582.7	9837.6	10149.6	11753.2	8047.96	8272.19	10729.7	13302.8	10561.1	10279.6	11286.1	8456.69	10218.2	7899.85	9659.19	8971.83	8446.42	8956.61	71819.7	9500.84	8714.69	6531.36	7608.76	9218.56	12067.3	10273.1	8018.72
	CSID	Formula	Molecular Weight	Name	Structure	# References
	5735	C3 H7 N O2	89.0477	L-(+)-Alanine	# ACD/Labs06251410052D 7 6 0 0 1 0 0 0 0 0 1 V2000 0.0000 -1.3304 0.0000 C 0 0 0 0 0 0 0 0 0 0 0 0 1.3304 -1.3304 0.0000 C 0 0 0 0 0 0 0 0 0 0 0 0 1.3304 -2.6608 0.0000 H 0 0 0 0 0 0 0 0 0 0 0 0 1.3304 0.0000 0.0000 N 0 0 0 0 0 0 0 0 0 0 0 0 2.6608 -1.3304 0.0000 C 0 0 0 0 0 0 0 0 0 0 0 0 3.3260 -2.4812 0.0000 O 0 0 0 0 0 0 0 0 0 0 0 0 3.3260 -0.1796 0.0000 O 0 0 0 0 0 0 0 0 0 0 0 0 1 2 1 0 0 0 0…	26698
	5439	C3 H7 N O2	89.0477	Ethyl carbamate	# ACD/Labs06251410082D 6 5 0 0 0 0 0 0 0 0 1 V2000 0.0000 -2.3025 0.0000 C 0 0 0 0 0 0 0 0 0 0 0 0 1.3288 -2.3025 0.0000 C 0 0 0 0 0 0 0 0 0 0 0 0 1.9952 -1.1492 0.0000 O 0 0 0 0 0 0 0 0 0 0 0 0 3.3240 -1.1492 0.0000 C 0 0 0 0 0 0 0 0 0 0 0 0 3.9905 -2.3025 0.0000 N 0 0 0 0 0 0 0 0 0 0 0 0 3.9905 0.0000 0.0000 O 0 0 0 0 0 0 0 0 0 0 0 0 1 2 1 0 0 0 0 2 3 1 0 0 0 0 3 4 1 0 0 0 0 4 5 1 0 0 0 0 4 6 2…	3799
	234	C3 H7 N O2	89.0477	.beta.-Alanine	# ACLJDraw11041408532D 6 5 0 0 0 0 0 0 0 0999 V2000 1.9857 -1.1184 0.0000 C 0 0 0 0 0 0 0 0 0 0 0 0 3.1316 -0.4457 0.0000 C 0 0 0 0 0 0 0 0 0 0 0 0 4.2903 -1.1028 0.0000 O 0 0 0 0 0 0 0 0 0 0 0 0 3.1246 0.8828 0.0000 O 0 0 0 0 0 0 0 0 0 0 0 0 0.8322 -0.4524 0.0000 C 0 0 0 0 0 0 0 0 0 0 0 0 -0.3214 -1.1184 0.0000 N 0 0 0 0 0 0 0 0 0 0 0 0 1 2 1 0 0 0 0 2 3 1 0 0 0 0 2 4 2 0 0 0 0 1 5 1 0 0 0 0 5 6…	1686
	64234	C3 H7 N O2	89.0477	D-(-)-Alanine	# ACD/Labs06251410052D 7 6 0 0 1 0 0 0 0 0 1 V2000 0.0000 -1.3304 0.0000 C 0 0 0 0 0 0 0 0 0 0 0 0 1.3304 -1.3304 0.0000 C 0 0 0 0 0 0 0 0 0 0 0 0 1.3304 -2.6608 0.0000 H 0 0 0 0 0 0 0 0 0 0 0 0 1.3304 0.0000 0.0000 N 0 0 0 0 0 0 0 0 0 0 0 0 2.6608 -1.3304 0.0000 C 0 0 0 0 0 0 0 0 0 0 0 0 3.3260 -2.4812 0.0000 O 0 0 0 0 0 0 0 0 0 0 0 0 3.3260 -0.1796 0.0000 O 0 0 0 0 0 0 0 0 0 0 0 0 1 2 1 0 0 0 0…	1140
	582	C3 H7 N O2	89.0477	DL-Alanine	# ACD/Labs04221415492D 6 5 0 0 0 0 0 0 0 0 1 V2000 1.1509 0.0000 0.0000 O 0 0 0 0 0 0 0 0 0 0 0 0 0.0000 -1.9943 0.0000 O 0 0 0 0 0 0 0 0 0 0 0 0 2.3053 -3.3250 0.0000 N 0 0 0 0 0 0 0 0 0 0 0 0 1.1509 -1.3307 0.0000 C 0 0 0 0 0 0 0 0 0 0 0 0 2.3053 -1.9943 0.0000 C 0 0 0 0 0 0 0 0 0 0 0 0 3.4563 -1.3307 0.0000 C 0 0 0 0 0 0 0 0 0 0 0 0 1 4 2 0 0 0 0 2 4 1 0 0 0 0 3 5 1 0 0 0 0 4 5 1 0 0 0 0 5 6 1…	1009
	1057	C3 H7 N O2	89.0477	Sarcosine	# ACD/Labs06251410092D 6 5 0 0 0 0 0 0 0 0 1 V2000 0.0000 -2.3025 0.0000 C 0 0 0 0 0 0 0 0 0 0 0 0 1.3288 -2.3025 0.0000 N 0 0 0 0 0 0 0 0 0 0 0 0 1.9952 -1.1492 0.0000 C 0 0 0 0 0 0 0 0 0 0 0 0 3.3240 -1.1492 0.0000 C 0 0 0 0 0 0 0 0 0 0 0 0 3.9905 -2.3025 0.0000 O 0 0 0 0 0 0 0 0 0 0 0 0 3.9905 0.0000 0.0000 O 0 0 0 0 0 0 0 0 0 0 0 0 1 2 1 0 0 0 0 2 3 1 0 0 0 0 3 4 1 0 0 0 0 4 5 2 0 0 0 0 4 6 1…	943
	387	C3 H7 N O2	89.0477	2-Nitropropane	# ACD/Labs04221415492D 6 5 0 0 0 0 0 0 0 0 2 V2000 2.5000 -0.0053 0.0000 O 0 5 0 0 0 0 0 0 0 0 0 0 0.0000 0.0000 0.0000 O 0 0 0 0 0 0 0 0 0 0 0 0 1.1818 -0.8743 0.0000 N 0 3 0 0 0 0 0 0 0 0 0 0 1.1818 -2.0722 0.0000 C 0 0 0 0 0 0 0 0 0 0 0 0 0.1390 -2.6738 0.0000 C 0 0 0 0 0 0 0 0 0 0 0 0 2.2193 -2.6738 0.0000 C 0 0 0 0 0 0 0 0 0 0 0 0 1 3 1 0 0 0 0 2 3 2 0 0 0 0 3 4 1 0 0 0 0 4 5 1 0 0 0 0 4 6 1…	256
	96991	C3 H7 N O2	89.0477	N-(Hydroxymethyl)-N-methylformamide	# ACD/Labs04221415492D 6 5 0 0 0 0 0 0 0 0 1 V2000 4.6721 -1.3316 0.0000 O 0 0 0 0 0 0 0 0 0 0 0 0 0.0000 -1.2007 0.0000 O 0 0 0 0 0 0 0 0 0 0 0 0 2.4015 -1.2661 0.0000 N 0 0 0 0 0 0 0 0 0 0 0 0 3.5368 -1.9343 0.0000 C 0 0 0 0 0 0 0 0 0 0 0 0 1.2007 -1.9343 0.0000 C 0 0 0 0 0 0 0 0 0 0 0 0 2.4015 0.0000 0.0000 C 0 0 0 0 0 0 0 0 0 0 0 0 1 4 2 0 0 0 0 2 5 1 0 0 0 0 3 4 1 0 0 0 0 3 5 1 0 0 0 0 3 6 1…	36
FALSE	C3 H7 N O2	89.0476	2.18	2.78932e+06	8	0		FALSE	219650	2.78932e+06	62636.8	196261	124952	249393	270132	251706	270675	189663	156047	107974	1.5299e+06	205323	229490	220663	242313	240500	224343	217522	110288	239915	226165	184252	94886.2	185338	143493	241716	255662	239947	115874	242498	243038	160845	118068	209322	197796	303179	141996	163943	232460
	CSID	Formula	Molecular Weight	Name	Structure	# References
	5735	C3 H7 N O2	89.0477	L-(+)-Alanine	# ACD/Labs06251410052D 7 6 0 0 1 0 0 0 0 0 1 V2000 0.0000 -1.3304 0.0000 C 0 0 0 0 0 0 0 0 0 0 0 0 1.3304 -1.3304 0.0000 C 0 0 0 0 0 0 0 0 0 0 0 0 1.3304 -2.6608 0.0000 H 0 0 0 0 0 0 0 0 0 0 0 0 1.3304 0.0000 0.0000 N 0 0 0 0 0 0 0 0 0 0 0 0 2.6608 -1.3304 0.0000 C 0 0 0 0 0 0 0 0 0 0 0 0 3.3260 -2.4812 0.0000 O 0 0 0 0 0 0 0 0 0 0 0 0 3.3260 -0.1796 0.0000 O 0 0 0 0 0 0 0 0 0 0 0 0 1 2 1 0 0 0 0…	26698
	5439	C3 H7 N O2	89.0477	Ethyl carbamate	# ACD/Labs06251410082D 6 5 0 0 0 0 0 0 0 0 1 V2000 0.0000 -2.3025 0.0000 C 0 0 0 0 0 0 0 0 0 0 0 0 1.3288 -2.3025 0.0000 C 0 0 0 0 0 0 0 0 0 0 0 0 1.9952 -1.1492 0.0000 O 0 0 0 0 0 0 0 0 0 0 0 0 3.3240 -1.1492 0.0000 C 0 0 0 0 0 0 0 0 0 0 0 0 3.9905 -2.3025 0.0000 N 0 0 0 0 0 0 0 0 0 0 0 0 3.9905 0.0000 0.0000 O 0 0 0 0 0 0 0 0 0 0 0 0 1 2 1 0 0 0 0 2 3 1 0 0 0 0 3 4 1 0 0 0 0 4 5 1 0 0 0 0 4 6 2…	3799
	234	C3 H7 N O2	89.0477	.beta.-Alanine	# ACLJDraw11041408532D 6 5 0 0 0 0 0 0 0 0999 V2000 1.9857 -1.1184 0.0000 C 0 0 0 0 0 0 0 0 0 0 0 0 3.1316 -0.4457 0.0000 C 0 0 0 0 0 0 0 0 0 0 0 0 4.2903 -1.1028 0.0000 O 0 0 0 0 0 0 0 0 0 0 0 0 3.1246 0.8828 0.0000 O 0 0 0 0 0 0 0 0 0 0 0 0 0.8322 -0.4524 0.0000 C 0 0 0 0 0 0 0 0 0 0 0 0 -0.3214 -1.1184 0.0000 N 0 0 0 0 0 0 0 0 0 0 0 0 1 2 1 0 0 0 0 2 3 1 0 0 0 0 2 4 2 0 0 0 0 1 5 1 0 0 0 0 5 6…	1686
	64234	C3 H7 N O2	89.0477	D-(-)-Alanine	# ACD/Labs06251410052D 7 6 0 0 1 0 0 0 0 0 1 V2000 0.0000 -1.3304 0.0000 C 0 0 0 0 0 0 0 0 0 0 0 0 1.3304 -1.3304 0.0000 C 0 0 0 0 0 0 0 0 0 0 0 0 1.3304 -2.6608 0.0000 H 0 0 0 0 0 0 0 0 0 0 0 0 1.3304 0.0000 0.0000 N 0 0 0 0 0 0 0 0 0 0 0 0 2.6608 -1.3304 0.0000 C 0 0 0 0 0 0 0 0 0 0 0 0 3.3260 -2.4812 0.0000 O 0 0 0 0 0 0 0 0 0 0 0 0 3.3260 -0.1796 0.0000 O 0 0 0 0 0 0 0 0 0 0 0 0 1 2 1 0 0 0 0…	1140
	582	C3 H7 N O2	89.0477	DL-Alanine	# ACD/Labs04221415492D 6 5 0 0 0 0 0 0 0 0 1 V2000 1.1509 0.0000 0.0000 O 0 0 0 0 0 0 0 0 0 0 0 0 0.0000 -1.9943 0.0000 O 0 0 0 0 0 0 0 0 0 0 0 0 2.3053 -3.3250 0.0000 N 0 0 0 0 0 0 0 0 0 0 0 0 1.1509 -1.3307 0.0000 C 0 0 0 0 0 0 0 0 0 0 0 0 2.3053 -1.9943 0.0000 C 0 0 0 0 0 0 0 0 0 0 0 0 3.4563 -1.3307 0.0000 C 0 0 0 0 0 0 0 0 0 0 0 0 1 4 2 0 0 0 0 2 4 1 0 0 0 0 3 5 1 0 0 0 0 4 5 1 0 0 0 0 5 6 1…	1009
	1057	C3 H7 N O2	89.0477	Sarcosine	# ACD/Labs06251410092D 6 5 0 0 0 0 0 0 0 0 1 V2000 0.0000 -2.3025 0.0000 C 0 0 0 0 0 0 0 0 0 0 0 0 1.3288 -2.3025 0.0000 N 0 0 0 0 0 0 0 0 0 0 0 0 1.9952 -1.1492 0.0000 C 0 0 0 0 0 0 0 0 0 0 0 0 3.3240 -1.1492 0.0000 C 0 0 0 0 0 0 0 0 0 0 0 0 3.9905 -2.3025 0.0000 O 0 0 0 0 0 0 0 0 0 0 0 0 3.9905 0.0000 0.0000 O 0 0 0 0 0 0 0 0 0 0 0 0 1 2 1 0 0 0 0 2 3 1 0 0 0 0 3 4 1 0 0 0 0 4 5 2 0 0 0 0 4 6 1…	943
	387	C3 H7 N O2	89.0477	2-Nitropropane	# ACD/Labs04221415492D 6 5 0 0 0 0 0 0 0 0 2 V2000 2.5000 -0.0053 0.0000 O 0 5 0 0 0 0 0 0 0 0 0 0 0.0000 0.0000 0.0000 O 0 0 0 0 0 0 0 0 0 0 0 0 1.1818 -0.8743 0.0000 N 0 3 0 0 0 0 0 0 0 0 0 0 1.1818 -2.0722 0.0000 C 0 0 0 0 0 0 0 0 0 0 0 0 0.1390 -2.6738 0.0000 C 0 0 0 0 0 0 0 0 0 0 0 0 2.2193 -2.6738 0.0000 C 0 0 0 0 0 0 0 0 0 0 0 0 1 3 1 0 0 0 0 2 3 2 0 0 0 0 3 4 1 0 0 0 0 4 5 1 0 0 0 0 4 6 1…	256
	96991	C3 H7 N O2	89.0477	N-(Hydroxymethyl)-N-methylformamide	# ACD/Labs04221415492D 6 5 0 0 0 0 0 0 0 0 1 V2000 4.6721 -1.3316 0.0000 O 0 0 0 0 0 0 0 0 0 0 0 0 0.0000 -1.2007 0.0000 O 0 0 0 0 0 0 0 0 0 0 0 0 2.4015 -1.2661 0.0000 N 0 0 0 0 0 0 0 0 0 0 0 0 3.5368 -1.9343 0.0000 C 0 0 0 0 0 0 0 0 0 0 0 0 1.2007 -1.9343 0.0000 C 0 0 0 0 0 0 0 0 0 0 0 0 2.4015 0.0000 0.0000 C 0 0 0 0 0 0 0 0 0 0 0 0 1 4 2 0 0 0 0 2 5 1 0 0 0 0 3 4 1 0 0 0 0 3 5 1 0 0 0 0 3 6 1…	36
FALSE	C3 H7 N O2	89.0476	4.21	40473.2	8	0		FALSE	8705.87	13447.1	11083.8	16657	10846.6	12282.9	12581.1	12586.2	14683.5	7876.91	16078.7	13656.4	12631.2	10571.2	13015.1	12823.9	16811.8	13408.6	7814.52	15258.6	11909.5	8186.43	12248	7961.74	8710.26	17660.5	14916.4	6596.8	12022.7	17451.8	9323.54	11129.1	11225.3	9464.41	15779.6	9488.47	14554.7	15718.5	18969.8	16417.4	7440.55
	CSID	Formula	Molecular Weight	Name	Structure	# References
	5735	C3 H7 N O2	89.0477	L-(+)-Alanine	# ACD/Labs06251410052D 7 6 0 0 1 0 0 0 0 0 1 V2000 0.0000 -1.3304 0.0000 C 0 0 0 0 0 0 0 0 0 0 0 0 1.3304 -1.3304 0.0000 C 0 0 0 0 0 0 0 0 0 0 0 0 1.3304 -2.6608 0.0000 H 0 0 0 0 0 0 0 0 0 0 0 0 1.3304 0.0000 0.0000 N 0 0 0 0 0 0 0 0 0 0 0 0 2.6608 -1.3304 0.0000 C 0 0 0 0 0 0 0 0 0 0 0 0 3.3260 -2.4812 0.0000 O 0 0 0 0 0 0 0 0 0 0 0 0 3.3260 -0.1796 0.0000 O 0 0 0 0 0 0 0 0 0 0 0 0 1 2 1 0 0 0 0…	26698
	5439	C3 H7 N O2	89.0477	Ethyl carbamate	# ACD/Labs06251410082D 6 5 0 0 0 0 0 0 0 0 1 V2000 0.0000 -2.3025 0.0000 C 0 0 0 0 0 0 0 0 0 0 0 0 1.3288 -2.3025 0.0000 C 0 0 0 0 0 0 0 0 0 0 0 0 1.9952 -1.1492 0.0000 O 0 0 0 0 0 0 0 0 0 0 0 0 3.3240 -1.1492 0.0000 C 0 0 0 0 0 0 0 0 0 0 0 0 3.9905 -2.3025 0.0000 N 0 0 0 0 0 0 0 0 0 0 0 0 3.9905 0.0000 0.0000 O 0 0 0 0 0 0 0 0 0 0 0 0 1 2 1 0 0 0 0 2 3 1 0 0 0 0 3 4 1 0 0 0 0 4 5 1 0 0 0 0 4 6 2…	3799
	234	C3 H7 N O2	89.0477	.beta.-Alanine	# ACLJDraw11041408532D 6 5 0 0 0 0 0 0 0 0999 V2000 1.9857 -1.1184 0.0000 C 0 0 0 0 0 0 0 0 0 0 0 0 3.1316 -0.4457 0.0000 C 0 0 0 0 0 0 0 0 0 0 0 0 4.2903 -1.1028 0.0000 O 0 0 0 0 0 0 0 0 0 0 0 0 3.1246 0.8828 0.0000 O 0 0 0 0 0 0 0 0 0 0 0 0 0.8322 -0.4524 0.0000 C 0 0 0 0 0 0 0 0 0 0 0 0 -0.3214 -1.1184 0.0000 N 0 0 0 0 0 0 0 0 0 0 0 0 1 2 1 0 0 0 0 2 3 1 0 0 0 0 2 4 2 0 0 0 0 1 5 1 0 0 0 0 5 6…	1686
	64234	C3 H7 N O2	89.0477	D-(-)-Alanine	# ACD/Labs06251410052D 7 6 0 0 1 0 0 0 0 0 1 V2000 0.0000 -1.3304 0.0000 C 0 0 0 0 0 0 0 0 0 0 0 0 1.3304 -1.3304 0.0000 C 0 0 0 0 0 0 0 0 0 0 0 0 1.3304 -2.6608 0.0000 H 0 0 0 0 0 0 0 0 0 0 0 0 1.3304 0.0000 0.0000 N 0 0 0 0 0 0 0 0 0 0 0 0 2.6608 -1.3304 0.0000 C 0 0 0 0 0 0 0 0 0 0 0 0 3.3260 -2.4812 0.0000 O 0 0 0 0 0 0 0 0 0 0 0 0 3.3260 -0.1796 0.0000 O 0 0 0 0 0 0 0 0 0 0 0 0 1 2 1 0 0 0 0…	1140
	582	C3 H7 N O2	89.0477	DL-Alanine	# ACD/Labs04221415492D 6 5 0 0 0 0 0 0 0 0 1 V2000 1.1509 0.0000 0.0000 O 0 0 0 0 0 0 0 0 0 0 0 0 0.0000 -1.9943 0.0000 O 0 0 0 0 0 0 0 0 0 0 0 0 2.3053 -3.3250 0.0000 N 0 0 0 0 0 0 0 0 0 0 0 0 1.1509 -1.3307 0.0000 C 0 0 0 0 0 0 0 0 0 0 0 0 2.3053 -1.9943 0.0000 C 0 0 0 0 0 0 0 0 0 0 0 0 3.4563 -1.3307 0.0000 C 0 0 0 0 0 0 0 0 0 0 0 0 1 4 2 0 0 0 0 2 4 1 0 0 0 0 3 5 1 0 0 0 0 4 5 1 0 0 0 0 5 6 1…	1009
	1057	C3 H7 N O2	89.0477	Sarcosine	# ACD/Labs06251410092D 6 5 0 0 0 0 0 0 0 0 1 V2000 0.0000 -2.3025 0.0000 C 0 0 0 0 0 0 0 0 0 0 0 0 1.3288 -2.3025 0.0000 N 0 0 0 0 0 0 0 0 0 0 0 0 1.9952 -1.1492 0.0000 C 0 0 0 0 0 0 0 0 0 0 0 0 3.3240 -1.1492 0.0000 C 0 0 0 0 0 0 0 0 0 0 0 0 3.9905 -2.3025 0.0000 O 0 0 0 0 0 0 0 0 0 0 0 0 3.9905 0.0000 0.0000 O 0 0 0 0 0 0 0 0 0 0 0 0 1 2 1 0 0 0 0 2 3 1 0 0 0 0 3 4 1 0 0 0 0 4 5 2 0 0 0 0 4 6 1…	943
	387	C3 H7 N O2	89.0477	2-Nitropropane	# ACD/Labs04221415492D 6 5 0 0 0 0 0 0 0 0 2 V2000 2.5000 -0.0053 0.0000 O 0 5 0 0 0 0 0 0 0 0 0 0 0.0000 0.0000 0.0000 O 0 0 0 0 0 0 0 0 0 0 0 0 1.1818 -0.8743 0.0000 N 0 3 0 0 0 0 0 0 0 0 0 0 1.1818 -2.0722 0.0000 C 0 0 0 0 0 0 0 0 0 0 0 0 0.1390 -2.6738 0.0000 C 0 0 0 0 0 0 0 0 0 0 0 0 2.2193 -2.6738 0.0000 C 0 0 0 0 0 0 0 0 0 0 0 0 1 3 1 0 0 0 0 2 3 2 0 0 0 0 3 4 1 0 0 0 0 4 5 1 0 0 0 0 4 6 1…	256
	96991	C3 H7 N O2	89.0477	N-(Hydroxymethyl)-N-methylformamide	# ACD/Labs04221415492D 6 5 0 0 0 0 0 0 0 0 1 V2000 4.6721 -1.3316 0.0000 O 0 0 0 0 0 0 0 0 0 0 0 0 0.0000 -1.2007 0.0000 O 0 0 0 0 0 0 0 0 0 0 0 0 2.4015 -1.2661 0.0000 N 0 0 0 0 0 0 0 0 0 0 0 0 3.5368 -1.9343 0.0000 C 0 0 0 0 0 0 0 0 0 0 0 0 1.2007 -1.9343 0.0000 C 0 0 0 0 0 0 0 0 0 0 0 0 2.4015 0.0000 0.0000 C 0 0 0 0 0 0 0 0 0 0 0 0 1 4 2 0 0 0 0 2 5 1 0 0 0 0 3 4 1 0 0 0 0 3 5 1 0 0 0 0 3 6 1…	36
FALSE	C3 H7 N O2	89.0476	2.018	11472.2	8	0		FALSE	392.789	393.887	462.721	410.704	472.682	330.606	536.006	442.489	453.926	305.303	484.669	446.706	571.469	440.709	420.078	440.577	393.134	551.621	369.525	377.886	415.506	510.552	509.067	488.728	445.231	382.684	421.239	362.962	422.776	357.381	434.442	368.531	489.841	408.23	419.751	293.185	486.457	375.416	419.432	448.072	331.797
	CSID	Formula	Molecular Weight	Name	Structure	# References
	5735	C3 H7 N O2	89.0477	L-(+)-Alanine	# ACD/Labs06251410052D 7 6 0 0 1 0 0 0 0 0 1 V2000 0.0000 -1.3304 0.0000 C 0 0 0 0 0 0 0 0 0 0 0 0 1.3304 -1.3304 0.0000 C 0 0 0 0 0 0 0 0 0 0 0 0 1.3304 -2.6608 0.0000 H 0 0 0 0 0 0 0 0 0 0 0 0 1.3304 0.0000 0.0000 N 0 0 0 0 0 0 0 0 0 0 0 0 2.6608 -1.3304 0.0000 C 0 0 0 0 0 0 0 0 0 0 0 0 3.3260 -2.4812 0.0000 O 0 0 0 0 0 0 0 0 0 0 0 0 3.3260 -0.1796 0.0000 O 0 0 0 0 0 0 0 0 0 0 0 0 1 2 1 0 0 0 0…	26698
	5439	C3 H7 N O2	89.0477	Ethyl carbamate	# ACD/Labs06251410082D 6 5 0 0 0 0 0 0 0 0 1 V2000 0.0000 -2.3025 0.0000 C 0 0 0 0 0 0 0 0 0 0 0 0 1.3288 -2.3025 0.0000 C 0 0 0 0 0 0 0 0 0 0 0 0 1.9952 -1.1492 0.0000 O 0 0 0 0 0 0 0 0 0 0 0 0 3.3240 -1.1492 0.0000 C 0 0 0 0 0 0 0 0 0 0 0 0 3.9905 -2.3025 0.0000 N 0 0 0 0 0 0 0 0 0 0 0 0 3.9905 0.0000 0.0000 O 0 0 0 0 0 0 0 0 0 0 0 0 1 2 1 0 0 0 0 2 3 1 0 0 0 0 3 4 1 0 0 0 0 4 5 1 0 0 0 0 4 6 2…	3799
	234	C3 H7 N O2	89.0477	.beta.-Alanine	# ACLJDraw11041408532D 6 5 0 0 0 0 0 0 0 0999 V2000 1.9857 -1.1184 0.0000 C 0 0 0 0 0 0 0 0 0 0 0 0 3.1316 -0.4457 0.0000 C 0 0 0 0 0 0 0 0 0 0 0 0 4.2903 -1.1028 0.0000 O 0 0 0 0 0 0 0 0 0 0 0 0 3.1246 0.8828 0.0000 O 0 0 0 0 0 0 0 0 0 0 0 0 0.8322 -0.4524 0.0000 C 0 0 0 0 0 0 0 0 0 0 0 0 -0.3214 -1.1184 0.0000 N 0 0 0 0 0 0 0 0 0 0 0 0 1 2 1 0 0 0 0 2 3 1 0 0 0 0 2 4 2 0 0 0 0 1 5 1 0 0 0 0 5 6…	1686
	64234	C3 H7 N O2	89.0477	D-(-)-Alanine	# ACD/Labs06251410052D 7 6 0 0 1 0 0 0 0 0 1 V2000 0.0000 -1.3304 0.0000 C 0 0 0 0 0 0 0 0 0 0 0 0 1.3304 -1.3304 0.0000 C 0 0 0 0 0 0 0 0 0 0 0 0 1.3304 -2.6608 0.0000 H 0 0 0 0 0 0 0 0 0 0 0 0 1.3304 0.0000 0.0000 N 0 0 0 0 0 0 0 0 0 0 0 0 2.6608 -1.3304 0.0000 C 0 0 0 0 0 0 0 0 0 0 0 0 3.3260 -2.4812 0.0000 O 0 0 0 0 0 0 0 0 0 0 0 0 3.3260 -0.1796 0.0000 O 0 0 0 0 0 0 0 0 0 0 0 0 1 2 1 0 0 0 0…	1140
	582	C3 H7 N O2	89.0477	DL-Alanine	# ACD/Labs04221415492D 6 5 0 0 0 0 0 0 0 0 1 V2000 1.1509 0.0000 0.0000 O 0 0 0 0 0 0 0 0 0 0 0 0 0.0000 -1.9943 0.0000 O 0 0 0 0 0 0 0 0 0 0 0 0 2.3053 -3.3250 0.0000 N 0 0 0 0 0 0 0 0 0 0 0 0 1.1509 -1.3307 0.0000 C 0 0 0 0 0 0 0 0 0 0 0 0 2.3053 -1.9943 0.0000 C 0 0 0 0 0 0 0 0 0 0 0 0 3.4563 -1.3307 0.0000 C 0 0 0 0 0 0 0 0 0 0 0 0 1 4 2 0 0 0 0 2 4 1 0 0 0 0 3 5 1 0 0 0 0 4 5 1 0 0 0 0 5 6 1…	1009
	1057	C3 H7 N O2	89.0477	Sarcosine	# ACD/Labs06251410092D 6 5 0 0 0 0 0 0 0 0 1 V2000 0.0000 -2.3025 0.0000 C 0 0 0 0 0 0 0 0 0 0 0 0 1.3288 -2.3025 0.0000 N 0 0 0 0 0 0 0 0 0 0 0 0 1.9952 -1.1492 0.0000 C 0 0 0 0 0 0 0 0 0 0 0 0 3.3240 -1.1492 0.0000 C 0 0 0 0 0 0 0 0 0 0 0 0 3.9905 -2.3025 0.0000 O 0 0 0 0 0 0 0 0 0 0 0 0 3.9905 0.0000 0.0000 O 0 0 0 0 0 0 0 0 0 0 0 0 1 2 1 0 0 0 0 2 3 1 0 0 0 0 3 4 1 0 0 0 0 4 5 2 0 0 0 0 4 6 1…	943
	387	C3 H7 N O2	89.0477	2-Nitropropane	# ACD/Labs04221415492D 6 5 0 0 0 0 0 0 0 0 2 V2000 2.5000 -0.0053 0.0000 O 0 5 0 0 0 0 0 0 0 0 0 0 0.0000 0.0000 0.0000 O 0 0 0 0 0 0 0 0 0 0 0 0 1.1818 -0.8743 0.0000 N 0 3 0 0 0 0 0 0 0 0 0 0 1.1818 -2.0722 0.0000 C 0 0 0 0 0 0 0 0 0 0 0 0 0.1390 -2.6738 0.0000 C 0 0 0 0 0 0 0 0 0 0 0 0 2.2193 -2.6738 0.0000 C 0 0 0 0 0 0 0 0 0 0 0 0 1 3 1 0 0 0 0 2 3 2 0 0 0 0 3 4 1 0 0 0 0 4 5 1 0 0 0 0 4 6 1…	256
	96991	C3 H7 N O2	89.0477	N-(Hydroxymethyl)-N-methylformamide	# ACD/Labs04221415492D 6 5 0 0 0 0 0 0 0 0 1 V2000 4.6721 -1.3316 0.0000 O 0 0 0 0 0 0 0 0 0 0 0 0 0.0000 -1.2007 0.0000 O 0 0 0 0 0 0 0 0 0 0 0 0 2.4015 -1.2661 0.0000 N 0 0 0 0 0 0 0 0 0 0 0 0 3.5368 -1.9343 0.0000 C 0 0 0 0 0 0 0 0 0 0 0 0 1.2007 -1.9343 0.0000 C 0 0 0 0 0 0 0 0 0 0 0 0 2.4015 0.0000 0.0000 C 0 0 0 0 0 0 0 0 0 0 0 0 1 4 2 0 0 0 0 2 5 1 0 0 0 0 3 4 1 0 0 0 0 3 5 1 0 0 0 0 3 6 1…	36
FALSE	C3 H7 N O2	89.0476	2.285	5.17477e+06	8	0		FALSE	2.65028e+06	3.2963e+06	2.44671e+06	2.62596e+06	224019	2.40434e+06	2.42882e+06	2.68194e+06	2.8376e+06	1.77693e+06	3.42973e+06	2.67727e+06	162306	2.85777e+06	3.07948e+06	2.52501e+06	2.78148e+06	2.52541e+06	2.26978e+06	2.41968e+06	2.93466e+06	2.45043e+06	3.09074e+06	2.59606e+06	158874	3.07637e+06	2.97305e+06	1.88379e+06	2.66941e+06	3.10189e+06	2.71496e+06	2.71168e+06	2.36248e+06	2.89681e+06	3.28594e+06	2.42179e+06	2.76618e+06	2.75924e+06	3.09641e+06	3.0533e+06	2.23464e+06
	CSID	Formula	Molecular Weight	Name	Structure	# References
	5735	C3 H7 N O2	89.0477	L-(+)-Alanine	# ACD/Labs06251410052D 7 6 0 0 1 0 0 0 0 0 1 V2000 0.0000 -1.3304 0.0000 C 0 0 0 0 0 0 0 0 0 0 0 0 1.3304 -1.3304 0.0000 C 0 0 0 0 0 0 0 0 0 0 0 0 1.3304 -2.6608 0.0000 H 0 0 0 0 0 0 0 0 0 0 0 0 1.3304 0.0000 0.0000 N 0 0 0 0 0 0 0 0 0 0 0 0 2.6608 -1.3304 0.0000 C 0 0 0 0 0 0 0 0 0 0 0 0 3.3260 -2.4812 0.0000 O 0 0 0 0 0 0 0 0 0 0 0 0 3.3260 -0.1796 0.0000 O 0 0 0 0 0 0 0 0 0 0 0 0 1 2 1 0 0 0 0…	26698
	5439	C3 H7 N O2	89.0477	Ethyl carbamate	# ACD/Labs06251410082D 6 5 0 0 0 0 0 0 0 0 1 V2000 0.0000 -2.3025 0.0000 C 0 0 0 0 0 0 0 0 0 0 0 0 1.3288 -2.3025 0.0000 C 0 0 0 0 0 0 0 0 0 0 0 0 1.9952 -1.1492 0.0000 O 0 0 0 0 0 0 0 0 0 0 0 0 3.3240 -1.1492 0.0000 C 0 0 0 0 0 0 0 0 0 0 0 0 3.9905 -2.3025 0.0000 N 0 0 0 0 0 0 0 0 0 0 0 0 3.9905 0.0000 0.0000 O 0 0 0 0 0 0 0 0 0 0 0 0 1 2 1 0 0 0 0 2 3 1 0 0 0 0 3 4 1 0 0 0 0 4 5 1 0 0 0 0 4 6 2…	3799
	234	C3 H7 N O2	89.0477	.beta.-Alanine	# ACLJDraw11041408532D 6 5 0 0 0 0 0 0 0 0999 V2000 1.9857 -1.1184 0.0000 C 0 0 0 0 0 0 0 0 0 0 0 0 3.1316 -0.4457 0.0000 C 0 0 0 0 0 0 0 0 0 0 0 0 4.2903 -1.1028 0.0000 O 0 0 0 0 0 0 0 0 0 0 0 0 3.1246 0.8828 0.0000 O 0 0 0 0 0 0 0 0 0 0 0 0 0.8322 -0.4524 0.0000 C 0 0 0 0 0 0 0 0 0 0 0 0 -0.3214 -1.1184 0.0000 N 0 0 0 0 0 0 0 0 0 0 0 0 1 2 1 0 0 0 0 2 3 1 0 0 0 0 2 4 2 0 0 0 0 1 5 1 0 0 0 0 5 6…	1686
	64234	C3 H7 N O2	89.0477	D-(-)-Alanine	# ACD/Labs06251410052D 7 6 0 0 1 0 0 0 0 0 1 V2000 0.0000 -1.3304 0.0000 C 0 0 0 0 0 0 0 0 0 0 0 0 1.3304 -1.3304 0.0000 C 0 0 0 0 0 0 0 0 0 0 0 0 1.3304 -2.6608 0.0000 H 0 0 0 0 0 0 0 0 0 0 0 0 1.3304 0.0000 0.0000 N 0 0 0 0 0 0 0 0 0 0 0 0 2.6608 -1.3304 0.0000 C 0 0 0 0 0 0 0 0 0 0 0 0 3.3260 -2.4812 0.0000 O 0 0 0 0 0 0 0 0 0 0 0 0 3.3260 -0.1796 0.0000 O 0 0 0 0 0 0 0 0 0 0 0 0 1 2 1 0 0 0 0…	1140
	582	C3 H7 N O2	89.0477	DL-Alanine	# ACD/Labs04221415492D 6 5 0 0 0 0 0 0 0 0 1 V2000 1.1509 0.0000 0.0000 O 0 0 0 0 0 0 0 0 0 0 0 0 0.0000 -1.9943 0.0000 O 0 0 0 0 0 0 0 0 0 0 0 0 2.3053 -3.3250 0.0000 N 0 0 0 0 0 0 0 0 0 0 0 0 1.1509 -1.3307 0.0000 C 0 0 0 0 0 0 0 0 0 0 0 0 2.3053 -1.9943 0.0000 C 0 0 0 0 0 0 0 0 0 0 0 0 3.4563 -1.3307 0.0000 C 0 0 0 0 0 0 0 0 0 0 0 0 1 4 2 0 0 0 0 2 4 1 0 0 0 0 3 5 1 0 0 0 0 4 5 1 0 0 0 0 5 6 1…	1009
	1057	C3 H7 N O2	89.0477	Sarcosine	# ACD/Labs06251410092D 6 5 0 0 0 0 0 0 0 0 1 V2000 0.0000 -2.3025 0.0000 C 0 0 0 0 0 0 0 0 0 0 0 0 1.3288 -2.3025 0.0000 N 0 0 0 0 0 0 0 0 0 0 0 0 1.9952 -1.1492 0.0000 C 0 0 0 0 0 0 0 0 0 0 0 0 3.3240 -1.1492 0.0000 C 0 0 0 0 0 0 0 0 0 0 0 0 3.9905 -2.3025 0.0000 O 0 0 0 0 0 0 0 0 0 0 0 0 3.9905 0.0000 0.0000 O 0 0 0 0 0 0 0 0 0 0 0 0 1 2 1 0 0 0 0 2 3 1 0 0 0 0 3 4 1 0 0 0 0 4 5 2 0 0 0 0 4 6 1…	943
	387	C3 H7 N O2	89.0477	2-Nitropropane	# ACD/Labs04221415492D 6 5 0 0 0 0 0 0 0 0 2 V2000 2.5000 -0.0053 0.0000 O 0 5 0 0 0 0 0 0 0 0 0 0 0.0000 0.0000 0.0000 O 0 0 0 0 0 0 0 0 0 0 0 0 1.1818 -0.8743 0.0000 N 0 3 0 0 0 0 0 0 0 0 0 0 1.1818 -2.0722 0.0000 C 0 0 0 0 0 0 0 0 0 0 0 0 0.1390 -2.6738 0.0000 C 0 0 0 0 0 0 0 0 0 0 0 0 2.2193 -2.6738 0.0000 C 0 0 0 0 0 0 0 0 0 0 0 0 1 3 1 0 0 0 0 2 3 2 0 0 0 0 3 4 1 0 0 0 0 4 5 1 0 0 0 0 4 6 1…	256
	96991	C3 H7 N O2	89.0477	N-(Hydroxymethyl)-N-methylformamide	# ACD/Labs04221415492D 6 5 0 0 0 0 0 0 0 0 1 V2000 4.6721 -1.3316 0.0000 O 0 0 0 0 0 0 0 0 0 0 0 0 0.0000 -1.2007 0.0000 O 0 0 0 0 0 0 0 0 0 0 0 0 2.4015 -1.2661 0.0000 N 0 0 0 0 0 0 0 0 0 0 0 0 3.5368 -1.9343 0.0000 C 0 0 0 0 0 0 0 0 0 0 0 0 1.2007 -1.9343 0.0000 C 0 0 0 0 0 0 0 0 0 0 0 0 2.4015 0.0000 0.0000 C 0 0 0 0 0 0 0 0 0 0 0 0 1 4 2 0 0 0 0 2 5 1 0 0 0 0 3 4 1 0 0 0 0 3 5 1 0 0 0 0 3 6 1…	36
FALSE	C3 H7 N O2	89.0476	2.224	3.62278e+06	8	0		FALSE	2.17779e+06	3.2963e+06	2.44671e+06	2.82222e+06	224019	249393	270132	251706	270675	189663	3.58578e+06	2.67727e+06	162306	2.43297e+06	2.6569e+06	220663	242313	240500	224343	217522	2.77334e+06	239915	2.78491e+06	2.59606e+06	2.87013e+06	185338	143493	241716	255662	239947	2.71496e+06	2.4382e+06	243038	160845	3.28594e+06	209322	197796	303179	141996	163943	1.9808e+06
	CSID	Formula	Molecular Weight	Name	Structure	# References
	5735	C3 H7 N O2	89.0477	L-(+)-Alanine	# ACD/Labs06251410052D 7 6 0 0 1 0 0 0 0 0 1 V2000 0.0000 -1.3304 0.0000 C 0 0 0 0 0 0 0 0 0 0 0 0 1.3304 -1.3304 0.0000 C 0 0 0 0 0 0 0 0 0 0 0 0 1.3304 -2.6608 0.0000 H 0 0 0 0 0 0 0 0 0 0 0 0 1.3304 0.0000 0.0000 N 0 0 0 0 0 0 0 0 0 0 0 0 2.6608 -1.3304 0.0000 C 0 0 0 0 0 0 0 0 0 0 0 0 3.3260 -2.4812 0.0000 O 0 0 0 0 0 0 0 0 0 0 0 0 3.3260 -0.1796 0.0000 O 0 0 0 0 0 0 0 0 0 0 0 0 1 2 1 0 0 0 0…	26698
	5439	C3 H7 N O2	89.0477	Ethyl carbamate	# ACD/Labs06251410082D 6 5 0 0 0 0 0 0 0 0 1 V2000 0.0000 -2.3025 0.0000 C 0 0 0 0 0 0 0 0 0 0 0 0 1.3288 -2.3025 0.0000 C 0 0 0 0 0 0 0 0 0 0 0 0 1.9952 -1.1492 0.0000 O 0 0 0 0 0 0 0 0 0 0 0 0 3.3240 -1.1492 0.0000 C 0 0 0 0 0 0 0 0 0 0 0 0 3.9905 -2.3025 0.0000 N 0 0 0 0 0 0 0 0 0 0 0 0 3.9905 0.0000 0.0000 O 0 0 0 0 0 0 0 0 0 0 0 0 1 2 1 0 0 0 0 2 3 1 0 0 0 0 3 4 1 0 0 0 0 4 5 1 0 0 0 0 4 6 2…	3799
	234	C3 H7 N O2	89.0477	.beta.-Alanine	# ACLJDraw11041408532D 6 5 0 0 0 0 0 0 0 0999 V2000 1.9857 -1.1184 0.0000 C 0 0 0 0 0 0 0 0 0 0 0 0 3.1316 -0.4457 0.0000 C 0 0 0 0 0 0 0 0 0 0 0 0 4.2903 -1.1028 0.0000 O 0 0 0 0 0 0 0 0 0 0 0 0 3.1246 0.8828 0.0000 O 0 0 0 0 0 0 0 0 0 0 0 0 0.8322 -0.4524 0.0000 C 0 0 0 0 0 0 0 0 0 0 0 0 -0.3214 -1.1184 0.0000 N 0 0 0 0 0 0 0 0 0 0 0 0 1 2 1 0 0 0 0 2 3 1 0 0 0 0 2 4 2 0 0 0 0 1 5 1 0 0 0 0 5 6…	1686
	64234	C3 H7 N O2	89.0477	D-(-)-Alanine	# ACD/Labs06251410052D 7 6 0 0 1 0 0 0 0 0 1 V2000 0.0000 -1.3304 0.0000 C 0 0 0 0 0 0 0 0 0 0 0 0 1.3304 -1.3304 0.0000 C 0 0 0 0 0 0 0 0 0 0 0 0 1.3304 -2.6608 0.0000 H 0 0 0 0 0 0 0 0 0 0 0 0 1.3304 0.0000 0.0000 N 0 0 0 0 0 0 0 0 0 0 0 0 2.6608 -1.3304 0.0000 C 0 0 0 0 0 0 0 0 0 0 0 0 3.3260 -2.4812 0.0000 O 0 0 0 0 0 0 0 0 0 0 0 0 3.3260 -0.1796 0.0000 O 0 0 0 0 0 0 0 0 0 0 0 0 1 2 1 0 0 0 0…	1140
	582	C3 H7 N O2	89.0477	DL-Alanine	# ACD/Labs04221415492D 6 5 0 0 0 0 0 0 0 0 1 V2000 1.1509 0.0000 0.0000 O 0 0 0 0 0 0 0 0 0 0 0 0 0.0000 -1.9943 0.0000 O 0 0 0 0 0 0 0 0 0 0 0 0 2.3053 -3.3250 0.0000 N 0 0 0 0 0 0 0 0 0 0 0 0 1.1509 -1.3307 0.0000 C 0 0 0 0 0 0 0 0 0 0 0 0 2.3053 -1.9943 0.0000 C 0 0 0 0 0 0 0 0 0 0 0 0 3.4563 -1.3307 0.0000 C 0 0 0 0 0 0 0 0 0 0 0 0 1 4 2 0 0 0 0 2 4 1 0 0 0 0 3 5 1 0 0 0 0 4 5 1 0 0 0 0 5 6 1…	1009
	1057	C3 H7 N O2	89.0477	Sarcosine	# ACD/Labs06251410092D 6 5 0 0 0 0 0 0 0 0 1 V2000 0.0000 -2.3025 0.0000 C 0 0 0 0 0 0 0 0 0 0 0 0 1.3288 -2.3025 0.0000 N 0 0 0 0 0 0 0 0 0 0 0 0 1.9952 -1.1492 0.0000 C 0 0 0 0 0 0 0 0 0 0 0 0 3.3240 -1.1492 0.0000 C 0 0 0 0 0 0 0 0 0 0 0 0 3.9905 -2.3025 0.0000 O 0 0 0 0 0 0 0 0 0 0 0 0 3.9905 0.0000 0.0000 O 0 0 0 0 0 0 0 0 0 0 0 0 1 2 1 0 0 0 0 2 3 1 0 0 0 0 3 4 1 0 0 0 0 4 5 2 0 0 0 0 4 6 1…	943
	387	C3 H7 N O2	89.0477	2-Nitropropane	# ACD/Labs04221415492D 6 5 0 0 0 0 0 0 0 0 2 V2000 2.5000 -0.0053 0.0000 O 0 5 0 0 0 0 0 0 0 0 0 0 0.0000 0.0000 0.0000 O 0 0 0 0 0 0 0 0 0 0 0 0 1.1818 -0.8743 0.0000 N 0 3 0 0 0 0 0 0 0 0 0 0 1.1818 -2.0722 0.0000 C 0 0 0 0 0 0 0 0 0 0 0 0 0.1390 -2.6738 0.0000 C 0 0 0 0 0 0 0 0 0 0 0 0 2.2193 -2.6738 0.0000 C 0 0 0 0 0 0 0 0 0 0 0 0 1 3 1 0 0 0 0 2 3 2 0 0 0 0 3 4 1 0 0 0 0 4 5 1 0 0 0 0 4 6 1…	256
	96991	C3 H7 N O2	89.0477	N-(Hydroxymethyl)-N-methylformamide	# ACD/Labs04221415492D 6 5 0 0 0 0 0 0 0 0 1 V2000 4.6721 -1.3316 0.0000 O 0 0 0 0 0 0 0 0 0 0 0 0 0.0000 -1.2007 0.0000 O 0 0 0 0 0 0 0 0 0 0 0 0 2.4015 -1.2661 0.0000 N 0 0 0 0 0 0 0 0 0 0 0 0 3.5368 -1.9343 0.0000 C 0 0 0 0 0 0 0 0 0 0 0 0 1.2007 -1.9343 0.0000 C 0 0 0 0 0 0 0 0 0 0 0 0 2.4015 0.0000 0.0000 C 0 0 0 0 0 0 0 0 0 0 0 0 1 4 2 0 0 0 0 2 5 1 0 0 0 0 3 4 1 0 0 0 0 3 5 1 0 0 0 0 3 6 1…	36
FALSE	C3 H7 N O2	89.0477	0.832	23125.4	8	0		FALSE	8212.67	9131.38	9723.41	9941.61	11379.9	10402.6	10251.5	7700.26	7413.46	9280.31	9688.63	10856.7	13898	7468.41	9850.55	12365.1	11709.1	14732	8578.25	11696.3	11790.3	15127.3	16973.8	11253	9862.1	13146.7	12514.5	7781.86	13717.9	8193.06	9388.99	9481.86	11499.8	10329.1	7842.27	12778.6	10081.2	9954.55	11459.8	12471.6	7572.58
	CSID	Formula	Molecular Weight	Name	Structure	# References
	5735	C3 H7 N O2	89.0477	L-(+)-Alanine	# ACD/Labs06251410052D 7 6 0 0 1 0 0 0 0 0 1 V2000 0.0000 -1.3304 0.0000 C 0 0 0 0 0 0 0 0 0 0 0 0 1.3304 -1.3304 0.0000 C 0 0 0 0 0 0 0 0 0 0 0 0 1.3304 -2.6608 0.0000 H 0 0 0 0 0 0 0 0 0 0 0 0 1.3304 0.0000 0.0000 N 0 0 0 0 0 0 0 0 0 0 0 0 2.6608 -1.3304 0.0000 C 0 0 0 0 0 0 0 0 0 0 0 0 3.3260 -2.4812 0.0000 O 0 0 0 0 0 0 0 0 0 0 0 0 3.3260 -0.1796 0.0000 O 0 0 0 0 0 0 0 0 0 0 0 0 1 2 1 0 0 0 0…	26698
	5439	C3 H7 N O2	89.0477	Ethyl carbamate	# ACD/Labs06251410082D 6 5 0 0 0 0 0 0 0 0 1 V2000 0.0000 -2.3025 0.0000 C 0 0 0 0 0 0 0 0 0 0 0 0 1.3288 -2.3025 0.0000 C 0 0 0 0 0 0 0 0 0 0 0 0 1.9952 -1.1492 0.0000 O 0 0 0 0 0 0 0 0 0 0 0 0 3.3240 -1.1492 0.0000 C 0 0 0 0 0 0 0 0 0 0 0 0 3.9905 -2.3025 0.0000 N 0 0 0 0 0 0 0 0 0 0 0 0 3.9905 0.0000 0.0000 O 0 0 0 0 0 0 0 0 0 0 0 0 1 2 1 0 0 0 0 2 3 1 0 0 0 0 3 4 1 0 0 0 0 4 5 1 0 0 0 0 4 6 2…	3799
	234	C3 H7 N O2	89.0477	.beta.-Alanine	# ACLJDraw11041408532D 6 5 0 0 0 0 0 0 0 0999 V2000 1.9857 -1.1184 0.0000 C 0 0 0 0 0 0 0 0 0 0 0 0 3.1316 -0.4457 0.0000 C 0 0 0 0 0 0 0 0 0 0 0 0 4.2903 -1.1028 0.0000 O 0 0 0 0 0 0 0 0 0 0 0 0 3.1246 0.8828 0.0000 O 0 0 0 0 0 0 0 0 0 0 0 0 0.8322 -0.4524 0.0000 C 0 0 0 0 0 0 0 0 0 0 0 0 -0.3214 -1.1184 0.0000 N 0 0 0 0 0 0 0 0 0 0 0 0 1 2 1 0 0 0 0 2 3 1 0 0 0 0 2 4 2 0 0 0 0 1 5 1 0 0 0 0 5 6…	1686
	64234	C3 H7 N O2	89.0477	D-(-)-Alanine	# ACD/Labs06251410052D 7 6 0 0 1 0 0 0 0 0 1 V2000 0.0000 -1.3304 0.0000 C 0 0 0 0 0 0 0 0 0 0 0 0 1.3304 -1.3304 0.0000 C 0 0 0 0 0 0 0 0 0 0 0 0 1.3304 -2.6608 0.0000 H 0 0 0 0 0 0 0 0 0 0 0 0 1.3304 0.0000 0.0000 N 0 0 0 0 0 0 0 0 0 0 0 0 2.6608 -1.3304 0.0000 C 0 0 0 0 0 0 0 0 0 0 0 0 3.3260 -2.4812 0.0000 O 0 0 0 0 0 0 0 0 0 0 0 0 3.3260 -0.1796 0.0000 O 0 0 0 0 0 0 0 0 0 0 0 0 1 2 1 0 0 0 0…	1140
	582	C3 H7 N O2	89.0477	DL-Alanine	# ACD/Labs04221415492D 6 5 0 0 0 0 0 0 0 0 1 V2000 1.1509 0.0000 0.0000 O 0 0 0 0 0 0 0 0 0 0 0 0 0.0000 -1.9943 0.0000 O 0 0 0 0 0 0 0 0 0 0 0 0 2.3053 -3.3250 0.0000 N 0 0 0 0 0 0 0 0 0 0 0 0 1.1509 -1.3307 0.0000 C 0 0 0 0 0 0 0 0 0 0 0 0 2.3053 -1.9943 0.0000 C 0 0 0 0 0 0 0 0 0 0 0 0 3.4563 -1.3307 0.0000 C 0 0 0 0 0 0 0 0 0 0 0 0 1 4 2 0 0 0 0 2 4 1 0 0 0 0 3 5 1 0 0 0 0 4 5 1 0 0 0 0 5 6 1…	1009
	1057	C3 H7 N O2	89.0477	Sarcosine	# ACD/Labs06251410092D 6 5 0 0 0 0 0 0 0 0 1 V2000 0.0000 -2.3025 0.0000 C 0 0 0 0 0 0 0 0 0 0 0 0 1.3288 -2.3025 0.0000 N 0 0 0 0 0 0 0 0 0 0 0 0 1.9952 -1.1492 0.0000 C 0 0 0 0 0 0 0 0 0 0 0 0 3.3240 -1.1492 0.0000 C 0 0 0 0 0 0 0 0 0 0 0 0 3.9905 -2.3025 0.0000 O 0 0 0 0 0 0 0 0 0 0 0 0 3.9905 0.0000 0.0000 O 0 0 0 0 0 0 0 0 0 0 0 0 1 2 1 0 0 0 0 2 3 1 0 0 0 0 3 4 1 0 0 0 0 4 5 2 0 0 0 0 4 6 1…	943
	387	C3 H7 N O2	89.0477	2-Nitropropane	# ACD/Labs04221415492D 6 5 0 0 0 0 0 0 0 0 2 V2000 2.5000 -0.0053 0.0000 O 0 5 0 0 0 0 0 0 0 0 0 0 0.0000 0.0000 0.0000 O 0 0 0 0 0 0 0 0 0 0 0 0 1.1818 -0.8743 0.0000 N 0 3 0 0 0 0 0 0 0 0 0 0 1.1818 -2.0722 0.0000 C 0 0 0 0 0 0 0 0 0 0 0 0 0.1390 -2.6738 0.0000 C 0 0 0 0 0 0 0 0 0 0 0 0 2.2193 -2.6738 0.0000 C 0 0 0 0 0 0 0 0 0 0 0 0 1 3 1 0 0 0 0 2 3 2 0 0 0 0 3 4 1 0 0 0 0 4 5 1 0 0 0 0 4 6 1…	256
	96991	C3 H7 N O2	89.0477	N-(Hydroxymethyl)-N-methylformamide	# ACD/Labs04221415492D 6 5 0 0 0 0 0 0 0 0 1 V2000 4.6721 -1.3316 0.0000 O 0 0 0 0 0 0 0 0 0 0 0 0 0.0000 -1.2007 0.0000 O 0 0 0 0 0 0 0 0 0 0 0 0 2.4015 -1.2661 0.0000 N 0 0 0 0 0 0 0 0 0 0 0 0 3.5368 -1.9343 0.0000 C 0 0 0 0 0 0 0 0 0 0 0 0 1.2007 -1.9343 0.0000 C 0 0 0 0 0 0 0 0 0 0 0 0 2.4015 0.0000 0.0000 C 0 0 0 0 0 0 0 0 0 0 0 0 1 4 2 0 0 0 0 2 5 1 0 0 0 0 3 4 1 0 0 0 0 3 5 1 0 0 0 0 3 6 1…	36
FALSE	C3 H7 N O2	89.0479	2.224	3.62278e+06	8	0		FALSE	550476	435305	2.44671e+06	638564	224019	249393	270132	251706	270675	189663	3.58578e+06	2.67727e+06	162306	2.20256e+06	1.95513e+06	220663	242313	240500	224343	217522	2.78389e+06	239915	666761	2.59606e+06	2.45646e+06	185338	143493	241716	255662	239947	2.71496e+06	453324	243038	160845	3.28594e+06	209322	197796	303179	141996	163943	2.02954e+06
	CSID	Formula	Molecular Weight	Name	Structure	# References
	5735	C3 H7 N O2	89.0477	L-(+)-Alanine	# ACD/Labs06251410052D 7 6 0 0 1 0 0 0 0 0 1 V2000 0.0000 -1.3304 0.0000 C 0 0 0 0 0 0 0 0 0 0 0 0 1.3304 -1.3304 0.0000 C 0 0 0 0 0 0 0 0 0 0 0 0 1.3304 -2.6608 0.0000 H 0 0 0 0 0 0 0 0 0 0 0 0 1.3304 0.0000 0.0000 N 0 0 0 0 0 0 0 0 0 0 0 0 2.6608 -1.3304 0.0000 C 0 0 0 0 0 0 0 0 0 0 0 0 3.3260 -2.4812 0.0000 O 0 0 0 0 0 0 0 0 0 0 0 0 3.3260 -0.1796 0.0000 O 0 0 0 0 0 0 0 0 0 0 0 0 1 2 1 0 0 0 0…	26698
	5439	C3 H7 N O2	89.0477	Ethyl carbamate	# ACD/Labs06251410082D 6 5 0 0 0 0 0 0 0 0 1 V2000 0.0000 -2.3025 0.0000 C 0 0 0 0 0 0 0 0 0 0 0 0 1.3288 -2.3025 0.0000 C 0 0 0 0 0 0 0 0 0 0 0 0 1.9952 -1.1492 0.0000 O 0 0 0 0 0 0 0 0 0 0 0 0 3.3240 -1.1492 0.0000 C 0 0 0 0 0 0 0 0 0 0 0 0 3.9905 -2.3025 0.0000 N 0 0 0 0 0 0 0 0 0 0 0 0 3.9905 0.0000 0.0000 O 0 0 0 0 0 0 0 0 0 0 0 0 1 2 1 0 0 0 0 2 3 1 0 0 0 0 3 4 1 0 0 0 0 4 5 1 0 0 0 0 4 6 2…	3799
	234	C3 H7 N O2	89.0477	.beta.-Alanine	# ACLJDraw11041408532D 6 5 0 0 0 0 0 0 0 0999 V2000 1.9857 -1.1184 0.0000 C 0 0 0 0 0 0 0 0 0 0 0 0 3.1316 -0.4457 0.0000 C 0 0 0 0 0 0 0 0 0 0 0 0 4.2903 -1.1028 0.0000 O 0 0 0 0 0 0 0 0 0 0 0 0 3.1246 0.8828 0.0000 O 0 0 0 0 0 0 0 0 0 0 0 0 0.8322 -0.4524 0.0000 C 0 0 0 0 0 0 0 0 0 0 0 0 -0.3214 -1.1184 0.0000 N 0 0 0 0 0 0 0 0 0 0 0 0 1 2 1 0 0 0 0 2 3 1 0 0 0 0 2 4 2 0 0 0 0 1 5 1 0 0 0 0 5 6…	1686
	64234	C3 H7 N O2	89.0477	D-(-)-Alanine	# ACD/Labs06251410052D 7 6 0 0 1 0 0 0 0 0 1 V2000 0.0000 -1.3304 0.0000 C 0 0 0 0 0 0 0 0 0 0 0 0 1.3304 -1.3304 0.0000 C 0 0 0 0 0 0 0 0 0 0 0 0 1.3304 -2.6608 0.0000 H 0 0 0 0 0 0 0 0 0 0 0 0 1.3304 0.0000 0.0000 N 0 0 0 0 0 0 0 0 0 0 0 0 2.6608 -1.3304 0.0000 C 0 0 0 0 0 0 0 0 0 0 0 0 3.3260 -2.4812 0.0000 O 0 0 0 0 0 0 0 0 0 0 0 0 3.3260 -0.1796 0.0000 O 0 0 0 0 0 0 0 0 0 0 0 0 1 2 1 0 0 0 0…	1140
	582	C3 H7 N O2	89.0477	DL-Alanine	# ACD/Labs04221415492D 6 5 0 0 0 0 0 0 0 0 1 V2000 1.1509 0.0000 0.0000 O 0 0 0 0 0 0 0 0 0 0 0 0 0.0000 -1.9943 0.0000 O 0 0 0 0 0 0 0 0 0 0 0 0 2.3053 -3.3250 0.0000 N 0 0 0 0 0 0 0 0 0 0 0 0 1.1509 -1.3307 0.0000 C 0 0 0 0 0 0 0 0 0 0 0 0 2.3053 -1.9943 0.0000 C 0 0 0 0 0 0 0 0 0 0 0 0 3.4563 -1.3307 0.0000 C 0 0 0 0 0 0 0 0 0 0 0 0 1 4 2 0 0 0 0 2 4 1 0 0 0 0 3 5 1 0 0 0 0 4 5 1 0 0 0 0 5 6 1…	1009
	1057	C3 H7 N O2	89.0477	Sarcosine	# ACD/Labs06251410092D 6 5 0 0 0 0 0 0 0 0 1 V2000 0.0000 -2.3025 0.0000 C 0 0 0 0 0 0 0 0 0 0 0 0 1.3288 -2.3025 0.0000 N 0 0 0 0 0 0 0 0 0 0 0 0 1.9952 -1.1492 0.0000 C 0 0 0 0 0 0 0 0 0 0 0 0 3.3240 -1.1492 0.0000 C 0 0 0 0 0 0 0 0 0 0 0 0 3.9905 -2.3025 0.0000 O 0 0 0 0 0 0 0 0 0 0 0 0 3.9905 0.0000 0.0000 O 0 0 0 0 0 0 0 0 0 0 0 0 1 2 1 0 0 0 0 2 3 1 0 0 0 0 3 4 1 0 0 0 0 4 5 2 0 0 0 0 4 6 1…	943
	387	C3 H7 N O2	89.0477	2-Nitropropane	# ACD/Labs04221415492D 6 5 0 0 0 0 0 0 0 0 2 V2000 2.5000 -0.0053 0.0000 O 0 5 0 0 0 0 0 0 0 0 0 0 0.0000 0.0000 0.0000 O 0 0 0 0 0 0 0 0 0 0 0 0 1.1818 -0.8743 0.0000 N 0 3 0 0 0 0 0 0 0 0 0 0 1.1818 -2.0722 0.0000 C 0 0 0 0 0 0 0 0 0 0 0 0 0.1390 -2.6738 0.0000 C 0 0 0 0 0 0 0 0 0 0 0 0 2.2193 -2.6738 0.0000 C 0 0 0 0 0 0 0 0 0 0 0 0 1 3 1 0 0 0 0 2 3 2 0 0 0 0 3 4 1 0 0 0 0 4 5 1 0 0 0 0 4 6 1…	256
	96991	C3 H7 N O2	89.0477	N-(Hydroxymethyl)-N-methylformamide	# ACD/Labs04221415492D 6 5 0 0 0 0 0 0 0 0 1 V2000 4.6721 -1.3316 0.0000 O 0 0 0 0 0 0 0 0 0 0 0 0 0.0000 -1.2007 0.0000 O 0 0 0 0 0 0 0 0 0 0 0 0 2.4015 -1.2661 0.0000 N 0 0 0 0 0 0 0 0 0 0 0 0 3.5368 -1.9343 0.0000 C 0 0 0 0 0 0 0 0 0 0 0 0 1.2007 -1.9343 0.0000 C 0 0 0 0 0 0 0 0 0 0 0 0 2.4015 0.0000 0.0000 C 0 0 0 0 0 0 0 0 0 0 0 0 1 4 2 0 0 0 0 2 5 1 0 0 0 0 3 4 1 0 0 0 0 3 5 1 0 0 0 0 3 6 1…	36
FALSE		89.9694	0.778	264716	0	0		FALSE	95106.6	167571	96395.2	95309.6	156464	142937	141982	169558	137726	173459	132343	137937	94705.5	161620	153944	118568	98933.5	102231	169747	189030	179030	90528.6	104912	137697	106163	104820	162460	99395.2	96656.9	195613	157435	178550	97450.1	94329.4	98194.2	134570	100536	100581	264716	149291	176971
FALSE		90.0344	3.893	7265.1	0	0		FALSE	467.171	153.618	287.013	319.484	140.171	385.825	566.889	495.896	597.616	275.965	186.938	370.329	138.739	331.296	267.882	448.377	382.825	916.713	225.215	630.183	2455.38	906.588	3297.38	1329.81	3228.09	3692.82	4954.58	2354	7265.1	3389.76	228.185	265.247	275.942	355.372	280	139.185	236.186	374.217	284.224	139.971	138.555
FALSE	C7 H6	90.0468	2.637	41544.7	0	0		FALSE	26988.8	25579.9	28834	27527.3	33334	2111.93	1427.76	1668.46	19125.3	1054.84	32202.1	27746.2	28770.2	25657.4	28077	30971.4	14387.6	8719.52	35157.7	13964.3	24174.9	37148.4	27207	27499.8	25829.2	37150.9	27204.9	18586.8	40120.5	31321.5	28967.4	33823.5	25898.9	32965.7	39159.7	19472.3	34833.2	4201.75	2659.4	33429.9	15780.1
FALSE	C7 H6	90.0468	4.01	7988.64	0	0		FALSE	1141.98	369.432	881.921	693.916	271.343	994.036	952.562	938.67	890.372	452.945	499.288	685.514	673.248	504.638	719.493	481.151	586.548	1434.64	825.654	1162.78	1238.51	405.327	945.118	1036.16	935.916	1347.67	1568.4	1168.72	2082.76	1220.47	415.989	411.85	299.16	447.251	310.375	486.275	555.872	833.723	1560.23	803.371	422.839
FALSE	C7 H6	90.0468	2.487	26525.1	0	0		FALSE	8590.6	7676.29	9098.39	12091	6285.1	2300.41	13071.6	1856.61	12161	13009.6	7543.93	8886.82	9771.49	12595.5	9035.24	3951.35	5500.34	1190.26	5768.23	5972.11	6958.8	5241.89	8697.78	4687.59	8393.83	11305.4	7633.4	6342.36	8791.79	4488.09	7341.14	6726.19	12335.7	9039.67	3901.45	8339.8	8470.56	22290.2	26525.1	14912.3	3222.2
FALSE	C7 H6	90.0468	8.774	14130.4	0	0		FALSE	4414.21	3343.93	3905.79	3691.78	3185.55	5499.78	9968.33	12296.4	10467.2	2916.64	2967.4	3042.38	3864.46	2624.91	2951.07	4140.08	6167.01	5926.67	3428.32	3716.59	1864.48	2658.78	2140.77	2583.11	1879.3	10048.5	6862.52	8942.63	9290.74	4950.98	3189.95	4566.25	3762.71	4881.39	3524.29	4557.56	7207.85	8852.33	7956.7	9836.37	2676.76
FALSE	C7 H6	90.0468	3.588	76292.4	0	0		FALSE	33713.2	38012.8	38326.8	38218	39286.1	51457.9	58487.2	50664.6	56163	40211	43364.4	41230.2	41104.5	34262.9	38616.5	47793.4	59480.8	54433.8	44388.2	52458.8	41503.6	43137.5	45836.1	33448.5	39928.4	7718.31	53823.5	47396.9	60397.6	50356	44396	41453.7	43182.1	38839.7	41928.1	45923	61102.3	52100.9	69190.5	56147.4	34683.2
FALSE	C7 H6	90.0468	2.592	50718	0	0		FALSE	26988.8	25595.3	1470.63	38639.7	32423.1	11643.5	5538.94	29976.2	21667.7	16105.5	580.057	38191.1	29111.9	25892.9	28085.9	27274.4	34238.8	44690.2	18523	24690.6	30319	37148.4	27593.5	26857.2	7901.42	29993	28731.8	29953.7	39954.2	33189.3	29577.3	33594.2	35790.9	38175.2	39296.5	23587.4	32529.6	16447.2	36064.6	33353.1	15887.5
FALSE	C7 H6	90.047	1.363	94041.5	0	0		FALSE	63818.6	57262	60266	64267.1	62796.7	41252.7	65243.2	47892.7	46876.8	23783.1	71747	81320	80366.6	54988.4	72721.7	60376.1	60434.3	64650.7	38807.3	44508.9	62474.7	72260.3	72843.2	53275.1	61722.6	61613.3	62500.5	50042.9	75132.3	58264.3	57396.8	64062.5	69727.3	65479.3	67131.9	39778.7	56957.9	51922.9	60701.6	51476.5	37619.2
FALSE	C7 H6	90.047	2.436	14756	0	0		FALSE	2283.23	6946.92	1632.72	1706.21	3086.47	7742.58	9523.42	5139.79	9249.37	4678.69	1891.12	1734.14	3910.39	6025.98	3620.19	4160.59	5026.35	1296.24	6674.88	8452.33	1441.68	1570.05	2823.63	940.893	1474.23	3775.82	8863.46	5512.78	8070.13	4014.54	4995.7	4081.37	1519.08	1661.64	3268.68	5426	7798.56	10266.5	8699.26	7861.84	2795.53
FALSE		90.535	0.685	51680.6	0	0		FALSE	29380.9	24890.4	34587.8	30649.3	22616.4	38235.2	31068.8	36280	39596.8	32978.7	31831.2	24508.2	22493.9	23197.8	22723.8	31798.2	33142.7	32079.5	30752.7	29950.7	17179.1	29089.4	25075.1	21818.9	18538.6	29223.7	35469.9	26918.1	37559	26863.1	21893.6	34476	25263.6	24462	21883.3	32838	30610.6	43393.4	38249.5	38726.2	25340
FALSE	C6 H6 O	94.0419	2.635	41717.9	2	0		FALSE	24249.4	24790.3	38330	31151	32837.1	25521.4	30186.7	32365.9	30812.4	498.011	31163.2	26739.4	32953	28755.4	28618.4	27447.9	34021.1	40751.9	18862.5	23532.7	24880.5	27588.6	28793.5	22590.2	24033.8	33449.4	31830.5	30238.4	36761.4	29803.1	27063.5	25857.4	37120.3	30340.4	31206	21956.6	38352	508.864	41717.9	31251.4	12778.1
	CSID	Formula	Molecular Weight	Name	Structure	# References
	971	C6 H6 O	94.0419	Phenol	# ACD/Labs06251410132D 7 7 0 0 0 0 0 0 0 0 1 V2000 2.6598 -3.4543 0.0000 O 0 0 0 0 0 0 0 0 0 0 0 0 1.9931 -2.3040 0.0000 C 0 0 0 0 0 0 0 0 0 0 0 0 2.6598 -1.1503 0.0000 C 0 0 0 0 0 0 0 0 0 0 0 0 1.9931 0.0000 0.0000 C 0 0 0 0 0 0 0 0 0 0 0 0 0.6632 0.0000 0.0000 C 0 0 0 0 0 0 0 0 0 0 0 0 0.0000 -1.1503 0.0000 C 0 0 0 0 0 0 0 0 0 0 0 0 0.6632 -2.3040 0.0000 C 0 0 0 0 0 0 0 0 0 0 0 0 1 2 1 0 0 0 0 …	10236
	94703	C6 H6 O	94.0419	benzene oxide	# ACD/Labs04221415492D 7 8 0 0 0 0 0 0 0 0 1 V2000 3.4812 -1.3890 0.0000 O 0 0 0 0 0 0 0 0 0 0 0 0 2.2663 -1.9669 0.0000 C 0 0 0 0 0 0 0 0 0 0 0 0 2.2663 -0.6510 0.0000 C 0 0 0 0 0 0 0 0 0 0 0 0 1.1244 -2.6318 0.0000 C 0 0 0 0 0 0 0 0 0 0 0 0 1.1244 0.0000 0.0000 C 0 0 0 0 0 0 0 0 0 0 0 0 0.0000 -1.9669 0.0000 C 0 0 0 0 0 0 0 0 0 0 0 0 0.0000 -0.6510 0.0000 C 0 0 0 0 0 0 0 0 0 0 0 0 1 2 1 0 0 0 0…	47
FALSE	C6 H6 O	94.042	2.488	36717	2	0		FALSE	9432.62	10008.8	6322.41	2686.19	6143.76	5603.03	9685.01	5017.91	11852.9	4900.88	11306.6	9486.56	8993.56	6499.82	5958.9	4112.47	6640.63	5964.67	5051.52	7043.93	7342.95	13229.4	8084.16	7052.78	6287	5123.27	4557.65	4576.91	15118	5108.6	7952.44	12345.9	3795.46	10405.8	5819.76	6705.3	8677.41	7412.74	10232.9	9110.72	4597.7
	CSID	Formula	Molecular Weight	Name	Structure	# References
	971	C6 H6 O	94.0419	Phenol	# ACD/Labs06251410132D 7 7 0 0 0 0 0 0 0 0 1 V2000 2.6598 -3.4543 0.0000 O 0 0 0 0 0 0 0 0 0 0 0 0 1.9931 -2.3040 0.0000 C 0 0 0 0 0 0 0 0 0 0 0 0 2.6598 -1.1503 0.0000 C 0 0 0 0 0 0 0 0 0 0 0 0 1.9931 0.0000 0.0000 C 0 0 0 0 0 0 0 0 0 0 0 0 0.6632 0.0000 0.0000 C 0 0 0 0 0 0 0 0 0 0 0 0 0.0000 -1.1503 0.0000 C 0 0 0 0 0 0 0 0 0 0 0 0 0.6632 -2.3040 0.0000 C 0 0 0 0 0 0 0 0 0 0 0 0 1 2 1 0 0 0 0 …	10236
	94703	C6 H6 O	94.0419	benzene oxide	# ACD/Labs04221415492D 7 8 0 0 0 0 0 0 0 0 1 V2000 3.4812 -1.3890 0.0000 O 0 0 0 0 0 0 0 0 0 0 0 0 2.2663 -1.9669 0.0000 C 0 0 0 0 0 0 0 0 0 0 0 0 2.2663 -0.6510 0.0000 C 0 0 0 0 0 0 0 0 0 0 0 0 1.1244 -2.6318 0.0000 C 0 0 0 0 0 0 0 0 0 0 0 0 1.1244 0.0000 0.0000 C 0 0 0 0 0 0 0 0 0 0 0 0 0.0000 -1.9669 0.0000 C 0 0 0 0 0 0 0 0 0 0 0 0 0.0000 -0.6510 0.0000 C 0 0 0 0 0 0 0 0 0 0 0 0 1 2 1 0 0 0 0…	47
FALSE	C6 H6 O	94.042	1.363	98385.5	2	0		FALSE	70673.9	66059.7	67730.9	73700.9	68403.3	42020.4	67640.9	52030.2	51612	26104.4	82856.2	91060.2	90145.4	61815.2	76975.8	63686.2	63723.6	69833.2	42023.4	51800.4	70311.4	77293.4	80529.3	55703.4	69730.7	67276.8	67359.1	55906.7	79125.8	62604	62174.6	70456.7	78167.2	71507.8	70768.1	42322	60188.6	55241.2	65235.7	58498	42791.8
	CSID	Formula	Molecular Weight	Name	Structure	# References
	971	C6 H6 O	94.0419	Phenol	# ACD/Labs06251410132D 7 7 0 0 0 0 0 0 0 0 1 V2000 2.6598 -3.4543 0.0000 O 0 0 0 0 0 0 0 0 0 0 0 0 1.9931 -2.3040 0.0000 C 0 0 0 0 0 0 0 0 0 0 0 0 2.6598 -1.1503 0.0000 C 0 0 0 0 0 0 0 0 0 0 0 0 1.9931 0.0000 0.0000 C 0 0 0 0 0 0 0 0 0 0 0 0 0.6632 0.0000 0.0000 C 0 0 0 0 0 0 0 0 0 0 0 0 0.0000 -1.1503 0.0000 C 0 0 0 0 0 0 0 0 0 0 0 0 0.6632 -2.3040 0.0000 C 0 0 0 0 0 0 0 0 0 0 0 0 1 2 1 0 0 0 0 …	10236
	94703	C6 H6 O	94.0419	benzene oxide	# ACD/Labs04221415492D 7 8 0 0 0 0 0 0 0 0 1 V2000 3.4812 -1.3890 0.0000 O 0 0 0 0 0 0 0 0 0 0 0 0 2.2663 -1.9669 0.0000 C 0 0 0 0 0 0 0 0 0 0 0 0 2.2663 -0.6510 0.0000 C 0 0 0 0 0 0 0 0 0 0 0 0 1.1244 -2.6318 0.0000 C 0 0 0 0 0 0 0 0 0 0 0 0 1.1244 0.0000 0.0000 C 0 0 0 0 0 0 0 0 0 0 0 0 0.0000 -1.9669 0.0000 C 0 0 0 0 0 0 0 0 0 0 0 0 0.0000 -0.6510 0.0000 C 0 0 0 0 0 0 0 0 0 0 0 0 1 2 1 0 0 0 0…	47
FALSE	C6 H6 O	94.042	2.587	44865.4	2	0		FALSE	24436.8	25019	37497.9	5521.59	33079.7	23697	30433.4	32367.4	31022.1	14226.8	1328.75	36426.6	33091.8	28740.7	30900.5	26868.2	30845.7	42500.1	18753.3	23566.8	29648.4	12291.4	28596.3	23136.2	7549.01	41375.4	35719.2	30413.3	35978.7	30442	27254.1	25923	43406.6	2858.92	32204.5	21956.6	29157.9	31537.1	33892.5	31378.8	12853.2
	CSID	Formula	Molecular Weight	Name	Structure	# References
	971	C6 H6 O	94.0419	Phenol	# ACD/Labs06251410132D 7 7 0 0 0 0 0 0 0 0 1 V2000 2.6598 -3.4543 0.0000 O 0 0 0 0 0 0 0 0 0 0 0 0 1.9931 -2.3040 0.0000 C 0 0 0 0 0 0 0 0 0 0 0 0 2.6598 -1.1503 0.0000 C 0 0 0 0 0 0 0 0 0 0 0 0 1.9931 0.0000 0.0000 C 0 0 0 0 0 0 0 0 0 0 0 0 0.6632 0.0000 0.0000 C 0 0 0 0 0 0 0 0 0 0 0 0 0.0000 -1.1503 0.0000 C 0 0 0 0 0 0 0 0 0 0 0 0 0.6632 -2.3040 0.0000 C 0 0 0 0 0 0 0 0 0 0 0 0 1 2 1 0 0 0 0 …	10236
	94703	C6 H6 O	94.0419	benzene oxide	# ACD/Labs04221415492D 7 8 0 0 0 0 0 0 0 0 1 V2000 3.4812 -1.3890 0.0000 O 0 0 0 0 0 0 0 0 0 0 0 0 2.2663 -1.9669 0.0000 C 0 0 0 0 0 0 0 0 0 0 0 0 2.2663 -0.6510 0.0000 C 0 0 0 0 0 0 0 0 0 0 0 0 1.1244 -2.6318 0.0000 C 0 0 0 0 0 0 0 0 0 0 0 0 1.1244 0.0000 0.0000 C 0 0 0 0 0 0 0 0 0 0 0 0 0.0000 -1.9669 0.0000 C 0 0 0 0 0 0 0 0 0 0 0 0 0.0000 -0.6510 0.0000 C 0 0 0 0 0 0 0 0 0 0 0 0 1 2 1 0 0 0 0…	47
FALSE		95.9145	0.811	19530.3	0	0		FALSE	11591.7	9607.21	13124.5	12753	13431.9	9424.82	8161.35	11481.8	8858.53	5494.32	12923.3	13750.4	14376.8	9241.07	13493.3	6662.1	8381.69	10966	6784.4	8860.63	16096.5	12337	13179.4	12137.3	12188.9	11307.2	8580.57	10644.2	7727.18	10407.7	11782.4	12568.9	9739.29	11036.4	13451.4	10306.6	9486.04	8411.13	12879.7	8654.79	7161.13
FALSE		96.9836	0.686	586310	1	0		FALSE	3354.14	825.742	2292.31	1715.34	1118.05	483.997	485.032	482.348	6306.79	4136.19	2164.6	1424	493.119	815.415	1447.8	12563.3	14608.9	10536.4	5479.08	14701.2	1028.13	2697.48	3031.93	2961.45	2365.52	6309.11	20173	23699.6	5979.96	12813.3	1132.17	758.418	1814.19	1351.04	1626.21	2945.43	1629.21	2005.69	670.482	4161.92	2135.07
	CSID	Formula	Molecular Weight	Name	Structure	# References
	5767	H3 N O3 S	96.9834	Sulfamic acid	# ACD/Labs06251410122D 5 4 0 0 0 0 0 0 0 0 1 V2000 0.0000 -1.3300 0.0000 N 0 0 0 0 0 0 0 0 0 0 0 0 1.3300 -1.3300 0.0000 S 0 0 0 0 0 0 0 0 0 0 0 0 1.3300 -2.6600 0.0000 O 0 0 0 0 0 0 0 0 0 0 0 0 1.3300 0.0000 0.0000 O 0 0 0 0 0 0 0 0 0 0 0 0 2.6600 -1.3300 0.0000 O 0 0 0 0 0 0 0 0 0 0 0 0 1 2 1 0 0 0 0 2 3 1 0 0 0 0 2 4 2 0 0 0 0 2 5 2 0 0 0 0 M END	270
FALSE		97.9768	8.329	231356	2	0		FALSE	104128	149356	113367	99571.7	67153.9	60343	59169.5	70862.1	69070.6	17548.1	209263	150424	169808	138714	136560	30472.2	55164.8	38066.9	23923.8	18017.2	188103	173478	162773	231356	201194	73286.6	66017.2	53383.5	75166.3	69377.3	131335	137878	132446	104087	128033	29326.3	52490.5	84592.9	39401.5	67075.1	1437.65
	CSID	Formula	Molecular Weight	Name	Structure	# References
	979	H3 O4 P	97.9769	Phosphoric acid	# ACD/Labs04221418282D 5 4 0 0 0 0 0 0 0 0 1 V2000 1.3300 -1.3300 0.0000 P 0 0 0 0 0 0 0 0 0 0 0 0 1.3300 -2.6600 0.0000 O 0 0 0 0 0 0 0 0 0 0 0 0 2.6600 -1.3300 0.0000 O 0 0 0 0 0 0 0 0 0 0 0 0 1.3300 0.0000 0.0000 O 0 0 0 0 0 0 0 0 0 0 0 0 0.0000 -1.3300 0.0000 O 0 0 0 0 0 0 0 0 0 0 0 0 1 3 1 0 0 0 0 1 5 1 0 0 0 0 1 4 1 0 0 0 0 1 2 2 0 0 0 0 M END	5615
	29104	C2 H3 K O2	97.977	Potassium acetate	# ACD/Labs04221415492D 5 3 0 0 0 0 0 0 0 0 2 V2000 4.7866 -1.2780 0.0000 K 0 3 0 0 0 0 0 0 0 0 0 0 2.3024 -2.0008 0.0000 O 0 5 0 0 0 0 0 0 0 0 0 0 1.1632 0.0000 0.0000 O 0 0 0 0 0 0 0 0 0 0 0 0 1.1536 -1.3307 0.0000 C 0 0 0 0 0 0 0 0 0 0 0 0 0.0000 -1.9912 0.0000 C 0 0 0 0 0 0 0 0 0 0 0 0 2 4 1 0 0 0 0 3 4 2 0 0 0 0 4 5 1 0 0 0 0 M CHG 2 1 1 2 -1 M END	360
FALSE	C5 H6 O2	98.0369	5.658	19576.6	4	0		FALSE	715.041	794.157	924.156	581.454	463.497	603.202	455.449	1342.38	376.537	1225.25	1250.86	730.907	1158.66	1241.53	1283.07	611.812	551.346	324.202	14634.7	11445.6	1179.84	1512.74	1667.77	788.906	2362.79	1901.28	411.854	355.699	155.603	1120.53	659.964	936.937	958.8	669.467	898.314	19576.6	263.898	214.368	151.823	216.797	152.298
	CSID	Formula	Molecular Weight	Name	Structure	# References
	7083	C5 H6 O2	98.0368	Furfuranol	# ACD/Labs06251410132D 7 7 0 0 0 0 0 0 0 0 1 V2000 2.9771 -3.6937 0.0000 O 0 0 0 0 0 0 0 0 0 0 0 0 1.6769 -3.4167 0.0000 C 0 0 0 0 0 0 0 0 0 0 0 0 1.2669 -2.1534 0.0000 C 0 0 0 0 0 0 0 0 0 0 0 0 2.0463 -1.0749 0.0000 C 0 0 0 0 0 0 0 0 0 0 0 0 1.2669 0.0000 0.0000 C 0 0 0 0 0 0 0 0 0 0 0 0 0.0000 -0.4100 0.0000 C 0 0 0 0 0 0 0 0 0 0 0 0 0.0000 -1.7397 0.0000 O 0 0 0 0 0 0 0 0 0 0 0 0 1 2 1 0 0 0 0…	212
	61647	C5 H6 O2	98.0368	2-Methylenebutyrolactone	# ACD/Labs06251410052D 7 7 0 0 0 0 0 0 0 0 1 V2000 2.7506 -3.4169 0.0000 C 0 0 0 0 0 0 0 0 0 0 0 0 2.3406 -2.1527 0.0000 C 0 0 0 0 0 0 0 0 0 0 0 0 3.1231 -1.0763 0.0000 C 0 0 0 0 0 0 0 0 0 0 0 0 2.3406 0.0000 0.0000 C 0 0 0 0 0 0 0 0 0 0 0 0 1.0763 -0.4100 0.0000 O 0 0 0 0 0 0 0 0 0 0 0 0 1.0763 -1.7426 0.0000 C 0 0 0 0 0 0 0 0 0 0 0 0 0.0000 -2.5217 0.0000 O 0 0 0 0 0 0 0 0 0 0 0 0 1 2 2 0 0 0 0…	172
	11070	C5 H6 O2	98.0368	b-Angelica lactone	# ACD/Labs04111411492D 7 7 0 0 0 0 0 0 0 0 1 V2000 1.6952 -2.0446 0.0000 C 0 0 0 0 0 0 0 0 0 0 0 0 3.0267 -2.0446 0.0000 C 0 0 0 0 0 0 0 0 0 0 0 0 3.4375 -0.7791 0.0000 C 0 0 0 0 0 0 0 0 0 0 0 0 4.7219 -0.4344 0.0000 O 0 0 0 0 0 0 0 0 0 0 0 0 1.2844 -0.7791 0.0000 C 0 0 0 0 0 0 0 0 0 0 0 0 2.3609 0.0000 0.0000 O 0 0 0 0 0 0 0 0 0 0 0 0 0.0000 -0.4344 0.0000 C 0 0 0 0 0 0 0 0 0 0 0 0 1 2 2 0 0 0 0…	57
	129648	C5 H6 O2	98.0368	dihydropyranone	#147020 -OEChem-02070708232D 13 13 0 0 0 0 0 0 0999 V2000 3.7321 -1.0000 0.0000 O 0 0 0 0 0 0 0 0 0 0 0 0 2.0000 -1.0000 0.0000 O 0 0 0 0 0 0 0 0 0 0 0 0 3.7321 1.0000 0.0000 C 0 0 0 0 0 0 0 0 0 0 0 0 2.8660 0.5000 0.0000 C 0 0 0 0 0 0 0 0 0 0 0 0 4.5981 0.5000 0.0000 C 0 0 0 0 0 0 0 0 0 0 0 0 2.8660 -0.5000 0.0000 C 0 0 0 0 0 0 0 0 0 0 0 0 4.5981 -0.5000 0.0000 C 0 0 0 0 0 0 0 0 0 0 0 0 4.1306 1…	17
FALSE	C5 H6 O2	98.0369	5.716	68403.1	4	0		FALSE	17457.3	29375.3	19314.4	18262.1	11791.5	39368.1	39974.7	41417.6	51015	12384.3	40065.1	27851.3	31965.5	26640.1	26045.9	22344.5	40429.2	26470.5	14925.7	11383.6	32057.4	31697	30360	35295.3	39923.8	63795.3	56697.9	40857	54249.1	54147.5	21972.3	26763.1	20367.6	23363.3	28466	20627.5	41109	68403.1	29047	56030.8	155.023
	CSID	Formula	Molecular Weight	Name	Structure	# References
	7083	C5 H6 O2	98.0368	Furfuranol	# ACD/Labs06251410132D 7 7 0 0 0 0 0 0 0 0 1 V2000 2.9771 -3.6937 0.0000 O 0 0 0 0 0 0 0 0 0 0 0 0 1.6769 -3.4167 0.0000 C 0 0 0 0 0 0 0 0 0 0 0 0 1.2669 -2.1534 0.0000 C 0 0 0 0 0 0 0 0 0 0 0 0 2.0463 -1.0749 0.0000 C 0 0 0 0 0 0 0 0 0 0 0 0 1.2669 0.0000 0.0000 C 0 0 0 0 0 0 0 0 0 0 0 0 0.0000 -0.4100 0.0000 C 0 0 0 0 0 0 0 0 0 0 0 0 0.0000 -1.7397 0.0000 O 0 0 0 0 0 0 0 0 0 0 0 0 1 2 1 0 0 0 0…	212
	61647	C5 H6 O2	98.0368	2-Methylenebutyrolactone	# ACD/Labs06251410052D 7 7 0 0 0 0 0 0 0 0 1 V2000 2.7506 -3.4169 0.0000 C 0 0 0 0 0 0 0 0 0 0 0 0 2.3406 -2.1527 0.0000 C 0 0 0 0 0 0 0 0 0 0 0 0 3.1231 -1.0763 0.0000 C 0 0 0 0 0 0 0 0 0 0 0 0 2.3406 0.0000 0.0000 C 0 0 0 0 0 0 0 0 0 0 0 0 1.0763 -0.4100 0.0000 O 0 0 0 0 0 0 0 0 0 0 0 0 1.0763 -1.7426 0.0000 C 0 0 0 0 0 0 0 0 0 0 0 0 0.0000 -2.5217 0.0000 O 0 0 0 0 0 0 0 0 0 0 0 0 1 2 2 0 0 0 0…	172
	11070	C5 H6 O2	98.0368	b-Angelica lactone	# ACD/Labs04111411492D 7 7 0 0 0 0 0 0 0 0 1 V2000 1.6952 -2.0446 0.0000 C 0 0 0 0 0 0 0 0 0 0 0 0 3.0267 -2.0446 0.0000 C 0 0 0 0 0 0 0 0 0 0 0 0 3.4375 -0.7791 0.0000 C 0 0 0 0 0 0 0 0 0 0 0 0 4.7219 -0.4344 0.0000 O 0 0 0 0 0 0 0 0 0 0 0 0 1.2844 -0.7791 0.0000 C 0 0 0 0 0 0 0 0 0 0 0 0 2.3609 0.0000 0.0000 O 0 0 0 0 0 0 0 0 0 0 0 0 0.0000 -0.4344 0.0000 C 0 0 0 0 0 0 0 0 0 0 0 0 1 2 2 0 0 0 0…	57
	129648	C5 H6 O2	98.0368	dihydropyranone	#147020 -OEChem-02070708232D 13 13 0 0 0 0 0 0 0999 V2000 3.7321 -1.0000 0.0000 O 0 0 0 0 0 0 0 0 0 0 0 0 2.0000 -1.0000 0.0000 O 0 0 0 0 0 0 0 0 0 0 0 0 3.7321 1.0000 0.0000 C 0 0 0 0 0 0 0 0 0 0 0 0 2.8660 0.5000 0.0000 C 0 0 0 0 0 0 0 0 0 0 0 0 4.5981 0.5000 0.0000 C 0 0 0 0 0 0 0 0 0 0 0 0 2.8660 -0.5000 0.0000 C 0 0 0 0 0 0 0 0 0 0 0 0 4.5981 -0.5000 0.0000 C 0 0 0 0 0 0 0 0 0 0 0 0 4.1306 1…	17
FALSE		98.5041	9.425	9400.72	0	0		FALSE	8444.69	8969.2	9400.72	3414.84	5877.76	4521.85	2238.7	1506.76	3583.78	219.342	3561.14	2667.15	3805.21	2529.75	5181.02	4014.03	1891.34	1540.29	5577.53	1572.55	4533.28	6516.43	7944.72	2965.29	1881.6	4494.2	3561.79	965.821	2001.27	4229.65	4478.9	5256.19	4503.84	4629.47	5070.24	4106.09	3151.01	3776.16	2777.68	4537.17	3208.27
FALSE		98.5057	9.413	5987.08	0	0		FALSE	306.162	636.134	1666.91	1391.54	1971.15	954.854	2175.77	1452.78	1840.27	142.852	835.354	1854.31	2525.85	2669.96	893.917	3904.68	1830.86	1553.38	2426.48	396.696	2138.85	1186.67	1744.27	126.303	127.258	4688.33	1708.13	397.059	1936.38	3249.47	1797.47	755.785	728.619	2764.82	3085.42	267.042	1304.32	3712.24	5987.08	4354.59	3044.79
FALSE		98.5238	0.691	633297	0	0		FALSE	1468.73	2213.77	2121.33	1461.51	1128.46	11167.4	13032.6	7293.84	11345.6	11041.3	1660.12	2253.8	836.173	1582.88	2629.18	13556.8	13215.5	14519	9163.44	16450.4	1426.78	1935.45	3082.08	2375.6	1908.71	15099.1	10549.2	10321.7	11000.4	11361.5	1114.77	2077.73	2249.59	1834	2023.75	10409.8	12496.8	11818.2	12310.8	13548.1	3149.05
FALSE		98.5238	0.631	5901.37	0	0		FALSE	336.149	374.635	324.705	83.4302	299.763	2745.67	4897.79	4552.53	2271.28	3612.35	335.928	376.417	84.5886	373.959	314.813	4168.33	2196.38	2405.36	2571.79	2395.14	83.0474	382.61	81.1029	450.628	369.521	2800.77	1956.57	1872.45	2955.21	2951.51	83.7544	325.556	371.202	325.371	370.077	1983.09	2517.71	1910.89	4057.69	4852.52	374.182
FALSE		98.5238	0.746	17294.5	0	0		FALSE	161.524	159.806	159.522	160.435	161.483	483.317	337.633	404.081	488.185	1406.98	160.043	191.352	158.086	165.758	161.335	335.712	447.794	540.473	715.126	767.606	162.52	160.158	420.428	273.077	473.926	334.122	417.194	467.059	712.076	1305.22	196.295	228.821	160.938	266.002	158.917	617.196	618.933	391.17	341.478	463.572	289.979
FALSE		99.017	0.682	125648	0	0		FALSE	58201.5	46558.9	46152.4	44989	40377.1	92407.6	69232.3	99913.8	76684	79910.3	56592.7	36241.8	45438.4	48447.9	31256.5	75033.2	79941.4	67342.2	73164.2	77370.5	39197.7	50197.6	40183.5	44871	48083.3	71678.5	81801.8	61159.4	119447	71027.5	44754.6	60100.3	53874.2	63754.9	44740.6	72540.9	68418.6	65930.1	84861.5	101001	68921.8
FALSE	C5 H9 N O	99.0684	2.702	958912	5	0		FALSE	302.847	299.456	1026.24	816.072	300.682	13285.7	10519.8	6498.93	13662.1	8582.93	1186.3	1061.92	1089.35	307.354	297.067	9840.43	9135.02	21213.4	3181.77	8763.05	1237	992.522	302.265	389.922	1164.34	33820.6	35274.8	16094.3	28210.6	12473.1	949.71	300.313	979.229	301.63	294.843	5633.67	7716.53	3936.55	3855.28	1960.57	221049
	CSID	Formula	Molecular Weight	Name	Structure	# References
	12814	C5 H9 N O	99.0684	N-Methylpyrrolidone	# ACD/Labs06251410122D 7 7 0 0 0 0 0 0 0 0 1 V2000 2.7506 -3.4169 0.0000 O 0 0 0 0 0 0 0 0 0 0 0 0 2.3406 -2.1527 0.0000 C 0 0 0 0 0 0 0 0 0 0 0 0 3.1231 -1.0763 0.0000 C 0 0 0 0 0 0 0 0 0 0 0 0 2.3406 0.0000 0.0000 C 0 0 0 0 0 0 0 0 0 0 0 0 1.0763 -0.4100 0.0000 C 0 0 0 0 0 0 0 0 0 0 0 0 1.0763 -1.7426 0.0000 N 0 0 0 0 0 0 0 0 0 0 0 0 0.0000 -2.5217 0.0000 C 0 0 0 0 0 0 0 0 0 0 0 0 1 2 2 0 0 0 0…	567
	12144	C5 H9 N O	99.0684	piperidone	# ACD/Labs06251410122D 7 7 0 0 0 0 0 0 0 0 1 V2000 2.6598 -3.4543 0.0000 O 0 0 0 0 0 0 0 0 0 0 0 0 1.9931 -2.3040 0.0000 C 0 0 0 0 0 0 0 0 0 0 0 0 2.6598 -1.1503 0.0000 C 0 0 0 0 0 0 0 0 0 0 0 0 1.9931 0.0000 0.0000 C 0 0 0 0 0 0 0 0 0 0 0 0 0.6632 0.0000 0.0000 C 0 0 0 0 0 0 0 0 0 0 0 0 0.0000 -1.1503 0.0000 C 0 0 0 0 0 0 0 0 0 0 0 0 0.6632 -2.3040 0.0000 N 0 0 0 0 0 0 0 0 0 0 0 0 1 2 2 0 0 0 0 …	216
	69787	C5 H9 N O	99.0684	N-Formylpyrrolidine	# ACD/Labs06251410132D 7 7 0 0 0 0 0 0 0 0 1 V2000 2.9771 -3.6937 0.0000 O 0 0 0 0 0 0 0 0 0 0 0 0 1.6769 -3.4167 0.0000 C 0 0 0 0 0 0 0 0 0 0 0 0 1.2669 -2.1534 0.0000 N 0 0 0 0 0 0 0 0 0 0 0 0 2.0463 -1.0749 0.0000 C 0 0 0 0 0 0 0 0 0 0 0 0 1.2669 0.0000 0.0000 C 0 0 0 0 0 0 0 0 0 0 0 0 0.0000 -0.4100 0.0000 C 0 0 0 0 0 0 0 0 0 0 0 0 0.0000 -1.7397 0.0000 C 0 0 0 0 0 0 0 0 0 0 0 0 1 2 2 0 0 0 0…	56
	48440	C5 H9 N O	99.0684	2,4-DIMETHYL-3-OXAZOLINE	#53654 -OEChem-02070708202D 16 16 0 1 0 0 0 0 0999 V2000 4.2601 0.7694 0.0000 O 0 0 0 0 0 0 0 0 0 0 0 0 3.7601 -0.7694 0.0000 N 0 0 0 0 0 0 0 0 0 0 0 0 4.5691 -0.1816 0.0000 C 0 0 3 0 0 0 0 0 0 0 0 0 3.2601 0.7694 0.0000 C 0 0 0 0 0 0 0 0 0 0 0 0 2.9511 -0.1816 0.0000 C 0 0 0 0 0 0 0 0 0 0 0 0 5.5201 -0.4907 0.0000 C 0 0 0 0 0 0 0 0 0 0 0 0 2.0000 -0.4907 0.0000 C 0 0 0 0 0 0 0 0 0 0 0 0 4.6661 -…	10
	26332035	C5 H9 N O	99.0684	(2R)-2-Hydroxy-2-methylbutanenitrile	# ACD/Labs04221415492D 7 6 0 0 1 0 0 0 0 0 1 V2000 3.2461 -1.6039 0.0000 O 0 0 0 0 0 0 0 0 0 0 0 0 4.7877 0.0000 0.0000 N 0 0 0 0 0 0 0 0 0 0 0 0 2.3029 -0.6607 0.0000 C 0 0 0 0 0 0 0 0 0 0 0 0 3.4567 0.0000 0.0000 C 0 0 0 0 0 0 0 0 0 0 0 0 1.1538 0.0000 0.0000 C 0 0 0 0 0 0 0 0 0 0 0 0 1.3645 -1.6039 0.0000 C 0 0 0 0 0 0 0 0 0 0 0 0 0.0000 -0.6607 0.0000 C 0 0 0 0 0 0 0 0 0 0 0 0 1 3 1 0 0 0 0 2…	4
FALSE	C6 H13 N	99.1048	2.133	34078.9	2	0		FALSE	8940.71	1371.63	8008.07	1112.04	643.569	6188.06	4480.17	8455.26	1861.53	6246.44	2747.47	989.394	6773.3	6753.55	1322.57	1986.33	5883.71	2715.1	2330.63	3430.02	715.626	2358.24	1314.21	2338.47	8128.27	5517.27	6504.48	365.411	839.338	1951.92	1081.9	1636.96	830.182	1300	1208.89	2875.64	18610.6	34078.9	3113.08	9212.1	336.563
	CSID	Formula	Molecular Weight	Name	Structure	# References
	7677	C6 H13 N	99.1048	Cyclohexylamine	# ACD/Labs06251410112D 7 7 0 0 0 0 0 0 0 0 1 V2000 2.6598 -3.4543 0.0000 N 0 0 0 0 0 0 0 0 0 0 0 0 1.9931 -2.3040 0.0000 C 0 0 0 0 0 0 0 0 0 0 0 0 2.6598 -1.1503 0.0000 C 0 0 0 0 0 0 0 0 0 0 0 0 1.9931 0.0000 0.0000 C 0 0 0 0 0 0 0 0 0 0 0 0 0.6632 0.0000 0.0000 C 0 0 0 0 0 0 0 0 0 0 0 0 0.0000 -1.1503 0.0000 C 0 0 0 0 0 0 0 0 0 0 0 0 0.6632 -2.3040 0.0000 C 0 0 0 0 0 0 0 0 0 0 0 0 1 2 1 0 0 0 0 …	746
	7686	C6 H13 N	99.1048	2-Pipecoline	# CDK 04291007012D 7 7 0 0 0 0 999 V2000 0.7145 2.0625 0.0000 C 0 0 0 0 0 0 0 0 0 0 0 0 0.7145 1.2375 0.0000 C 0 0 0 0 0 0 0 0 0 0 0 0 1.4289 0.8250 0.0000 C 0 0 0 0 0 0 0 0 0 0 0 0 1.4289 -0.0000 0.0000 C 0 0 0 0 0 0 0 0 0 0 0 0 0.7145 -0.4125 0.0000 C 0 0 0 0 0 0 0 0 0 0 0 0 0.0000 0.0000 0.0000 C 0 0 0 0 0 0 0 0 0 0 0 0 0.0000 0.8250 0.0000 N 0 0 0 0 0 0 0 0 0 0 0 0 1 2 1 0 0 0 0 2 3 1 0 0 0 0…	170
FALSE		99.5022	12.555	25449.8	0	0		FALSE	3783.53	194.378	4424.48	225.95	4000.57	24599.3	24387.2	22387.2	23834.8	22837.9	3703.33	4011.42	3399.19	193.905	3578.95	22931.3	21129.6	680.949	22842	22608.5	3692.59	3312.88	4080.37	3486.77	3884.88	22657.8	20378.3	21003	21522.2	612.706	250.246	4213.41	3813.58	3773.5	3532.6	22070.6	21834	22493.1	20266.3	22872.9	3158.68
FALSE	C8 H6	102.047	2.651	1.06712e+06	0	0		FALSE	555417	615039	794560	689013	832398	578119	795718	741580	716106	366989	882562	682876	639557	596491	622044	5379.75	726085	848050	498588	659980	537075	659147	631955	550863	557371	802389	729196	647140	985258	722934	660216	681686	644031	659118	895633	577497	792844	795890	920637	754981	354603
FALSE	C8 H6	102.047	2.601	962902	0	0		FALSE	555417	615039	794560	689013	832398	550900	702183	765014	661969	336936	762787	684210	639557	596491	622044	585274	793302	796086	471580	522824	594467	659147	631955	550863	450626	779348	660407	645669	961566	594197	660216	681686	644031	659118	898487	471069	962902	770122	783168	754981	354603
FALSE	C4 H9 N S	103.046	1.32	14425.2	1	0		FALSE	5087.56	5108.74	5276.66	5754.89	5648.79	7318.81	8131.56	7381.23	7908.04	4983.87	6142.03	6671.62	6144.83	5197.61	5871.17	10067.1	8426.84	13012	6743.42	9190.56	6020.48	5865.17	6539.89	5119.08	6015.06	10037.4	8884.86	7280.6	9948.56	8493.18	5145.05	5833.94	5570.15	6156.64	5769.76	6157.42	8916.83	7375.31	7875.12	8853.89	3756.91
	CSID	Formula	Molecular Weight	Name	Structure	# References
	29856	C4 H9 N S	103.046	2-Methylthiazolidine	#32196 -OEChem-02070708202D 15 15 0 1 0 0 0 0 0999 V2000 3.3090 1.0794 0.0000 S 0 0 0 0 0 0 0 0 0 0 0 0 2.8090 -0.4594 0.0000 N 0 0 0 0 0 0 0 0 0 0 0 0 3.6180 0.1284 0.0000 C 0 0 3 0 0 0 0 0 0 0 0 0 2.0000 0.1284 0.0000 C 0 0 0 0 0 0 0 0 0 0 0 0 2.3090 1.0794 0.0000 C 0 0 0 0 0 0 0 0 0 0 0 0 4.5691 -0.1807 0.0000 C 0 0 0 0 0 0 0 0 0 0 0 0 4.0564 0.5668 0.0000 H 0 0 0 0 0 0 0 0 0 0 0 0 1.4336 0.38…	47
FALSE	C4 H9 N S	103.046	1.276	12735.4	1	0		FALSE	5073.98	4968.35	5242.97	5964.61	5573.09	149.316	7218.3	6342.38	6834.19	4335.81	6142.03	6671.62	6144.83	5197.61	5871.17	8574.64	168.234	11176.1	6082.44	8119.93	6020.48	5865.17	6539.89	5119.08	5944.57	8733.25	7521.88	7280.6	154.319	7653.05	5145.05	5833.94	5570.15	6156.64	5769.76	5709.64	7110.67	110.428	6724.98	7602.1	3623.56
	CSID	Formula	Molecular Weight	Name	Structure	# References
	29856	C4 H9 N S	103.046	2-Methylthiazolidine	#32196 -OEChem-02070708202D 15 15 0 1 0 0 0 0 0999 V2000 3.3090 1.0794 0.0000 S 0 0 0 0 0 0 0 0 0 0 0 0 2.8090 -0.4594 0.0000 N 0 0 0 0 0 0 0 0 0 0 0 0 3.6180 0.1284 0.0000 C 0 0 3 0 0 0 0 0 0 0 0 0 2.0000 0.1284 0.0000 C 0 0 0 0 0 0 0 0 0 0 0 0 2.3090 1.0794 0.0000 C 0 0 0 0 0 0 0 0 0 0 0 0 4.5691 -0.1807 0.0000 C 0 0 0 0 0 0 0 0 0 0 0 0 4.0564 0.5668 0.0000 H 0 0 0 0 0 0 0 0 0 0 0 0 1.4336 0.38…	47
FALSE		103.099	9.431	8630.44	0	0		FALSE	1084.02	953.571	3553.52	4517.32	530.11	2994.22	3300.13	2234.05	1784.16	425.272	3257.31	4212.83	4034.69	3414.09	3944.18	4185.89	4046.25	3915.68	2707.97	1762.32	5541	2961.68	2244.21	386.014	445.726	4230.22	5936.32	447.611	2777.48	5026.41	3117.64	2852.4	2871.19	5409.95	7936.9	3046.63	3037	4629.7	3888.3	3739.41	5206.22
FALSE		103.099	8.152	14357.2	0	0		FALSE	8520.37	3738.93	5972.78	8165.54	3172.69	6613.12	575.065	569.854	1012.17	192.777	1835.72	3208.9	1071.83	326.234	1239.62	604.444	517.376	3539.61	1418.52	1171.35	2824.36	12891.2	3423.51	628.422	5691.92	3693.25	2637.84	1670.34	2196.19	4790.26	3343.7	12225.6	5533.57	7260.74	7489.45	238.666	621.121	480.907	3500.47	2400.41	4218.5
FALSE	C5 H13 N O	103.099	9.494	79309.7	1	0		FALSE	26122.3	44408.4	26621.2	46222.2	42134.2	45084.2	42172.3	40129.9	39896.3	35286.7	37084.8	35591	37168.1	43656.4	19506.9	36453.1	13964.7	35735.8	44081.3	31471.7	28175.6	34875.9	38635.8	59783.8	18882.4	28949.6	51225.1	19822.5	22854.4	19429.1	32830.9	44456.7	33497.8	36938.1	41720.7	34753	49382.2	41872.7	35903.3	19494	32272
	CSID	Formula	Molecular Weight	Name	Structure	# References
	9647	C5 H13 N O	103.1	Neurine	#10042 ACLJDraw05141417372D 20 18 0 0 0 0 0 0 0 0999 V2000 1.4016 -0.9025 0.0000 O 0 5 0 0 0 0 0 0 0 0 0 0 1.4030 1.4030 0.0000 N 0 3 0 0 0 0 0 0 0 0 0 0 0.5369 0.9030 0.0000 C 0 0 0 0 0 0 0 0 0 0 0 0 0.9030 2.2690 0.0000 C 0 0 0 0 0 0 0 0 0 0 0 0 1.9030 0.5369 0.0000 C 0 0 0 0 0 0 0 0 0 0 0 0 2.2690 1.9030 0.0000 C 0 0 0 0 0 0 0 0 0 0 0 0 3.1350 1.4030 0.0000 C 0 0 0 0 0 0 0 0 0 0 0 0 0.2269 1.4…	28
FALSE	C5 H13 N O	103.099	7.351	26116.5	1	0		FALSE	7289.5	6028.28	6933.52	6191.93	4356.69	216.883	770.216	736.635	738.13	226.409	3825.12	4584.29	4343.61	4295.51	4506.54	3877.64	1688.98	3159.6	384.272	1718.26	3207.38	3402.68	3467.85	1975.23	1956.15	6030.04	3250.52	6087.63	1344.56	2940.5	5738.3	5131.36	4322.22	5936.88	4736.1	435.664	246.196	666.84	729.48	623.041	4402.44
	CSID	Formula	Molecular Weight	Name	Structure	# References
	9647	C5 H13 N O	103.1	Neurine	#10042 ACLJDraw05141417372D 20 18 0 0 0 0 0 0 0 0999 V2000 1.4016 -0.9025 0.0000 O 0 5 0 0 0 0 0 0 0 0 0 0 1.4030 1.4030 0.0000 N 0 3 0 0 0 0 0 0 0 0 0 0 0.5369 0.9030 0.0000 C 0 0 0 0 0 0 0 0 0 0 0 0 0.9030 2.2690 0.0000 C 0 0 0 0 0 0 0 0 0 0 0 0 1.9030 0.5369 0.0000 C 0 0 0 0 0 0 0 0 0 0 0 0 2.2690 1.9030 0.0000 C 0 0 0 0 0 0 0 0 0 0 0 0 3.1350 1.4030 0.0000 C 0 0 0 0 0 0 0 0 0 0 0 0 0.2269 1.4…	28
FALSE	C5 H13 N O	103.099	8.165	55497.9	1	0		FALSE	19121.7	18297	36614.9	15107.3	23134.7	42890.3	37543.6	42484.6	41763.1	24896.1	18717.8	20047.3	23605.7	29500.3	25802	36649.1	31793	21054.6	54697	35426.6	27498.7	14118.2	31561.4	27699.7	18294.2	23621	24565.4	24032.5	25622.8	12572.6	20406.4	15855.4	25601.6	16347.9	27890.2	41700.2	47618.9	37433.3	50154	55231.4	17187.4
	CSID	Formula	Molecular Weight	Name	Structure	# References
	9647	C5 H13 N O	103.1	Neurine	#10042 ACLJDraw05141417372D 20 18 0 0 0 0 0 0 0 0999 V2000 1.4016 -0.9025 0.0000 O 0 5 0 0 0 0 0 0 0 0 0 0 1.4030 1.4030 0.0000 N 0 3 0 0 0 0 0 0 0 0 0 0 0.5369 0.9030 0.0000 C 0 0 0 0 0 0 0 0 0 0 0 0 0.9030 2.2690 0.0000 C 0 0 0 0 0 0 0 0 0 0 0 0 1.9030 0.5369 0.0000 C 0 0 0 0 0 0 0 0 0 0 0 0 2.2690 1.9030 0.0000 C 0 0 0 0 0 0 0 0 0 0 0 0 3.1350 1.4030 0.0000 C 0 0 0 0 0 0 0 0 0 0 0 0 0.2269 1.4…	28
FALSE	C5 H13 N O	103.099	8.775	36096.9	1	0		FALSE	10852.1	9453.05	9312.03	11048.7	11701.3	1112.21	16156.8	17609.2	10885.4	216.212	11516.1	10227.1	10370	8592.51	10199.1	5729.56	11380.7	19417.8	8015.67	5217.13	7312.25	9731.78	10541	6934.82	5852.81	19220.4	17076.4	18378.4	20284.8	18416.5	12698.2	13650.6	10537.7	13303.1	14402.7	1616.2	5812.39	16713.9	15778.8	17526.1	12265.4
	CSID	Formula	Molecular Weight	Name	Structure	# References
	9647	C5 H13 N O	103.1	Neurine	#10042 ACLJDraw05141417372D 20 18 0 0 0 0 0 0 0 0999 V2000 1.4016 -0.9025 0.0000 O 0 5 0 0 0 0 0 0 0 0 0 0 1.4030 1.4030 0.0000 N 0 3 0 0 0 0 0 0 0 0 0 0 0.5369 0.9030 0.0000 C 0 0 0 0 0 0 0 0 0 0 0 0 0.9030 2.2690 0.0000 C 0 0 0 0 0 0 0 0 0 0 0 0 1.9030 0.5369 0.0000 C 0 0 0 0 0 0 0 0 0 0 0 0 2.2690 1.9030 0.0000 C 0 0 0 0 0 0 0 0 0 0 0 0 3.1350 1.4030 0.0000 C 0 0 0 0 0 0 0 0 0 0 0 0 0.2269 1.4…	28
FALSE	C5 H13 N O	103.099	8.489	77521.9	1	0		FALSE	30200.3	31951.7	26187.6	17468.4	40909.6	28811.1	19947.9	30482.3	18779.4	22798	21665.7	28751.5	20595.8	30159.4	26293.9	43853.3	23344.8	23067.5	29272.9	27730.9	19651	19945.3	28244.3	19357.3	17329.3	26016.5	41653.9	21884.5	25487.8	19460	21267.7	24013.6	36642.2	21873.9	18152.8	39711.6	25338.3	42304.4	24169	17506.1	18867.4
	CSID	Formula	Molecular Weight	Name	Structure	# References
	9647	C5 H13 N O	103.1	Neurine	#10042 ACLJDraw05141417372D 20 18 0 0 0 0 0 0 0 0999 V2000 1.4016 -0.9025 0.0000 O 0 5 0 0 0 0 0 0 0 0 0 0 1.4030 1.4030 0.0000 N 0 3 0 0 0 0 0 0 0 0 0 0 0.5369 0.9030 0.0000 C 0 0 0 0 0 0 0 0 0 0 0 0 0.9030 2.2690 0.0000 C 0 0 0 0 0 0 0 0 0 0 0 0 1.9030 0.5369 0.0000 C 0 0 0 0 0 0 0 0 0 0 0 0 2.2690 1.9030 0.0000 C 0 0 0 0 0 0 0 0 0 0 0 0 3.1350 1.4030 0.0000 C 0 0 0 0 0 0 0 0 0 0 0 0 0.2269 1.4…	28
FALSE	C5 H13 N O	103.099	9.167	42791.8	1	0		FALSE	6729.59	7820.46	10441.1	14323.1	9284.95	37770.8	4252.04	23967.7	8237.66	11532.8	7335.79	8317.62	9560.41	7879.97	8547.33	9011.26	10514.8	6231.07	10716.1	9119.38	8799.95	8448.48	7601.97	6237.73	4241.57	7585.81	6900.4	9276.11	7015	7377.7	6550.42	9734.34	7868.13	7990.38	8775.41	10321.1	26763.2	4693.82	6784.62	7828.42	9224.03
	CSID	Formula	Molecular Weight	Name	Structure	# References
	9647	C5 H13 N O	103.1	Neurine	#10042 ACLJDraw05141417372D 20 18 0 0 0 0 0 0 0 0999 V2000 1.4016 -0.9025 0.0000 O 0 5 0 0 0 0 0 0 0 0 0 0 1.4030 1.4030 0.0000 N 0 3 0 0 0 0 0 0 0 0 0 0 0.5369 0.9030 0.0000 C 0 0 0 0 0 0 0 0 0 0 0 0 0.9030 2.2690 0.0000 C 0 0 0 0 0 0 0 0 0 0 0 0 1.9030 0.5369 0.0000 C 0 0 0 0 0 0 0 0 0 0 0 0 2.2690 1.9030 0.0000 C 0 0 0 0 0 0 0 0 0 0 0 0 3.1350 1.4030 0.0000 C 0 0 0 0 0 0 0 0 0 0 0 0 0.2269 1.4…	28
FALSE	C5 H13 N O	103.099	7.001	24702.5	1	0		FALSE	6881.38	7268.36	6734.11	8310.17	5145.1	510.565	7678.58	1293.81	3954.65	1264.55	6960.07	4845.35	5846.05	5521.52	5561.56	3206.26	6132.94	7432.65	3605.13	3046.76	5793.12	5009.88	6403.35	4341.43	4215.03	7088.57	6516.44	5887.79	6566.96	8649.1	5583.83	5576.08	5058.41	7534.9	6572.74	2910.46	8179.02	6371.7	2260.83	5386.53	3105.11
	CSID	Formula	Molecular Weight	Name	Structure	# References
	9647	C5 H13 N O	103.1	Neurine	#10042 ACLJDraw05141417372D 20 18 0 0 0 0 0 0 0 0999 V2000 1.4016 -0.9025 0.0000 O 0 5 0 0 0 0 0 0 0 0 0 0 1.4030 1.4030 0.0000 N 0 3 0 0 0 0 0 0 0 0 0 0 0.5369 0.9030 0.0000 C 0 0 0 0 0 0 0 0 0 0 0 0 0.9030 2.2690 0.0000 C 0 0 0 0 0 0 0 0 0 0 0 0 1.9030 0.5369 0.0000 C 0 0 0 0 0 0 0 0 0 0 0 0 2.2690 1.9030 0.0000 C 0 0 0 0 0 0 0 0 0 0 0 0 3.1350 1.4030 0.0000 C 0 0 0 0 0 0 0 0 0 0 0 0 0.2269 1.4…	28
FALSE	C5 H13 N O	103.1	8.453	52621.6	1	0		FALSE	25154.9	19561.2	21037.7	17738.4	19014.7	10917.5	21266.7	8768.75	7240.74	22798	18131.6	23293.2	24640.3	26819.7	19659.7	23419.4	22648.3	9671.28	24386.7	21728.6	18984.7	21141.4	28059.3	19014.5	15064.4	14238	8825.09	17362.3	17221.7	17928.9	6151.49	17246.8	36642.2	17603.1	18571	39711.6	27218.5	2606.68	6696.22	6064.36	20157.6
	CSID	Formula	Molecular Weight	Name	Structure	# References
	9647	C5 H13 N O	103.1	Neurine	#10042 ACLJDraw05141417372D 20 18 0 0 0 0 0 0 0 0999 V2000 1.4016 -0.9025 0.0000 O 0 5 0 0 0 0 0 0 0 0 0 0 1.4030 1.4030 0.0000 N 0 3 0 0 0 0 0 0 0 0 0 0 0.5369 0.9030 0.0000 C 0 0 0 0 0 0 0 0 0 0 0 0 0.9030 2.2690 0.0000 C 0 0 0 0 0 0 0 0 0 0 0 0 1.9030 0.5369 0.0000 C 0 0 0 0 0 0 0 0 0 0 0 0 2.2690 1.9030 0.0000 C 0 0 0 0 0 0 0 0 0 0 0 0 3.1350 1.4030 0.0000 C 0 0 0 0 0 0 0 0 0 0 0 0 0.2269 1.4…	28
FALSE	C5 H13 N O	103.1	10.159	21481.5	1	0		FALSE	1773.05	1547.21	1107.11	3516.46	2445.88	3452.52	3345.96	3717.85	4460.55	2027.1	2405.89	1910.79	2385.75	1423.25	2227.85	2172.28	4569.22	8892.33	2961.5	1832.49	470.939	2316.48	1343.75	997.782	528.726	5129.84	8120.85	3125.38	4513.38	3345.44	2597.99	2812.83	1740.49	3449.36	3174.42	2808.4	9525.94	9079.73	6506.73	5150.82	1699.84
	CSID	Formula	Molecular Weight	Name	Structure	# References
	9647	C5 H13 N O	103.1	Neurine	#10042 ACLJDraw05141417372D 20 18 0 0 0 0 0 0 0 0999 V2000 1.4016 -0.9025 0.0000 O 0 5 0 0 0 0 0 0 0 0 0 0 1.4030 1.4030 0.0000 N 0 3 0 0 0 0 0 0 0 0 0 0 0.5369 0.9030 0.0000 C 0 0 0 0 0 0 0 0 0 0 0 0 0.9030 2.2690 0.0000 C 0 0 0 0 0 0 0 0 0 0 0 0 1.9030 0.5369 0.0000 C 0 0 0 0 0 0 0 0 0 0 0 0 2.2690 1.9030 0.0000 C 0 0 0 0 0 0 0 0 0 0 0 0 3.1350 1.4030 0.0000 C 0 0 0 0 0 0 0 0 0 0 0 0 0.2269 1.4…	28
FALSE	C5 H13 N O	103.1	0.822	1.18036e+06	1	0		FALSE	898123	824778	905175	889140	817097	833919	911513	1.16375e+06	960141	686018	697605	830664	850759	773924	758446	831241	866558	947594	702443	788864	726505	797887	853649	728830	771001	948232	935025	954690	956116	866393	844075	931590	794355	927304	760913	734263	997583	947248	878839	1.0128e+06	719987
	CSID	Formula	Molecular Weight	Name	Structure	# References
	9647	C5 H13 N O	103.1	Neurine	#10042 ACLJDraw05141417372D 20 18 0 0 0 0 0 0 0 0999 V2000 1.4016 -0.9025 0.0000 O 0 5 0 0 0 0 0 0 0 0 0 0 1.4030 1.4030 0.0000 N 0 3 0 0 0 0 0 0 0 0 0 0 0.5369 0.9030 0.0000 C 0 0 0 0 0 0 0 0 0 0 0 0 0.9030 2.2690 0.0000 C 0 0 0 0 0 0 0 0 0 0 0 0 1.9030 0.5369 0.0000 C 0 0 0 0 0 0 0 0 0 0 0 0 2.2690 1.9030 0.0000 C 0 0 0 0 0 0 0 0 0 0 0 0 3.1350 1.4030 0.0000 C 0 0 0 0 0 0 0 0 0 0 0 0 0.2269 1.4…	28
FALSE	C5 H13 N O	103.1	6.201	20592.6	1	0		FALSE	13654	11141.8	10778.8	11289	12966.9	10892.5	11638.9	14058.2	9940.51	3917.84	14330.2	10482.2	12829.6	9370.04	8190.57	5030.26	7982.35	6891.48	5446.19	5048.98	3284.89	8536.09	3317.63	3310.39	4478.17	6645.95	5081.3	5563.75	7572.93	3081.41	10346	13263.7	12657.6	12748.1	10206.2	3869.4	11382.8	13145.7	12050.9	10574.7	2974.08
	CSID	Formula	Molecular Weight	Name	Structure	# References
	9647	C5 H13 N O	103.1	Neurine	#10042 ACLJDraw05141417372D 20 18 0 0 0 0 0 0 0 0999 V2000 1.4016 -0.9025 0.0000 O 0 5 0 0 0 0 0 0 0 0 0 0 1.4030 1.4030 0.0000 N 0 3 0 0 0 0 0 0 0 0 0 0 0.5369 0.9030 0.0000 C 0 0 0 0 0 0 0 0 0 0 0 0 0.9030 2.2690 0.0000 C 0 0 0 0 0 0 0 0 0 0 0 0 1.9030 0.5369 0.0000 C 0 0 0 0 0 0 0 0 0 0 0 0 2.2690 1.9030 0.0000 C 0 0 0 0 0 0 0 0 0 0 0 0 3.1350 1.4030 0.0000 C 0 0 0 0 0 0 0 0 0 0 0 0 0.2269 1.4…	28
FALSE	C5 H13 N O	103.1	7.339	26221.5	1	0		FALSE	7227.06	5827.08	6783.91	6094.02	4321.33	8580.01	7240.82	11428.5	8025.71	2589.44	3908.2	4764.56	4342.58	3987.16	4480.55	3003.19	5296.62	7204.1	3875.31	4059.64	3175.42	3548.44	3823.54	1935.31	2930.58	6528.11	7361.32	6261.82	5919.45	6888.45	5754.73	4541.6	4506.85	6054.08	4652.53	3721.36	6157.66	8456.76	8967.67	8999.25	4343.14
	CSID	Formula	Molecular Weight	Name	Structure	# References
	9647	C5 H13 N O	103.1	Neurine	#10042 ACLJDraw05141417372D 20 18 0 0 0 0 0 0 0 0999 V2000 1.4016 -0.9025 0.0000 O 0 5 0 0 0 0 0 0 0 0 0 0 1.4030 1.4030 0.0000 N 0 3 0 0 0 0 0 0 0 0 0 0 0.5369 0.9030 0.0000 C 0 0 0 0 0 0 0 0 0 0 0 0 0.9030 2.2690 0.0000 C 0 0 0 0 0 0 0 0 0 0 0 0 1.9030 0.5369 0.0000 C 0 0 0 0 0 0 0 0 0 0 0 0 2.2690 1.9030 0.0000 C 0 0 0 0 0 0 0 0 0 0 0 0 3.1350 1.4030 0.0000 C 0 0 0 0 0 0 0 0 0 0 0 0 0.2269 1.4…	28
FALSE	C5 H13 N O	103.1	6.198	19499.1	1	0		FALSE	13654	11141.8	10778.8	11289	12926.6	10892.5	11638.9	14058.2	9940.51	4002.43	14330.2	10481.4	12829.6	9370.04	8190.57	5030.29	7982.35	6891.48	5214.96	4907.08	2449.28	8548.36	1980.14	3287.68	4587.84	6645.95	5036.37	5568.18	7572.93	3045.44	10346	13263.7	12657.6	12536.2	10206.2	6620.81	11382.8	13145.7	12050.9	10574.7	2974.08
	CSID	Formula	Molecular Weight	Name	Structure	# References
	9647	C5 H13 N O	103.1	Neurine	#10042 ACLJDraw05141417372D 20 18 0 0 0 0 0 0 0 0999 V2000 1.4016 -0.9025 0.0000 O 0 5 0 0 0 0 0 0 0 0 0 0 1.4030 1.4030 0.0000 N 0 3 0 0 0 0 0 0 0 0 0 0 0.5369 0.9030 0.0000 C 0 0 0 0 0 0 0 0 0 0 0 0 0.9030 2.2690 0.0000 C 0 0 0 0 0 0 0 0 0 0 0 0 1.9030 0.5369 0.0000 C 0 0 0 0 0 0 0 0 0 0 0 0 2.2690 1.9030 0.0000 C 0 0 0 0 0 0 0 0 0 0 0 0 3.1350 1.4030 0.0000 C 0 0 0 0 0 0 0 0 0 0 0 0 0.2269 1.4…	28
FALSE	C7 H4 O	104.026	3.89	86874.6	0	0		FALSE	821.192	166.632	516.452	1075.1	278.868	3723.36	5383.67	4168.42	5298.23	1771.41	1004.47	654.157	515.929	485.566	954.6	3143.09	2253.11	8995.36	2141.51	4971.06	23499.4	6212.54	37245.4	11932.6	32242.4	47689.4	65522.6	29030.2	86874.6	47086.4	643.607	1011.19	985.181	1183.04	859.837	823.005	907.757	2548.03	1232.02	818.524	379.416
FALSE	C8 H8	104.062	8.776	7412.72	1	0		FALSE	1906.1	1806.69	1799.93	1809.7	2197.2	2671.39	4999.01	7412.72	5083.96	1688.46	1366.8	1511.58	2182.31	1546.4	1464.71	1862.52	2804.26	2872.48	1592.06	2635.17	1208.82	1497.22	1430.99	1275.03	1248.78	4714.31	3934.44	4483.16	4562.81	2539.99	1698.54	2555.03	2126.16	2237.32	1731.88	2073.66	3857.4	4859.24	4017.53	4456.55	1851.95
	CSID	Formula	Molecular Weight	Name	Structure	# References
	7220	C8 H8	104.063	Styrene	# ACD/Labs06251410052D 8 8 0 0 0 0 0 0 0 0 1 V2000 3.9907 -3.4560 0.0000 C 0 0 0 0 0 0 0 0 0 0 0 0 2.6618 -3.4560 0.0000 C 0 0 0 0 0 0 0 0 0 0 0 0 1.9954 -2.3027 0.0000 C 0 0 0 0 0 0 0 0 0 0 0 0 2.6618 -1.1533 0.0000 C 0 0 0 0 0 0 0 0 0 0 0 0 1.9954 0.0000 0.0000 C 0 0 0 0 0 0 0 0 0 0 0 0 0.6665 0.0000 0.0000 C 0 0 0 0 0 0 0 0 0 0 0 0 0.0000 -1.1533 0.0000 C 0 0 0 0 0 0 0 0 0 0 0 0 0.6665 -2.3027…	3468
FALSE	C3 H7 N O3	105.043	0.825	49953.2	3	0		FALSE	20081.1	24517.3	26284.3	27209.4	20287.3	21558.5	15235.6	18822.8	17779.4	21606.7	28631.6	24754.7	22947.6	33564.8	29924.4	19107.6	26738.8	16057.2	30642.4	21546.6	31484.2	39194.3	23890.8	24473.8	27529.5	19291.1	23374.9	38928.2	20012.2	24973.7	21466.6	25990.9	24296.7	23098.5	25900.7	23776.5	21252.8	24291.5	26209.8	20750.3	23471.7
	CSID	Formula	Molecular Weight	Name	Structure	# References
	5736	C3 H7 N O3	105.043	L-(-)-Serine	# ACD/Labs06251410112D 8 7 0 0 1 0 0 0 0 0 1 V2000 0.0000 -1.9958 0.0000 N 0 0 0 0 0 0 0 0 0 0 0 0 1.3305 -1.9958 0.0000 C 0 0 0 0 0 0 0 0 0 0 0 0 1.3305 -3.3263 0.0000 H 0 0 0 0 0 0 0 0 0 0 0 0 1.3305 -0.6653 0.0000 C 0 0 0 0 0 0 0 0 0 0 0 0 2.4814 0.0000 0.0000 O 0 0 0 0 0 0 0 0 0 0 0 0 2.6610 -1.9958 0.0000 C 0 0 0 0 0 0 0 0 0 0 0 0 3.3263 -3.1466 0.0000 O 0 0 0 0 0 0 0 0 0 0 0 0 3.3263 -0.844…	36631
	64231	C3 H7 N O3	105.043	D-(-)-serine	# ACD/Labs06251410112D 8 7 0 0 1 0 0 0 0 0 1 V2000 0.0000 -1.9958 0.0000 N 0 0 0 0 0 0 0 0 0 0 0 0 1.3305 -1.9958 0.0000 C 0 0 0 0 0 0 0 0 0 0 0 0 1.3305 -3.3263 0.0000 H 0 0 0 0 0 0 0 0 0 0 0 0 1.3305 -0.6653 0.0000 C 0 0 0 0 0 0 0 0 0 0 0 0 2.4814 0.0000 0.0000 O 0 0 0 0 0 0 0 0 0 0 0 0 2.6610 -1.9958 0.0000 C 0 0 0 0 0 0 0 0 0 0 0 0 3.3263 -3.1466 0.0000 O 0 0 0 0 0 0 0 0 0 0 0 0 3.3263 -0.844…	833
	597	C3 H7 N O3	105.043	DL-Serine	# ACD/Labs06251410112D 7 6 0 0 0 0 0 0 0 0 1 V2000 0.0000 -2.3052 0.0000 N 0 0 0 0 0 0 0 0 0 0 0 0 1.3306 -2.3052 0.0000 C 0 0 0 0 0 0 0 0 0 0 0 0 1.9941 -3.4560 0.0000 C 0 0 0 0 0 0 0 0 0 0 0 0 3.3247 -3.4560 0.0000 O 0 0 0 0 0 0 0 0 0 0 0 0 1.9941 -1.1508 0.0000 C 0 0 0 0 0 0 0 0 0 0 0 0 3.3247 -1.1508 0.0000 O 0 0 0 0 0 0 0 0 0 0 0 0 1.3306 0.0000 0.0000 O 0 0 0 0 0 0 0 0 0 0 0 0 1 2 1 0 0 0 0…	629
FALSE	C6 H5 N O	107.037	1.643	26891.4	3	0		FALSE	8250.76	6197.49	9006.92	11337.5	7486.51	9682.5	9124.65	10907.6	7503.06	6571.05	9150.95	12898.7	10889.1	8070.97	9792.98	7712.42	9172.65	9088.85	5459.7	5168.67	4403.92	8743.71	3338.21	2907.18	5331.03	5934.21	8400.86	4301.38	6630.58	5458.74	10303.5	8841.59	8180.31	10487.3	7678.53	4854.48	6438.2	8064.52	7970	8665.51	11456.4
	CSID	Formula	Molecular Weight	Name	Structure	# References
	10989	C6 H5 N O	107.037	Nitrosobenzene	# ACD/Labs04221415492D 8 8 0 0 0 0 0 0 0 0 1 V2000 2.3074 0.0000 0.0000 O 0 0 0 0 0 0 0 0 0 0 0 0 1.1537 -0.6606 0.0000 N 0 0 0 0 0 0 0 0 0 0 0 0 1.1491 -1.9911 0.0000 C 0 0 0 0 0 0 0 0 0 0 0 0 2.3028 -2.6563 0.0000 C 0 0 0 0 0 0 0 0 0 0 0 0 0.0000 -2.6563 0.0000 C 0 0 0 0 0 0 0 0 0 0 0 0 2.3028 -3.9868 0.0000 C 0 0 0 0 0 0 0 0 0 0 0 0 0.0000 -3.9868 0.0000 C 0 0 0 0 0 0 0 0 0 0 0 0 1.1491 -4.652…	253
	9943	C6 H5 N O	107.037	Nicotinaldehyde	# ACD/Labs02211713292D 8 8 0 0 0 0 0 0 0 0 1 V2000 0.0000 -1.9953 0.0000 O 0 0 0 0 0 0 0 0 0 0 0 0 1.1520 -2.6588 0.0000 C 0 0 0 0 0 0 0 0 0 0 0 0 2.3040 -1.9953 0.0000 C 0 0 0 0 0 0 0 0 0 0 0 0 2.3040 -0.6635 0.0000 C 0 0 0 0 0 0 0 0 0 0 0 0 3.4560 0.0000 0.0000 N 0 0 0 0 0 0 0 0 0 0 0 0 4.6080 -0.6635 0.0000 C 0 0 0 0 0 0 0 0 0 0 0 0 4.6080 -1.9953 0.0000 C 0 0 0 0 0 0 0 0 0 0 0 0 3.4560 -2.658…	224
	11562973	C6 H5 N O	107.037	6-Imino-2,4-cyclohexadien-1-one	# ACD/Labs04221415492D 8 8 0 0 0 0 0 0 0 0 1 V2000 3.4550 -2.6604 0.0000 O 0 0 0 0 0 0 0 0 0 0 0 0 3.4550 0.0000 0.0000 N 0 0 0 0 0 0 0 0 0 0 0 0 2.3045 -1.9970 0.0000 C 0 0 0 0 0 0 0 0 0 0 0 0 2.3045 -0.6668 0.0000 C 0 0 0 0 0 0 0 0 0 0 0 0 1.1505 -2.6604 0.0000 C 0 0 0 0 0 0 0 0 0 0 0 0 1.1505 0.0000 0.0000 C 0 0 0 0 0 0 0 0 0 0 0 0 0.0000 -1.9970 0.0000 C 0 0 0 0 0 0 0 0 0 0 0 0 0.0000 -0.6668…	11
FALSE	C7 H8 O	108.058	5.101	20187.8	5	0		FALSE	7067.86	11561.8	8868.16	7122.03	5975.08	11284	11172.8	13815.6	14489.1	3827.91	16025.4	9185.51	12531.2	8693.67	9262.19	6561.76	11507.9	8195.49	4583.1	3467.5	11302.6	9918.5	10987.3	14459.2	14709.5	18934.7	14110.2	11690.4	15157	14780.8	8171.26	10740.6	7471.62	8879.81	10284.5	5721.34	11986.8	20187.8	8991.06	14996.3	149.33
	CSID	Formula	Molecular Weight	Name	Structure	# References
	13839082	C7 H8 O	108.058	p-Cresol	# ACD/Labs04221415492D 8 8 0 0 0 0 0 0 0 0 1 V2000 1.1432 0.0000 0.0000 O 0 0 0 0 0 0 0 0 0 0 0 0 1.1485 -1.3240 0.0000 C 0 0 0 0 0 0 0 0 0 0 0 0 1.1485 -3.9986 0.0000 C 0 0 0 0 0 0 0 0 0 0 0 0 2.3024 -1.9834 0.0000 C 0 0 0 0 0 0 0 0 0 0 0 0 0.0000 -1.9834 0.0000 C 0 0 0 0 0 0 0 0 0 0 0 0 2.3024 -3.3180 0.0000 C 0 0 0 0 0 0 0 0 0 0 0 0 0.0000 -3.3180 0.0000 C 0 0 0 0 0 0 0 0 0 0 0 0 1.1432 -5.317…	1479
	13860335	C7 H8 O	108.058	benzyl alcohol	# ACD/Labs06251410132D 8 8 0 0 0 0 0 0 0 0 1 V2000 3.9907 -3.4560 0.0000 O 0 0 0 0 0 0 0 0 0 0 0 0 2.6618 -3.4560 0.0000 C 0 0 0 0 0 0 0 0 0 0 0 0 1.9954 -2.3027 0.0000 C 0 0 0 0 0 0 0 0 0 0 0 0 2.6618 -1.1533 0.0000 C 0 0 0 0 0 0 0 0 0 0 0 0 1.9954 0.0000 0.0000 C 0 0 0 0 0 0 0 0 0 0 0 0 0.6665 0.0000 0.0000 C 0 0 0 0 0 0 0 0 0 0 0 0 0.0000 -1.1533 0.0000 C 0 0 0 0 0 0 0 0 0 0 0 0 0.6665 -2.3027…	791
	13835772	C7 H8 O	108.058	2-Methylphenol	# ACD/Labs04221415492D 8 8 0 0 0 0 0 0 0 0 1 V2000 1.1428 0.0000 0.0000 O 0 0 0 0 0 0 0 0 0 0 0 0 1.1428 -1.3226 0.0000 C 0 0 0 0 0 0 0 0 0 0 0 0 2.3015 -1.9859 0.0000 C 0 0 0 0 0 0 0 0 0 0 0 0 0.0000 -1.9859 0.0000 C 0 0 0 0 0 0 0 0 0 0 0 0 2.3015 -3.3204 0.0000 C 0 0 0 0 0 0 0 0 0 0 0 0 0.0000 -3.3204 0.0000 C 0 0 0 0 0 0 0 0 0 0 0 0 1.1428 -3.9957 0.0000 C 0 0 0 0 0 0 0 0 0 0 0 0 3.4443 -1.318…	638
	7238	C7 H8 O	108.058	Anisole	# ACD/Labs04221415492D 8 8 0 0 0 0 0 0 0 0 1 V2000 1.1497 -0.6688 0.0000 O 0 0 0 0 0 0 0 0 0 0 0 0 1.1543 -1.8734 0.0000 C 0 0 0 0 0 0 0 0 0 0 0 0 0.0000 -2.5376 0.0000 C 0 0 0 0 0 0 0 0 0 0 0 0 2.3315 -2.5376 0.0000 C 0 0 0 0 0 0 0 0 0 0 0 0 0.0000 -3.8934 0.0000 C 0 0 0 0 0 0 0 0 0 0 0 0 2.3315 -3.8934 0.0000 C 0 0 0 0 0 0 0 0 0 0 0 0 1.1543 -4.5805 0.0000 C 0 0 0 0 0 0 0 0 0 0 0 0 2.3040 0.000…	512
	21105871	C7 H8 O	108.058	m-Cresol	# ACD/Labs04221415492D 8 8 0 0 0 0 0 0 0 0 1 V2000 1.1382 0.0000 0.0000 O 0 0 0 0 0 0 0 0 0 0 0 0 1.1422 -1.3180 0.0000 C 0 0 0 0 0 0 0 0 0 0 0 0 2.3044 -3.3189 0.0000 C 0 0 0 0 0 0 0 0 0 0 0 0 2.3044 -1.9809 0.0000 C 0 0 0 0 0 0 0 0 0 0 0 0 0.0000 -1.9809 0.0000 C 0 0 0 0 0 0 0 0 0 0 0 0 1.1422 -3.9938 0.0000 C 0 0 0 0 0 0 0 0 0 0 0 0 0.0000 -3.3189 0.0000 C 0 0 0 0 0 0 0 0 0 0 0 0 3.4467 -3.973…	386
FALSE		109.002	0.689	178535	0	0		FALSE	48584.1	49501.2	44037.6	58745.5	45176.7	70368.1	92422.6	128363	100655	63968.7	63010.6	54917.3	42265.9	61225.3	40020.3	78805.4	86221.2	110438	100910	53742.9	48766.8	52699.3	55424.3	46181.5	36090.5	79199.7	101392	72613.5	81847.4	26602.4	66162.1	49500.4	46466	63488.8	62785.7	90394.1	96859.2	62288.2	149334	140944	70732.5
FALSE	C8 H14	110.11	3.958	13627.6	1	0		FALSE	132.904	177.988	132.608	128.247	128.981	928.298	433.217	935.524	514.035	845.132	129.359	127.844	132.357	133.078	131.072	569.295	573.062	699.173	1520.15	1090.95	129.882	129.658	129.392	131.857	129.618	1102.64	621.922	532.93	403.184	973.026	133.042	129.983	129.866	134.035	129.043	622.275	607.639	616.041	354.525	1023.3	133.349
	CSID	Formula	Molecular Weight	Name	Structure	# References
	451647	C8 H14	110.11	octadiene	#517653 -OEChem-02070708262D 22 21 0 0 0 0 0 0 0999 V2000 3.7321 -0.2500 0.0000 C 0 0 0 0 0 0 0 0 0 0 0 0 2.8660 0.2500 0.0000 C 0 0 0 0 0 0 0 0 0 0 0 0 4.5981 0.2500 0.0000 C 0 0 0 0 0 0 0 0 0 0 0 0 2.0000 -0.2500 0.0000 C 0 0 0 0 0 0 0 0 0 0 0 0 5.4641 -0.2500 0.0000 C 0 0 0 0 0 0 0 0 0 0 0 0 6.3301 0.2500 0.0000 C 0 0 0 0 0 0 0 0 0 0 0 0 7.1962 -0.2500 0.0000 C 0 0 0 0 0 0 0 0 0 0 0 0 8.0622 0…	29
FALSE	C4 H5 N3 O	111.043	0.894	31843.6	2	0		FALSE	27074.5	19318.8	29249.7	21721.3	22357.4	24508.5	26784.6	22505.8	24723	20456.4	21928.9	25162.1	25618	25651.2	23302.8	21668.7	21788.4	19114.7	20813.9	22401.3	20710.9	21728.8	17691.6	14806.9	18211.8	19149.7	19660.5	17222.5	18353.3	15673.8	21673.2	25547.4	25951	25167.9	23887.3	22816.6	23950.6	27151.1	20184.5	26557.4	18787.3
	CSID	Formula	Molecular Weight	Name	Structure	# References
	577	C4 H5 N3 O	111.043	Cytosine	# ACD/Labs02211713332D 8 8 0 0 0 0 0 0 0 0 1 V2000 3.4581 0.0000 0.0000 N 0 0 0 0 0 0 0 0 0 0 0 0 2.3067 -0.6676 0.0000 C 0 0 0 0 0 0 0 0 0 0 0 0 2.3067 -1.9989 0.0000 N 0 0 0 0 0 0 0 0 0 0 0 0 1.1554 -2.6665 0.0000 C 0 0 0 0 0 0 0 0 0 0 0 0 1.1554 -3.9978 0.0000 O 0 0 0 0 0 0 0 0 0 0 0 0 0.0000 -1.9989 0.0000 N 0 0 0 0 0 0 0 0 0 0 0 0 0.0040 -0.6756 0.0000 C 0 0 0 0 0 0 0 0 0 0 0 0 1.1554 -0.008…	5956
	62031	C4 H5 N3 O	111.043	Imexon	# ACLJDraw02231513542D 8 9 0 0 0 0 0 0 0 0999 V2000 0.3699 -4.6822 0.0000 O 0 0 0 0 0 0 0 0 0 0 0 0 0.7819 -3.4180 0.0000 C 0 0 0 0 0 0 0 0 0 0 0 0 2.0461 -3.0060 0.0000 N 0 0 0 0 0 0 0 0 0 0 0 0 3.1980 -2.3411 0.0000 C 0 0 0 0 0 0 0 0 0 0 0 0 2.0461 -1.6762 0.0000 C 0 0 0 0 0 0 0 0 0 0 0 0 0.7819 -1.2642 0.0000 C 0 0 0 0 0 0 0 0 0 0 0 0 0.3699 0.0000 0.0000 N 0 0 0 0 0 0 0 0 0 0 0 0 0.0000 -2.34…	56
FALSE	C4 H5 N3 O	111.043	1.318	111258	2	0		FALSE	103167	86408.1	106783	92701.3	91548.6	89209.6	94299	86814	93763.5	66111.9	101367	107054	109862	99163.2	99430.6	87837.7	82532.6	81300	73438.3	78677.3	69619.3	87143.1	67923.7	58724.8	70574.9	74019.3	74565.8	63687.3	68627.3	63126.7	91931.5	111258	105913	103732	98429.5	83791.7	83552.4	101705	93670.1	106902	57590.8
	CSID	Formula	Molecular Weight	Name	Structure	# References
	577	C4 H5 N3 O	111.043	Cytosine	# ACD/Labs02211713332D 8 8 0 0 0 0 0 0 0 0 1 V2000 3.4581 0.0000 0.0000 N 0 0 0 0 0 0 0 0 0 0 0 0 2.3067 -0.6676 0.0000 C 0 0 0 0 0 0 0 0 0 0 0 0 2.3067 -1.9989 0.0000 N 0 0 0 0 0 0 0 0 0 0 0 0 1.1554 -2.6665 0.0000 C 0 0 0 0 0 0 0 0 0 0 0 0 1.1554 -3.9978 0.0000 O 0 0 0 0 0 0 0 0 0 0 0 0 0.0000 -1.9989 0.0000 N 0 0 0 0 0 0 0 0 0 0 0 0 0.0040 -0.6756 0.0000 C 0 0 0 0 0 0 0 0 0 0 0 0 1.1554 -0.008…	5956
	62031	C4 H5 N3 O	111.043	Imexon	# ACLJDraw02231513542D 8 9 0 0 0 0 0 0 0 0999 V2000 0.3699 -4.6822 0.0000 O 0 0 0 0 0 0 0 0 0 0 0 0 0.7819 -3.4180 0.0000 C 0 0 0 0 0 0 0 0 0 0 0 0 2.0461 -3.0060 0.0000 N 0 0 0 0 0 0 0 0 0 0 0 0 3.1980 -2.3411 0.0000 C 0 0 0 0 0 0 0 0 0 0 0 0 2.0461 -1.6762 0.0000 C 0 0 0 0 0 0 0 0 0 0 0 0 0.7819 -1.2642 0.0000 C 0 0 0 0 0 0 0 0 0 0 0 0 0.3699 0.0000 0.0000 N 0 0 0 0 0 0 0 0 0 0 0 0 0.0000 -2.34…	56
FALSE	C4 H5 N3 O	111.043	1.244	17171.8	2	0		FALSE	2072.41	1680.09	2417.82	1700.32	1746.64	1058.85	1018.11	1132.26	1107.54	778.065	1661.66	1748.66	2023.59	1780.16	1838.3	764.793	897.843	765.695	806.456	769.86	1377.2	1603.09	1294.29	1058.06	1241.57	831.47	762.323	655.202	801.211	708.083	1519.81	1802.6	2111.8	1832.77	1800.44	818.474	920.563	1174.48	993.758	1191.71	1016.12
	CSID	Formula	Molecular Weight	Name	Structure	# References
	577	C4 H5 N3 O	111.043	Cytosine	# ACD/Labs02211713332D 8 8 0 0 0 0 0 0 0 0 1 V2000 3.4581 0.0000 0.0000 N 0 0 0 0 0 0 0 0 0 0 0 0 2.3067 -0.6676 0.0000 C 0 0 0 0 0 0 0 0 0 0 0 0 2.3067 -1.9989 0.0000 N 0 0 0 0 0 0 0 0 0 0 0 0 1.1554 -2.6665 0.0000 C 0 0 0 0 0 0 0 0 0 0 0 0 1.1554 -3.9978 0.0000 O 0 0 0 0 0 0 0 0 0 0 0 0 0.0000 -1.9989 0.0000 N 0 0 0 0 0 0 0 0 0 0 0 0 0.0040 -0.6756 0.0000 C 0 0 0 0 0 0 0 0 0 0 0 0 1.1554 -0.008…	5956
	62031	C4 H5 N3 O	111.043	Imexon	# ACLJDraw02231513542D 8 9 0 0 0 0 0 0 0 0999 V2000 0.3699 -4.6822 0.0000 O 0 0 0 0 0 0 0 0 0 0 0 0 0.7819 -3.4180 0.0000 C 0 0 0 0 0 0 0 0 0 0 0 0 2.0461 -3.0060 0.0000 N 0 0 0 0 0 0 0 0 0 0 0 0 3.1980 -2.3411 0.0000 C 0 0 0 0 0 0 0 0 0 0 0 0 2.0461 -1.6762 0.0000 C 0 0 0 0 0 0 0 0 0 0 0 0 0.7819 -1.2642 0.0000 C 0 0 0 0 0 0 0 0 0 0 0 0 0.3699 0.0000 0.0000 N 0 0 0 0 0 0 0 0 0 0 0 0 0.0000 -2.34…	56
FALSE	C4 H5 N3 O	111.043	0.903	42204.5	2	0		FALSE	27074.5	19318.8	29249.7	21721.3	22357.4	24508.5	26784.6	22505.8	24723	20456.4	21928.9	25162.1	25618	25651.2	23302.8	21668.7	21788.4	19114.7	20813.9	22401.3	11076.9	21728.8	17691.6	14806.9	6769.2	19149.7	19660.5	17222.5	18353.3	15673.8	21673.2	25547.4	25951	25167.9	23887.3	22816.6	23950.6	27151.1	20184.5	26557.4	18787.3
	CSID	Formula	Molecular Weight	Name	Structure	# References
	577	C4 H5 N3 O	111.043	Cytosine	# ACD/Labs02211713332D 8 8 0 0 0 0 0 0 0 0 1 V2000 3.4581 0.0000 0.0000 N 0 0 0 0 0 0 0 0 0 0 0 0 2.3067 -0.6676 0.0000 C 0 0 0 0 0 0 0 0 0 0 0 0 2.3067 -1.9989 0.0000 N 0 0 0 0 0 0 0 0 0 0 0 0 1.1554 -2.6665 0.0000 C 0 0 0 0 0 0 0 0 0 0 0 0 1.1554 -3.9978 0.0000 O 0 0 0 0 0 0 0 0 0 0 0 0 0.0000 -1.9989 0.0000 N 0 0 0 0 0 0 0 0 0 0 0 0 0.0040 -0.6756 0.0000 C 0 0 0 0 0 0 0 0 0 0 0 0 1.1554 -0.008…	5956
	62031	C4 H5 N3 O	111.043	Imexon	# ACLJDraw02231513542D 8 9 0 0 0 0 0 0 0 0999 V2000 0.3699 -4.6822 0.0000 O 0 0 0 0 0 0 0 0 0 0 0 0 0.7819 -3.4180 0.0000 C 0 0 0 0 0 0 0 0 0 0 0 0 2.0461 -3.0060 0.0000 N 0 0 0 0 0 0 0 0 0 0 0 0 3.1980 -2.3411 0.0000 C 0 0 0 0 0 0 0 0 0 0 0 0 2.0461 -1.6762 0.0000 C 0 0 0 0 0 0 0 0 0 0 0 0 0.7819 -1.2642 0.0000 C 0 0 0 0 0 0 0 0 0 0 0 0 0.3699 0.0000 0.0000 N 0 0 0 0 0 0 0 0 0 0 0 0 0.0000 -2.34…	56
FALSE	C4 H5 N3 O	111.044	1.331	109862	2	0		FALSE	56962.3	63534.9	106783	92701.3	82569.1	89209.6	94299	86814	93763.5	66111.9	101367	86183.1	109862	83830	99430.6	87837.7	82532.6	81300	73438.3	78677.3	69619.3	73225	56844.3	58724.8	70574.9	74019.3	74565.8	63687.3	68627.3	63126.7	91931.5	69033.1	105913	77668.5	98429.5	83791.7	83552.4	101705	93670.1	106902	57590.8
	CSID	Formula	Molecular Weight	Name	Structure	# References
	577	C4 H5 N3 O	111.043	Cytosine	# ACD/Labs02211713332D 8 8 0 0 0 0 0 0 0 0 1 V2000 3.4581 0.0000 0.0000 N 0 0 0 0 0 0 0 0 0 0 0 0 2.3067 -0.6676 0.0000 C 0 0 0 0 0 0 0 0 0 0 0 0 2.3067 -1.9989 0.0000 N 0 0 0 0 0 0 0 0 0 0 0 0 1.1554 -2.6665 0.0000 C 0 0 0 0 0 0 0 0 0 0 0 0 1.1554 -3.9978 0.0000 O 0 0 0 0 0 0 0 0 0 0 0 0 0.0000 -1.9989 0.0000 N 0 0 0 0 0 0 0 0 0 0 0 0 0.0040 -0.6756 0.0000 C 0 0 0 0 0 0 0 0 0 0 0 0 1.1554 -0.008…	5956
	62031	C4 H5 N3 O	111.043	Imexon	# ACLJDraw02231513542D 8 9 0 0 0 0 0 0 0 0999 V2000 0.3699 -4.6822 0.0000 O 0 0 0 0 0 0 0 0 0 0 0 0 0.7819 -3.4180 0.0000 C 0 0 0 0 0 0 0 0 0 0 0 0 2.0461 -3.0060 0.0000 N 0 0 0 0 0 0 0 0 0 0 0 0 3.1980 -2.3411 0.0000 C 0 0 0 0 0 0 0 0 0 0 0 0 2.0461 -1.6762 0.0000 C 0 0 0 0 0 0 0 0 0 0 0 0 0.7819 -1.2642 0.0000 C 0 0 0 0 0 0 0 0 0 0 0 0 0.3699 0.0000 0.0000 N 0 0 0 0 0 0 0 0 0 0 0 0 0.0000 -2.34…	56
FALSE	C4 H4 N2 O2	112.027	1.319	25655.7	3	0		FALSE	6065.25	5790.65	6780.48	5943.21	6883.91	6088.18	6610.26	7500.93	6812.33	4894.52	9531.9	8553.64	8677.97	7906.74	5968.06	5290.85	6747.09	7143.84	6580.32	5166.66	5775.76	8866.22	5493.47	5217.05	4604.88	6434.17	5245.89	7822.47	6037.48	4933.87	6713.18	9351.46	7551.21	7870.5	6182.25	6702.14	8092.94	9677.5	7047.89	8578.61	4624.22
	CSID	Formula	Molecular Weight	Name	Structure	# References
	1141	C4 H4 N2 O2	112.027	Uracil	# ACD/Labs09031415102D 8 8 0 0 0 0 0 0 0 0 1 V2000 2.3027 0.0000 0.0000 O 0 0 0 0 0 0 0 0 0 0 0 0 2.3027 -1.3289 0.0000 C 0 0 0 0 0 0 0 0 0 0 0 0 3.4560 -1.9954 0.0000 N 0 0 0 0 0 0 0 0 0 0 0 0 3.4560 -3.3243 0.0000 C 0 0 0 0 0 0 0 0 0 0 0 0 2.3027 -3.9907 0.0000 C 0 0 0 0 0 0 0 0 0 0 0 0 1.1533 -3.3243 0.0000 C 0 0 0 0 0 0 0 0 0 0 0 0 0.0000 -3.9907 0.0000 O 0 0 0 0 0 0 0 0 0 0 0 0 1.1533 -1.995…	4455
	20632	C4 H4 N2 O2	112.027	Maleic hydrazide	# ACD/Labs02211713302D 8 8 0 0 0 0 0 0 0 0 1 V2000 0.0000 0.0000 0.0000 O 0 0 0 0 0 0 0 0 0 0 0 0 1.1520 -0.6635 0.0000 C 0 0 0 0 0 0 0 0 0 0 0 0 2.3040 0.0000 0.0000 N 0 0 0 0 0 0 0 0 0 0 0 0 3.4560 -0.6635 0.0000 N 0 0 0 0 0 0 0 0 0 0 0 0 3.4560 -1.9953 0.0000 C 0 0 0 0 0 0 0 0 0 0 0 0 4.6080 -2.6588 0.0000 O 0 0 0 0 0 0 0 0 0 0 0 0 2.3040 -2.6588 0.0000 C 0 0 0 0 0 0 0 0 0 0 0 0 1.1520 -1.9953…	254
	2283974	C4 H4 N2 O2	112.027	pyrazole-4-carboxylic acid	# ACD/Labs02211713402D 8 8 0 0 0 0 0 0 0 0 1 V2000 3.8464 -1.3545 0.0000 O 0 0 0 0 0 0 0 0 0 0 0 0 2.5223 -1.2156 0.0000 C 0 0 0 0 0 0 0 0 0 0 0 0 1.9796 0.0000 0.0000 O 0 0 0 0 0 0 0 0 0 0 0 0 1.7409 -2.2922 0.0000 C 0 0 0 0 0 0 0 0 0 0 0 0 2.1489 -3.5512 0.0000 C 0 0 0 0 0 0 0 0 0 0 0 0 1.0723 -4.3413 0.0000 N 0 0 0 0 0 0 0 0 0 0 0 0 0.0000 -3.5512 0.0000 N 0 0 0 0 0 0 0 0 0 0 0 0 0.4081 -2.292…	198
FALSE		113.053	0.71	4976.54	0	0		FALSE	120.327	121.124	117.712	119.617	119.56	173.951	119.837	119.273	134.374	120.259	118.257	166.943	215.06	120.803	118.429	120.62	119.192	123.089	122.35	120.357	117.172	126.927	118.711	118.821	119.582	119.537	117.326	117.303	119.426	227.922	327.735	119.932	120.34	119.216	120.906	122.081	120.863	118.141	118.147	196.243	2854.14
FALSE	C4 H7 N3 O	113.059	0.844	24277.8	2	0		FALSE	6905.13	6769.01	5953.79	10376.6	7423.95	11275.1	10961.6	11832.5	13121.9	6516.85	7460.15	7444.55	8239.57	6899.91	6303.32	9751.57	10494.7	12869.7	7904.8	7806.47	6955.41	7675.38	8566.61	6583.92	7403.65	10201.8	7922.81	7588.67	13343.2	8544.22	6870.52	7674.36	7599.68	6428.15	8040.83	7959.2	8558.9	9278.31	11909.1	9810.14	12216.3
	CSID	Formula	Molecular Weight	Name	Structure	# References
	568	C4 H7 N3 O	113.059	Creatinine	# ACD/Labs06251410122D 8 8 0 0 0 0 0 0 0 0 1 V2000 2.7529 -4.6818 0.0000 O 0 0 0 0 0 0 0 0 0 0 0 0 2.3409 -3.4177 0.0000 C 0 0 0 0 0 0 0 0 0 0 0 0 3.1228 -2.3409 0.0000 N 0 0 0 0 0 0 0 0 0 0 0 0 2.3409 -1.2641 0.0000 C 0 0 0 0 0 0 0 0 0 0 0 0 2.7529 0.0000 0.0000 N 0 0 0 0 0 0 0 0 0 0 0 0 1.0768 -1.6761 0.0000 N 0 0 0 0 0 0 0 0 0 0 0 0 0.0000 -0.8942 0.0000 C 0 0 0 0 0 0 0 0 0 0 0 0 1.0768 -3.005…	38549
	55991	C4 H7 N3 O	113.059	3-(METHYLNITROSAMINO)PROPIONITRILE	# ACD/Labs04221415492D 8 7 0 0 0 0 0 0 0 0 1 V2000 2.3197 0.0000 0.0000 O 0 0 0 0 0 0 0 0 0 0 0 0 1.1598 -2.0096 0.0000 N 0 0 0 0 0 0 0 0 0 0 0 0 1.1598 -0.6718 0.0000 N 0 0 0 0 0 0 0 0 0 0 0 0 5.7417 -2.0153 0.0000 N 0 0 0 0 0 0 0 0 0 0 0 0 2.3197 -2.6814 0.0000 C 0 0 0 0 0 0 0 0 0 0 0 0 3.4623 -2.0211 0.0000 C 0 0 0 0 0 0 0 0 0 0 0 0 0.0000 -2.6814 0.0000 C 0 0 0 0 0 0 0 0 0 0 0 0 4.5991 -2.675…	28
FALSE	C6 H11 N O	113.084	3.773	11007.6	4	0		FALSE	1612.52	1962.44	1922.9	1499.65	1975.32	237.943	614.438	578.695	636.068	495.41	1276.82	1778.99	1012.04	1767.68	1740.51	181.943	184.583	464.058	555.139	633.498	1944.6	1737.78	1100.72	2092.15	1140.7	280.496	189.895	504.115	184.336	538.906	1728.66	1710.95	1048.87	1414.6	1587.42	662.195	594.965	554.106	245.421	475.912	3933.86
	CSID	Formula	Molecular Weight	Name	Structure	# References
	7480	C6 H11 N O	113.084	Caprolactam	# ACD/Labs06251410122D 8 8 0 0 0 0 0 0 0 0 1 V2000 2.1685 -4.2856 0.0000 O 0 0 0 0 0 0 0 0 0 0 0 0 1.8728 -2.9870 0.0000 C 0 0 0 0 0 0 0 0 0 0 0 0 2.9142 -2.1599 0.0000 N 0 0 0 0 0 0 0 0 0 0 0 0 2.9142 -0.8271 0.0000 C 0 0 0 0 0 0 0 0 0 0 0 0 1.8728 0.0000 0.0000 C 0 0 0 0 0 0 0 0 0 0 0 0 0.5786 -0.2957 0.0000 C 0 0 0 0 0 0 0 0 0 0 0 0 0.0000 -1.4957 0.0000 C 0 0 0 0 0 0 0 0 0 0 0 0 0.5786 -2.691…	406
	16486	C6 H11 N O	113.084	Formylpiperidine	# ACD/Labs02211713402D 8 8 0 0 0 0 0 0 0 0 1 V2000 0.0000 -3.9907 0.0000 O 0 0 0 0 0 0 0 0 0 0 0 0 0.0000 -2.6618 0.0000 C 0 0 0 0 0 0 0 0 0 0 0 0 1.1533 -1.9954 0.0000 N 0 0 0 0 0 0 0 0 0 0 0 0 1.1533 -0.6665 0.0000 C 0 0 0 0 0 0 0 0 0 0 0 0 2.3027 0.0000 0.0000 C 0 0 0 0 0 0 0 0 0 0 0 0 3.4560 -0.6665 0.0000 C 0 0 0 0 0 0 0 0 0 0 0 0 3.4560 -1.9954 0.0000 C 0 0 0 0 0 0 0 0 0 0 0 0 2.3027 -2.661…	164
	29208	C6 H11 N O	113.084	2,4,5-Trimethyl-2,5-dihydro-1,3-oxazole	#31492 -OEChem-02070708202D 19 19 0 1 0 0 0 0 0999 V2000 3.7601 -1.1739 0.0000 O 0 0 0 0 0 0 0 0 0 0 0 0 3.2601 0.3649 0.0000 N 0 0 0 0 0 0 0 0 0 0 0 0 4.5691 -0.5861 0.0000 C 0 0 3 0 0 0 0 0 0 0 0 0 2.9511 -0.5861 0.0000 C 0 0 3 0 0 0 0 0 0 0 0 0 4.2601 0.3649 0.0000 C 0 0 0 0 0 0 0 0 0 0 0 0 5.5201 -0.8952 0.0000 C 0 0 0 0 0 0 0 0 0 0 0 0 2.0000 -0.8952 0.0000 C 0 0 0 0 0 0 0 0 0 0 0 0 4.8479 1…	40
	479117	C6 H11 N O	113.084	2-Acetylpyrrolidine	# ACD/Labs06251410052D 8 8 0 0 0 0 0 0 0 0 1 V2000 0.7842 -4.4056 0.0000 C 0 0 0 0 0 0 0 0 0 0 0 0 1.6741 -3.4187 0.0000 C 0 0 0 0 0 0 0 0 0 0 0 0 2.9782 -3.6919 0.0000 O 0 0 0 0 0 0 0 0 0 0 0 0 1.2644 -2.1543 0.0000 C 0 0 0 0 0 0 0 0 0 0 0 0 2.0442 -1.0750 0.0000 C 0 0 0 0 0 0 0 0 0 0 0 0 1.2644 0.0000 0.0000 C 0 0 0 0 0 0 0 0 0 0 0 0 0.0000 -0.4097 0.0000 C 0 0 0 0 0 0 0 0 0 0 0 0 0.0000 -1.740…	21
FALSE	C9 H6	114.047	5.614	9572.01	0	0		FALSE	251.596	262.019	603.324	525.176	438.03	254.916	518.797	253.53	744.003	255.953	530.45	696.237	498.204	665.507	1004.11	265.265	256.726	335.972	252.794	252.371	1042.1	535.586	257.677	259.63	256.509	670.77	607.645	745.344	644.713	338.346	697.816	732.337	257.77	560.174	626.003	260.998	381.046	743.515	593.507	486.518	398.887
FALSE	C9 H6	114.047	8.773	17762.2	0	0		FALSE	6650.4	4421.54	5612.26	4388.03	4531.18	7559.45	11746.2	17762.2	11776.1	4154.44	3887.71	4458.94	5629.45	3577.6	3253.31	5376.04	7742.84	7705.26	5466.86	5183.54	2747.08	3794.77	3120.31	2772.52	2390.8	12402.7	9157.85	12179.7	12722.4	5797.91	4231.19	8222.79	5133.88	6142.32	4034.59	5176.3	8701.56	12489	10305.5	11646.3	3470.38
FALSE	C9 H6	114.047	6.17	11273.6	0	0		FALSE	685.026	1057.75	719.413	686.312	681.547	197.223	1266.61	197.984	2317.65	399.278	554.639	569.008	198.835	489.242	1068.26	1106.44	808.161	1094.71	1313.91	1201.38	6031.28	539.838	5141.19	4085.07	2055.73	6782.76	3966.11	2271.89	5415.46	5166.19	716.478	563.395	482.512	276.403	1188.83	549.318	197.77	1052.64	315.151	781.356	1289.3
FALSE	C9 H6	114.047	3.575	88531	0	0		FALSE	28732	34663.9	37345.7	43995.9	42261.4	58374.5	64562.5	54293.7	68577.6	24331.3	40378.1	40419.1	36303.8	34265.1	38792	46022.3	66595.8	65821.3	28809.1	44400.7	38725.7	41783.9	40909.3	25697.3	37011.8	52467.4	55343.5	43394.6	62267.5	47161.2	43761.5	40357.3	47302.6	38183.4	43161.2	32218.2	63488.9	51582.7	78983.5	67326.7	31155.7
FALSE		114.519	3.441	9461.74	0	0		FALSE	204.756	203.275	200.597	271.901	271.289	3783.57	3332.21	1802.01	9461.74	3057.39	201.582	299.94	304.319	285.121	329.899	6123.42	8226.27	5421.26	4089.58	5713.71	281.937	204.238	253.139	199.737	302.963	6325.44	4960.32	2539.25	8052.38	6745.07	201.898	339.921	200.635	265.744	200.493	3973.56	6938.96	6299.31	5166.42	7385.42	198.324
FALSE	C5 H9 N O2	115.063	3.545	11248.4	6	0		FALSE	2356.71	1609.06	861.099	1530.14	1359.76	1161	1164.71	1548.4	1412.27	635.538	2341.97	1455.26	2335.98	1748.29	1532.15	1466.43	1350.62	1282.33	1558.91	1110.55	3259.6	2022.83	4475.95	3975.11	6673.16	3340.71	3748.25	1913.23	2058.72	4256.79	2011.55	2396.94	1753.86	2450.41	1974.36	1386.1	1871.81	2431.47	2336.4	2000.16	2141.76
	CSID	Formula	Molecular Weight	Name	Structure	# References
	128566	C5 H9 N O2	115.063	L-Proline	# ACD/Labs02211713302D 8 8 0 0 1 0 0 0 0 0 1 V2000 4.0446 0.0000 0.0000 O 0 0 0 0 0 0 0 0 0 0 0 0 3.3813 -1.1527 0.0000 C 0 0 0 0 0 0 0 0 0 0 0 0 4.0446 -2.3054 0.0000 O 0 0 0 0 0 0 0 0 0 0 0 0 2.0506 -1.1527 0.0000 C 0 0 0 0 0 0 0 0 0 0 0 0 1.2700 -2.2245 0.0000 N 0 0 0 0 0 0 0 0 0 0 0 0 0.0000 -1.8201 0.0000 C 0 0 0 0 0 0 0 0 0 0 0 0 0.0000 -0.4894 0.0000 C 0 0 0 0 0 0 0 0 0 0 0 0 1.2700 -0.080…	11973
	594	C5 H9 N O2	115.063	DL-Proline	# ACD/Labs02211713302D 8 8 0 0 0 0 0 0 0 0 1 V2000 4.0446 0.0000 0.0000 O 0 0 0 0 0 0 0 0 0 0 0 0 3.3813 -1.1527 0.0000 C 0 0 0 0 0 0 0 0 0 0 0 0 4.0446 -2.3054 0.0000 O 0 0 0 0 0 0 0 0 0 0 0 0 2.0506 -1.1527 0.0000 C 0 0 0 0 0 0 0 0 0 0 0 0 1.2700 -2.2245 0.0000 N 0 0 0 0 0 0 0 0 0 0 0 0 0.0000 -1.8201 0.0000 C 0 0 0 0 0 0 0 0 0 0 0 0 0.0000 -0.4894 0.0000 C 0 0 0 0 0 0 0 0 0 0 0 0 1.2700 -0.080…	770
	8640	C5 H9 N O2	115.063	d-Pro	# ACD/Labs06251410132D 9 9 0 0 1 0 0 0 0 0 1 V2000 1.9766 -4.3442 0.0000 O 0 0 0 0 0 0 0 0 0 0 0 0 2.2547 -3.0410 0.0000 C 0 0 0 0 0 0 0 0 0 0 0 0 3.5188 -2.6326 0.0000 O 0 0 0 0 0 0 0 0 0 0 0 0 1.2642 -2.1547 0.0000 C 0 0 0 0 0 0 0 0 0 0 0 0 0.9861 -3.4537 0.0000 H 0 0 0 0 0 0 0 0 0 0 0 0 2.0461 -1.0774 0.0000 C 0 0 0 0 0 0 0 0 0 0 0 0 1.2642 0.0000 0.0000 C 0 0 0 0 0 0 0 0 0 0 0 0 0.0000 -0.412…	307
	157937	C5 H9 N O2	115.063	5-Methoxy-2-pyrrolidinone	#181561 -OEChem-02070708192D 17 17 0 1 0 0 0 0 0999 V2000 5.5201 -0.1807 0.0000 O 0 0 0 0 0 0 0 0 0 0 0 0 2.0000 -0.1807 0.0000 O 0 0 0 0 0 0 0 0 0 0 0 0 3.7601 -0.4594 0.0000 N 0 0 0 0 0 0 0 0 0 0 0 0 4.2601 1.0794 0.0000 C 0 0 0 0 0 0 0 0 0 0 0 0 4.5691 0.1284 0.0000 C 0 0 3 0 0 0 0 0 0 0 0 0 3.2601 1.0794 0.0000 C 0 0 0 0 0 0 0 0 0 0 0 0 2.9511 0.1284 0.0000 C 0 0 0 0 0 0 0 0 0 0 0 0 6.2633 0.…	41
	4574010	C5 H9 N O2	115.063	N-(3-Oxopropyl)acetamide	# ACD/Labs04221415492D 8 7 0 0 0 0 0 0 0 0 1 V2000 1.1395 -2.0097 0.0000 O 0 0 0 0 0 0 0 0 0 0 0 0 6.9063 0.0000 0.0000 O 0 0 0 0 0 0 0 0 0 0 0 0 2.2722 0.0000 0.0000 N 0 0 0 0 0 0 0 0 0 0 0 0 1.1326 -0.6630 0.0000 C 0 0 0 0 0 0 0 0 0 0 0 0 3.4325 -0.6630 0.0000 C 0 0 0 0 0 0 0 0 0 0 0 0 4.5858 0.0000 0.0000 C 0 0 0 0 0 0 0 0 0 0 0 0 0.0000 -0.0138 0.0000 C 0 0 0 0 0 0 0 0 0 0 0 0 5.7461 -0.6630 …	21
	4476652	C5 H9 N O2	115.063	4-Amino-2-methylenebutanoic acid	#5318003 -OEChem-02070710142D 17 16 0 0 0 0 0 0 0999 V2000 6.8671 -0.2500 0.0000 O 0 0 0 0 0 0 0 0 0 0 0 0 6.0010 1.2500 0.0000 O 0 0 0 0 0 0 0 0 0 0 0 0 2.5369 0.2500 0.0000 N 0 0 0 0 0 0 0 0 0 0 0 0 4.2690 0.2500 0.0000 C 0 0 0 0 0 0 0 0 0 0 0 0 3.4030 -0.2500 0.0000 C 0 0 0 0 0 0 0 0 0 0 0 0 5.1350 -0.2500 0.0000 C 0 0 0 0 0 0 0 0 0 0 0 0 6.0010 0.2500 0.0000 C 0 0 0 0 0 0 0 0 0 0 0 0 5.1350 -…	11
FALSE	C5 H9 N O2	115.063	0.871	167818	6	0		FALSE	95169.5	93554.1	103990	101182	80268.6	89357.4	79989.2	80149.7	84189.1	73873.8	107475	116457	143404	90402.1	138313	140879	142841	140202	118219	138711	130489	132571	120240	78440.6	100455	134815	146420	113241	133761	155174	102323	96375	98129.9	95278.5	109762	110101	132404	116203	121470	120706	57562.2
	CSID	Formula	Molecular Weight	Name	Structure	# References
	128566	C5 H9 N O2	115.063	L-Proline	# ACD/Labs02211713302D 8 8 0 0 1 0 0 0 0 0 1 V2000 4.0446 0.0000 0.0000 O 0 0 0 0 0 0 0 0 0 0 0 0 3.3813 -1.1527 0.0000 C 0 0 0 0 0 0 0 0 0 0 0 0 4.0446 -2.3054 0.0000 O 0 0 0 0 0 0 0 0 0 0 0 0 2.0506 -1.1527 0.0000 C 0 0 0 0 0 0 0 0 0 0 0 0 1.2700 -2.2245 0.0000 N 0 0 0 0 0 0 0 0 0 0 0 0 0.0000 -1.8201 0.0000 C 0 0 0 0 0 0 0 0 0 0 0 0 0.0000 -0.4894 0.0000 C 0 0 0 0 0 0 0 0 0 0 0 0 1.2700 -0.080…	11973
	594	C5 H9 N O2	115.063	DL-Proline	# ACD/Labs02211713302D 8 8 0 0 0 0 0 0 0 0 1 V2000 4.0446 0.0000 0.0000 O 0 0 0 0 0 0 0 0 0 0 0 0 3.3813 -1.1527 0.0000 C 0 0 0 0 0 0 0 0 0 0 0 0 4.0446 -2.3054 0.0000 O 0 0 0 0 0 0 0 0 0 0 0 0 2.0506 -1.1527 0.0000 C 0 0 0 0 0 0 0 0 0 0 0 0 1.2700 -2.2245 0.0000 N 0 0 0 0 0 0 0 0 0 0 0 0 0.0000 -1.8201 0.0000 C 0 0 0 0 0 0 0 0 0 0 0 0 0.0000 -0.4894 0.0000 C 0 0 0 0 0 0 0 0 0 0 0 0 1.2700 -0.080…	770
	8640	C5 H9 N O2	115.063	d-Pro	# ACD/Labs06251410132D 9 9 0 0 1 0 0 0 0 0 1 V2000 1.9766 -4.3442 0.0000 O 0 0 0 0 0 0 0 0 0 0 0 0 2.2547 -3.0410 0.0000 C 0 0 0 0 0 0 0 0 0 0 0 0 3.5188 -2.6326 0.0000 O 0 0 0 0 0 0 0 0 0 0 0 0 1.2642 -2.1547 0.0000 C 0 0 0 0 0 0 0 0 0 0 0 0 0.9861 -3.4537 0.0000 H 0 0 0 0 0 0 0 0 0 0 0 0 2.0461 -1.0774 0.0000 C 0 0 0 0 0 0 0 0 0 0 0 0 1.2642 0.0000 0.0000 C 0 0 0 0 0 0 0 0 0 0 0 0 0.0000 -0.412…	307
	157937	C5 H9 N O2	115.063	5-Methoxy-2-pyrrolidinone	#181561 -OEChem-02070708192D 17 17 0 1 0 0 0 0 0999 V2000 5.5201 -0.1807 0.0000 O 0 0 0 0 0 0 0 0 0 0 0 0 2.0000 -0.1807 0.0000 O 0 0 0 0 0 0 0 0 0 0 0 0 3.7601 -0.4594 0.0000 N 0 0 0 0 0 0 0 0 0 0 0 0 4.2601 1.0794 0.0000 C 0 0 0 0 0 0 0 0 0 0 0 0 4.5691 0.1284 0.0000 C 0 0 3 0 0 0 0 0 0 0 0 0 3.2601 1.0794 0.0000 C 0 0 0 0 0 0 0 0 0 0 0 0 2.9511 0.1284 0.0000 C 0 0 0 0 0 0 0 0 0 0 0 0 6.2633 0.…	41
	4574010	C5 H9 N O2	115.063	N-(3-Oxopropyl)acetamide	# ACD/Labs04221415492D 8 7 0 0 0 0 0 0 0 0 1 V2000 1.1395 -2.0097 0.0000 O 0 0 0 0 0 0 0 0 0 0 0 0 6.9063 0.0000 0.0000 O 0 0 0 0 0 0 0 0 0 0 0 0 2.2722 0.0000 0.0000 N 0 0 0 0 0 0 0 0 0 0 0 0 1.1326 -0.6630 0.0000 C 0 0 0 0 0 0 0 0 0 0 0 0 3.4325 -0.6630 0.0000 C 0 0 0 0 0 0 0 0 0 0 0 0 4.5858 0.0000 0.0000 C 0 0 0 0 0 0 0 0 0 0 0 0 0.0000 -0.0138 0.0000 C 0 0 0 0 0 0 0 0 0 0 0 0 5.7461 -0.6630 …	21
	4476652	C5 H9 N O2	115.063	4-Amino-2-methylenebutanoic acid	#5318003 -OEChem-02070710142D 17 16 0 0 0 0 0 0 0999 V2000 6.8671 -0.2500 0.0000 O 0 0 0 0 0 0 0 0 0 0 0 0 6.0010 1.2500 0.0000 O 0 0 0 0 0 0 0 0 0 0 0 0 2.5369 0.2500 0.0000 N 0 0 0 0 0 0 0 0 0 0 0 0 4.2690 0.2500 0.0000 C 0 0 0 0 0 0 0 0 0 0 0 0 3.4030 -0.2500 0.0000 C 0 0 0 0 0 0 0 0 0 0 0 0 5.1350 -0.2500 0.0000 C 0 0 0 0 0 0 0 0 0 0 0 0 6.0010 0.2500 0.0000 C 0 0 0 0 0 0 0 0 0 0 0 0 5.1350 -…	11
FALSE	C5 H9 N O2	115.064	1.502	15264	6	0		FALSE	2066.16	1863.42	229.729	2726.78	1533.5	778.579	1364.57	888.343	1501.6	657.306	2351.1	2090.17	2489.16	2321.35	2297.86	8539.2	3474.03	8120.02	3295.11	7361.7	1271.15	2572.81	2754.89	931.481	1507.96	13125.6	12767.8	5684.06	7614.94	7067.42	1807.15	1959.66	2010.7	2314.95	2091.69	1439.13	3027.6	1739.84	1391.87	495.789	228.273
	CSID	Formula	Molecular Weight	Name	Structure	# References
	128566	C5 H9 N O2	115.063	L-Proline	# ACD/Labs02211713302D 8 8 0 0 1 0 0 0 0 0 1 V2000 4.0446 0.0000 0.0000 O 0 0 0 0 0 0 0 0 0 0 0 0 3.3813 -1.1527 0.0000 C 0 0 0 0 0 0 0 0 0 0 0 0 4.0446 -2.3054 0.0000 O 0 0 0 0 0 0 0 0 0 0 0 0 2.0506 -1.1527 0.0000 C 0 0 0 0 0 0 0 0 0 0 0 0 1.2700 -2.2245 0.0000 N 0 0 0 0 0 0 0 0 0 0 0 0 0.0000 -1.8201 0.0000 C 0 0 0 0 0 0 0 0 0 0 0 0 0.0000 -0.4894 0.0000 C 0 0 0 0 0 0 0 0 0 0 0 0 1.2700 -0.080…	11973
	594	C5 H9 N O2	115.063	DL-Proline	# ACD/Labs02211713302D 8 8 0 0 0 0 0 0 0 0 1 V2000 4.0446 0.0000 0.0000 O 0 0 0 0 0 0 0 0 0 0 0 0 3.3813 -1.1527 0.0000 C 0 0 0 0 0 0 0 0 0 0 0 0 4.0446 -2.3054 0.0000 O 0 0 0 0 0 0 0 0 0 0 0 0 2.0506 -1.1527 0.0000 C 0 0 0 0 0 0 0 0 0 0 0 0 1.2700 -2.2245 0.0000 N 0 0 0 0 0 0 0 0 0 0 0 0 0.0000 -1.8201 0.0000 C 0 0 0 0 0 0 0 0 0 0 0 0 0.0000 -0.4894 0.0000 C 0 0 0 0 0 0 0 0 0 0 0 0 1.2700 -0.080…	770
	8640	C5 H9 N O2	115.063	d-Pro	# ACD/Labs06251410132D 9 9 0 0 1 0 0 0 0 0 1 V2000 1.9766 -4.3442 0.0000 O 0 0 0 0 0 0 0 0 0 0 0 0 2.2547 -3.0410 0.0000 C 0 0 0 0 0 0 0 0 0 0 0 0 3.5188 -2.6326 0.0000 O 0 0 0 0 0 0 0 0 0 0 0 0 1.2642 -2.1547 0.0000 C 0 0 0 0 0 0 0 0 0 0 0 0 0.9861 -3.4537 0.0000 H 0 0 0 0 0 0 0 0 0 0 0 0 2.0461 -1.0774 0.0000 C 0 0 0 0 0 0 0 0 0 0 0 0 1.2642 0.0000 0.0000 C 0 0 0 0 0 0 0 0 0 0 0 0 0.0000 -0.412…	307
	157937	C5 H9 N O2	115.063	5-Methoxy-2-pyrrolidinone	#181561 -OEChem-02070708192D 17 17 0 1 0 0 0 0 0999 V2000 5.5201 -0.1807 0.0000 O 0 0 0 0 0 0 0 0 0 0 0 0 2.0000 -0.1807 0.0000 O 0 0 0 0 0 0 0 0 0 0 0 0 3.7601 -0.4594 0.0000 N 0 0 0 0 0 0 0 0 0 0 0 0 4.2601 1.0794 0.0000 C 0 0 0 0 0 0 0 0 0 0 0 0 4.5691 0.1284 0.0000 C 0 0 3 0 0 0 0 0 0 0 0 0 3.2601 1.0794 0.0000 C 0 0 0 0 0 0 0 0 0 0 0 0 2.9511 0.1284 0.0000 C 0 0 0 0 0 0 0 0 0 0 0 0 6.2633 0.…	41
	4574010	C5 H9 N O2	115.063	N-(3-Oxopropyl)acetamide	# ACD/Labs04221415492D 8 7 0 0 0 0 0 0 0 0 1 V2000 1.1395 -2.0097 0.0000 O 0 0 0 0 0 0 0 0 0 0 0 0 6.9063 0.0000 0.0000 O 0 0 0 0 0 0 0 0 0 0 0 0 2.2722 0.0000 0.0000 N 0 0 0 0 0 0 0 0 0 0 0 0 1.1326 -0.6630 0.0000 C 0 0 0 0 0 0 0 0 0 0 0 0 3.4325 -0.6630 0.0000 C 0 0 0 0 0 0 0 0 0 0 0 0 4.5858 0.0000 0.0000 C 0 0 0 0 0 0 0 0 0 0 0 0 0.0000 -0.0138 0.0000 C 0 0 0 0 0 0 0 0 0 0 0 0 5.7461 -0.6630 …	21
	4476652	C5 H9 N O2	115.063	4-Amino-2-methylenebutanoic acid	#5318003 -OEChem-02070710142D 17 16 0 0 0 0 0 0 0999 V2000 6.8671 -0.2500 0.0000 O 0 0 0 0 0 0 0 0 0 0 0 0 6.0010 1.2500 0.0000 O 0 0 0 0 0 0 0 0 0 0 0 0 2.5369 0.2500 0.0000 N 0 0 0 0 0 0 0 0 0 0 0 0 4.2690 0.2500 0.0000 C 0 0 0 0 0 0 0 0 0 0 0 0 3.4030 -0.2500 0.0000 C 0 0 0 0 0 0 0 0 0 0 0 0 5.1350 -0.2500 0.0000 C 0 0 0 0 0 0 0 0 0 0 0 0 6.0010 0.2500 0.0000 C 0 0 0 0 0 0 0 0 0 0 0 0 5.1350 -…	11
FALSE	C5 H9 N O2	115.064	0.711	61355.8	6	0		FALSE	19643.9	10087.8	6439.5	7188.75	19562.6	8909.06	13837.9	21893.1	11032.2	7117.15	10531	8652.39	9291.6	8654.12	7851.57	9733.96	7703.93	14859.9	8530.26	9302.7	13256.1	9183.51	12020.7	15862.5	10863	13444.2	12410.8	10929.6	15418.6	14490.2	7155.72	5790.68	6665.27	8229.73	10210.7	6973.86	8879.39	7777.01	9113.36	5834.76	12449.8
	CSID	Formula	Molecular Weight	Name	Structure	# References
	128566	C5 H9 N O2	115.063	L-Proline	# ACD/Labs02211713302D 8 8 0 0 1 0 0 0 0 0 1 V2000 4.0446 0.0000 0.0000 O 0 0 0 0 0 0 0 0 0 0 0 0 3.3813 -1.1527 0.0000 C 0 0 0 0 0 0 0 0 0 0 0 0 4.0446 -2.3054 0.0000 O 0 0 0 0 0 0 0 0 0 0 0 0 2.0506 -1.1527 0.0000 C 0 0 0 0 0 0 0 0 0 0 0 0 1.2700 -2.2245 0.0000 N 0 0 0 0 0 0 0 0 0 0 0 0 0.0000 -1.8201 0.0000 C 0 0 0 0 0 0 0 0 0 0 0 0 0.0000 -0.4894 0.0000 C 0 0 0 0 0 0 0 0 0 0 0 0 1.2700 -0.080…	11973
	594	C5 H9 N O2	115.063	DL-Proline	# ACD/Labs02211713302D 8 8 0 0 0 0 0 0 0 0 1 V2000 4.0446 0.0000 0.0000 O 0 0 0 0 0 0 0 0 0 0 0 0 3.3813 -1.1527 0.0000 C 0 0 0 0 0 0 0 0 0 0 0 0 4.0446 -2.3054 0.0000 O 0 0 0 0 0 0 0 0 0 0 0 0 2.0506 -1.1527 0.0000 C 0 0 0 0 0 0 0 0 0 0 0 0 1.2700 -2.2245 0.0000 N 0 0 0 0 0 0 0 0 0 0 0 0 0.0000 -1.8201 0.0000 C 0 0 0 0 0 0 0 0 0 0 0 0 0.0000 -0.4894 0.0000 C 0 0 0 0 0 0 0 0 0 0 0 0 1.2700 -0.080…	770
	8640	C5 H9 N O2	115.063	d-Pro	# ACD/Labs06251410132D 9 9 0 0 1 0 0 0 0 0 1 V2000 1.9766 -4.3442 0.0000 O 0 0 0 0 0 0 0 0 0 0 0 0 2.2547 -3.0410 0.0000 C 0 0 0 0 0 0 0 0 0 0 0 0 3.5188 -2.6326 0.0000 O 0 0 0 0 0 0 0 0 0 0 0 0 1.2642 -2.1547 0.0000 C 0 0 0 0 0 0 0 0 0 0 0 0 0.9861 -3.4537 0.0000 H 0 0 0 0 0 0 0 0 0 0 0 0 2.0461 -1.0774 0.0000 C 0 0 0 0 0 0 0 0 0 0 0 0 1.2642 0.0000 0.0000 C 0 0 0 0 0 0 0 0 0 0 0 0 0.0000 -0.412…	307
	157937	C5 H9 N O2	115.063	5-Methoxy-2-pyrrolidinone	#181561 -OEChem-02070708192D 17 17 0 1 0 0 0 0 0999 V2000 5.5201 -0.1807 0.0000 O 0 0 0 0 0 0 0 0 0 0 0 0 2.0000 -0.1807 0.0000 O 0 0 0 0 0 0 0 0 0 0 0 0 3.7601 -0.4594 0.0000 N 0 0 0 0 0 0 0 0 0 0 0 0 4.2601 1.0794 0.0000 C 0 0 0 0 0 0 0 0 0 0 0 0 4.5691 0.1284 0.0000 C 0 0 3 0 0 0 0 0 0 0 0 0 3.2601 1.0794 0.0000 C 0 0 0 0 0 0 0 0 0 0 0 0 2.9511 0.1284 0.0000 C 0 0 0 0 0 0 0 0 0 0 0 0 6.2633 0.…	41
	4574010	C5 H9 N O2	115.063	N-(3-Oxopropyl)acetamide	# ACD/Labs04221415492D 8 7 0 0 0 0 0 0 0 0 1 V2000 1.1395 -2.0097 0.0000 O 0 0 0 0 0 0 0 0 0 0 0 0 6.9063 0.0000 0.0000 O 0 0 0 0 0 0 0 0 0 0 0 0 2.2722 0.0000 0.0000 N 0 0 0 0 0 0 0 0 0 0 0 0 1.1326 -0.6630 0.0000 C 0 0 0 0 0 0 0 0 0 0 0 0 3.4325 -0.6630 0.0000 C 0 0 0 0 0 0 0 0 0 0 0 0 4.5858 0.0000 0.0000 C 0 0 0 0 0 0 0 0 0 0 0 0 0.0000 -0.0138 0.0000 C 0 0 0 0 0 0 0 0 0 0 0 0 5.7461 -0.6630 …	21
	4476652	C5 H9 N O2	115.063	4-Amino-2-methylenebutanoic acid	#5318003 -OEChem-02070710142D 17 16 0 0 0 0 0 0 0999 V2000 6.8671 -0.2500 0.0000 O 0 0 0 0 0 0 0 0 0 0 0 0 6.0010 1.2500 0.0000 O 0 0 0 0 0 0 0 0 0 0 0 0 2.5369 0.2500 0.0000 N 0 0 0 0 0 0 0 0 0 0 0 0 4.2690 0.2500 0.0000 C 0 0 0 0 0 0 0 0 0 0 0 0 3.4030 -0.2500 0.0000 C 0 0 0 0 0 0 0 0 0 0 0 0 5.1350 -0.2500 0.0000 C 0 0 0 0 0 0 0 0 0 0 0 0 6.0010 0.2500 0.0000 C 0 0 0 0 0 0 0 0 0 0 0 0 5.1350 -…	11
FALSE	C8 H7 N	117.058	3.585	674335	2	0		FALSE	291533	340385	346571	361478	368623	469119	526046	465700	524909	309487	367601	378532	343116	300986	368483	423346	531964	511648	350005	428678	345308	376813	373597	288033	355869	482826	468083	427519	507015	434503	385263	376761	399959	354064	390374	368196	533072	496249	603381	510283	289561
	CSID	Formula	Molecular Weight	Name	Structure	# References
	776	C8 H7 N	117.058	Indole	# ACD/Labs06251410052D 9 10 0 0 0 0 0 0 0 0 1 V2000 4.1001 -2.7512 0.0000 C 0 0 0 0 0 0 0 0 0 0 0 0 3.9607 -1.4309 0.0000 C 0 0 0 0 0 0 0 0 0 0 0 0 2.6610 -1.1521 0.0000 C 0 0 0 0 0 0 0 0 0 0 0 0 1.9968 0.0000 0.0000 C 0 0 0 0 0 0 0 0 0 0 0 0 0.6642 0.0000 0.0000 C 0 0 0 0 0 0 0 0 0 0 0 0 0.0000 -1.1521 0.0000 C 0 0 0 0 0 0 0 0 0 0 0 0 0.6642 -2.3043 0.0000 C 0 0 0 0 0 0 0 0 0 0 0 0 1.9968 -2.304…	5159
	13839308	C8 H7 N	117.058	Benzyl cyanide	# ACD/Labs06251410112D 9 9 0 0 0 0 0 0 0 0 1 V2000 5.3190 -3.4574 0.0000 N 0 0 0 0 0 0 0 0 0 0 0 0 3.9893 -3.4574 0.0000 C 0 0 0 0 0 0 0 0 0 0 0 0 2.6595 -3.4574 0.0000 C 0 0 0 0 0 0 0 0 0 0 0 0 1.9946 -2.3031 0.0000 C 0 0 0 0 0 0 0 0 0 0 0 0 2.6595 -1.1542 0.0000 C 0 0 0 0 0 0 0 0 0 0 0 0 1.9946 0.0000 0.0000 C 0 0 0 0 0 0 0 0 0 0 0 0 0.6649 0.0000 0.0000 C 0 0 0 0 0 0 0 0 0 0 0 0 0.0000 -1.1542…	233
FALSE	C8 H7 N	117.058	8.774	9248.62	2	0		FALSE	2213.78	1657.71	2107.85	1868.09	1613.67	2540.48	4819.29	9248.62	5460.46	1638.18	1249	1666.67	1884.82	1349.18	1377	1924.82	3155.8	2754.22	1813.28	1763.43	856.129	1358.29	980.712	1092.35	754.187	4994.06	3403.45	5719.77	5236.48	2414.59	1347.48	2071.65	2011.39	2332.07	1302.86	1893.41	4075.91	5639.57	4020.38	5311.38	942.367
	CSID	Formula	Molecular Weight	Name	Structure	# References
	776	C8 H7 N	117.058	Indole	# ACD/Labs06251410052D 9 10 0 0 0 0 0 0 0 0 1 V2000 4.1001 -2.7512 0.0000 C 0 0 0 0 0 0 0 0 0 0 0 0 3.9607 -1.4309 0.0000 C 0 0 0 0 0 0 0 0 0 0 0 0 2.6610 -1.1521 0.0000 C 0 0 0 0 0 0 0 0 0 0 0 0 1.9968 0.0000 0.0000 C 0 0 0 0 0 0 0 0 0 0 0 0 0.6642 0.0000 0.0000 C 0 0 0 0 0 0 0 0 0 0 0 0 0.0000 -1.1521 0.0000 C 0 0 0 0 0 0 0 0 0 0 0 0 0.6642 -2.3043 0.0000 C 0 0 0 0 0 0 0 0 0 0 0 0 1.9968 -2.304…	5159
	13839308	C8 H7 N	117.058	Benzyl cyanide	# ACD/Labs06251410112D 9 9 0 0 0 0 0 0 0 0 1 V2000 5.3190 -3.4574 0.0000 N 0 0 0 0 0 0 0 0 0 0 0 0 3.9893 -3.4574 0.0000 C 0 0 0 0 0 0 0 0 0 0 0 0 2.6595 -3.4574 0.0000 C 0 0 0 0 0 0 0 0 0 0 0 0 1.9946 -2.3031 0.0000 C 0 0 0 0 0 0 0 0 0 0 0 0 2.6595 -1.1542 0.0000 C 0 0 0 0 0 0 0 0 0 0 0 0 1.9946 0.0000 0.0000 C 0 0 0 0 0 0 0 0 0 0 0 0 0.6649 0.0000 0.0000 C 0 0 0 0 0 0 0 0 0 0 0 0 0.0000 -1.1542…	233
FALSE	C8 H7 N	117.058	3.893	27241	2	0		FALSE	2078.22	1420.99	1635.36	2133.3	1376.63	573.653	380.875	2472.13	2696.19	236.499	1730.29	1597.15	1352.73	1671.7	178.874	2284.05	2226.04	2079.06	1884.07	2847.33	6786.63	1424.09	10597.2	3318.21	10389	15256.3	18335.9	5921.65	27241	9382.69	1417.51	1598.14	2113.57	2094.13	1793.71	166.56	294.571	2233.52	2110.39	1959.26	1390.18
	CSID	Formula	Molecular Weight	Name	Structure	# References
	776	C8 H7 N	117.058	Indole	# ACD/Labs06251410052D 9 10 0 0 0 0 0 0 0 0 1 V2000 4.1001 -2.7512 0.0000 C 0 0 0 0 0 0 0 0 0 0 0 0 3.9607 -1.4309 0.0000 C 0 0 0 0 0 0 0 0 0 0 0 0 2.6610 -1.1521 0.0000 C 0 0 0 0 0 0 0 0 0 0 0 0 1.9968 0.0000 0.0000 C 0 0 0 0 0 0 0 0 0 0 0 0 0.6642 0.0000 0.0000 C 0 0 0 0 0 0 0 0 0 0 0 0 0.0000 -1.1521 0.0000 C 0 0 0 0 0 0 0 0 0 0 0 0 0.6642 -2.3043 0.0000 C 0 0 0 0 0 0 0 0 0 0 0 0 1.9968 -2.304…	5159
	13839308	C8 H7 N	117.058	Benzyl cyanide	# ACD/Labs06251410112D 9 9 0 0 0 0 0 0 0 0 1 V2000 5.3190 -3.4574 0.0000 N 0 0 0 0 0 0 0 0 0 0 0 0 3.9893 -3.4574 0.0000 C 0 0 0 0 0 0 0 0 0 0 0 0 2.6595 -3.4574 0.0000 C 0 0 0 0 0 0 0 0 0 0 0 0 1.9946 -2.3031 0.0000 C 0 0 0 0 0 0 0 0 0 0 0 0 2.6595 -1.1542 0.0000 C 0 0 0 0 0 0 0 0 0 0 0 0 1.9946 0.0000 0.0000 C 0 0 0 0 0 0 0 0 0 0 0 0 0.6649 0.0000 0.0000 C 0 0 0 0 0 0 0 0 0 0 0 0 0.0000 -1.1542…	233
FALSE	C8 H7 N	117.058	2.614	48803.4	2	0		FALSE	28062.9	25425.3	33608.9	32119.7	33411.9	23942.7	30030.5	27138.5	30038.3	19908	37977.9	35308.7	29526.9	26620.8	35876	22637.8	1092.49	29841.8	20930.1	23574.2	23364.9	30557.5	28110.6	22893.2	27153.3	30753.8	30298.8	28645.1	38193.8	31732.6	29971.9	30011.9	34263	48803.4	35316.2	21675.5	31174.7	26987.2	47598.1	31261	16122.5
	CSID	Formula	Molecular Weight	Name	Structure	# References
	776	C8 H7 N	117.058	Indole	# ACD/Labs06251410052D 9 10 0 0 0 0 0 0 0 0 1 V2000 4.1001 -2.7512 0.0000 C 0 0 0 0 0 0 0 0 0 0 0 0 3.9607 -1.4309 0.0000 C 0 0 0 0 0 0 0 0 0 0 0 0 2.6610 -1.1521 0.0000 C 0 0 0 0 0 0 0 0 0 0 0 0 1.9968 0.0000 0.0000 C 0 0 0 0 0 0 0 0 0 0 0 0 0.6642 0.0000 0.0000 C 0 0 0 0 0 0 0 0 0 0 0 0 0.0000 -1.1521 0.0000 C 0 0 0 0 0 0 0 0 0 0 0 0 0.6642 -2.3043 0.0000 C 0 0 0 0 0 0 0 0 0 0 0 0 1.9968 -2.304…	5159
	13839308	C8 H7 N	117.058	Benzyl cyanide	# ACD/Labs06251410112D 9 9 0 0 0 0 0 0 0 0 1 V2000 5.3190 -3.4574 0.0000 N 0 0 0 0 0 0 0 0 0 0 0 0 3.9893 -3.4574 0.0000 C 0 0 0 0 0 0 0 0 0 0 0 0 2.6595 -3.4574 0.0000 C 0 0 0 0 0 0 0 0 0 0 0 0 1.9946 -2.3031 0.0000 C 0 0 0 0 0 0 0 0 0 0 0 0 2.6595 -1.1542 0.0000 C 0 0 0 0 0 0 0 0 0 0 0 0 1.9946 0.0000 0.0000 C 0 0 0 0 0 0 0 0 0 0 0 0 0.6649 0.0000 0.0000 C 0 0 0 0 0 0 0 0 0 0 0 0 0.0000 -1.1542…	233
FALSE	C8 H7 N	117.058	5.096	6925.53	2	0		FALSE	1842.28	2596.68	2226.41	1876.5	1375.51	2897.62	2842.1	3535.77	3469.47	1355.45	4066.01	2526.52	2728.7	2151.85	2171.24	1739.65	3054.27	1602.93	1090.88	992.334	3022.61	2361.08	2848.59	3290.19	3815.36	5124.18	3425.74	2687.06	3823.4	3369.41	2374.81	2354.28	1934.77	1935.81	2431.5	1351.37	3118.3	6925.53	2096.15	3963.25	1692.13
	CSID	Formula	Molecular Weight	Name	Structure	# References
	776	C8 H7 N	117.058	Indole	# ACD/Labs06251410052D 9 10 0 0 0 0 0 0 0 0 1 V2000 4.1001 -2.7512 0.0000 C 0 0 0 0 0 0 0 0 0 0 0 0 3.9607 -1.4309 0.0000 C 0 0 0 0 0 0 0 0 0 0 0 0 2.6610 -1.1521 0.0000 C 0 0 0 0 0 0 0 0 0 0 0 0 1.9968 0.0000 0.0000 C 0 0 0 0 0 0 0 0 0 0 0 0 0.6642 0.0000 0.0000 C 0 0 0 0 0 0 0 0 0 0 0 0 0.0000 -1.1521 0.0000 C 0 0 0 0 0 0 0 0 0 0 0 0 0.6642 -2.3043 0.0000 C 0 0 0 0 0 0 0 0 0 0 0 0 1.9968 -2.304…	5159
	13839308	C8 H7 N	117.058	Benzyl cyanide	# ACD/Labs06251410112D 9 9 0 0 0 0 0 0 0 0 1 V2000 5.3190 -3.4574 0.0000 N 0 0 0 0 0 0 0 0 0 0 0 0 3.9893 -3.4574 0.0000 C 0 0 0 0 0 0 0 0 0 0 0 0 2.6595 -3.4574 0.0000 C 0 0 0 0 0 0 0 0 0 0 0 0 1.9946 -2.3031 0.0000 C 0 0 0 0 0 0 0 0 0 0 0 0 2.6595 -1.1542 0.0000 C 0 0 0 0 0 0 0 0 0 0 0 0 1.9946 0.0000 0.0000 C 0 0 0 0 0 0 0 0 0 0 0 0 0.6649 0.0000 0.0000 C 0 0 0 0 0 0 0 0 0 0 0 0 0.0000 -1.1542…	233
FALSE	C5 H11 N O2	117.079	1.307	199642	13	0		FALSE	110734	90874	113446	99832.3	160505	84505.5	150415	106931	86610.4	45473.2	134333	168482	166029	164755	99303.1	94222.4	73812.4	85252.8	85389.3	117282	144354	170773	112152	83120.3	160552	84603.6	141370	132105	106981	77888.6	121630	192514	166936	110314	88831.7	108792	148302	94596.8	118408	124031	45113.3
	CSID	Formula	Molecular Weight	Name	Structure	# References
	6050	C5 H11 N O2	117.079	L-(+)-Valine	# ACD/Labs04221415492D 8 7 0 0 1 0 0 0 0 0 1 V2000 1.1562 0.0000 0.0000 O 0 0 0 0 0 0 0 0 0 0 0 0 0.0000 -1.9854 0.0000 O 0 0 0 0 0 0 0 0 0 0 0 0 2.2986 -3.3351 0.0000 N 0 0 0 0 0 0 0 0 0 0 0 0 2.3079 -1.9992 0.0000 C 0 0 0 0 0 0 0 0 0 0 0 0 1.1516 -1.3221 0.0000 C 0 0 0 0 0 0 0 0 0 0 0 0 3.4595 -1.3405 0.0000 C 0 0 0 0 0 0 0 0 0 0 0 0 4.6065 -2.0130 0.0000 C 0 0 0 0 0 0 0 0 0 0 0 0 3.4687 -0.013…	7240
	242	C5 H11 N O2	117.079	trimethylglycine	# ACD/Labs04221415492D 8 7 0 0 0 0 0 0 0 0 2 V2000 4.5950 -1.9988 0.0000 O 0 5 0 0 0 0 0 0 0 0 0 0 3.4647 0.0000 0.0000 O 0 0 0 0 0 0 0 0 0 0 0 0 1.1304 -1.3326 0.0000 N 0 3 0 0 0 0 0 0 0 0 0 0 2.2654 -1.9988 0.0000 C 0 0 0 0 0 0 0 0 0 0 0 0 3.4647 -1.3326 0.0000 C 0 0 0 0 0 0 0 0 0 0 0 0 0.0000 -1.9988 0.0000 C 0 0 0 0 0 0 0 0 0 0 0 0 1.1304 0.0000 0.0000 C 0 0 0 0 0 0 0 0 0 0 0 0 1.1304 -2.6651…	1408
	9632	C5 H11 N O2	117.079	n-Pentyl nitrite	# ACD/Labs04111411492D 8 7 0 0 0 0 0 0 0 0 1 V2000 2.3093 0.0000 0.0000 C 0 0 0 0 0 0 0 0 0 0 0 0 1.1546 -0.6621 0.0000 C 0 0 0 0 0 0 0 0 0 0 0 0 4.6105 0.0000 0.0000 C 0 0 0 0 0 0 0 0 0 0 0 0 3.4639 -0.6621 0.0000 C 0 0 0 0 0 0 0 0 0 0 0 0 6.9197 0.0000 0.0000 N 0 0 0 0 0 0 0 0 0 0 0 0 8.0744 -0.6621 0.0000 O 0 0 0 0 0 0 0 0 0 0 0 0 5.7651 -0.6621 0.0000 O 0 0 0 0 0 0 0 0 0 0 0 0 0.0000 0.0000 0…	417
	1148	C5 H11 N O2	117.079	DL-Valine	# ACD/Labs04221415492D 8 7 0 0 0 0 0 0 0 0 1 V2000 1.1562 0.0000 0.0000 O 0 0 0 0 0 0 0 0 0 0 0 0 0.0000 -1.9854 0.0000 O 0 0 0 0 0 0 0 0 0 0 0 0 2.2986 -3.3351 0.0000 N 0 0 0 0 0 0 0 0 0 0 0 0 2.3079 -2.0038 0.0000 C 0 0 0 0 0 0 0 0 0 0 0 0 1.1516 -1.3221 0.0000 C 0 0 0 0 0 0 0 0 0 0 0 0 3.4641 -1.3405 0.0000 C 0 0 0 0 0 0 0 0 0 0 0 0 4.6065 -2.0130 0.0000 C 0 0 0 0 0 0 0 0 0 0 0 0 3.4687 -0.013…	401
	68242	C5 H11 N O2	117.079	N,2-Dimethylalanine	#75725 -OEChem-02070708182D 19 18 0 0 0 0 0 0 0999 V2000 5.4641 -0.1900 0.0000 O 0 0 0 0 0 0 0 0 0 0 0 0 4.5981 1.3100 0.0000 O 0 0 0 0 0 0 0 0 0 0 0 0 2.8660 -0.6900 0.0000 N 0 0 0 0 0 0 0 0 0 0 0 0 3.7321 -0.1900 0.0000 C 0 0 0 0 0 0 0 0 0 0 0 0 3.2321 0.6760 0.0000 C 0 0 0 0 0 0 0 0 0 0 0 0 4.2321 -1.0560 0.0000 C 0 0 0 0 0 0 0 0 0 0 0 0 4.5981 0.3100 0.0000 C 0 0 0 0 0 0 0 0 0 0 0 0 2.0000 -0…	329
	58608	C5 H11 N O2	117.079	L-Norvaline	# ACD/Labs04221415492D 8 7 0 0 1 0 0 0 0 0 1 V2000 4.6103 0.0000 0.0000 O 0 0 0 0 0 0 0 0 0 0 0 0 5.7628 -1.9939 0.0000 O 0 0 0 0 0 0 0 0 0 0 0 0 3.4577 -3.3252 0.0000 N 0 0 0 0 0 0 0 0 0 0 0 0 3.4577 -1.9939 0.0000 C 0 0 0 0 0 0 0 0 0 0 0 0 4.6103 -1.3312 0.0000 C 0 0 0 0 0 0 0 0 0 0 0 0 2.3051 -1.3312 0.0000 C 0 0 0 0 0 0 0 0 0 0 0 0 1.1526 -1.9939 0.0000 C 0 0 0 0 0 0 0 0 0 0 0 0 0.0000 -1.331…	320
	135	C5 H11 N O2	117.079	5-Aminovaleric acid	# ACD/Labs06251410112D 8 7 0 0 0 0 0 0 0 0 1 V2000 0.0000 -3.4527 0.0000 N 0 0 0 0 0 0 0 0 0 0 0 0 1.3284 -3.4527 0.0000 C 0 0 0 0 0 0 0 0 0 0 0 0 1.9926 -2.3038 0.0000 C 0 0 0 0 0 0 0 0 0 0 0 0 3.3271 -2.3038 0.0000 C 0 0 0 0 0 0 0 0 0 0 0 0 3.9913 -1.1489 0.0000 C 0 0 0 0 0 0 0 0 0 0 0 0 5.3197 -1.1489 0.0000 C 0 0 0 0 0 0 0 0 0 0 0 0 5.9839 -2.3038 0.0000 O 0 0 0 0 0 0 0 0 0 0 0 0 5.9839 0.000…	299
	64635	C5 H11 N O2	117.079	D-(-)-Valine	# ACD/Labs04221415492D 8 7 0 0 1 0 0 0 0 0 1 V2000 1.1562 0.0000 0.0000 O 0 0 0 0 0 0 0 0 0 0 0 0 0.0000 -1.9854 0.0000 O 0 0 0 0 0 0 0 0 0 0 0 0 2.2986 -3.3351 0.0000 N 0 0 0 0 0 0 0 0 0 0 0 0 2.3079 -1.9992 0.0000 C 0 0 0 0 0 0 0 0 0 0 0 0 1.1516 -1.3221 0.0000 C 0 0 0 0 0 0 0 0 0 0 0 0 3.4595 -1.3405 0.0000 C 0 0 0 0 0 0 0 0 0 0 0 0 4.6065 -2.0130 0.0000 C 0 0 0 0 0 0 0 0 0 0 0 0 3.4687 -0.013…	296
	801	C5 H11 N O2	117.079	DL-Norvaline	# ACD/Labs04111411492D 8 7 0 0 0 0 0 0 0 0 1 V2000 4.6232 -1.3415 0.0000 C 0 0 0 0 0 0 0 0 0 0 0 0 3.4717 -1.9978 0.0000 C 0 0 0 0 0 0 0 0 0 0 0 0 2.3202 -1.3415 0.0000 C 0 0 0 0 0 0 0 0 0 0 0 0 1.1687 -1.9978 0.0000 C 0 0 0 0 0 0 0 0 0 0 0 0 0.0000 -1.3415 0.0000 C 0 0 0 0 0 0 0 0 0 0 0 0 4.6232 0.0000 0.0000 O 0 0 0 0 0 0 0 0 0 0 0 0 5.7574 -1.9978 0.0000 O 0 0 0 0 0 0 0 0 0 0 0 0 3.4717 -3.339…	161
	7762	C5 H11 N O2	117.079	Iso-Amyl nitrite	# ACD/Labs04221415492D 8 7 0 0 0 0 0 0 0 0 1 V2000 4.6014 -2.0006 0.0000 O 0 0 0 0 0 0 0 0 0 0 0 0 6.8987 -1.9937 0.0000 O 0 0 0 0 0 0 0 0 0 0 0 0 5.7466 -1.3314 0.0000 N 0 0 0 0 0 0 0 0 0 0 0 0 3.4493 -1.3314 0.0000 C 0 0 0 0 0 0 0 0 0 0 0 0 2.2973 -2.0006 0.0000 C 0 0 0 0 0 0 0 0 0 0 0 0 1.1521 -1.3314 0.0000 C 0 0 0 0 0 0 0 0 0 0 0 0 0.0000 -2.0006 0.0000 C 0 0 0 0 0 0 0 0 0 0 0 0 1.1521 0.000…	146
	85483	C5 H11 N O2	117.079	Isovaline	# ACD/Labs06251410062D 8 7 0 0 0 0 0 0 0 0 1 V2000 0.0000 -1.3305 0.0000 C 0 0 0 0 0 0 0 0 0 0 0 0 1.3305 -1.3305 0.0000 C 0 0 0 0 0 0 0 0 0 0 0 0 1.3305 -2.6610 0.0000 C 0 0 0 0 0 0 0 0 0 0 0 0 0.1796 -3.3263 0.0000 O 0 0 0 0 0 0 0 0 0 0 0 0 2.4814 -3.3263 0.0000 O 0 0 0 0 0 0 0 0 0 0 0 0 2.6610 -1.3305 0.0000 C 0 0 0 0 0 0 0 0 0 0 0 0 3.3263 -0.1796 0.0000 C 0 0 0 0 0 0 0 0 0 0 0 0 1.3305 0.000…	142
	388660	C5 H11 N O2	117.079	D-(-)-norvaline	# ACD/Labs04221415492D 8 7 0 0 1 0 0 0 0 0 1 V2000 4.6103 0.0000 0.0000 O 0 0 0 0 0 0 0 0 0 0 0 0 5.7628 -1.9939 0.0000 O 0 0 0 0 0 0 0 0 0 0 0 0 3.4577 -3.3252 0.0000 N 0 0 0 0 0 0 0 0 0 0 0 0 3.4577 -1.9939 0.0000 C 0 0 0 0 0 0 0 0 0 0 0 0 4.6103 -1.3312 0.0000 C 0 0 0 0 0 0 0 0 0 0 0 0 2.3051 -1.3312 0.0000 C 0 0 0 0 0 0 0 0 0 0 0 0 1.1526 -1.9939 0.0000 C 0 0 0 0 0 0 0 0 0 0 0 0 0.0000 -1.331…	126
	63869	C5 H11 N O2	117.079	4-methylaminobutyric acid	# ACD/Labs06251410092D 8 7 0 0 0 0 0 0 0 0 1 V2000 0.0000 -3.4527 0.0000 C 0 0 0 0 0 0 0 0 0 0 0 0 1.3284 -3.4527 0.0000 N 0 0 0 0 0 0 0 0 0 0 0 0 1.9926 -2.3038 0.0000 C 0 0 0 0 0 0 0 0 0 0 0 0 3.3271 -2.3038 0.0000 C 0 0 0 0 0 0 0 0 0 0 0 0 3.9913 -1.1489 0.0000 C 0 0 0 0 0 0 0 0 0 0 0 0 5.3197 -1.1489 0.0000 C 0 0 0 0 0 0 0 0 0 0 0 0 5.9839 -2.3038 0.0000 O 0 0 0 0 0 0 0 0 0 0 0 0 5.9839 0.000…	80
FALSE	C5 H11 N O2	117.079	1.232	255605	13	0		FALSE	38148.4	72118.9	72184	35289.9	34579.6	33179.3	75327.6	27558.5	86827.2	64906.4	78537.3	65238.7	62229.4	10570.2	54538.7	87498.6	87171.7	79673.2	74079.5	52972.8	65639.3	55234.3	56749.6	48004.9	67086.9	111291	65190.4	59543.7	108737	74375.9	80510.1	76150	65875.2	69782.5	56417	18675	70651.2	144771	86200.7	209787	75615.7
	CSID	Formula	Molecular Weight	Name	Structure	# References
	6050	C5 H11 N O2	117.079	L-(+)-Valine	# ACD/Labs04221415492D 8 7 0 0 1 0 0 0 0 0 1 V2000 1.1562 0.0000 0.0000 O 0 0 0 0 0 0 0 0 0 0 0 0 0.0000 -1.9854 0.0000 O 0 0 0 0 0 0 0 0 0 0 0 0 2.2986 -3.3351 0.0000 N 0 0 0 0 0 0 0 0 0 0 0 0 2.3079 -1.9992 0.0000 C 0 0 0 0 0 0 0 0 0 0 0 0 1.1516 -1.3221 0.0000 C 0 0 0 0 0 0 0 0 0 0 0 0 3.4595 -1.3405 0.0000 C 0 0 0 0 0 0 0 0 0 0 0 0 4.6065 -2.0130 0.0000 C 0 0 0 0 0 0 0 0 0 0 0 0 3.4687 -0.013…	7240
	242	C5 H11 N O2	117.079	trimethylglycine	# ACD/Labs04221415492D 8 7 0 0 0 0 0 0 0 0 2 V2000 4.5950 -1.9988 0.0000 O 0 5 0 0 0 0 0 0 0 0 0 0 3.4647 0.0000 0.0000 O 0 0 0 0 0 0 0 0 0 0 0 0 1.1304 -1.3326 0.0000 N 0 3 0 0 0 0 0 0 0 0 0 0 2.2654 -1.9988 0.0000 C 0 0 0 0 0 0 0 0 0 0 0 0 3.4647 -1.3326 0.0000 C 0 0 0 0 0 0 0 0 0 0 0 0 0.0000 -1.9988 0.0000 C 0 0 0 0 0 0 0 0 0 0 0 0 1.1304 0.0000 0.0000 C 0 0 0 0 0 0 0 0 0 0 0 0 1.1304 -2.6651…	1408
	9632	C5 H11 N O2	117.079	n-Pentyl nitrite	# ACD/Labs04111411492D 8 7 0 0 0 0 0 0 0 0 1 V2000 2.3093 0.0000 0.0000 C 0 0 0 0 0 0 0 0 0 0 0 0 1.1546 -0.6621 0.0000 C 0 0 0 0 0 0 0 0 0 0 0 0 4.6105 0.0000 0.0000 C 0 0 0 0 0 0 0 0 0 0 0 0 3.4639 -0.6621 0.0000 C 0 0 0 0 0 0 0 0 0 0 0 0 6.9197 0.0000 0.0000 N 0 0 0 0 0 0 0 0 0 0 0 0 8.0744 -0.6621 0.0000 O 0 0 0 0 0 0 0 0 0 0 0 0 5.7651 -0.6621 0.0000 O 0 0 0 0 0 0 0 0 0 0 0 0 0.0000 0.0000 0…	417
	1148	C5 H11 N O2	117.079	DL-Valine	# ACD/Labs04221415492D 8 7 0 0 0 0 0 0 0 0 1 V2000 1.1562 0.0000 0.0000 O 0 0 0 0 0 0 0 0 0 0 0 0 0.0000 -1.9854 0.0000 O 0 0 0 0 0 0 0 0 0 0 0 0 2.2986 -3.3351 0.0000 N 0 0 0 0 0 0 0 0 0 0 0 0 2.3079 -2.0038 0.0000 C 0 0 0 0 0 0 0 0 0 0 0 0 1.1516 -1.3221 0.0000 C 0 0 0 0 0 0 0 0 0 0 0 0 3.4641 -1.3405 0.0000 C 0 0 0 0 0 0 0 0 0 0 0 0 4.6065 -2.0130 0.0000 C 0 0 0 0 0 0 0 0 0 0 0 0 3.4687 -0.013…	401
	68242	C5 H11 N O2	117.079	N,2-Dimethylalanine	#75725 -OEChem-02070708182D 19 18 0 0 0 0 0 0 0999 V2000 5.4641 -0.1900 0.0000 O 0 0 0 0 0 0 0 0 0 0 0 0 4.5981 1.3100 0.0000 O 0 0 0 0 0 0 0 0 0 0 0 0 2.8660 -0.6900 0.0000 N 0 0 0 0 0 0 0 0 0 0 0 0 3.7321 -0.1900 0.0000 C 0 0 0 0 0 0 0 0 0 0 0 0 3.2321 0.6760 0.0000 C 0 0 0 0 0 0 0 0 0 0 0 0 4.2321 -1.0560 0.0000 C 0 0 0 0 0 0 0 0 0 0 0 0 4.5981 0.3100 0.0000 C 0 0 0 0 0 0 0 0 0 0 0 0 2.0000 -0…	329
	58608	C5 H11 N O2	117.079	L-Norvaline	# ACD/Labs04221415492D 8 7 0 0 1 0 0 0 0 0 1 V2000 4.6103 0.0000 0.0000 O 0 0 0 0 0 0 0 0 0 0 0 0 5.7628 -1.9939 0.0000 O 0 0 0 0 0 0 0 0 0 0 0 0 3.4577 -3.3252 0.0000 N 0 0 0 0 0 0 0 0 0 0 0 0 3.4577 -1.9939 0.0000 C 0 0 0 0 0 0 0 0 0 0 0 0 4.6103 -1.3312 0.0000 C 0 0 0 0 0 0 0 0 0 0 0 0 2.3051 -1.3312 0.0000 C 0 0 0 0 0 0 0 0 0 0 0 0 1.1526 -1.9939 0.0000 C 0 0 0 0 0 0 0 0 0 0 0 0 0.0000 -1.331…	320
	135	C5 H11 N O2	117.079	5-Aminovaleric acid	# ACD/Labs06251410112D 8 7 0 0 0 0 0 0 0 0 1 V2000 0.0000 -3.4527 0.0000 N 0 0 0 0 0 0 0 0 0 0 0 0 1.3284 -3.4527 0.0000 C 0 0 0 0 0 0 0 0 0 0 0 0 1.9926 -2.3038 0.0000 C 0 0 0 0 0 0 0 0 0 0 0 0 3.3271 -2.3038 0.0000 C 0 0 0 0 0 0 0 0 0 0 0 0 3.9913 -1.1489 0.0000 C 0 0 0 0 0 0 0 0 0 0 0 0 5.3197 -1.1489 0.0000 C 0 0 0 0 0 0 0 0 0 0 0 0 5.9839 -2.3038 0.0000 O 0 0 0 0 0 0 0 0 0 0 0 0 5.9839 0.000…	299
	64635	C5 H11 N O2	117.079	D-(-)-Valine	# ACD/Labs04221415492D 8 7 0 0 1 0 0 0 0 0 1 V2000 1.1562 0.0000 0.0000 O 0 0 0 0 0 0 0 0 0 0 0 0 0.0000 -1.9854 0.0000 O 0 0 0 0 0 0 0 0 0 0 0 0 2.2986 -3.3351 0.0000 N 0 0 0 0 0 0 0 0 0 0 0 0 2.3079 -1.9992 0.0000 C 0 0 0 0 0 0 0 0 0 0 0 0 1.1516 -1.3221 0.0000 C 0 0 0 0 0 0 0 0 0 0 0 0 3.4595 -1.3405 0.0000 C 0 0 0 0 0 0 0 0 0 0 0 0 4.6065 -2.0130 0.0000 C 0 0 0 0 0 0 0 0 0 0 0 0 3.4687 -0.013…	296
	801	C5 H11 N O2	117.079	DL-Norvaline	# ACD/Labs04111411492D 8 7 0 0 0 0 0 0 0 0 1 V2000 4.6232 -1.3415 0.0000 C 0 0 0 0 0 0 0 0 0 0 0 0 3.4717 -1.9978 0.0000 C 0 0 0 0 0 0 0 0 0 0 0 0 2.3202 -1.3415 0.0000 C 0 0 0 0 0 0 0 0 0 0 0 0 1.1687 -1.9978 0.0000 C 0 0 0 0 0 0 0 0 0 0 0 0 0.0000 -1.3415 0.0000 C 0 0 0 0 0 0 0 0 0 0 0 0 4.6232 0.0000 0.0000 O 0 0 0 0 0 0 0 0 0 0 0 0 5.7574 -1.9978 0.0000 O 0 0 0 0 0 0 0 0 0 0 0 0 3.4717 -3.339…	161
	7762	C5 H11 N O2	117.079	Iso-Amyl nitrite	# ACD/Labs04221415492D 8 7 0 0 0 0 0 0 0 0 1 V2000 4.6014 -2.0006 0.0000 O 0 0 0 0 0 0 0 0 0 0 0 0 6.8987 -1.9937 0.0000 O 0 0 0 0 0 0 0 0 0 0 0 0 5.7466 -1.3314 0.0000 N 0 0 0 0 0 0 0 0 0 0 0 0 3.4493 -1.3314 0.0000 C 0 0 0 0 0 0 0 0 0 0 0 0 2.2973 -2.0006 0.0000 C 0 0 0 0 0 0 0 0 0 0 0 0 1.1521 -1.3314 0.0000 C 0 0 0 0 0 0 0 0 0 0 0 0 0.0000 -2.0006 0.0000 C 0 0 0 0 0 0 0 0 0 0 0 0 1.1521 0.000…	146
	85483	C5 H11 N O2	117.079	Isovaline	# ACD/Labs06251410062D 8 7 0 0 0 0 0 0 0 0 1 V2000 0.0000 -1.3305 0.0000 C 0 0 0 0 0 0 0 0 0 0 0 0 1.3305 -1.3305 0.0000 C 0 0 0 0 0 0 0 0 0 0 0 0 1.3305 -2.6610 0.0000 C 0 0 0 0 0 0 0 0 0 0 0 0 0.1796 -3.3263 0.0000 O 0 0 0 0 0 0 0 0 0 0 0 0 2.4814 -3.3263 0.0000 O 0 0 0 0 0 0 0 0 0 0 0 0 2.6610 -1.3305 0.0000 C 0 0 0 0 0 0 0 0 0 0 0 0 3.3263 -0.1796 0.0000 C 0 0 0 0 0 0 0 0 0 0 0 0 1.3305 0.000…	142
	388660	C5 H11 N O2	117.079	D-(-)-norvaline	# ACD/Labs04221415492D 8 7 0 0 1 0 0 0 0 0 1 V2000 4.6103 0.0000 0.0000 O 0 0 0 0 0 0 0 0 0 0 0 0 5.7628 -1.9939 0.0000 O 0 0 0 0 0 0 0 0 0 0 0 0 3.4577 -3.3252 0.0000 N 0 0 0 0 0 0 0 0 0 0 0 0 3.4577 -1.9939 0.0000 C 0 0 0 0 0 0 0 0 0 0 0 0 4.6103 -1.3312 0.0000 C 0 0 0 0 0 0 0 0 0 0 0 0 2.3051 -1.3312 0.0000 C 0 0 0 0 0 0 0 0 0 0 0 0 1.1526 -1.9939 0.0000 C 0 0 0 0 0 0 0 0 0 0 0 0 0.0000 -1.331…	126
	63869	C5 H11 N O2	117.079	4-methylaminobutyric acid	# ACD/Labs06251410092D 8 7 0 0 0 0 0 0 0 0 1 V2000 0.0000 -3.4527 0.0000 C 0 0 0 0 0 0 0 0 0 0 0 0 1.3284 -3.4527 0.0000 N 0 0 0 0 0 0 0 0 0 0 0 0 1.9926 -2.3038 0.0000 C 0 0 0 0 0 0 0 0 0 0 0 0 3.3271 -2.3038 0.0000 C 0 0 0 0 0 0 0 0 0 0 0 0 3.9913 -1.1489 0.0000 C 0 0 0 0 0 0 0 0 0 0 0 0 5.3197 -1.1489 0.0000 C 0 0 0 0 0 0 0 0 0 0 0 0 5.9839 -2.3038 0.0000 O 0 0 0 0 0 0 0 0 0 0 0 0 5.9839 0.000…	80
FALSE	C5 H11 N O2	117.079	0.85	1.14879e+06	13	0		FALSE	624942	722627	491020	676751	420099	856321	443949	407847	447375	766489	835839	724131	876554	797619	828951	1.01314e+06	788178	723441	822036	658825	773826	675260	508289	649456	693323	679363	556222	829531	487583	708853	900921	882411	690347	463644	732923	667123	609514	825019	553120	551472	520375
	CSID	Formula	Molecular Weight	Name	Structure	# References
	6050	C5 H11 N O2	117.079	L-(+)-Valine	# ACD/Labs04221415492D 8 7 0 0 1 0 0 0 0 0 1 V2000 1.1562 0.0000 0.0000 O 0 0 0 0 0 0 0 0 0 0 0 0 0.0000 -1.9854 0.0000 O 0 0 0 0 0 0 0 0 0 0 0 0 2.2986 -3.3351 0.0000 N 0 0 0 0 0 0 0 0 0 0 0 0 2.3079 -1.9992 0.0000 C 0 0 0 0 0 0 0 0 0 0 0 0 1.1516 -1.3221 0.0000 C 0 0 0 0 0 0 0 0 0 0 0 0 3.4595 -1.3405 0.0000 C 0 0 0 0 0 0 0 0 0 0 0 0 4.6065 -2.0130 0.0000 C 0 0 0 0 0 0 0 0 0 0 0 0 3.4687 -0.013…	7240
	242	C5 H11 N O2	117.079	trimethylglycine	# ACD/Labs04221415492D 8 7 0 0 0 0 0 0 0 0 2 V2000 4.5950 -1.9988 0.0000 O 0 5 0 0 0 0 0 0 0 0 0 0 3.4647 0.0000 0.0000 O 0 0 0 0 0 0 0 0 0 0 0 0 1.1304 -1.3326 0.0000 N 0 3 0 0 0 0 0 0 0 0 0 0 2.2654 -1.9988 0.0000 C 0 0 0 0 0 0 0 0 0 0 0 0 3.4647 -1.3326 0.0000 C 0 0 0 0 0 0 0 0 0 0 0 0 0.0000 -1.9988 0.0000 C 0 0 0 0 0 0 0 0 0 0 0 0 1.1304 0.0000 0.0000 C 0 0 0 0 0 0 0 0 0 0 0 0 1.1304 -2.6651…	1408
	9632	C5 H11 N O2	117.079	n-Pentyl nitrite	# ACD/Labs04111411492D 8 7 0 0 0 0 0 0 0 0 1 V2000 2.3093 0.0000 0.0000 C 0 0 0 0 0 0 0 0 0 0 0 0 1.1546 -0.6621 0.0000 C 0 0 0 0 0 0 0 0 0 0 0 0 4.6105 0.0000 0.0000 C 0 0 0 0 0 0 0 0 0 0 0 0 3.4639 -0.6621 0.0000 C 0 0 0 0 0 0 0 0 0 0 0 0 6.9197 0.0000 0.0000 N 0 0 0 0 0 0 0 0 0 0 0 0 8.0744 -0.6621 0.0000 O 0 0 0 0 0 0 0 0 0 0 0 0 5.7651 -0.6621 0.0000 O 0 0 0 0 0 0 0 0 0 0 0 0 0.0000 0.0000 0…	417
	1148	C5 H11 N O2	117.079	DL-Valine	# ACD/Labs04221415492D 8 7 0 0 0 0 0 0 0 0 1 V2000 1.1562 0.0000 0.0000 O 0 0 0 0 0 0 0 0 0 0 0 0 0.0000 -1.9854 0.0000 O 0 0 0 0 0 0 0 0 0 0 0 0 2.2986 -3.3351 0.0000 N 0 0 0 0 0 0 0 0 0 0 0 0 2.3079 -2.0038 0.0000 C 0 0 0 0 0 0 0 0 0 0 0 0 1.1516 -1.3221 0.0000 C 0 0 0 0 0 0 0 0 0 0 0 0 3.4641 -1.3405 0.0000 C 0 0 0 0 0 0 0 0 0 0 0 0 4.6065 -2.0130 0.0000 C 0 0 0 0 0 0 0 0 0 0 0 0 3.4687 -0.013…	401
	68242	C5 H11 N O2	117.079	N,2-Dimethylalanine	#75725 -OEChem-02070708182D 19 18 0 0 0 0 0 0 0999 V2000 5.4641 -0.1900 0.0000 O 0 0 0 0 0 0 0 0 0 0 0 0 4.5981 1.3100 0.0000 O 0 0 0 0 0 0 0 0 0 0 0 0 2.8660 -0.6900 0.0000 N 0 0 0 0 0 0 0 0 0 0 0 0 3.7321 -0.1900 0.0000 C 0 0 0 0 0 0 0 0 0 0 0 0 3.2321 0.6760 0.0000 C 0 0 0 0 0 0 0 0 0 0 0 0 4.2321 -1.0560 0.0000 C 0 0 0 0 0 0 0 0 0 0 0 0 4.5981 0.3100 0.0000 C 0 0 0 0 0 0 0 0 0 0 0 0 2.0000 -0…	329
	58608	C5 H11 N O2	117.079	L-Norvaline	# ACD/Labs04221415492D 8 7 0 0 1 0 0 0 0 0 1 V2000 4.6103 0.0000 0.0000 O 0 0 0 0 0 0 0 0 0 0 0 0 5.7628 -1.9939 0.0000 O 0 0 0 0 0 0 0 0 0 0 0 0 3.4577 -3.3252 0.0000 N 0 0 0 0 0 0 0 0 0 0 0 0 3.4577 -1.9939 0.0000 C 0 0 0 0 0 0 0 0 0 0 0 0 4.6103 -1.3312 0.0000 C 0 0 0 0 0 0 0 0 0 0 0 0 2.3051 -1.3312 0.0000 C 0 0 0 0 0 0 0 0 0 0 0 0 1.1526 -1.9939 0.0000 C 0 0 0 0 0 0 0 0 0 0 0 0 0.0000 -1.331…	320
	135	C5 H11 N O2	117.079	5-Aminovaleric acid	# ACD/Labs06251410112D 8 7 0 0 0 0 0 0 0 0 1 V2000 0.0000 -3.4527 0.0000 N 0 0 0 0 0 0 0 0 0 0 0 0 1.3284 -3.4527 0.0000 C 0 0 0 0 0 0 0 0 0 0 0 0 1.9926 -2.3038 0.0000 C 0 0 0 0 0 0 0 0 0 0 0 0 3.3271 -2.3038 0.0000 C 0 0 0 0 0 0 0 0 0 0 0 0 3.9913 -1.1489 0.0000 C 0 0 0 0 0 0 0 0 0 0 0 0 5.3197 -1.1489 0.0000 C 0 0 0 0 0 0 0 0 0 0 0 0 5.9839 -2.3038 0.0000 O 0 0 0 0 0 0 0 0 0 0 0 0 5.9839 0.000…	299
	64635	C5 H11 N O2	117.079	D-(-)-Valine	# ACD/Labs04221415492D 8 7 0 0 1 0 0 0 0 0 1 V2000 1.1562 0.0000 0.0000 O 0 0 0 0 0 0 0 0 0 0 0 0 0.0000 -1.9854 0.0000 O 0 0 0 0 0 0 0 0 0 0 0 0 2.2986 -3.3351 0.0000 N 0 0 0 0 0 0 0 0 0 0 0 0 2.3079 -1.9992 0.0000 C 0 0 0 0 0 0 0 0 0 0 0 0 1.1516 -1.3221 0.0000 C 0 0 0 0 0 0 0 0 0 0 0 0 3.4595 -1.3405 0.0000 C 0 0 0 0 0 0 0 0 0 0 0 0 4.6065 -2.0130 0.0000 C 0 0 0 0 0 0 0 0 0 0 0 0 3.4687 -0.013…	296
	801	C5 H11 N O2	117.079	DL-Norvaline	# ACD/Labs04111411492D 8 7 0 0 0 0 0 0 0 0 1 V2000 4.6232 -1.3415 0.0000 C 0 0 0 0 0 0 0 0 0 0 0 0 3.4717 -1.9978 0.0000 C 0 0 0 0 0 0 0 0 0 0 0 0 2.3202 -1.3415 0.0000 C 0 0 0 0 0 0 0 0 0 0 0 0 1.1687 -1.9978 0.0000 C 0 0 0 0 0 0 0 0 0 0 0 0 0.0000 -1.3415 0.0000 C 0 0 0 0 0 0 0 0 0 0 0 0 4.6232 0.0000 0.0000 O 0 0 0 0 0 0 0 0 0 0 0 0 5.7574 -1.9978 0.0000 O 0 0 0 0 0 0 0 0 0 0 0 0 3.4717 -3.339…	161
	7762	C5 H11 N O2	117.079	Iso-Amyl nitrite	# ACD/Labs04221415492D 8 7 0 0 0 0 0 0 0 0 1 V2000 4.6014 -2.0006 0.0000 O 0 0 0 0 0 0 0 0 0 0 0 0 6.8987 -1.9937 0.0000 O 0 0 0 0 0 0 0 0 0 0 0 0 5.7466 -1.3314 0.0000 N 0 0 0 0 0 0 0 0 0 0 0 0 3.4493 -1.3314 0.0000 C 0 0 0 0 0 0 0 0 0 0 0 0 2.2973 -2.0006 0.0000 C 0 0 0 0 0 0 0 0 0 0 0 0 1.1521 -1.3314 0.0000 C 0 0 0 0 0 0 0 0 0 0 0 0 0.0000 -2.0006 0.0000 C 0 0 0 0 0 0 0 0 0 0 0 0 1.1521 0.000…	146
	85483	C5 H11 N O2	117.079	Isovaline	# ACD/Labs06251410062D 8 7 0 0 0 0 0 0 0 0 1 V2000 0.0000 -1.3305 0.0000 C 0 0 0 0 0 0 0 0 0 0 0 0 1.3305 -1.3305 0.0000 C 0 0 0 0 0 0 0 0 0 0 0 0 1.3305 -2.6610 0.0000 C 0 0 0 0 0 0 0 0 0 0 0 0 0.1796 -3.3263 0.0000 O 0 0 0 0 0 0 0 0 0 0 0 0 2.4814 -3.3263 0.0000 O 0 0 0 0 0 0 0 0 0 0 0 0 2.6610 -1.3305 0.0000 C 0 0 0 0 0 0 0 0 0 0 0 0 3.3263 -0.1796 0.0000 C 0 0 0 0 0 0 0 0 0 0 0 0 1.3305 0.000…	142
	388660	C5 H11 N O2	117.079	D-(-)-norvaline	# ACD/Labs04221415492D 8 7 0 0 1 0 0 0 0 0 1 V2000 4.6103 0.0000 0.0000 O 0 0 0 0 0 0 0 0 0 0 0 0 5.7628 -1.9939 0.0000 O 0 0 0 0 0 0 0 0 0 0 0 0 3.4577 -3.3252 0.0000 N 0 0 0 0 0 0 0 0 0 0 0 0 3.4577 -1.9939 0.0000 C 0 0 0 0 0 0 0 0 0 0 0 0 4.6103 -1.3312 0.0000 C 0 0 0 0 0 0 0 0 0 0 0 0 2.3051 -1.3312 0.0000 C 0 0 0 0 0 0 0 0 0 0 0 0 1.1526 -1.9939 0.0000 C 0 0 0 0 0 0 0 0 0 0 0 0 0.0000 -1.331…	126
	63869	C5 H11 N O2	117.079	4-methylaminobutyric acid	# ACD/Labs06251410092D 8 7 0 0 0 0 0 0 0 0 1 V2000 0.0000 -3.4527 0.0000 C 0 0 0 0 0 0 0 0 0 0 0 0 1.3284 -3.4527 0.0000 N 0 0 0 0 0 0 0 0 0 0 0 0 1.9926 -2.3038 0.0000 C 0 0 0 0 0 0 0 0 0 0 0 0 3.3271 -2.3038 0.0000 C 0 0 0 0 0 0 0 0 0 0 0 0 3.9913 -1.1489 0.0000 C 0 0 0 0 0 0 0 0 0 0 0 0 5.3197 -1.1489 0.0000 C 0 0 0 0 0 0 0 0 0 0 0 0 5.9839 -2.3038 0.0000 O 0 0 0 0 0 0 0 0 0 0 0 0 5.9839 0.000…	80
FALSE	C5 H11 N O2	117.079	0.931	519016	13	0		FALSE	223063	267367	246346	276610	186158	367999	275490	258202	253797	217261	358385	273754	346400	295982	328460	335668	273854	351311	268291	214733	255999	294337	294828	227353	268002	300583	220622	268618	263715	302572	341598	339083	323325	296142	315424	203326	282511	361949	287947	417692	178631
	CSID	Formula	Molecular Weight	Name	Structure	# References
	6050	C5 H11 N O2	117.079	L-(+)-Valine	# ACD/Labs04221415492D 8 7 0 0 1 0 0 0 0 0 1 V2000 1.1562 0.0000 0.0000 O 0 0 0 0 0 0 0 0 0 0 0 0 0.0000 -1.9854 0.0000 O 0 0 0 0 0 0 0 0 0 0 0 0 2.2986 -3.3351 0.0000 N 0 0 0 0 0 0 0 0 0 0 0 0 2.3079 -1.9992 0.0000 C 0 0 0 0 0 0 0 0 0 0 0 0 1.1516 -1.3221 0.0000 C 0 0 0 0 0 0 0 0 0 0 0 0 3.4595 -1.3405 0.0000 C 0 0 0 0 0 0 0 0 0 0 0 0 4.6065 -2.0130 0.0000 C 0 0 0 0 0 0 0 0 0 0 0 0 3.4687 -0.013…	7240
	242	C5 H11 N O2	117.079	trimethylglycine	# ACD/Labs04221415492D 8 7 0 0 0 0 0 0 0 0 2 V2000 4.5950 -1.9988 0.0000 O 0 5 0 0 0 0 0 0 0 0 0 0 3.4647 0.0000 0.0000 O 0 0 0 0 0 0 0 0 0 0 0 0 1.1304 -1.3326 0.0000 N 0 3 0 0 0 0 0 0 0 0 0 0 2.2654 -1.9988 0.0000 C 0 0 0 0 0 0 0 0 0 0 0 0 3.4647 -1.3326 0.0000 C 0 0 0 0 0 0 0 0 0 0 0 0 0.0000 -1.9988 0.0000 C 0 0 0 0 0 0 0 0 0 0 0 0 1.1304 0.0000 0.0000 C 0 0 0 0 0 0 0 0 0 0 0 0 1.1304 -2.6651…	1408
	9632	C5 H11 N O2	117.079	n-Pentyl nitrite	# ACD/Labs04111411492D 8 7 0 0 0 0 0 0 0 0 1 V2000 2.3093 0.0000 0.0000 C 0 0 0 0 0 0 0 0 0 0 0 0 1.1546 -0.6621 0.0000 C 0 0 0 0 0 0 0 0 0 0 0 0 4.6105 0.0000 0.0000 C 0 0 0 0 0 0 0 0 0 0 0 0 3.4639 -0.6621 0.0000 C 0 0 0 0 0 0 0 0 0 0 0 0 6.9197 0.0000 0.0000 N 0 0 0 0 0 0 0 0 0 0 0 0 8.0744 -0.6621 0.0000 O 0 0 0 0 0 0 0 0 0 0 0 0 5.7651 -0.6621 0.0000 O 0 0 0 0 0 0 0 0 0 0 0 0 0.0000 0.0000 0…	417
	1148	C5 H11 N O2	117.079	DL-Valine	# ACD/Labs04221415492D 8 7 0 0 0 0 0 0 0 0 1 V2000 1.1562 0.0000 0.0000 O 0 0 0 0 0 0 0 0 0 0 0 0 0.0000 -1.9854 0.0000 O 0 0 0 0 0 0 0 0 0 0 0 0 2.2986 -3.3351 0.0000 N 0 0 0 0 0 0 0 0 0 0 0 0 2.3079 -2.0038 0.0000 C 0 0 0 0 0 0 0 0 0 0 0 0 1.1516 -1.3221 0.0000 C 0 0 0 0 0 0 0 0 0 0 0 0 3.4641 -1.3405 0.0000 C 0 0 0 0 0 0 0 0 0 0 0 0 4.6065 -2.0130 0.0000 C 0 0 0 0 0 0 0 0 0 0 0 0 3.4687 -0.013…	401
	68242	C5 H11 N O2	117.079	N,2-Dimethylalanine	#75725 -OEChem-02070708182D 19 18 0 0 0 0 0 0 0999 V2000 5.4641 -0.1900 0.0000 O 0 0 0 0 0 0 0 0 0 0 0 0 4.5981 1.3100 0.0000 O 0 0 0 0 0 0 0 0 0 0 0 0 2.8660 -0.6900 0.0000 N 0 0 0 0 0 0 0 0 0 0 0 0 3.7321 -0.1900 0.0000 C 0 0 0 0 0 0 0 0 0 0 0 0 3.2321 0.6760 0.0000 C 0 0 0 0 0 0 0 0 0 0 0 0 4.2321 -1.0560 0.0000 C 0 0 0 0 0 0 0 0 0 0 0 0 4.5981 0.3100 0.0000 C 0 0 0 0 0 0 0 0 0 0 0 0 2.0000 -0…	329
	58608	C5 H11 N O2	117.079	L-Norvaline	# ACD/Labs04221415492D 8 7 0 0 1 0 0 0 0 0 1 V2000 4.6103 0.0000 0.0000 O 0 0 0 0 0 0 0 0 0 0 0 0 5.7628 -1.9939 0.0000 O 0 0 0 0 0 0 0 0 0 0 0 0 3.4577 -3.3252 0.0000 N 0 0 0 0 0 0 0 0 0 0 0 0 3.4577 -1.9939 0.0000 C 0 0 0 0 0 0 0 0 0 0 0 0 4.6103 -1.3312 0.0000 C 0 0 0 0 0 0 0 0 0 0 0 0 2.3051 -1.3312 0.0000 C 0 0 0 0 0 0 0 0 0 0 0 0 1.1526 -1.9939 0.0000 C 0 0 0 0 0 0 0 0 0 0 0 0 0.0000 -1.331…	320
	135	C5 H11 N O2	117.079	5-Aminovaleric acid	# ACD/Labs06251410112D 8 7 0 0 0 0 0 0 0 0 1 V2000 0.0000 -3.4527 0.0000 N 0 0 0 0 0 0 0 0 0 0 0 0 1.3284 -3.4527 0.0000 C 0 0 0 0 0 0 0 0 0 0 0 0 1.9926 -2.3038 0.0000 C 0 0 0 0 0 0 0 0 0 0 0 0 3.3271 -2.3038 0.0000 C 0 0 0 0 0 0 0 0 0 0 0 0 3.9913 -1.1489 0.0000 C 0 0 0 0 0 0 0 0 0 0 0 0 5.3197 -1.1489 0.0000 C 0 0 0 0 0 0 0 0 0 0 0 0 5.9839 -2.3038 0.0000 O 0 0 0 0 0 0 0 0 0 0 0 0 5.9839 0.000…	299
	64635	C5 H11 N O2	117.079	D-(-)-Valine	# ACD/Labs04221415492D 8 7 0 0 1 0 0 0 0 0 1 V2000 1.1562 0.0000 0.0000 O 0 0 0 0 0 0 0 0 0 0 0 0 0.0000 -1.9854 0.0000 O 0 0 0 0 0 0 0 0 0 0 0 0 2.2986 -3.3351 0.0000 N 0 0 0 0 0 0 0 0 0 0 0 0 2.3079 -1.9992 0.0000 C 0 0 0 0 0 0 0 0 0 0 0 0 1.1516 -1.3221 0.0000 C 0 0 0 0 0 0 0 0 0 0 0 0 3.4595 -1.3405 0.0000 C 0 0 0 0 0 0 0 0 0 0 0 0 4.6065 -2.0130 0.0000 C 0 0 0 0 0 0 0 0 0 0 0 0 3.4687 -0.013…	296
	801	C5 H11 N O2	117.079	DL-Norvaline	# ACD/Labs04111411492D 8 7 0 0 0 0 0 0 0 0 1 V2000 4.6232 -1.3415 0.0000 C 0 0 0 0 0 0 0 0 0 0 0 0 3.4717 -1.9978 0.0000 C 0 0 0 0 0 0 0 0 0 0 0 0 2.3202 -1.3415 0.0000 C 0 0 0 0 0 0 0 0 0 0 0 0 1.1687 -1.9978 0.0000 C 0 0 0 0 0 0 0 0 0 0 0 0 0.0000 -1.3415 0.0000 C 0 0 0 0 0 0 0 0 0 0 0 0 4.6232 0.0000 0.0000 O 0 0 0 0 0 0 0 0 0 0 0 0 5.7574 -1.9978 0.0000 O 0 0 0 0 0 0 0 0 0 0 0 0 3.4717 -3.339…	161
	7762	C5 H11 N O2	117.079	Iso-Amyl nitrite	# ACD/Labs04221415492D 8 7 0 0 0 0 0 0 0 0 1 V2000 4.6014 -2.0006 0.0000 O 0 0 0 0 0 0 0 0 0 0 0 0 6.8987 -1.9937 0.0000 O 0 0 0 0 0 0 0 0 0 0 0 0 5.7466 -1.3314 0.0000 N 0 0 0 0 0 0 0 0 0 0 0 0 3.4493 -1.3314 0.0000 C 0 0 0 0 0 0 0 0 0 0 0 0 2.2973 -2.0006 0.0000 C 0 0 0 0 0 0 0 0 0 0 0 0 1.1521 -1.3314 0.0000 C 0 0 0 0 0 0 0 0 0 0 0 0 0.0000 -2.0006 0.0000 C 0 0 0 0 0 0 0 0 0 0 0 0 1.1521 0.000…	146
	85483	C5 H11 N O2	117.079	Isovaline	# ACD/Labs06251410062D 8 7 0 0 0 0 0 0 0 0 1 V2000 0.0000 -1.3305 0.0000 C 0 0 0 0 0 0 0 0 0 0 0 0 1.3305 -1.3305 0.0000 C 0 0 0 0 0 0 0 0 0 0 0 0 1.3305 -2.6610 0.0000 C 0 0 0 0 0 0 0 0 0 0 0 0 0.1796 -3.3263 0.0000 O 0 0 0 0 0 0 0 0 0 0 0 0 2.4814 -3.3263 0.0000 O 0 0 0 0 0 0 0 0 0 0 0 0 2.6610 -1.3305 0.0000 C 0 0 0 0 0 0 0 0 0 0 0 0 3.3263 -0.1796 0.0000 C 0 0 0 0 0 0 0 0 0 0 0 0 1.3305 0.000…	142
	388660	C5 H11 N O2	117.079	D-(-)-norvaline	# ACD/Labs04221415492D 8 7 0 0 1 0 0 0 0 0 1 V2000 4.6103 0.0000 0.0000 O 0 0 0 0 0 0 0 0 0 0 0 0 5.7628 -1.9939 0.0000 O 0 0 0 0 0 0 0 0 0 0 0 0 3.4577 -3.3252 0.0000 N 0 0 0 0 0 0 0 0 0 0 0 0 3.4577 -1.9939 0.0000 C 0 0 0 0 0 0 0 0 0 0 0 0 4.6103 -1.3312 0.0000 C 0 0 0 0 0 0 0 0 0 0 0 0 2.3051 -1.3312 0.0000 C 0 0 0 0 0 0 0 0 0 0 0 0 1.1526 -1.9939 0.0000 C 0 0 0 0 0 0 0 0 0 0 0 0 0.0000 -1.331…	126
	63869	C5 H11 N O2	117.079	4-methylaminobutyric acid	# ACD/Labs06251410092D 8 7 0 0 0 0 0 0 0 0 1 V2000 0.0000 -3.4527 0.0000 C 0 0 0 0 0 0 0 0 0 0 0 0 1.3284 -3.4527 0.0000 N 0 0 0 0 0 0 0 0 0 0 0 0 1.9926 -2.3038 0.0000 C 0 0 0 0 0 0 0 0 0 0 0 0 3.3271 -2.3038 0.0000 C 0 0 0 0 0 0 0 0 0 0 0 0 3.9913 -1.1489 0.0000 C 0 0 0 0 0 0 0 0 0 0 0 0 5.3197 -1.1489 0.0000 C 0 0 0 0 0 0 0 0 0 0 0 0 5.9839 -2.3038 0.0000 O 0 0 0 0 0 0 0 0 0 0 0 0 5.9839 0.000…	80
FALSE	C5 H11 N O2	117.079	0.984	235538	13	0		FALSE	40065.2	95867.5	79289.7	83940.9	85598.2	98159.8	80618.6	78110.8	82185	102301	131681	104118	119924	92003.2	108269	110092	99883.5	235538	82507	92806.4	86817.2	98733.9	100542	49839.4	94044.6	81512.5	87095.5	132786	90999.8	86252.7	110755	132898	133636	82961.9	106605	91439.2	99057.6	95766.1	104675	140382	61449.7
	CSID	Formula	Molecular Weight	Name	Structure	# References
	6050	C5 H11 N O2	117.079	L-(+)-Valine	# ACD/Labs04221415492D 8 7 0 0 1 0 0 0 0 0 1 V2000 1.1562 0.0000 0.0000 O 0 0 0 0 0 0 0 0 0 0 0 0 0.0000 -1.9854 0.0000 O 0 0 0 0 0 0 0 0 0 0 0 0 2.2986 -3.3351 0.0000 N 0 0 0 0 0 0 0 0 0 0 0 0 2.3079 -1.9992 0.0000 C 0 0 0 0 0 0 0 0 0 0 0 0 1.1516 -1.3221 0.0000 C 0 0 0 0 0 0 0 0 0 0 0 0 3.4595 -1.3405 0.0000 C 0 0 0 0 0 0 0 0 0 0 0 0 4.6065 -2.0130 0.0000 C 0 0 0 0 0 0 0 0 0 0 0 0 3.4687 -0.013…	7240
	242	C5 H11 N O2	117.079	trimethylglycine	# ACD/Labs04221415492D 8 7 0 0 0 0 0 0 0 0 2 V2000 4.5950 -1.9988 0.0000 O 0 5 0 0 0 0 0 0 0 0 0 0 3.4647 0.0000 0.0000 O 0 0 0 0 0 0 0 0 0 0 0 0 1.1304 -1.3326 0.0000 N 0 3 0 0 0 0 0 0 0 0 0 0 2.2654 -1.9988 0.0000 C 0 0 0 0 0 0 0 0 0 0 0 0 3.4647 -1.3326 0.0000 C 0 0 0 0 0 0 0 0 0 0 0 0 0.0000 -1.9988 0.0000 C 0 0 0 0 0 0 0 0 0 0 0 0 1.1304 0.0000 0.0000 C 0 0 0 0 0 0 0 0 0 0 0 0 1.1304 -2.6651…	1408
	9632	C5 H11 N O2	117.079	n-Pentyl nitrite	# ACD/Labs04111411492D 8 7 0 0 0 0 0 0 0 0 1 V2000 2.3093 0.0000 0.0000 C 0 0 0 0 0 0 0 0 0 0 0 0 1.1546 -0.6621 0.0000 C 0 0 0 0 0 0 0 0 0 0 0 0 4.6105 0.0000 0.0000 C 0 0 0 0 0 0 0 0 0 0 0 0 3.4639 -0.6621 0.0000 C 0 0 0 0 0 0 0 0 0 0 0 0 6.9197 0.0000 0.0000 N 0 0 0 0 0 0 0 0 0 0 0 0 8.0744 -0.6621 0.0000 O 0 0 0 0 0 0 0 0 0 0 0 0 5.7651 -0.6621 0.0000 O 0 0 0 0 0 0 0 0 0 0 0 0 0.0000 0.0000 0…	417
	1148	C5 H11 N O2	117.079	DL-Valine	# ACD/Labs04221415492D 8 7 0 0 0 0 0 0 0 0 1 V2000 1.1562 0.0000 0.0000 O 0 0 0 0 0 0 0 0 0 0 0 0 0.0000 -1.9854 0.0000 O 0 0 0 0 0 0 0 0 0 0 0 0 2.2986 -3.3351 0.0000 N 0 0 0 0 0 0 0 0 0 0 0 0 2.3079 -2.0038 0.0000 C 0 0 0 0 0 0 0 0 0 0 0 0 1.1516 -1.3221 0.0000 C 0 0 0 0 0 0 0 0 0 0 0 0 3.4641 -1.3405 0.0000 C 0 0 0 0 0 0 0 0 0 0 0 0 4.6065 -2.0130 0.0000 C 0 0 0 0 0 0 0 0 0 0 0 0 3.4687 -0.013…	401
	68242	C5 H11 N O2	117.079	N,2-Dimethylalanine	#75725 -OEChem-02070708182D 19 18 0 0 0 0 0 0 0999 V2000 5.4641 -0.1900 0.0000 O 0 0 0 0 0 0 0 0 0 0 0 0 4.5981 1.3100 0.0000 O 0 0 0 0 0 0 0 0 0 0 0 0 2.8660 -0.6900 0.0000 N 0 0 0 0 0 0 0 0 0 0 0 0 3.7321 -0.1900 0.0000 C 0 0 0 0 0 0 0 0 0 0 0 0 3.2321 0.6760 0.0000 C 0 0 0 0 0 0 0 0 0 0 0 0 4.2321 -1.0560 0.0000 C 0 0 0 0 0 0 0 0 0 0 0 0 4.5981 0.3100 0.0000 C 0 0 0 0 0 0 0 0 0 0 0 0 2.0000 -0…	329
	58608	C5 H11 N O2	117.079	L-Norvaline	# ACD/Labs04221415492D 8 7 0 0 1 0 0 0 0 0 1 V2000 4.6103 0.0000 0.0000 O 0 0 0 0 0 0 0 0 0 0 0 0 5.7628 -1.9939 0.0000 O 0 0 0 0 0 0 0 0 0 0 0 0 3.4577 -3.3252 0.0000 N 0 0 0 0 0 0 0 0 0 0 0 0 3.4577 -1.9939 0.0000 C 0 0 0 0 0 0 0 0 0 0 0 0 4.6103 -1.3312 0.0000 C 0 0 0 0 0 0 0 0 0 0 0 0 2.3051 -1.3312 0.0000 C 0 0 0 0 0 0 0 0 0 0 0 0 1.1526 -1.9939 0.0000 C 0 0 0 0 0 0 0 0 0 0 0 0 0.0000 -1.331…	320
	135	C5 H11 N O2	117.079	5-Aminovaleric acid	# ACD/Labs06251410112D 8 7 0 0 0 0 0 0 0 0 1 V2000 0.0000 -3.4527 0.0000 N 0 0 0 0 0 0 0 0 0 0 0 0 1.3284 -3.4527 0.0000 C 0 0 0 0 0 0 0 0 0 0 0 0 1.9926 -2.3038 0.0000 C 0 0 0 0 0 0 0 0 0 0 0 0 3.3271 -2.3038 0.0000 C 0 0 0 0 0 0 0 0 0 0 0 0 3.9913 -1.1489 0.0000 C 0 0 0 0 0 0 0 0 0 0 0 0 5.3197 -1.1489 0.0000 C 0 0 0 0 0 0 0 0 0 0 0 0 5.9839 -2.3038 0.0000 O 0 0 0 0 0 0 0 0 0 0 0 0 5.9839 0.000…	299
	64635	C5 H11 N O2	117.079	D-(-)-Valine	# ACD/Labs04221415492D 8 7 0 0 1 0 0 0 0 0 1 V2000 1.1562 0.0000 0.0000 O 0 0 0 0 0 0 0 0 0 0 0 0 0.0000 -1.9854 0.0000 O 0 0 0 0 0 0 0 0 0 0 0 0 2.2986 -3.3351 0.0000 N 0 0 0 0 0 0 0 0 0 0 0 0 2.3079 -1.9992 0.0000 C 0 0 0 0 0 0 0 0 0 0 0 0 1.1516 -1.3221 0.0000 C 0 0 0 0 0 0 0 0 0 0 0 0 3.4595 -1.3405 0.0000 C 0 0 0 0 0 0 0 0 0 0 0 0 4.6065 -2.0130 0.0000 C 0 0 0 0 0 0 0 0 0 0 0 0 3.4687 -0.013…	296
	801	C5 H11 N O2	117.079	DL-Norvaline	# ACD/Labs04111411492D 8 7 0 0 0 0 0 0 0 0 1 V2000 4.6232 -1.3415 0.0000 C 0 0 0 0 0 0 0 0 0 0 0 0 3.4717 -1.9978 0.0000 C 0 0 0 0 0 0 0 0 0 0 0 0 2.3202 -1.3415 0.0000 C 0 0 0 0 0 0 0 0 0 0 0 0 1.1687 -1.9978 0.0000 C 0 0 0 0 0 0 0 0 0 0 0 0 0.0000 -1.3415 0.0000 C 0 0 0 0 0 0 0 0 0 0 0 0 4.6232 0.0000 0.0000 O 0 0 0 0 0 0 0 0 0 0 0 0 5.7574 -1.9978 0.0000 O 0 0 0 0 0 0 0 0 0 0 0 0 3.4717 -3.339…	161
	7762	C5 H11 N O2	117.079	Iso-Amyl nitrite	# ACD/Labs04221415492D 8 7 0 0 0 0 0 0 0 0 1 V2000 4.6014 -2.0006 0.0000 O 0 0 0 0 0 0 0 0 0 0 0 0 6.8987 -1.9937 0.0000 O 0 0 0 0 0 0 0 0 0 0 0 0 5.7466 -1.3314 0.0000 N 0 0 0 0 0 0 0 0 0 0 0 0 3.4493 -1.3314 0.0000 C 0 0 0 0 0 0 0 0 0 0 0 0 2.2973 -2.0006 0.0000 C 0 0 0 0 0 0 0 0 0 0 0 0 1.1521 -1.3314 0.0000 C 0 0 0 0 0 0 0 0 0 0 0 0 0.0000 -2.0006 0.0000 C 0 0 0 0 0 0 0 0 0 0 0 0 1.1521 0.000…	146
	85483	C5 H11 N O2	117.079	Isovaline	# ACD/Labs06251410062D 8 7 0 0 0 0 0 0 0 0 1 V2000 0.0000 -1.3305 0.0000 C 0 0 0 0 0 0 0 0 0 0 0 0 1.3305 -1.3305 0.0000 C 0 0 0 0 0 0 0 0 0 0 0 0 1.3305 -2.6610 0.0000 C 0 0 0 0 0 0 0 0 0 0 0 0 0.1796 -3.3263 0.0000 O 0 0 0 0 0 0 0 0 0 0 0 0 2.4814 -3.3263 0.0000 O 0 0 0 0 0 0 0 0 0 0 0 0 2.6610 -1.3305 0.0000 C 0 0 0 0 0 0 0 0 0 0 0 0 3.3263 -0.1796 0.0000 C 0 0 0 0 0 0 0 0 0 0 0 0 1.3305 0.000…	142
	388660	C5 H11 N O2	117.079	D-(-)-norvaline	# ACD/Labs04221415492D 8 7 0 0 1 0 0 0 0 0 1 V2000 4.6103 0.0000 0.0000 O 0 0 0 0 0 0 0 0 0 0 0 0 5.7628 -1.9939 0.0000 O 0 0 0 0 0 0 0 0 0 0 0 0 3.4577 -3.3252 0.0000 N 0 0 0 0 0 0 0 0 0 0 0 0 3.4577 -1.9939 0.0000 C 0 0 0 0 0 0 0 0 0 0 0 0 4.6103 -1.3312 0.0000 C 0 0 0 0 0 0 0 0 0 0 0 0 2.3051 -1.3312 0.0000 C 0 0 0 0 0 0 0 0 0 0 0 0 1.1526 -1.9939 0.0000 C 0 0 0 0 0 0 0 0 0 0 0 0 0.0000 -1.331…	126
	63869	C5 H11 N O2	117.079	4-methylaminobutyric acid	# ACD/Labs06251410092D 8 7 0 0 0 0 0 0 0 0 1 V2000 0.0000 -3.4527 0.0000 C 0 0 0 0 0 0 0 0 0 0 0 0 1.3284 -3.4527 0.0000 N 0 0 0 0 0 0 0 0 0 0 0 0 1.9926 -2.3038 0.0000 C 0 0 0 0 0 0 0 0 0 0 0 0 3.3271 -2.3038 0.0000 C 0 0 0 0 0 0 0 0 0 0 0 0 3.9913 -1.1489 0.0000 C 0 0 0 0 0 0 0 0 0 0 0 0 5.3197 -1.1489 0.0000 C 0 0 0 0 0 0 0 0 0 0 0 0 5.9839 -2.3038 0.0000 O 0 0 0 0 0 0 0 0 0 0 0 0 5.9839 0.000…	80
FALSE	C5 H11 N O2	117.079	1.321	205208	13	0		FALSE	110734	85098.5	113446	95189.4	160505	84505.5	150415	106931	86610.4	61288.5	117893	168482	166029	164755	99303.1	71112.6	73812.4	80552.7	79851.7	117282	144354	170773	108302	83120.3	160552	84603.6	141370	132105	106981	77888.6	103113	192514	166936	110314	88831.7	108792	148302	94596.8	118408	124031	43017.9
	CSID	Formula	Molecular Weight	Name	Structure	# References
	6050	C5 H11 N O2	117.079	L-(+)-Valine	# ACD/Labs04221415492D 8 7 0 0 1 0 0 0 0 0 1 V2000 1.1562 0.0000 0.0000 O 0 0 0 0 0 0 0 0 0 0 0 0 0.0000 -1.9854 0.0000 O 0 0 0 0 0 0 0 0 0 0 0 0 2.2986 -3.3351 0.0000 N 0 0 0 0 0 0 0 0 0 0 0 0 2.3079 -1.9992 0.0000 C 0 0 0 0 0 0 0 0 0 0 0 0 1.1516 -1.3221 0.0000 C 0 0 0 0 0 0 0 0 0 0 0 0 3.4595 -1.3405 0.0000 C 0 0 0 0 0 0 0 0 0 0 0 0 4.6065 -2.0130 0.0000 C 0 0 0 0 0 0 0 0 0 0 0 0 3.4687 -0.013…	7240
	242	C5 H11 N O2	117.079	trimethylglycine	# ACD/Labs04221415492D 8 7 0 0 0 0 0 0 0 0 2 V2000 4.5950 -1.9988 0.0000 O 0 5 0 0 0 0 0 0 0 0 0 0 3.4647 0.0000 0.0000 O 0 0 0 0 0 0 0 0 0 0 0 0 1.1304 -1.3326 0.0000 N 0 3 0 0 0 0 0 0 0 0 0 0 2.2654 -1.9988 0.0000 C 0 0 0 0 0 0 0 0 0 0 0 0 3.4647 -1.3326 0.0000 C 0 0 0 0 0 0 0 0 0 0 0 0 0.0000 -1.9988 0.0000 C 0 0 0 0 0 0 0 0 0 0 0 0 1.1304 0.0000 0.0000 C 0 0 0 0 0 0 0 0 0 0 0 0 1.1304 -2.6651…	1408
	9632	C5 H11 N O2	117.079	n-Pentyl nitrite	# ACD/Labs04111411492D 8 7 0 0 0 0 0 0 0 0 1 V2000 2.3093 0.0000 0.0000 C 0 0 0 0 0 0 0 0 0 0 0 0 1.1546 -0.6621 0.0000 C 0 0 0 0 0 0 0 0 0 0 0 0 4.6105 0.0000 0.0000 C 0 0 0 0 0 0 0 0 0 0 0 0 3.4639 -0.6621 0.0000 C 0 0 0 0 0 0 0 0 0 0 0 0 6.9197 0.0000 0.0000 N 0 0 0 0 0 0 0 0 0 0 0 0 8.0744 -0.6621 0.0000 O 0 0 0 0 0 0 0 0 0 0 0 0 5.7651 -0.6621 0.0000 O 0 0 0 0 0 0 0 0 0 0 0 0 0.0000 0.0000 0…	417
	1148	C5 H11 N O2	117.079	DL-Valine	# ACD/Labs04221415492D 8 7 0 0 0 0 0 0 0 0 1 V2000 1.1562 0.0000 0.0000 O 0 0 0 0 0 0 0 0 0 0 0 0 0.0000 -1.9854 0.0000 O 0 0 0 0 0 0 0 0 0 0 0 0 2.2986 -3.3351 0.0000 N 0 0 0 0 0 0 0 0 0 0 0 0 2.3079 -2.0038 0.0000 C 0 0 0 0 0 0 0 0 0 0 0 0 1.1516 -1.3221 0.0000 C 0 0 0 0 0 0 0 0 0 0 0 0 3.4641 -1.3405 0.0000 C 0 0 0 0 0 0 0 0 0 0 0 0 4.6065 -2.0130 0.0000 C 0 0 0 0 0 0 0 0 0 0 0 0 3.4687 -0.013…	401
	68242	C5 H11 N O2	117.079	N,2-Dimethylalanine	#75725 -OEChem-02070708182D 19 18 0 0 0 0 0 0 0999 V2000 5.4641 -0.1900 0.0000 O 0 0 0 0 0 0 0 0 0 0 0 0 4.5981 1.3100 0.0000 O 0 0 0 0 0 0 0 0 0 0 0 0 2.8660 -0.6900 0.0000 N 0 0 0 0 0 0 0 0 0 0 0 0 3.7321 -0.1900 0.0000 C 0 0 0 0 0 0 0 0 0 0 0 0 3.2321 0.6760 0.0000 C 0 0 0 0 0 0 0 0 0 0 0 0 4.2321 -1.0560 0.0000 C 0 0 0 0 0 0 0 0 0 0 0 0 4.5981 0.3100 0.0000 C 0 0 0 0 0 0 0 0 0 0 0 0 2.0000 -0…	329
	58608	C5 H11 N O2	117.079	L-Norvaline	# ACD/Labs04221415492D 8 7 0 0 1 0 0 0 0 0 1 V2000 4.6103 0.0000 0.0000 O 0 0 0 0 0 0 0 0 0 0 0 0 5.7628 -1.9939 0.0000 O 0 0 0 0 0 0 0 0 0 0 0 0 3.4577 -3.3252 0.0000 N 0 0 0 0 0 0 0 0 0 0 0 0 3.4577 -1.9939 0.0000 C 0 0 0 0 0 0 0 0 0 0 0 0 4.6103 -1.3312 0.0000 C 0 0 0 0 0 0 0 0 0 0 0 0 2.3051 -1.3312 0.0000 C 0 0 0 0 0 0 0 0 0 0 0 0 1.1526 -1.9939 0.0000 C 0 0 0 0 0 0 0 0 0 0 0 0 0.0000 -1.331…	320
	135	C5 H11 N O2	117.079	5-Aminovaleric acid	# ACD/Labs06251410112D 8 7 0 0 0 0 0 0 0 0 1 V2000 0.0000 -3.4527 0.0000 N 0 0 0 0 0 0 0 0 0 0 0 0 1.3284 -3.4527 0.0000 C 0 0 0 0 0 0 0 0 0 0 0 0 1.9926 -2.3038 0.0000 C 0 0 0 0 0 0 0 0 0 0 0 0 3.3271 -2.3038 0.0000 C 0 0 0 0 0 0 0 0 0 0 0 0 3.9913 -1.1489 0.0000 C 0 0 0 0 0 0 0 0 0 0 0 0 5.3197 -1.1489 0.0000 C 0 0 0 0 0 0 0 0 0 0 0 0 5.9839 -2.3038 0.0000 O 0 0 0 0 0 0 0 0 0 0 0 0 5.9839 0.000…	299
	64635	C5 H11 N O2	117.079	D-(-)-Valine	# ACD/Labs04221415492D 8 7 0 0 1 0 0 0 0 0 1 V2000 1.1562 0.0000 0.0000 O 0 0 0 0 0 0 0 0 0 0 0 0 0.0000 -1.9854 0.0000 O 0 0 0 0 0 0 0 0 0 0 0 0 2.2986 -3.3351 0.0000 N 0 0 0 0 0 0 0 0 0 0 0 0 2.3079 -1.9992 0.0000 C 0 0 0 0 0 0 0 0 0 0 0 0 1.1516 -1.3221 0.0000 C 0 0 0 0 0 0 0 0 0 0 0 0 3.4595 -1.3405 0.0000 C 0 0 0 0 0 0 0 0 0 0 0 0 4.6065 -2.0130 0.0000 C 0 0 0 0 0 0 0 0 0 0 0 0 3.4687 -0.013…	296
	801	C5 H11 N O2	117.079	DL-Norvaline	# ACD/Labs04111411492D 8 7 0 0 0 0 0 0 0 0 1 V2000 4.6232 -1.3415 0.0000 C 0 0 0 0 0 0 0 0 0 0 0 0 3.4717 -1.9978 0.0000 C 0 0 0 0 0 0 0 0 0 0 0 0 2.3202 -1.3415 0.0000 C 0 0 0 0 0 0 0 0 0 0 0 0 1.1687 -1.9978 0.0000 C 0 0 0 0 0 0 0 0 0 0 0 0 0.0000 -1.3415 0.0000 C 0 0 0 0 0 0 0 0 0 0 0 0 4.6232 0.0000 0.0000 O 0 0 0 0 0 0 0 0 0 0 0 0 5.7574 -1.9978 0.0000 O 0 0 0 0 0 0 0 0 0 0 0 0 3.4717 -3.339…	161
	7762	C5 H11 N O2	117.079	Iso-Amyl nitrite	# ACD/Labs04221415492D 8 7 0 0 0 0 0 0 0 0 1 V2000 4.6014 -2.0006 0.0000 O 0 0 0 0 0 0 0 0 0 0 0 0 6.8987 -1.9937 0.0000 O 0 0 0 0 0 0 0 0 0 0 0 0 5.7466 -1.3314 0.0000 N 0 0 0 0 0 0 0 0 0 0 0 0 3.4493 -1.3314 0.0000 C 0 0 0 0 0 0 0 0 0 0 0 0 2.2973 -2.0006 0.0000 C 0 0 0 0 0 0 0 0 0 0 0 0 1.1521 -1.3314 0.0000 C 0 0 0 0 0 0 0 0 0 0 0 0 0.0000 -2.0006 0.0000 C 0 0 0 0 0 0 0 0 0 0 0 0 1.1521 0.000…	146
	85483	C5 H11 N O2	117.079	Isovaline	# ACD/Labs06251410062D 8 7 0 0 0 0 0 0 0 0 1 V2000 0.0000 -1.3305 0.0000 C 0 0 0 0 0 0 0 0 0 0 0 0 1.3305 -1.3305 0.0000 C 0 0 0 0 0 0 0 0 0 0 0 0 1.3305 -2.6610 0.0000 C 0 0 0 0 0 0 0 0 0 0 0 0 0.1796 -3.3263 0.0000 O 0 0 0 0 0 0 0 0 0 0 0 0 2.4814 -3.3263 0.0000 O 0 0 0 0 0 0 0 0 0 0 0 0 2.6610 -1.3305 0.0000 C 0 0 0 0 0 0 0 0 0 0 0 0 3.3263 -0.1796 0.0000 C 0 0 0 0 0 0 0 0 0 0 0 0 1.3305 0.000…	142
	388660	C5 H11 N O2	117.079	D-(-)-norvaline	# ACD/Labs04221415492D 8 7 0 0 1 0 0 0 0 0 1 V2000 4.6103 0.0000 0.0000 O 0 0 0 0 0 0 0 0 0 0 0 0 5.7628 -1.9939 0.0000 O 0 0 0 0 0 0 0 0 0 0 0 0 3.4577 -3.3252 0.0000 N 0 0 0 0 0 0 0 0 0 0 0 0 3.4577 -1.9939 0.0000 C 0 0 0 0 0 0 0 0 0 0 0 0 4.6103 -1.3312 0.0000 C 0 0 0 0 0 0 0 0 0 0 0 0 2.3051 -1.3312 0.0000 C 0 0 0 0 0 0 0 0 0 0 0 0 1.1526 -1.9939 0.0000 C 0 0 0 0 0 0 0 0 0 0 0 0 0.0000 -1.331…	126
	63869	C5 H11 N O2	117.079	4-methylaminobutyric acid	# ACD/Labs06251410092D 8 7 0 0 0 0 0 0 0 0 1 V2000 0.0000 -3.4527 0.0000 C 0 0 0 0 0 0 0 0 0 0 0 0 1.3284 -3.4527 0.0000 N 0 0 0 0 0 0 0 0 0 0 0 0 1.9926 -2.3038 0.0000 C 0 0 0 0 0 0 0 0 0 0 0 0 3.3271 -2.3038 0.0000 C 0 0 0 0 0 0 0 0 0 0 0 0 3.9913 -1.1489 0.0000 C 0 0 0 0 0 0 0 0 0 0 0 0 5.3197 -1.1489 0.0000 C 0 0 0 0 0 0 0 0 0 0 0 0 5.9839 -2.3038 0.0000 O 0 0 0 0 0 0 0 0 0 0 0 0 5.9839 0.000…	80
FALSE	C5 H11 N O2	117.079	4.214	73244	13	0		FALSE	24634.1	41306.8	27726.8	49486.5	41642.8	28342.8	27538.5	28449.6	32696.2	19064.8	44264.9	27521.6	40724.3	32881	37745.7	25861.4	34063.4	28800.1	21233.8	25988.9	44303	16842.4	28894.4	24576.2	24122.6	34843.6	28872.9	12921	27612.4	34474.3	29675	37171.1	34051.4	24284.2	22576.6	23174.5	29402.1	29790.7	39289.6	34304.9	14855.2
	CSID	Formula	Molecular Weight	Name	Structure	# References
	6050	C5 H11 N O2	117.079	L-(+)-Valine	# ACD/Labs04221415492D 8 7 0 0 1 0 0 0 0 0 1 V2000 1.1562 0.0000 0.0000 O 0 0 0 0 0 0 0 0 0 0 0 0 0.0000 -1.9854 0.0000 O 0 0 0 0 0 0 0 0 0 0 0 0 2.2986 -3.3351 0.0000 N 0 0 0 0 0 0 0 0 0 0 0 0 2.3079 -1.9992 0.0000 C 0 0 0 0 0 0 0 0 0 0 0 0 1.1516 -1.3221 0.0000 C 0 0 0 0 0 0 0 0 0 0 0 0 3.4595 -1.3405 0.0000 C 0 0 0 0 0 0 0 0 0 0 0 0 4.6065 -2.0130 0.0000 C 0 0 0 0 0 0 0 0 0 0 0 0 3.4687 -0.013…	7240
	242	C5 H11 N O2	117.079	trimethylglycine	# ACD/Labs04221415492D 8 7 0 0 0 0 0 0 0 0 2 V2000 4.5950 -1.9988 0.0000 O 0 5 0 0 0 0 0 0 0 0 0 0 3.4647 0.0000 0.0000 O 0 0 0 0 0 0 0 0 0 0 0 0 1.1304 -1.3326 0.0000 N 0 3 0 0 0 0 0 0 0 0 0 0 2.2654 -1.9988 0.0000 C 0 0 0 0 0 0 0 0 0 0 0 0 3.4647 -1.3326 0.0000 C 0 0 0 0 0 0 0 0 0 0 0 0 0.0000 -1.9988 0.0000 C 0 0 0 0 0 0 0 0 0 0 0 0 1.1304 0.0000 0.0000 C 0 0 0 0 0 0 0 0 0 0 0 0 1.1304 -2.6651…	1408
	9632	C5 H11 N O2	117.079	n-Pentyl nitrite	# ACD/Labs04111411492D 8 7 0 0 0 0 0 0 0 0 1 V2000 2.3093 0.0000 0.0000 C 0 0 0 0 0 0 0 0 0 0 0 0 1.1546 -0.6621 0.0000 C 0 0 0 0 0 0 0 0 0 0 0 0 4.6105 0.0000 0.0000 C 0 0 0 0 0 0 0 0 0 0 0 0 3.4639 -0.6621 0.0000 C 0 0 0 0 0 0 0 0 0 0 0 0 6.9197 0.0000 0.0000 N 0 0 0 0 0 0 0 0 0 0 0 0 8.0744 -0.6621 0.0000 O 0 0 0 0 0 0 0 0 0 0 0 0 5.7651 -0.6621 0.0000 O 0 0 0 0 0 0 0 0 0 0 0 0 0.0000 0.0000 0…	417
	1148	C5 H11 N O2	117.079	DL-Valine	# ACD/Labs04221415492D 8 7 0 0 0 0 0 0 0 0 1 V2000 1.1562 0.0000 0.0000 O 0 0 0 0 0 0 0 0 0 0 0 0 0.0000 -1.9854 0.0000 O 0 0 0 0 0 0 0 0 0 0 0 0 2.2986 -3.3351 0.0000 N 0 0 0 0 0 0 0 0 0 0 0 0 2.3079 -2.0038 0.0000 C 0 0 0 0 0 0 0 0 0 0 0 0 1.1516 -1.3221 0.0000 C 0 0 0 0 0 0 0 0 0 0 0 0 3.4641 -1.3405 0.0000 C 0 0 0 0 0 0 0 0 0 0 0 0 4.6065 -2.0130 0.0000 C 0 0 0 0 0 0 0 0 0 0 0 0 3.4687 -0.013…	401
	68242	C5 H11 N O2	117.079	N,2-Dimethylalanine	#75725 -OEChem-02070708182D 19 18 0 0 0 0 0 0 0999 V2000 5.4641 -0.1900 0.0000 O 0 0 0 0 0 0 0 0 0 0 0 0 4.5981 1.3100 0.0000 O 0 0 0 0 0 0 0 0 0 0 0 0 2.8660 -0.6900 0.0000 N 0 0 0 0 0 0 0 0 0 0 0 0 3.7321 -0.1900 0.0000 C 0 0 0 0 0 0 0 0 0 0 0 0 3.2321 0.6760 0.0000 C 0 0 0 0 0 0 0 0 0 0 0 0 4.2321 -1.0560 0.0000 C 0 0 0 0 0 0 0 0 0 0 0 0 4.5981 0.3100 0.0000 C 0 0 0 0 0 0 0 0 0 0 0 0 2.0000 -0…	329
	58608	C5 H11 N O2	117.079	L-Norvaline	# ACD/Labs04221415492D 8 7 0 0 1 0 0 0 0 0 1 V2000 4.6103 0.0000 0.0000 O 0 0 0 0 0 0 0 0 0 0 0 0 5.7628 -1.9939 0.0000 O 0 0 0 0 0 0 0 0 0 0 0 0 3.4577 -3.3252 0.0000 N 0 0 0 0 0 0 0 0 0 0 0 0 3.4577 -1.9939 0.0000 C 0 0 0 0 0 0 0 0 0 0 0 0 4.6103 -1.3312 0.0000 C 0 0 0 0 0 0 0 0 0 0 0 0 2.3051 -1.3312 0.0000 C 0 0 0 0 0 0 0 0 0 0 0 0 1.1526 -1.9939 0.0000 C 0 0 0 0 0 0 0 0 0 0 0 0 0.0000 -1.331…	320
	135	C5 H11 N O2	117.079	5-Aminovaleric acid	# ACD/Labs06251410112D 8 7 0 0 0 0 0 0 0 0 1 V2000 0.0000 -3.4527 0.0000 N 0 0 0 0 0 0 0 0 0 0 0 0 1.3284 -3.4527 0.0000 C 0 0 0 0 0 0 0 0 0 0 0 0 1.9926 -2.3038 0.0000 C 0 0 0 0 0 0 0 0 0 0 0 0 3.3271 -2.3038 0.0000 C 0 0 0 0 0 0 0 0 0 0 0 0 3.9913 -1.1489 0.0000 C 0 0 0 0 0 0 0 0 0 0 0 0 5.3197 -1.1489 0.0000 C 0 0 0 0 0 0 0 0 0 0 0 0 5.9839 -2.3038 0.0000 O 0 0 0 0 0 0 0 0 0 0 0 0 5.9839 0.000…	299
	64635	C5 H11 N O2	117.079	D-(-)-Valine	# ACD/Labs04221415492D 8 7 0 0 1 0 0 0 0 0 1 V2000 1.1562 0.0000 0.0000 O 0 0 0 0 0 0 0 0 0 0 0 0 0.0000 -1.9854 0.0000 O 0 0 0 0 0 0 0 0 0 0 0 0 2.2986 -3.3351 0.0000 N 0 0 0 0 0 0 0 0 0 0 0 0 2.3079 -1.9992 0.0000 C 0 0 0 0 0 0 0 0 0 0 0 0 1.1516 -1.3221 0.0000 C 0 0 0 0 0 0 0 0 0 0 0 0 3.4595 -1.3405 0.0000 C 0 0 0 0 0 0 0 0 0 0 0 0 4.6065 -2.0130 0.0000 C 0 0 0 0 0 0 0 0 0 0 0 0 3.4687 -0.013…	296
	801	C5 H11 N O2	117.079	DL-Norvaline	# ACD/Labs04111411492D 8 7 0 0 0 0 0 0 0 0 1 V2000 4.6232 -1.3415 0.0000 C 0 0 0 0 0 0 0 0 0 0 0 0 3.4717 -1.9978 0.0000 C 0 0 0 0 0 0 0 0 0 0 0 0 2.3202 -1.3415 0.0000 C 0 0 0 0 0 0 0 0 0 0 0 0 1.1687 -1.9978 0.0000 C 0 0 0 0 0 0 0 0 0 0 0 0 0.0000 -1.3415 0.0000 C 0 0 0 0 0 0 0 0 0 0 0 0 4.6232 0.0000 0.0000 O 0 0 0 0 0 0 0 0 0 0 0 0 5.7574 -1.9978 0.0000 O 0 0 0 0 0 0 0 0 0 0 0 0 3.4717 -3.339…	161
	7762	C5 H11 N O2	117.079	Iso-Amyl nitrite	# ACD/Labs04221415492D 8 7 0 0 0 0 0 0 0 0 1 V2000 4.6014 -2.0006 0.0000 O 0 0 0 0 0 0 0 0 0 0 0 0 6.8987 -1.9937 0.0000 O 0 0 0 0 0 0 0 0 0 0 0 0 5.7466 -1.3314 0.0000 N 0 0 0 0 0 0 0 0 0 0 0 0 3.4493 -1.3314 0.0000 C 0 0 0 0 0 0 0 0 0 0 0 0 2.2973 -2.0006 0.0000 C 0 0 0 0 0 0 0 0 0 0 0 0 1.1521 -1.3314 0.0000 C 0 0 0 0 0 0 0 0 0 0 0 0 0.0000 -2.0006 0.0000 C 0 0 0 0 0 0 0 0 0 0 0 0 1.1521 0.000…	146
	85483	C5 H11 N O2	117.079	Isovaline	# ACD/Labs06251410062D 8 7 0 0 0 0 0 0 0 0 1 V2000 0.0000 -1.3305 0.0000 C 0 0 0 0 0 0 0 0 0 0 0 0 1.3305 -1.3305 0.0000 C 0 0 0 0 0 0 0 0 0 0 0 0 1.3305 -2.6610 0.0000 C 0 0 0 0 0 0 0 0 0 0 0 0 0.1796 -3.3263 0.0000 O 0 0 0 0 0 0 0 0 0 0 0 0 2.4814 -3.3263 0.0000 O 0 0 0 0 0 0 0 0 0 0 0 0 2.6610 -1.3305 0.0000 C 0 0 0 0 0 0 0 0 0 0 0 0 3.3263 -0.1796 0.0000 C 0 0 0 0 0 0 0 0 0 0 0 0 1.3305 0.000…	142
	388660	C5 H11 N O2	117.079	D-(-)-norvaline	# ACD/Labs04221415492D 8 7 0 0 1 0 0 0 0 0 1 V2000 4.6103 0.0000 0.0000 O 0 0 0 0 0 0 0 0 0 0 0 0 5.7628 -1.9939 0.0000 O 0 0 0 0 0 0 0 0 0 0 0 0 3.4577 -3.3252 0.0000 N 0 0 0 0 0 0 0 0 0 0 0 0 3.4577 -1.9939 0.0000 C 0 0 0 0 0 0 0 0 0 0 0 0 4.6103 -1.3312 0.0000 C 0 0 0 0 0 0 0 0 0 0 0 0 2.3051 -1.3312 0.0000 C 0 0 0 0 0 0 0 0 0 0 0 0 1.1526 -1.9939 0.0000 C 0 0 0 0 0 0 0 0 0 0 0 0 0.0000 -1.331…	126
	63869	C5 H11 N O2	117.079	4-methylaminobutyric acid	# ACD/Labs06251410092D 8 7 0 0 0 0 0 0 0 0 1 V2000 0.0000 -3.4527 0.0000 C 0 0 0 0 0 0 0 0 0 0 0 0 1.3284 -3.4527 0.0000 N 0 0 0 0 0 0 0 0 0 0 0 0 1.9926 -2.3038 0.0000 C 0 0 0 0 0 0 0 0 0 0 0 0 3.3271 -2.3038 0.0000 C 0 0 0 0 0 0 0 0 0 0 0 0 3.9913 -1.1489 0.0000 C 0 0 0 0 0 0 0 0 0 0 0 0 5.3197 -1.1489 0.0000 C 0 0 0 0 0 0 0 0 0 0 0 0 5.9839 -2.3038 0.0000 O 0 0 0 0 0 0 0 0 0 0 0 0 5.9839 0.000…	80
FALSE	C8 H6 O	118.042	1.361	34407.1	4	0		FALSE	24874.7	22887.2	22888.8	25172.9	23873.6	14635.3	25222.4	18551.8	17221.4	8722.79	30798.3	30808.8	30272.4	21622.8	27609.2	21586.4	22099.1	25102.4	15024.5	17006.5	24299.4	27229	29139.8	20625.3	24820	24498.2	24623.1	18527.6	28700.1	22289	22990.6	22816.9	27851.2	25604.3	24412	15133.1	21347.8	19006	23240.2	19451	14177.6
	CSID	Formula	Molecular Weight	Name	Structure	# References
	8868	C8 H6 O	118.042	Coumarone	# ACD/Labs06251410052D 9 10 0 0 0 0 0 0 0 0 1 V2000 4.1001 -2.7512 0.0000 C 0 0 0 0 0 0 0 0 0 0 0 0 3.9607 -1.4309 0.0000 C 0 0 0 0 0 0 0 0 0 0 0 0 2.6610 -1.1521 0.0000 C 0 0 0 0 0 0 0 0 0 0 0 0 1.9968 0.0000 0.0000 C 0 0 0 0 0 0 0 0 0 0 0 0 0.6642 0.0000 0.0000 C 0 0 0 0 0 0 0 0 0 0 0 0 0.0000 -1.1521 0.0000 C 0 0 0 0 0 0 0 0 0 0 0 0 0.6642 -2.3043 0.0000 C 0 0 0 0 0 0 0 0 0 0 0 0 1.9968 -2.304…	600
	30777491	C8 H6 O	118.042	2,3-Octadiene-5,7-diyn-1-ol	# SciTegic04031415222D 9 8 0 0 0 0 0 0 0 0999 V2000 5.9851 0.0000 0.0000 C 0 0 0 0 0 0 0 0 0 0 0 0 5.3216 -1.1542 0.0000 C 0 0 0 0 0 0 0 0 0 0 0 0 4.6582 -2.3014 0.0000 C 0 0 0 0 0 0 0 0 0 0 0 0 3.9878 -3.4556 0.0000 C 0 0 0 0 0 0 0 0 0 0 0 0 3.3243 -4.6098 0.0000 C 0 0 0 0 0 0 0 0 0 0 0 0 1.9973 -4.6098 0.0000 C 0 0 0 0 0 0 0 0 0 0 0 0 0.6635 -4.6098 0.0000 C 0 0 0 0 0 0 0 0 0 0 0 0 0.0000 -5.75…	4
	9854540	C8 H6 O	118.042	2,4,6-Octatriyn-1-ol	#11679812 -OEChem-02070712372D 15 14 0 0 0 0 0 0 0999 V2000 2.5369 -1.2500 0.0000 O 0 0 0 0 0 0 0 0 0 0 0 0 3.4030 -1.7500 0.0000 C 0 0 0 0 0 0 0 0 0 0 0 0 4.2690 -1.2500 0.0000 C 0 0 0 0 0 0 0 0 0 0 0 0 9.4651 1.7500 0.0000 C 0 0 0 0 0 0 0 0 0 0 0 0 8.5991 1.2500 0.0000 C 0 0 0 0 0 0 0 0 0 0 0 0 5.1350 -0.7500 0.0000 C 0 0 0 0 0 0 0 0 0 0 0 0 7.7331 0.7500 0.0000 C 0 0 0 0 0 0 0 0 0 0 0 0 6.0010…	3
	30777311	C8 H6 O	118.042	3,5,7-Octatriyn-1-ol	# SciTegic04031415222D 9 8 0 0 0 0 0 0 0 0999 V2000 9.9804 -1.1477 0.0000 C 0 0 0 0 0 0 0 0 0 0 0 0 8.6530 -1.1477 0.0000 C 0 0 0 0 0 0 0 0 0 0 0 0 7.3156 -1.1477 0.0000 C 0 0 0 0 0 0 0 0 0 0 0 0 5.9882 -1.1477 0.0000 C 0 0 0 0 0 0 0 0 0 0 0 0 4.6608 -1.1477 0.0000 C 0 0 0 0 0 0 0 0 0 0 0 0 3.3235 -1.1477 0.0000 C 0 0 0 0 0 0 0 0 0 0 0 0 1.9961 -1.1477 0.0000 C 0 0 0 0 0 0 0 0 0 0 0 0 1.3274 0.00…	1
FALSE	C4 H11 N2 P	118.066	3.596	61950.7	0	0		FALSE	42777.9	43172.2	40197.9	35901.7	36622.3	45294.1	47385.8	49534	49349.3	58227.1	45703.6	48388.9	46004.2	37651.7	44019.7	45102.6	47743.7	51283.5	61950.7	55587	46974.2	43911.2	42155	48755.8	44288.5	56712.2	56344	54453.7	53754.3	54529.4	49720.3	45926.2	36562.8	43421.5	37769	57114.3	53396.2	51285.3	52194.5	47730.6	36728.9
FALSE	C4 H9 N O3	119.058	0.837	31810	11	0		FALSE	19373.7	15541.9	18327.9	20014.2	10652.2	13244.6	15580.6	10392.4	10165.2	12525.9	16632.4	13938.5	17441.6	17037.4	19298.4	22748.7	23270	10874.9	18200.8	14992.1	14385.4	19416.4	22131.6	9009.78	20193.2	15142.8	12092	16246	11019.9	12918.5	15983.4	18304.1	21254.5	16371.3	16613.9	15553	15656.8	31810	26429.5	14480.9	11614.1
	CSID	Formula	Molecular Weight	Name	Structure	# References
	6051	C4 H9 N O3	119.058	L-(-)-Threonine	# ACD/Labs06251410052D 10 9 0 0 1 0 0 0 0 0 1 V2000 0.0000 -1.3271 0.0000 C 0 0 0 0 0 0 0 0 0 0 0 0 1.3317 -1.3271 0.0000 C 0 0 0 0 0 0 0 0 0 0 0 0 1.3317 -2.6588 0.0000 H 0 0 0 0 0 0 0 0 0 0 0 0 1.3317 0.0000 0.0000 O 0 0 0 0 0 0 0 0 0 0 0 0 2.6588 -1.3271 0.0000 C 0 0 0 0 0 0 0 0 0 0 0 0 2.6588 -2.6588 0.0000 H 0 0 0 0 0 0 0 0 0 0 0 0 2.6588 0.0000 0.0000 N 0 0 0 0 0 0 0 0 0 0 0 0 3.9905 -1.327…	14584
	758	C4 H9 N O3	119.058	Homoserine	# ACD/Labs06251410112D 8 7 0 0 0 0 0 0 0 0 1 V2000 0.0000 -2.3033 0.0000 N 0 0 0 0 0 0 0 0 0 0 0 0 1.3313 -2.3033 0.0000 C 0 0 0 0 0 0 0 0 0 0 0 0 1.9946 -3.4549 0.0000 C 0 0 0 0 0 0 0 0 0 0 0 0 3.3259 -3.4549 0.0000 C 0 0 0 0 0 0 0 0 0 0 0 0 3.9893 -4.6066 0.0000 O 0 0 0 0 0 0 0 0 0 0 0 0 1.9946 -1.1516 0.0000 C 0 0 0 0 0 0 0 0 0 0 0 0 3.3259 -1.1516 0.0000 O 0 0 0 0 0 0 0 0 0 0 0 0 1.3313 0.000…	822
	200	C4 H9 N O3	119.058	DL-Threonine	# ACD/Labs06251410062D 8 7 0 0 0 0 0 0 0 0 1 V2000 0.0000 -1.1516 0.0000 C 0 0 0 0 0 0 0 0 0 0 0 0 1.3313 -1.1516 0.0000 C 0 0 0 0 0 0 0 0 0 0 0 0 1.9946 -2.3033 0.0000 C 0 0 0 0 0 0 0 0 0 0 0 0 1.3313 -3.4549 0.0000 C 0 0 0 0 0 0 0 0 0 0 0 0 0.0000 -3.4549 0.0000 O 0 0 0 0 0 0 0 0 0 0 0 0 1.9946 -4.6066 0.0000 O 0 0 0 0 0 0 0 0 0 0 0 0 3.3259 -2.3033 0.0000 N 0 0 0 0 0 0 0 0 0 0 0 0 1.9946 0.000…	338
	2064	C4 H9 N O3	119.058	DL-gamma-Amino-beta-hydroxybutyric acid	# ACD/Labs06251410112D 8 7 0 0 0 0 0 0 0 0 1 V2000 0.0000 -3.4544 0.0000 N 0 0 0 0 0 0 0 0 0 0 0 0 1.3307 -3.4544 0.0000 C 0 0 0 0 0 0 0 0 0 0 0 0 1.9960 -2.2994 0.0000 C 0 0 0 0 0 0 0 0 0 0 0 0 3.3267 -2.2994 0.0000 C 0 0 0 0 0 0 0 0 0 0 0 0 3.9920 -1.1497 0.0000 C 0 0 0 0 0 0 0 0 0 0 0 0 5.3227 -1.1497 0.0000 O 0 0 0 0 0 0 0 0 0 0 0 0 3.3267 0.0000 0.0000 O 0 0 0 0 0 0 0 0 0 0 0 0 1.3307 -1.149…	255
	12126	C4 H9 N O3	119.058	L-Homoserine	# ACD/Labs06251410112D 9 8 0 0 1 0 0 0 0 0 1 V2000 0.0000 -1.9929 0.0000 N 0 0 0 0 0 0 0 0 0 0 0 0 1.3317 -1.9929 0.0000 C 0 0 0 0 0 0 0 0 0 0 0 0 1.3317 -3.3246 0.0000 H 0 0 0 0 0 0 0 0 0 0 0 0 2.6587 -1.9929 0.0000 C 0 0 0 0 0 0 0 0 0 0 0 0 3.3246 -0.8428 0.0000 C 0 0 0 0 0 0 0 0 0 0 0 0 4.6563 -0.8428 0.0000 O 0 0 0 0 0 0 0 0 0 0 0 0 1.3317 -0.6658 0.0000 C 0 0 0 0 0 0 0 0 0 0 0 0 2.4818 0.000…	214
	89699	C4 H9 N O3	119.058	L-Allothreonine	# ACLJDraw04281510242D 10 9 0 0 1 0 0 0 0 0999 V2000 0.0000 0.0000 0.0000 N 0 0 0 0 0 0 0 0 0 0 0 0 1.0000 0.0000 0.0000 C 0 0 0 0 0 0 0 0 0 0 0 0 2.0000 0.0000 0.0000 H 0 0 0 0 0 0 0 0 0 0 0 0 1.0000 1.0000 0.0000 C 0 0 0 0 0 0 0 0 0 0 0 0 0.0000 1.0000 0.0000 H 0 0 0 0 0 0 0 0 0 0 0 0 2.0000 1.0000 0.0000 O 0 0 0 0 0 0 0 0 0 0 0 0 1.0000 2.0000 0.0000 C 0 0 0 0 0 0 0 0 0 0 0 0 1.0000 -1.0000 0.…	184
	62643	C4 H9 N O3	119.058	D-(+)-Threonine	# ACD/Labs06251410052D 10 9 0 0 1 0 0 0 0 0 1 V2000 0.0000 -1.3271 0.0000 C 0 0 0 0 0 0 0 0 0 0 0 0 1.3317 -1.3271 0.0000 C 0 0 0 0 0 0 0 0 0 0 0 0 1.3317 -2.6588 0.0000 H 0 0 0 0 0 0 0 0 0 0 0 0 1.3317 0.0000 0.0000 O 0 0 0 0 0 0 0 0 0 0 0 0 2.6588 -1.3271 0.0000 C 0 0 0 0 0 0 0 0 0 0 0 0 2.6588 -2.6588 0.0000 H 0 0 0 0 0 0 0 0 0 0 0 0 2.6588 0.0000 0.0000 N 0 0 0 0 0 0 0 0 0 0 0 0 3.9905 -1.327…	183
	81824	C4 H9 N O3	119.058	D-Allothreonine	# ACD/Labs06251410052D 10 9 0 0 1 0 0 0 0 0 1 V2000 0.0000 -1.3271 0.0000 C 0 0 0 0 0 0 0 0 0 0 0 0 1.3317 -1.3271 0.0000 C 0 0 0 0 0 0 0 0 0 0 0 0 1.3317 -2.6588 0.0000 H 0 0 0 0 0 0 0 0 0 0 0 0 1.3317 0.0000 0.0000 O 0 0 0 0 0 0 0 0 0 0 0 0 2.6588 -1.3271 0.0000 C 0 0 0 0 0 0 0 0 0 0 0 0 2.6588 -2.6588 0.0000 H 0 0 0 0 0 0 0 0 0 0 0 0 2.6588 0.0000 0.0000 N 0 0 0 0 0 0 0 0 0 0 0 0 3.9905 -1.327…	135
	388727	C4 H9 N O3	119.058	2-Methyl-D-serine	# ACD/Labs06251410132D 8 7 0 0 1 0 0 0 0 0 1 V2000 0.0000 -3.4550 0.0000 O 0 0 0 0 0 0 0 0 0 0 0 0 1.3286 -3.4550 0.0000 C 0 0 0 0 0 0 0 0 0 0 0 0 1.9948 -2.3020 0.0000 C 0 0 0 0 0 0 0 0 0 0 0 0 2.6611 -1.1530 0.0000 C 0 0 0 0 0 0 0 0 0 0 0 0 3.9896 -1.1530 0.0000 O 0 0 0 0 0 0 0 0 0 0 0 0 1.9948 0.0000 0.0000 O 0 0 0 0 0 0 0 0 0 0 0 0 3.1478 -2.9683 0.0000 N 0 0 0 0 0 0 0 0 0 0 0 0 0.8418 -1.639…	55
	391372	C4 H9 N O3	119.058	2,3-Dihydroxybutanamide	# ACD/Labs04221415492D 8 7 0 0 0 0 0 0 0 0 1 V2000 2.2654 -3.3314 0.0000 O 0 0 0 0 0 0 0 0 0 0 0 0 3.4647 0.0000 0.0000 O 0 0 0 0 0 0 0 0 0 0 0 0 1.1304 0.0000 0.0000 O 0 0 0 0 0 0 0 0 0 0 0 0 4.5950 -1.9988 0.0000 N 0 0 0 0 0 0 0 0 0 0 0 0 2.2654 -1.9988 0.0000 C 0 0 0 0 0 0 0 0 0 0 0 0 3.4647 -1.3326 0.0000 C 0 0 0 0 0 0 0 0 0 0 0 0 1.1304 -1.3326 0.0000 C 0 0 0 0 0 0 0 0 0 0 0 0 0.0000 -1.9988…	4
	13315998	C4 H9 N O3	119.058	2-Hydroxyethyl glycinate	# ACD/Labs04270715502D 8 7 0 0 0 0 0 0 0 0 1 V2000 3.9900 -4.6072 0.0000 C 0 0 0 0 0 0 0 0 0 0 0 0 3.3250 -3.4527 0.0000 C 0 0 0 0 0 0 0 0 0 0 0 0 1.9950 -3.4527 0.0000 O 0 0 0 0 0 0 0 0 0 0 0 0 1.3300 -2.3036 0.0000 C 0 0 0 0 0 0 0 0 0 0 0 0 0.0000 -2.3036 0.0000 O 0 0 0 0 0 0 0 0 0 0 0 0 1.9950 -1.1491 0.0000 C 0 0 0 0 0 0 0 0 0 0 0 0 1.3300 0.0000 0.0000 N 0 0 0 0 0 0 0 0 0 0 0 0 5.3201 -4.607…	2
FALSE	C8 H9 N	119.074	2.66	904121	0	0		FALSE	432355	488642	647233	533421	674116	496664	683989	638163	613370	298930	733908	549747	489583	461006	491353	3948.83	623743	733487	423765	567260	416984	519772	492245	6494.75	444064	682845	625774	597738	843201	612811	513295	540594	498794	526059	731883	497651	680645	674767	714673	5725.41	328440
FALSE	C8 H9 N	119.074	2.529	705819	0	0		FALSE	192182	141505	270534	188291	81712.2	440872	250985	278973	524753	266321	77806.3	191102	225728	153869	136993	11024.3	647045	283654	84516.9	211137	152809	205365	185618	118896	161129	613276	526686	196083	252981	452996	155909	186944	203424	230380	189464	145625	195943	269590	618807	157164	83495.4
FALSE	C8 H9 N	119.074	2.602	786773	0	0		FALSE	432355	488642	647233	533421	674116	440872	545016	609301	528076	266321	649918	550803	489583	461006	491353	457933	647045	633157	385715	403974	416984	519772	492245	430234	492883	613276	526686	513299	732184	452996	513295	540594	498794	526059	734303	362425	786773	606397	618807	608238	288735
FALSE	C8 H9 N	119.074	2.486	307561	0	0		FALSE	192182	141636	229647	188291	81712.2	125311	219172	112434	239016	79992.7	140383	191102	225728	153869	136800	140981	112658	283654	101967	163280	152809	205365	185618	118896	102025	156085	171989	196083	252981	199599	155909	187124	203424	230380	189464	145625	279238	212207	220249	157282	83660.1
FALSE		119.999	0.691	410592	0	0		FALSE	839.043	769.619	1174.9	339.326	273.595	220.714	221.186	778.362	2612.68	221.781	1150.23	700.842	574.026	677.465	633.723	5466.38	4774.22	4221.99	4897.05	4501.27	640.851	774.849	865.465	1252.63	1291.07	5774.16	13843.6	7011.42	6354.4	7527.37	548.159	522.955	592.073	267.348	758.316	225.142	216.405	1310.89	744.156	386.907	697.174
FALSE	C7 H4 O2	120.021	3.501	12245.3	0	0		FALSE	867.881	1075.53	383.312	1680.09	480.762	1858.3	1557.02	991.956	1825.19	502.483	194.494	1031.08	966.049	195.074	1265.03	3062.78	2106.65	3888.97	430.569	1245.38	1262.46	902.97	537.027	1112.14	496.662	1775.08	3811.31	1858.89	5875	2974.46	570.386	604.487	518.068	196.914	791.681	660.868	773.883	677.038	204.625	594.052	293.14
FALSE		120.061	0.711	9202.95	5	0		FALSE	116.043	192.186	113.521	115.358	115.303	171.112	163.507	148.479	304.287	171.273	114.046	152.162	279.003	278.697	162.946	155.267	225.961	324.415	274.723	178.57	256.231	549.96	164.331	167.385	115.324	115.281	347.836	113.127	205.994	174.95	454.123	217.384	116.056	114.972	116.601	117.735	268.041	283.058	113.941	117.948	3761.79
	CSID	Formula	Molecular Weight	Name	Structure	# References
	454169	C5 H12 O S	120.061	3-Methyl-3-sulfanyl-1-butanol	# CDK 04291007012D 7 6 0 0 0 0 999 V2000 2.8875 -0.7145 0.0000 C 0 0 0 0 0 0 0 0 0 0 0 0 2.0625 -0.7145 0.0000 C 0 0 0 0 0 0 0 0 0 0 0 0 2.0625 0.1105 0.0000 C 0 0 0 0 0 0 0 0 0 0 0 0 2.0625 -1.5395 0.0000 S 0 0 0 0 0 0 0 0 0 0 0 0 1.2375 -0.7145 0.0000 C 0 0 0 0 0 0 0 0 0 0 0 0 0.8250 0.0000 0.0000 C 0 0 0 0 0 0 0 0 0 0 0 0 0.0000 0.0000 0.0000 O 0 0 0 0 0 0 0 0 0 0 0 0 1 2 1 0 0 0 0 2 3 1 0 0 0…	60
	453403	C5 H12 O S	120.061	4-(Methylsulfanyl)-1-butanol	#519793 -OEChem-02070708272D 19 18 0 0 0 0 0 0 0999 V2000 2.8660 -0.2500 0.0000 S 0 0 0 0 0 0 0 0 0 0 0 0 7.1962 0.2500 0.0000 O 0 0 0 0 0 0 0 0 0 0 0 0 4.5981 -0.2500 0.0000 C 0 0 0 0 0 0 0 0 0 0 0 0 5.4641 0.2500 0.0000 C 0 0 0 0 0 0 0 0 0 0 0 0 3.7321 0.2500 0.0000 C 0 0 0 0 0 0 0 0 0 0 0 0 6.3301 -0.2500 0.0000 C 0 0 0 0 0 0 0 0 0 0 0 0 2.0000 0.2500 0.0000 C 0 0 0 0 0 0 0 0 0 0 0 0 4.1995 -0…	58
	14298727	C5 H12 O S	120.061	3-Methyl-2-sulfanyl-1-butanol	# CDK 04291007012D 7 6 0 0 0 0 999 V2000 2.4750 -1.4289 0.0000 C 0 0 0 0 0 0 0 0 0 0 0 0 2.0625 -0.7145 0.0000 C 0 0 0 0 0 0 0 0 0 0 0 0 2.4750 -0.0000 0.0000 C 0 0 0 0 0 0 0 0 0 0 0 0 1.2375 -0.7145 0.0000 C 0 0 0 0 0 0 0 0 0 0 0 0 0.8250 -1.4289 0.0000 S 0 0 0 0 0 0 0 0 0 0 0 0 0.8250 0.0000 0.0000 C 0 0 0 0 0 0 0 0 0 0 0 0 0.0000 0.0000 0.0000 O 0 0 0 0 0 0 0 0 0 0 0 0 1 2 1 0 0 0 0 2 3 1 0 0 …	14
	15996125	C5 H12 O S	120.061	4-(Methylsulfanyl)-2-butanol	# ACD/Labs06130717012D 7 6 0 0 0 0 0 0 0 0 1 V2000 0.0000 -1.1541 0.0000 C 0 0 0 0 0 0 0 0 0 0 0 0 1.3296 -1.1541 0.0000 C 0 0 0 0 0 0 0 0 0 0 0 0 1.9944 -2.3029 0.0000 C 0 0 0 0 0 0 0 0 0 0 0 0 3.3241 -2.3029 0.0000 C 0 0 0 0 0 0 0 0 0 0 0 0 3.9889 -3.4570 0.0000 S 0 0 0 0 0 0 0 0 0 0 0 0 5.3185 -3.4570 0.0000 C 0 0 0 0 0 0 0 0 0 0 0 0 1.9944 0.0000 0.0000 O 0 0 0 0 0 0 0 0 0 0 0 0 1 2 1 0 0 0 0…	5
	11346890	C5 H12 O S	120.061	2-Methyl-1-sulfanyl-1-butanol	# ACD/Labs04240707062D 7 6 0 0 0 0 0 0 0 0 1 V2000 0.0000 -3.4560 0.0000 C 0 0 0 0 0 0 0 0 0 0 0 0 1.3306 -3.4560 0.0000 C 0 0 0 0 0 0 0 0 0 0 0 0 1.9941 -2.3052 0.0000 C 0 0 0 0 0 0 0 0 0 0 0 0 3.3247 -2.3052 0.0000 C 0 0 0 0 0 0 0 0 0 0 0 0 1.3306 -1.1508 0.0000 C 0 0 0 0 0 0 0 0 0 0 0 0 1.9941 0.0000 0.0000 O 0 0 0 0 0 0 0 0 0 0 0 0 0.0000 -1.1508 0.0000 S 0 0 0 0 0 0 0 0 0 0 0 0 1 2 1 0 0 0 0…	3
FALSE		121.051	2.837	33241.8	0	0		FALSE	724.578	720.265	721.69	714.413	720.257	726.499	722.4	736.198	720.925	737.378	723.075	736.776	730.466	721.749	724.326	726.37	728.403	1633.22	722.588	715.999	727.897	718.554	714.36	722.317	721.083	740.097	720.944	974.967	732.569	716.551	717.391	721.574	714.497	742.782	721.722	711.245	710.788	725.058	719.282	723.409	4089.58
FALSE		122.032	2.271	2.4188e+06	0	0		FALSE	1.21032e+06	1.54437e+06	1.23305e+06	1.34342e+06	1.21761e+06	1.21124e+06	1.13567e+06	1.34296e+06	1.43543e+06	853530	1.9389e+06	1.34492e+06	1.45264e+06	1.2583e+06	1.50257e+06	1.25768e+06	1.4691e+06	1.25325e+06	1.04822e+06	1.20448e+06	1.32764e+06	1.27372e+06	1.49042e+06	1.24789e+06	1.60868e+06	1.60457e+06	1.48271e+06	960957	1.24762e+06	1.90589e+06	1.11506e+06	1.34681e+06	1.22764e+06	1.30825e+06	1.71538e+06	1.06401e+06	1.41257e+06	1.4888e+06	1.59021e+06	1.53077e+06	1.07821e+06
FALSE	C2 H6 N2 O4	122.033	0.681	652713	0	0		FALSE	355976	91880	234011	234790	207931	419118	384072	441849	354933	341278	277183	230545	233604	253004	217013	394463	288779	174917	152698	156077	226639	229993	205898	111851	145048	386072	513110	315060	568458	132392	103451	323182	259709	342146	245347	366769	353253	517555	176930	460643	291080
FALSE	C7 H6 O2	122.037	4.559	22554.5	6	0		FALSE	138.495	214.008	241.908	179.553	140.083	234.001	141.816	164.025	184.075	139.592	140.826	142.844	168.891	202.394	155.806	142.22	139.226	142.396	239.392	161.568	13801.3	2905.37	22554.5	9125	11235.8	16049.9	7088.11	4568.31	6630.78	7945.84	192.89	140.506	233.675	589.182	367.591	140.922	207.466	550.171	174.48	176.88	141.986
	CSID	Formula	Molecular Weight	Name	Structure	# References
	238	C7 H6 O2	122.037	Benzoic acid	# ACD/Labs06251410132D 9 9 0 0 0 0 0 0 0 0 1 V2000 1.9950 -4.6073 0.0000 O 0 0 0 0 0 0 0 0 0 0 0 0 2.6584 -3.4555 0.0000 C 0 0 0 0 0 0 0 0 0 0 0 0 3.9899 -3.4555 0.0000 O 0 0 0 0 0 0 0 0 0 0 0 0 1.9950 -2.3037 0.0000 C 0 0 0 0 0 0 0 0 0 0 0 0 2.6584 -1.1518 0.0000 C 0 0 0 0 0 0 0 0 0 0 0 0 1.9950 0.0000 0.0000 C 0 0 0 0 0 0 0 0 0 0 0 0 0.6635 0.0000 0.0000 C 0 0 0 0 0 0 0 0 0 0 0 0 0.0000 -1.1518…	1100
	13863618	C7 H6 O2	122.037	Salicylaldehyde	# ACD/Labs06251410132D 9 9 0 0 0 0 0 0 0 0 1 V2000 3.9901 -3.4554 0.0000 O 0 0 0 0 0 0 0 0 0 0 0 0 2.6614 -3.4554 0.0000 C 0 0 0 0 0 0 0 0 0 0 0 0 1.9950 -2.3023 0.0000 C 0 0 0 0 0 0 0 0 0 0 0 0 2.6614 -1.1531 0.0000 C 0 0 0 0 0 0 0 0 0 0 0 0 1.9950 0.0000 0.0000 C 0 0 0 0 0 0 0 0 0 0 0 0 0.6663 0.0000 0.0000 C 0 0 0 0 0 0 0 0 0 0 0 0 0.0000 -1.1531 0.0000 C 0 0 0 0 0 0 0 0 0 0 0 0 0.6663 -2.3023…	639
	123	C7 H6 O2	122.037	4-Hydroxybenzaldehyde	# ACD/Labs02211713402D 9 9 0 0 0 0 0 0 0 0 1 V2000 0.0000 -3.9821 0.0000 O 0 0 0 0 0 0 0 0 0 0 0 0 0.0046 -2.6563 0.0000 C 0 0 0 0 0 0 0 0 0 0 0 0 1.1595 -1.9957 0.0000 C 0 0 0 0 0 0 0 0 0 0 0 0 1.1595 -0.6698 0.0000 C 0 0 0 0 0 0 0 0 0 0 0 0 2.2821 -0.0092 0.0000 C 0 0 0 0 0 0 0 0 0 0 0 0 3.4739 -0.6698 0.0000 C 0 0 0 0 0 0 0 0 0 0 0 0 4.6196 0.0000 0.0000 O 0 0 0 0 0 0 0 0 0 0 0 0 3.4739 -1.995…	545
	10333	C7 H6 O2	122.037	Tropolone	# ACD/Labs06251410122D 9 9 0 0 0 0 0 0 0 0 1 V2000 2.1681 -4.2848 0.0000 O 0 0 0 0 0 0 0 0 0 0 0 0 1.8725 -2.9865 0.0000 C 0 0 0 0 0 0 0 0 0 0 0 0 2.9137 -2.1595 0.0000 C 0 0 0 0 0 0 0 0 0 0 0 0 4.1134 -2.7380 0.0000 O 0 0 0 0 0 0 0 0 0 0 0 0 2.9137 -0.8270 0.0000 C 0 0 0 0 0 0 0 0 0 0 0 0 1.8725 0.0000 0.0000 C 0 0 0 0 0 0 0 0 0 0 0 0 0.5784 -0.2957 0.0000 C 0 0 0 0 0 0 0 0 0 0 0 0 0.0000 -1.495…	535
	21105795	C7 H6 O2	122.037	3-Hydroxybenzaldehyde	# ACD/Labs02211713352D 9 9 0 0 0 0 0 0 0 0 1 V2000 0.0000 -1.9954 0.0000 O 0 0 0 0 0 0 0 0 0 0 0 0 1.1534 -2.6586 0.0000 C 0 0 0 0 0 0 0 0 0 0 0 0 2.3068 -1.9954 0.0000 C 0 0 0 0 0 0 0 0 0 0 0 0 3.4602 -2.6586 0.0000 C 0 0 0 0 0 0 0 0 0 0 0 0 4.6137 -1.9896 0.0000 C 0 0 0 0 0 0 0 0 0 0 0 0 5.7671 -2.6586 0.0000 O 0 0 0 0 0 0 0 0 0 0 0 0 4.6079 -0.6690 0.0000 C 0 0 0 0 0 0 0 0 0 0 0 0 3.4545 0.000…	215
	10437124	C7 H6 O2	122.037	(2Z)-3-(2-Furyl)acrylaldehyde	# ACD/Labs01300718572D 9 9 0 0 0 0 0 0 0 0 1 V2000 0.7922 -2.0544 0.0000 C 0 0 0 0 0 0 0 0 0 0 0 0 0.3760 -0.7788 0.0000 O 0 0 0 0 0 0 0 0 0 0 0 0 0.0000 -3.1196 0.0000 C 0 0 0 0 0 0 0 0 0 0 0 0 2.1081 -2.0544 0.0000 C 0 0 0 0 0 0 0 0 0 0 0 0 1.4546 0.0000 0.0000 C 0 0 0 0 0 0 0 0 0 0 0 0 2.5243 -0.7788 0.0000 C 0 0 0 0 0 0 0 0 0 0 0 0 0.5460 -4.3325 0.0000 C 0 0 0 0 0 0 0 0 0 0 0 0 2.6496 -3.401…	1
FALSE	C7 H6 O2	122.037	1.363	22387.9	6	0		FALSE	16480.9	14364.8	15763.7	17210.7	14924.8	9944.5	16368.1	12394.6	11842.7	6325.5	19587.6	21011.6	20905.3	14490.6	18137.9	15828.5	15184.4	15955.2	10119.6	11012.7	17048.8	18471.7	18611.5	13365.2	16154.4	15856.7	15320.6	12258.6	19586.6	14696.8	14647.6	16863	18112.8	17605.1	16174.9	9542.12	14606.6	13086	15186.4	14864.6	10047.2
	CSID	Formula	Molecular Weight	Name	Structure	# References
	238	C7 H6 O2	122.037	Benzoic acid	# ACD/Labs06251410132D 9 9 0 0 0 0 0 0 0 0 1 V2000 1.9950 -4.6073 0.0000 O 0 0 0 0 0 0 0 0 0 0 0 0 2.6584 -3.4555 0.0000 C 0 0 0 0 0 0 0 0 0 0 0 0 3.9899 -3.4555 0.0000 O 0 0 0 0 0 0 0 0 0 0 0 0 1.9950 -2.3037 0.0000 C 0 0 0 0 0 0 0 0 0 0 0 0 2.6584 -1.1518 0.0000 C 0 0 0 0 0 0 0 0 0 0 0 0 1.9950 0.0000 0.0000 C 0 0 0 0 0 0 0 0 0 0 0 0 0.6635 0.0000 0.0000 C 0 0 0 0 0 0 0 0 0 0 0 0 0.0000 -1.1518…	1100
	13863618	C7 H6 O2	122.037	Salicylaldehyde	# ACD/Labs06251410132D 9 9 0 0 0 0 0 0 0 0 1 V2000 3.9901 -3.4554 0.0000 O 0 0 0 0 0 0 0 0 0 0 0 0 2.6614 -3.4554 0.0000 C 0 0 0 0 0 0 0 0 0 0 0 0 1.9950 -2.3023 0.0000 C 0 0 0 0 0 0 0 0 0 0 0 0 2.6614 -1.1531 0.0000 C 0 0 0 0 0 0 0 0 0 0 0 0 1.9950 0.0000 0.0000 C 0 0 0 0 0 0 0 0 0 0 0 0 0.6663 0.0000 0.0000 C 0 0 0 0 0 0 0 0 0 0 0 0 0.0000 -1.1531 0.0000 C 0 0 0 0 0 0 0 0 0 0 0 0 0.6663 -2.3023…	639
	123	C7 H6 O2	122.037	4-Hydroxybenzaldehyde	# ACD/Labs02211713402D 9 9 0 0 0 0 0 0 0 0 1 V2000 0.0000 -3.9821 0.0000 O 0 0 0 0 0 0 0 0 0 0 0 0 0.0046 -2.6563 0.0000 C 0 0 0 0 0 0 0 0 0 0 0 0 1.1595 -1.9957 0.0000 C 0 0 0 0 0 0 0 0 0 0 0 0 1.1595 -0.6698 0.0000 C 0 0 0 0 0 0 0 0 0 0 0 0 2.2821 -0.0092 0.0000 C 0 0 0 0 0 0 0 0 0 0 0 0 3.4739 -0.6698 0.0000 C 0 0 0 0 0 0 0 0 0 0 0 0 4.6196 0.0000 0.0000 O 0 0 0 0 0 0 0 0 0 0 0 0 3.4739 -1.995…	545
	10333	C7 H6 O2	122.037	Tropolone	# ACD/Labs06251410122D 9 9 0 0 0 0 0 0 0 0 1 V2000 2.1681 -4.2848 0.0000 O 0 0 0 0 0 0 0 0 0 0 0 0 1.8725 -2.9865 0.0000 C 0 0 0 0 0 0 0 0 0 0 0 0 2.9137 -2.1595 0.0000 C 0 0 0 0 0 0 0 0 0 0 0 0 4.1134 -2.7380 0.0000 O 0 0 0 0 0 0 0 0 0 0 0 0 2.9137 -0.8270 0.0000 C 0 0 0 0 0 0 0 0 0 0 0 0 1.8725 0.0000 0.0000 C 0 0 0 0 0 0 0 0 0 0 0 0 0.5784 -0.2957 0.0000 C 0 0 0 0 0 0 0 0 0 0 0 0 0.0000 -1.495…	535
	21105795	C7 H6 O2	122.037	3-Hydroxybenzaldehyde	# ACD/Labs02211713352D 9 9 0 0 0 0 0 0 0 0 1 V2000 0.0000 -1.9954 0.0000 O 0 0 0 0 0 0 0 0 0 0 0 0 1.1534 -2.6586 0.0000 C 0 0 0 0 0 0 0 0 0 0 0 0 2.3068 -1.9954 0.0000 C 0 0 0 0 0 0 0 0 0 0 0 0 3.4602 -2.6586 0.0000 C 0 0 0 0 0 0 0 0 0 0 0 0 4.6137 -1.9896 0.0000 C 0 0 0 0 0 0 0 0 0 0 0 0 5.7671 -2.6586 0.0000 O 0 0 0 0 0 0 0 0 0 0 0 0 4.6079 -0.6690 0.0000 C 0 0 0 0 0 0 0 0 0 0 0 0 3.4545 0.000…	215
	10437124	C7 H6 O2	122.037	(2Z)-3-(2-Furyl)acrylaldehyde	# ACD/Labs01300718572D 9 9 0 0 0 0 0 0 0 0 1 V2000 0.7922 -2.0544 0.0000 C 0 0 0 0 0 0 0 0 0 0 0 0 0.3760 -0.7788 0.0000 O 0 0 0 0 0 0 0 0 0 0 0 0 0.0000 -3.1196 0.0000 C 0 0 0 0 0 0 0 0 0 0 0 0 2.1081 -2.0544 0.0000 C 0 0 0 0 0 0 0 0 0 0 0 0 1.4546 0.0000 0.0000 C 0 0 0 0 0 0 0 0 0 0 0 0 2.5243 -0.7788 0.0000 C 0 0 0 0 0 0 0 0 0 0 0 0 0.5460 -4.3325 0.0000 C 0 0 0 0 0 0 0 0 0 0 0 0 2.6496 -3.401…	1
FALSE	C6 H6 N2 O	122.048	1.322	92343.7	5	0		FALSE	39605.1	36627.2	33276.2	35897.4	40154.9	39964.9	54817.3	50990.7	51693.7	24487.5	39286.3	42720.7	47658.2	35669.4	31707.5	38536.7	56097.1	58428.6	33663.1	42677.5	34489.1	39394.6	33163	28148.9	33898.7	54907.4	42836.8	51221.1	52467.7	39744.9	42394.3	49887.2	45347.3	47372.8	49183.4	32778.6	46119.6	49926	50056.7	62729.6	33127.2
	CSID	Formula	Molecular Weight	Name	Structure	# References
	911	C6 H6 N2 O	122.048	Nicotinamide	# ACD/Labs06251410112D 9 9 0 0 0 0 0 0 0 0 1 V2000 1.9950 -4.6073 0.0000 N 0 0 0 0 0 0 0 0 0 0 0 0 2.6584 -3.4555 0.0000 C 0 0 0 0 0 0 0 0 0 0 0 0 3.9899 -3.4555 0.0000 O 0 0 0 0 0 0 0 0 0 0 0 0 1.9950 -2.3037 0.0000 C 0 0 0 0 0 0 0 0 0 0 0 0 2.6584 -1.1518 0.0000 C 0 0 0 0 0 0 0 0 0 0 0 0 1.9950 0.0000 0.0000 C 0 0 0 0 0 0 0 0 0 0 0 0 0.6635 0.0000 0.0000 C 0 0 0 0 0 0 0 0 0 0 0 0 0.0000 -1.1518…	4006
	14346	C6 H6 N2 O	122.048	Isonicotinamide	# ACD/Labs02211713332D 9 9 0 0 0 0 0 0 0 0 1 V2000 4.6055 -1.9942 0.0000 N 0 0 0 0 0 0 0 0 0 0 0 0 3.4542 -2.6574 0.0000 C 0 0 0 0 0 0 0 0 0 0 0 0 3.4542 -3.9884 0.0000 O 0 0 0 0 0 0 0 0 0 0 0 0 2.3028 -1.9942 0.0000 C 0 0 0 0 0 0 0 0 0 0 0 0 1.1514 -2.6620 0.0000 C 0 0 0 0 0 0 0 0 0 0 0 0 0.0000 -1.9942 0.0000 C 0 0 0 0 0 0 0 0 0 0 0 0 0.0000 -0.6632 0.0000 N 0 0 0 0 0 0 0 0 0 0 0 0 1.1514 0.000…	274
	14342	C6 H6 N2 O	122.048	Picolinamide	# ACD/Labs06251410112D 9 9 0 0 0 0 0 0 0 0 1 V2000 1.9950 -4.6073 0.0000 N 0 0 0 0 0 0 0 0 0 0 0 0 2.6584 -3.4555 0.0000 C 0 0 0 0 0 0 0 0 0 0 0 0 3.9899 -3.4555 0.0000 O 0 0 0 0 0 0 0 0 0 0 0 0 1.9950 -2.3037 0.0000 C 0 0 0 0 0 0 0 0 0 0 0 0 2.6584 -1.1518 0.0000 C 0 0 0 0 0 0 0 0 0 0 0 0 1.9950 0.0000 0.0000 C 0 0 0 0 0 0 0 0 0 0 0 0 0.6635 0.0000 0.0000 C 0 0 0 0 0 0 0 0 0 0 0 0 0.0000 -1.1518…	234
	28682	C6 H6 N2 O	122.048	2-Acetylpyrazine	# ACD/Labs06251410052D 9 9 0 0 0 0 0 0 0 0 1 V2000 1.9950 -4.6073 0.0000 C 0 0 0 0 0 0 0 0 0 0 0 0 2.6584 -3.4555 0.0000 C 0 0 0 0 0 0 0 0 0 0 0 0 3.9899 -3.4555 0.0000 O 0 0 0 0 0 0 0 0 0 0 0 0 1.9950 -2.3037 0.0000 C 0 0 0 0 0 0 0 0 0 0 0 0 2.6584 -1.1518 0.0000 C 0 0 0 0 0 0 0 0 0 0 0 0 1.9950 0.0000 0.0000 N 0 0 0 0 0 0 0 0 0 0 0 0 0.6635 0.0000 0.0000 C 0 0 0 0 0 0 0 0 0 0 0 0 0.0000 -1.1518…	201
	674	C6 H6 N2 O	122.048	N-Hydroxy-1-(3-pyridinyl)methanimine	#694 -OEChem-02070708192D 15 15 0 0 0 0 0 0 0999 V2000 3.7321 2.0950 0.0000 O 0 0 0 0 0 0 0 0 0 0 0 0 2.0000 -1.9050 0.0000 N 0 0 0 0 0 0 0 0 0 0 0 0 3.7321 1.0950 0.0000 N 0 0 0 0 0 0 0 0 0 0 0 0 2.8660 -0.4050 0.0000 C 0 0 0 0 0 0 0 0 0 0 0 0 3.7321 -0.9050 0.0000 C 0 0 0 0 0 0 0 0 0 0 0 0 2.0000 -0.9050 0.0000 C 0 0 0 0 0 0 0 0 0 0 0 0 3.7321 -1.9050 0.0000 C 0 0 0 0 0 0 0 0 0 0 0 0 2.8660 -2.…	20
FALSE	C6 H9 N3	123.08	8.073	8477.06	0	0		FALSE	65.3866	86.5286	64.2954	98.893	64.9722	2499.79	2247.22	1657.57	1554.06	6809.53	64.3047	64.5253	65.1072	97.2319	64.4501	4035.86	3020.88	129.658	5412.97	3806.23	63.8175	64.3434	65.9805	64.9484	65.6663	259.837	110.42	156.199	454.548	152.115	63.9522	64.9212	101.208	64.618	63.5613	4798.68	2217.92	981.676	159.988	1368.88	65.846
FALSE		124.979	0.656	53181.2	0	0		FALSE	367.361	378.82	626.307	655.808	281.683	134.996	136.189	131.022	133.252	265.784	933.381	309.85	445.584	739.679	756.27	6486.24	4708.18	4838.45	8382.12	5061.77	624.307	507.51	411.546	554.265	570.237	5993.63	1348.56	2560.32	1793.52	7438.68	506.805	381.381	838.894	497.342	864.33	237.919	269.369	4501.37	268.09	291.948	646.215
FALSE		124.979	0.698	304351	0	0		FALSE	1053.92	1082.32	1215.73	431.826	1896.06	10883.1	11572	11211.3	9965.67	12362.2	1449.07	838.26	576.02	582.891	665.746	11886.6	11623.8	13634.1	11416	10524	360.656	1053.88	1105.27	1405.82	1330.55	9385.99	13396.9	13099.3	15752.7	14040.6	639.318	808.682	1248.28	506.644	885.916	14367.8	11353.7	12176.5	15229.5	13089.7	1353.21
FALSE	C4 H4 N3 P	125.015	0.838	22945.4	1	0		FALSE	6644.22	10811.3	8420.95	9339.56	12516.6	10381.5	8613.1	10485.3	10318.7	11021.1	9534.75	8779.55	7878.55	9213.59	8272.13	18213.9	10492.7	9530.27	12734.9	10231	8431.09	8262.89	8656.17	10068.7	6495.53	11278.1	10854.5	8144.85	6771.11	9580.3	10428.3	10215.1	11166.2	9342.59	10189.3	10548.3	8232.35	10526.9	8217.36	10939.7	14819.5
	CSID	Formula	Molecular Weight	Name	Structure	# References
	1091	C2 H7 N O3 S	125.015	Taurine	# ACD/Labs06251410112D 7 6 0 0 0 0 0 0 0 0 1 V2000 0.0000 -2.4811 0.0000 N 0 0 0 0 0 0 0 0 0 0 0 0 1.3313 -2.4811 0.0000 C 0 0 0 0 0 0 0 0 0 0 0 0 1.9970 -1.3267 0.0000 C 0 0 0 0 0 0 0 0 0 0 0 0 3.3237 -1.3267 0.0000 S 0 0 0 0 0 0 0 0 0 0 0 0 3.3237 -2.6580 0.0000 O 0 0 0 0 0 0 0 0 0 0 0 0 3.3237 0.0000 0.0000 O 0 0 0 0 0 0 0 0 0 0 0 0 4.6550 -1.3267 0.0000 O 0 0 0 0 0 0 0 0 0 0 0 0 1 2 1 0 0 0 0…	6292
FALSE	C5 H7 N3 O	125.059	1.323	36028.2	3	0		FALSE	20917.5	20125	20092.5	22759.1	18210.7	18106	29842.3	25190.9	27884.7	15713.7	16278.2	15260.4	19382.7	15088.9	19817	15533.3	24867	27175.3	16276.7	15600.8	26613.6	26354.5	30007.9	21860.7	27400	29351.2	32571.3	27704.6	29533.2	27484	16072.8	23198.1	19475.4	21809.6	19774.7	18473.9	23153.1	26059.8	30777	26289	13469
	CSID	Formula	Molecular Weight	Name	Structure	# References
	58551	C5 H7 N3 O	125.059	5-Methylcytosine	# ACD/Labs02211713302D 9 9 0 0 0 0 0 0 0 0 1 V2000 0.0000 -2.6589 0.0000 O 0 0 0 0 0 0 0 0 0 0 0 0 1.1520 -1.9953 0.0000 C 0 0 0 0 0 0 0 0 0 0 0 0 2.3041 -2.6589 0.0000 N 0 0 0 0 0 0 0 0 0 0 0 0 3.4561 -1.9953 0.0000 C 0 0 0 0 0 0 0 0 0 0 0 0 4.6082 -2.6589 0.0000 N 0 0 0 0 0 0 0 0 0 0 0 0 3.4561 -0.6636 0.0000 C 0 0 0 0 0 0 0 0 0 0 0 0 4.6082 0.0000 0.0000 C 0 0 0 0 0 0 0 0 0 0 0 0 2.3041 0.0000…	1199
	141185	C5 H7 N3 O	125.059	2-methoxypyrimidin-4-amine	# ACD/Labs06251410102D 9 9 0 0 0 0 0 0 0 0 1 V2000 5.3190 -3.4574 0.0000 C 0 0 0 0 0 0 0 0 0 0 0 0 3.9893 -3.4574 0.0000 O 0 0 0 0 0 0 0 0 0 0 0 0 3.3244 -2.3031 0.0000 C 0 0 0 0 0 0 0 0 0 0 0 0 3.9893 -1.1542 0.0000 N 0 0 0 0 0 0 0 0 0 0 0 0 3.3244 0.0000 0.0000 C 0 0 0 0 0 0 0 0 0 0 0 0 1.9946 0.0000 0.0000 C 0 0 0 0 0 0 0 0 0 0 0 0 1.3298 -1.1542 0.0000 C 0 0 0 0 0 0 0 0 0 0 0 0 0.0000 -1.1542…	145
	123940	C5 H7 N3 O	125.059	3-Methylcytosine	# ACD/Labs04111411492D 9 9 0 0 0 0 0 0 0 0 1 V2000 2.3023 -3.3237 0.0000 C 0 0 0 0 0 0 0 0 0 0 0 0 2.3023 -1.9950 0.0000 N 0 0 0 0 0 0 0 0 0 0 0 0 1.1531 -3.9901 0.0000 N 0 0 0 0 0 0 0 0 0 0 0 0 1.1531 -1.3287 0.0000 C 0 0 0 0 0 0 0 0 0 0 0 0 0.0000 -3.3237 0.0000 C 0 0 0 0 0 0 0 0 0 0 0 0 0.0000 -1.9950 0.0000 C 0 0 0 0 0 0 0 0 0 0 0 0 3.4554 -3.9901 0.0000 O 0 0 0 0 0 0 0 0 0 0 0 0 3.4554 -1.32…	64
FALSE	C5 H7 N3 O	125.059	1.277	32316.4	3	0		FALSE	20917.5	20125	20092.5	22128	18351.3	179.004	181.635	184.976	152.382	14903.9	16278.2	15260.4	19382.7	15088.9	19817	14035.9	209.177	179.233	162.317	14499.2	26613.6	26354.5	30007.9	21860.7	27400	163.102	114.747	27704.6	203.785	139.339	16007.4	23198.1	19475.4	21809.6	19774.7	208.483	115.044	161.202	219.182	23404.2	13469
	CSID	Formula	Molecular Weight	Name	Structure	# References
	58551	C5 H7 N3 O	125.059	5-Methylcytosine	# ACD/Labs02211713302D 9 9 0 0 0 0 0 0 0 0 1 V2000 0.0000 -2.6589 0.0000 O 0 0 0 0 0 0 0 0 0 0 0 0 1.1520 -1.9953 0.0000 C 0 0 0 0 0 0 0 0 0 0 0 0 2.3041 -2.6589 0.0000 N 0 0 0 0 0 0 0 0 0 0 0 0 3.4561 -1.9953 0.0000 C 0 0 0 0 0 0 0 0 0 0 0 0 4.6082 -2.6589 0.0000 N 0 0 0 0 0 0 0 0 0 0 0 0 3.4561 -0.6636 0.0000 C 0 0 0 0 0 0 0 0 0 0 0 0 4.6082 0.0000 0.0000 C 0 0 0 0 0 0 0 0 0 0 0 0 2.3041 0.0000…	1199
	141185	C5 H7 N3 O	125.059	2-methoxypyrimidin-4-amine	# ACD/Labs06251410102D 9 9 0 0 0 0 0 0 0 0 1 V2000 5.3190 -3.4574 0.0000 C 0 0 0 0 0 0 0 0 0 0 0 0 3.9893 -3.4574 0.0000 O 0 0 0 0 0 0 0 0 0 0 0 0 3.3244 -2.3031 0.0000 C 0 0 0 0 0 0 0 0 0 0 0 0 3.9893 -1.1542 0.0000 N 0 0 0 0 0 0 0 0 0 0 0 0 3.3244 0.0000 0.0000 C 0 0 0 0 0 0 0 0 0 0 0 0 1.9946 0.0000 0.0000 C 0 0 0 0 0 0 0 0 0 0 0 0 1.3298 -1.1542 0.0000 C 0 0 0 0 0 0 0 0 0 0 0 0 0.0000 -1.1542…	145
	123940	C5 H7 N3 O	125.059	3-Methylcytosine	# ACD/Labs04111411492D 9 9 0 0 0 0 0 0 0 0 1 V2000 2.3023 -3.3237 0.0000 C 0 0 0 0 0 0 0 0 0 0 0 0 2.3023 -1.9950 0.0000 N 0 0 0 0 0 0 0 0 0 0 0 0 1.1531 -3.9901 0.0000 N 0 0 0 0 0 0 0 0 0 0 0 0 1.1531 -1.3287 0.0000 C 0 0 0 0 0 0 0 0 0 0 0 0 0.0000 -3.3237 0.0000 C 0 0 0 0 0 0 0 0 0 0 0 0 0.0000 -1.9950 0.0000 C 0 0 0 0 0 0 0 0 0 0 0 0 3.4554 -3.9901 0.0000 O 0 0 0 0 0 0 0 0 0 0 0 0 3.4554 -1.32…	64
FALSE	C6 H6 O3	126.032	5.658	74799.6	11	0		FALSE	1125.31	1427.44	1285.13	960.289	588.728	503.097	641.051	2062.49	336.663	1641.61	1786.98	1169.89	1460.2	1530.6	747.435	275.93	568.704	31774.3	18800.9	14272.8	1913.67	1634.82	1933.45	738.455	3343.27	2072.33	424.679	660.558	66800.8	843.326	980.851	1079.16	1135.79	1109.31	1592.37	23642.8	419.745	74799.6	32144.1	65363.9	149.561
	CSID	Formula	Molecular Weight	Name	Structure	# References
	13835557	C6 H6 O3	126.032	Pyrogallol	# ACD/Labs06251410132D 9 9 0 0 0 0 0 0 0 0 1 V2000 3.9901 -3.4554 0.0000 O 0 0 0 0 0 0 0 0 0 0 0 0 3.3237 -2.3023 0.0000 C 0 0 0 0 0 0 0 0 0 0 0 0 3.9901 -1.1531 0.0000 C 0 0 0 0 0 0 0 0 0 0 0 0 3.3237 0.0000 0.0000 C 0 0 0 0 0 0 0 0 0 0 0 0 1.9950 0.0000 0.0000 C 0 0 0 0 0 0 0 0 0 0 0 0 1.3287 -1.1531 0.0000 C 0 0 0 0 0 0 0 0 0 0 0 0 0.0000 -1.1531 0.0000 O 0 0 0 0 0 0 0 0 0 0 0 0 1.9950 -2.3023…	851
	352	C6 H6 O3	126.032	Phloroglucinol	# ACD/Labs04221415492D 9 9 0 0 0 0 0 0 0 0 1 V2000 0.0000 -3.9776 0.0000 O 0 0 0 0 0 0 0 0 0 0 0 0 2.2927 0.0000 0.0000 O 0 0 0 0 0 0 0 0 0 0 0 0 4.6037 -3.9776 0.0000 O 0 0 0 0 0 0 0 0 0 0 0 0 1.1509 -3.3193 0.0000 C 0 0 0 0 0 0 0 0 0 0 0 0 2.2927 -1.3213 0.0000 C 0 0 0 0 0 0 0 0 0 0 0 0 3.4528 -3.3193 0.0000 C 0 0 0 0 0 0 0 0 0 0 0 0 1.1509 -1.9842 0.0000 C 0 0 0 0 0 0 0 0 0 0 0 0 2.2927 -3.996…	547
	207215	C6 H6 O3	126.032	5-(Hydroxymethyl)-2-furaldehyde	# ACD/Labs02211713352D 9 9 0 0 0 0 0 0 0 0 1 V2000 6.6516 -1.2572 0.0000 O 0 0 0 0 0 0 0 0 0 0 0 0 5.6605 -0.3658 0.0000 C 0 0 0 0 0 0 0 0 0 0 0 0 4.3967 -0.7782 0.0000 C 0 0 0 0 0 0 0 0 0 0 0 0 3.3258 0.0000 0.0000 O 0 0 0 0 0 0 0 0 0 0 0 0 2.2549 -0.7782 0.0000 C 0 0 0 0 0 0 0 0 0 0 0 0 0.9911 -0.3658 0.0000 C 0 0 0 0 0 0 0 0 0 0 0 0 0.0000 -1.2572 0.0000 O 0 0 0 0 0 0 0 0 0 0 0 0 2.6607 -2.048…	501
	8066	C6 H6 O3	126.032	Maltol	# ACD/Labs04221415492D 9 9 0 0 0 0 0 0 0 0 1 V2000 2.3036 0.0000 0.0000 O 0 0 0 0 0 0 0 0 0 0 0 0 0.0000 -2.6629 0.0000 O 0 0 0 0 0 0 0 0 0 0 0 0 2.3036 -3.9924 0.0000 O 0 0 0 0 0 0 0 0 0 0 0 0 1.1538 -2.0002 0.0000 C 0 0 0 0 0 0 0 0 0 0 0 0 1.1538 -0.6707 0.0000 C 0 0 0 0 0 0 0 0 0 0 0 0 2.3036 -2.6629 0.0000 C 0 0 0 0 0 0 0 0 0 0 0 0 3.4534 -2.0002 0.0000 C 0 0 0 0 0 0 0 0 0 0 0 0 3.4534 -0.670…	377
	10331	C6 H6 O3	126.032	4-Hydroxycatechol	# ACD/Labs06251410132D 9 9 0 0 0 0 0 0 0 0 1 V2000 3.9899 -4.6073 0.0000 O 0 0 0 0 0 0 0 0 0 0 0 0 3.3265 -3.4555 0.0000 C 0 0 0 0 0 0 0 0 0 0 0 0 3.9899 -2.3037 0.0000 C 0 0 0 0 0 0 0 0 0 0 0 0 3.3265 -1.1518 0.0000 C 0 0 0 0 0 0 0 0 0 0 0 0 1.9950 -1.1518 0.0000 C 0 0 0 0 0 0 0 0 0 0 0 0 1.3315 0.0000 0.0000 O 0 0 0 0 0 0 0 0 0 0 0 0 1.3315 -2.3037 0.0000 C 0 0 0 0 0 0 0 0 0 0 0 0 0.0000 -2.303…	276
	10229807	C6 H6 O3	126.032	4-Hydroxy-6-methyl-2H-pyran-2-one	# ACD/Labs02211713302D 9 9 0 0 0 0 0 0 0 0 1 V2000 0.0000 0.0000 0.0000 C 0 0 0 0 0 0 0 0 0 0 0 0 1.1518 -0.6681 0.0000 C 0 0 0 0 0 0 0 0 0 0 0 0 2.3037 0.0000 0.0000 O 0 0 0 0 0 0 0 0 0 0 0 0 3.4555 -0.6681 0.0000 C 0 0 0 0 0 0 0 0 0 0 0 0 4.6073 0.0000 0.0000 O 0 0 0 0 0 0 0 0 0 0 0 0 3.4555 -1.9950 0.0000 C 0 0 0 0 0 0 0 0 0 0 0 0 2.3037 -2.6584 0.0000 C 0 0 0 0 0 0 0 0 0 0 0 0 2.3037 -3.9899 …	186
	11408	C6 H6 O3	126.032	Methyl furoate	# ACD/Labs02211713302D 9 9 0 0 0 0 0 0 0 0 1 V2000 0.0000 -1.1875 0.0000 C 0 0 0 0 0 0 0 0 0 0 0 0 1.2671 -0.7784 0.0000 O 0 0 0 0 0 0 0 0 0 0 0 0 2.2557 -1.6705 0.0000 C 0 0 0 0 0 0 0 0 0 0 0 0 1.9773 -2.9717 0.0000 O 0 0 0 0 0 0 0 0 0 0 0 0 3.5228 -1.2557 0.0000 C 0 0 0 0 0 0 0 0 0 0 0 0 4.6081 -2.0398 0.0000 O 0 0 0 0 0 0 0 0 0 0 0 0 5.6819 -1.2557 0.0000 C 0 0 0 0 0 0 0 0 0 0 0 0 5.2728 0.000…	184
	67283	C6 H6 O3	126.032	5-Methyl-2-furoic acid	# -ISIS- 05281023542D 9 9 0 0 0 0 0 0 0 0999 V2000 1.2419 -3.4242 0.0000 O 0 0 0 0 0 0 0 0 0 0 0 0 1.7447 -3.0931 0.0000 C 0 0 0 0 0 0 0 0 0 0 0 0 1.5842 -2.5123 0.0000 C 0 0 0 0 0 0 0 0 0 0 0 0 0.9821 -2.4866 0.0000 C 0 0 0 0 0 0 0 0 0 0 0 0 0.7725 -3.0515 0.0000 C 0 0 0 0 0 0 0 0 0 0 0 0 0.1946 -3.2128 0.0000 C 0 0 0 0 0 0 0 0 0 0 0 0 2.3063 -3.3041 0.0000 C 0 0 0 0 0 0 0 0 0 0 0 0 2.4044 -3.89…	169
	12142	C6 H6 O3	126.032	2-Hydroxy-6-methyl-4H-pyran-4-one	#12663 -OEChem-02070708202D 15 15 0 0 0 0 0 0 0999 V2000 4.2690 -1.5000 0.0000 O 0 0 0 0 0 0 0 0 0 0 0 0 2.5369 -1.5000 0.0000 O 0 0 0 0 0 0 0 0 0 0 0 0 4.2690 1.5000 0.0000 O 0 0 0 0 0 0 0 0 0 0 0 0 5.1350 -1.0000 0.0000 C 0 0 0 0 0 0 0 0 0 0 0 0 5.1350 0.0000 0.0000 C 0 0 0 0 0 0 0 0 0 0 0 0 4.2690 0.5000 0.0000 C 0 0 0 0 0 0 0 0 0 0 0 0 6.0010 -1.5000 0.0000 C 0 0 0 0 0 0 0 0 0 0 0 0 3.4030 0.…	57
	26945570	C6 H6 O3	126.032	(3E)-2,5-Dioxo-3-hexenal	#Structure #24 InChIV10 9 8 0 0 0 0 0 0 0 0 1 V2000 0.1379 -1.3199 0.0000 C 0 0 0 0 0 0 0 0 0 0 0 0 1.3002 -1.9897 0.0000 C 0 0 0 0 0 0 0 0 0 0 0 0 2.4427 -1.3199 0.0000 C 0 0 0 0 0 0 0 0 0 0 0 0 3.6050 -1.9897 0.0000 C 0 0 0 0 0 0 0 0 0 0 0 0 4.7476 -1.3199 0.0000 C 0 0 0 0 0 0 0 0 0 0 0 0 5.9099 -1.9897 0.0000 C 0 0 0 0 0 0 0 0 0 0 0 0 0.0000 0.0000 0.0000 O 0 0 0 0 0 0 0 0 0 0 0 0 1.3002 -3.30…	7
	30776894	C6 H6 O3	126.032	4-Hydroxy-2H-pyran-3-carbaldehyde	# SciTegic04031415222D 9 9 0 0 0 0 0 0 0 0999 V2000 1.1497 -3.9891 0.0000 C 0 0 0 0 0 0 0 0 0 0 0 0 2.3041 -4.6548 0.0000 C 0 0 0 0 0 0 0 0 0 0 0 0 2.3041 -0.6656 0.0000 C 0 0 0 0 0 0 0 0 0 0 0 0 3.4538 -2.6579 0.0000 C 0 0 0 0 0 0 0 0 0 0 0 0 2.3041 -1.9969 0.0000 C 0 0 0 0 0 0 0 0 0 0 0 0 1.1497 -2.6579 0.0000 C 0 0 0 0 0 0 0 0 0 0 0 0 1.1497 0.0000 0.0000 O 0 0 0 0 0 0 0 0 0 0 0 0 0.0000 -1.99…	1
FALSE	C6 H6 O3	126.032	5.716	84627.5	11	0		FALSE	24199.8	39778	25538.4	24583.4	15867.2	50813.6	52203.9	51918.7	65315.2	16261.9	53221.7	36106.6	43760.4	36759.4	31335.2	30635.7	53981.5	33867	19812.4	14958.6	41149.6	42522.2	40921.7	46186.1	52947.2	80329.3	73232.1	52341.5	73593.6	72523.5	29859.7	35539.4	26500.2	31376.4	38019.1	24959.6	52682.8	84627.5	33803.1	73293.9	155.501
	CSID	Formula	Molecular Weight	Name	Structure	# References
	13835557	C6 H6 O3	126.032	Pyrogallol	# ACD/Labs06251410132D 9 9 0 0 0 0 0 0 0 0 1 V2000 3.9901 -3.4554 0.0000 O 0 0 0 0 0 0 0 0 0 0 0 0 3.3237 -2.3023 0.0000 C 0 0 0 0 0 0 0 0 0 0 0 0 3.9901 -1.1531 0.0000 C 0 0 0 0 0 0 0 0 0 0 0 0 3.3237 0.0000 0.0000 C 0 0 0 0 0 0 0 0 0 0 0 0 1.9950 0.0000 0.0000 C 0 0 0 0 0 0 0 0 0 0 0 0 1.3287 -1.1531 0.0000 C 0 0 0 0 0 0 0 0 0 0 0 0 0.0000 -1.1531 0.0000 O 0 0 0 0 0 0 0 0 0 0 0 0 1.9950 -2.3023…	851
	352	C6 H6 O3	126.032	Phloroglucinol	# ACD/Labs04221415492D 9 9 0 0 0 0 0 0 0 0 1 V2000 0.0000 -3.9776 0.0000 O 0 0 0 0 0 0 0 0 0 0 0 0 2.2927 0.0000 0.0000 O 0 0 0 0 0 0 0 0 0 0 0 0 4.6037 -3.9776 0.0000 O 0 0 0 0 0 0 0 0 0 0 0 0 1.1509 -3.3193 0.0000 C 0 0 0 0 0 0 0 0 0 0 0 0 2.2927 -1.3213 0.0000 C 0 0 0 0 0 0 0 0 0 0 0 0 3.4528 -3.3193 0.0000 C 0 0 0 0 0 0 0 0 0 0 0 0 1.1509 -1.9842 0.0000 C 0 0 0 0 0 0 0 0 0 0 0 0 2.2927 -3.996…	547
	207215	C6 H6 O3	126.032	5-(Hydroxymethyl)-2-furaldehyde	# ACD/Labs02211713352D 9 9 0 0 0 0 0 0 0 0 1 V2000 6.6516 -1.2572 0.0000 O 0 0 0 0 0 0 0 0 0 0 0 0 5.6605 -0.3658 0.0000 C 0 0 0 0 0 0 0 0 0 0 0 0 4.3967 -0.7782 0.0000 C 0 0 0 0 0 0 0 0 0 0 0 0 3.3258 0.0000 0.0000 O 0 0 0 0 0 0 0 0 0 0 0 0 2.2549 -0.7782 0.0000 C 0 0 0 0 0 0 0 0 0 0 0 0 0.9911 -0.3658 0.0000 C 0 0 0 0 0 0 0 0 0 0 0 0 0.0000 -1.2572 0.0000 O 0 0 0 0 0 0 0 0 0 0 0 0 2.6607 -2.048…	501
	8066	C6 H6 O3	126.032	Maltol	# ACD/Labs04221415492D 9 9 0 0 0 0 0 0 0 0 1 V2000 2.3036 0.0000 0.0000 O 0 0 0 0 0 0 0 0 0 0 0 0 0.0000 -2.6629 0.0000 O 0 0 0 0 0 0 0 0 0 0 0 0 2.3036 -3.9924 0.0000 O 0 0 0 0 0 0 0 0 0 0 0 0 1.1538 -2.0002 0.0000 C 0 0 0 0 0 0 0 0 0 0 0 0 1.1538 -0.6707 0.0000 C 0 0 0 0 0 0 0 0 0 0 0 0 2.3036 -2.6629 0.0000 C 0 0 0 0 0 0 0 0 0 0 0 0 3.4534 -2.0002 0.0000 C 0 0 0 0 0 0 0 0 0 0 0 0 3.4534 -0.670…	377
	10331	C6 H6 O3	126.032	4-Hydroxycatechol	# ACD/Labs06251410132D 9 9 0 0 0 0 0 0 0 0 1 V2000 3.9899 -4.6073 0.0000 O 0 0 0 0 0 0 0 0 0 0 0 0 3.3265 -3.4555 0.0000 C 0 0 0 0 0 0 0 0 0 0 0 0 3.9899 -2.3037 0.0000 C 0 0 0 0 0 0 0 0 0 0 0 0 3.3265 -1.1518 0.0000 C 0 0 0 0 0 0 0 0 0 0 0 0 1.9950 -1.1518 0.0000 C 0 0 0 0 0 0 0 0 0 0 0 0 1.3315 0.0000 0.0000 O 0 0 0 0 0 0 0 0 0 0 0 0 1.3315 -2.3037 0.0000 C 0 0 0 0 0 0 0 0 0 0 0 0 0.0000 -2.303…	276
	10229807	C6 H6 O3	126.032	4-Hydroxy-6-methyl-2H-pyran-2-one	# ACD/Labs02211713302D 9 9 0 0 0 0 0 0 0 0 1 V2000 0.0000 0.0000 0.0000 C 0 0 0 0 0 0 0 0 0 0 0 0 1.1518 -0.6681 0.0000 C 0 0 0 0 0 0 0 0 0 0 0 0 2.3037 0.0000 0.0000 O 0 0 0 0 0 0 0 0 0 0 0 0 3.4555 -0.6681 0.0000 C 0 0 0 0 0 0 0 0 0 0 0 0 4.6073 0.0000 0.0000 O 0 0 0 0 0 0 0 0 0 0 0 0 3.4555 -1.9950 0.0000 C 0 0 0 0 0 0 0 0 0 0 0 0 2.3037 -2.6584 0.0000 C 0 0 0 0 0 0 0 0 0 0 0 0 2.3037 -3.9899 …	186
	11408	C6 H6 O3	126.032	Methyl furoate	# ACD/Labs02211713302D 9 9 0 0 0 0 0 0 0 0 1 V2000 0.0000 -1.1875 0.0000 C 0 0 0 0 0 0 0 0 0 0 0 0 1.2671 -0.7784 0.0000 O 0 0 0 0 0 0 0 0 0 0 0 0 2.2557 -1.6705 0.0000 C 0 0 0 0 0 0 0 0 0 0 0 0 1.9773 -2.9717 0.0000 O 0 0 0 0 0 0 0 0 0 0 0 0 3.5228 -1.2557 0.0000 C 0 0 0 0 0 0 0 0 0 0 0 0 4.6081 -2.0398 0.0000 O 0 0 0 0 0 0 0 0 0 0 0 0 5.6819 -1.2557 0.0000 C 0 0 0 0 0 0 0 0 0 0 0 0 5.2728 0.000…	184
	67283	C6 H6 O3	126.032	5-Methyl-2-furoic acid	# -ISIS- 05281023542D 9 9 0 0 0 0 0 0 0 0999 V2000 1.2419 -3.4242 0.0000 O 0 0 0 0 0 0 0 0 0 0 0 0 1.7447 -3.0931 0.0000 C 0 0 0 0 0 0 0 0 0 0 0 0 1.5842 -2.5123 0.0000 C 0 0 0 0 0 0 0 0 0 0 0 0 0.9821 -2.4866 0.0000 C 0 0 0 0 0 0 0 0 0 0 0 0 0.7725 -3.0515 0.0000 C 0 0 0 0 0 0 0 0 0 0 0 0 0.1946 -3.2128 0.0000 C 0 0 0 0 0 0 0 0 0 0 0 0 2.3063 -3.3041 0.0000 C 0 0 0 0 0 0 0 0 0 0 0 0 2.4044 -3.89…	169
	12142	C6 H6 O3	126.032	2-Hydroxy-6-methyl-4H-pyran-4-one	#12663 -OEChem-02070708202D 15 15 0 0 0 0 0 0 0999 V2000 4.2690 -1.5000 0.0000 O 0 0 0 0 0 0 0 0 0 0 0 0 2.5369 -1.5000 0.0000 O 0 0 0 0 0 0 0 0 0 0 0 0 4.2690 1.5000 0.0000 O 0 0 0 0 0 0 0 0 0 0 0 0 5.1350 -1.0000 0.0000 C 0 0 0 0 0 0 0 0 0 0 0 0 5.1350 0.0000 0.0000 C 0 0 0 0 0 0 0 0 0 0 0 0 4.2690 0.5000 0.0000 C 0 0 0 0 0 0 0 0 0 0 0 0 6.0010 -1.5000 0.0000 C 0 0 0 0 0 0 0 0 0 0 0 0 3.4030 0.…	57
	26945570	C6 H6 O3	126.032	(3E)-2,5-Dioxo-3-hexenal	#Structure #24 InChIV10 9 8 0 0 0 0 0 0 0 0 1 V2000 0.1379 -1.3199 0.0000 C 0 0 0 0 0 0 0 0 0 0 0 0 1.3002 -1.9897 0.0000 C 0 0 0 0 0 0 0 0 0 0 0 0 2.4427 -1.3199 0.0000 C 0 0 0 0 0 0 0 0 0 0 0 0 3.6050 -1.9897 0.0000 C 0 0 0 0 0 0 0 0 0 0 0 0 4.7476 -1.3199 0.0000 C 0 0 0 0 0 0 0 0 0 0 0 0 5.9099 -1.9897 0.0000 C 0 0 0 0 0 0 0 0 0 0 0 0 0.0000 0.0000 0.0000 O 0 0 0 0 0 0 0 0 0 0 0 0 1.3002 -3.30…	7
	30776894	C6 H6 O3	126.032	4-Hydroxy-2H-pyran-3-carbaldehyde	# SciTegic04031415222D 9 9 0 0 0 0 0 0 0 0999 V2000 1.1497 -3.9891 0.0000 C 0 0 0 0 0 0 0 0 0 0 0 0 2.3041 -4.6548 0.0000 C 0 0 0 0 0 0 0 0 0 0 0 0 2.3041 -0.6656 0.0000 C 0 0 0 0 0 0 0 0 0 0 0 0 3.4538 -2.6579 0.0000 C 0 0 0 0 0 0 0 0 0 0 0 0 2.3041 -1.9969 0.0000 C 0 0 0 0 0 0 0 0 0 0 0 0 1.1497 -2.6579 0.0000 C 0 0 0 0 0 0 0 0 0 0 0 0 1.1497 0.0000 0.0000 O 0 0 0 0 0 0 0 0 0 0 0 0 0.0000 -1.99…	1
FALSE		127.012	0.687	87411.3	0	0		FALSE	27339.3	24991.5	28158.3	34559.4	19329	47933.9	38753.6	57702.4	46931.1	19916.7	37554.8	26731	28991.8	21049.6	20276.8	62517	42417.3	39253.1	47067	38995.9	21998.4	20598.7	25978.4	21946.4	19175.2	24243.3	39061.2	35182.8	64074.6	31574.3	19476.5	27009.2	24296.5	33408.6	25666.8	44862.1	36303.3	45650.2	55559.7	69366.7	33207.8
FALSE	C6 H10 N P	127.055	8.773	13417.1	0	0		FALSE	4827.29	3355.58	4002.87	4272.51	4013.19	5151.14	9597.65	13417.1	9924.4	2986.74	3521.76	3468.45	4479.92	3002.3	3007.88	3896.2	5743.53	6274	3204.21	3892.92	2532.62	3222.22	2335.55	2537.72	2233.76	9285.66	6816.47	9042.03	10229.8	4683.4	3563.84	5019.83	4304.84	5180.39	3552.62	4532.61	7048.77	9324.05	7847.03	11323.1	2861.17
FALSE	C6 H10 N P	127.055	6.171	11553.6	0	0		FALSE	849.148	695.048	652.756	212.136	533.12	203.737	906.662	204.524	1838.05	249.025	206.041	1016.68	444.41	930.623	1727.22	1004.16	571.145	1367.48	795.236	1002.64	7181.7	734.771	5682.68	5168.55	2236.45	7495.75	4590.97	3245.78	5892.92	4743.2	866.353	205.849	223.138	745.239	1495.31	441.682	204.302	791.943	278.03	547.558	1168.34
FALSE	C6 H10 N P	127.055	6.105	9102.98	0	0		FALSE	205.328	537.513	429.995	328.834	281.3	242.319	202.72	489.326	208.895	202.801	372.634	204.18	207.772	209.585	475.677	203.368	203.57	360.997	204.877	270.944	337.171	660.309	630.88	201.911	208.945	751.825	205.247	398.604	203.184	339.444	204.954	388.29	368.189	353.697	318.626	202.253	273.305	206.129	320.944	357.152	293.818
FALSE	C5 H8 N2 O2	128.059	0.85	8101.44	5	0		FALSE	2548.98	3779.3	3191.91	3438.52	1167.19	2322.67	1825.48	2958.71	1218.33	2621.9	2811.54	3062.05	3334.03	2081.57	2092.38	2200.93	2295.99	2036.34	1385.07	1342	3402.03	2279.67	1931.55	133.238	1270.59	2159.37	2295.26	2462.76	1334.98	1740.5	1246.07	2160.47	1651.9	3386.15	2821.13	1578.07	2158.3	2448.45	1905.89	1010.51	1284.88
	CSID	Formula	Molecular Weight	Name	Structure	# References
	84456	C5 H8 N2 O2	128.059	Dihydrothymine	# ACD/Labs04221415492D 9 9 0 0 0 0 0 0 0 0 1 V2000 2.2943 0.0000 0.0000 O 0 0 0 0 0 0 0 0 0 0 0 0 0.0000 -3.9771 0.0000 O 0 0 0 0 0 0 0 0 0 0 0 0 1.1494 -1.9816 0.0000 N 0 0 0 0 0 0 0 0 0 0 0 0 2.2943 -3.9955 0.0000 N 0 0 0 0 0 0 0 0 0 0 0 0 2.2943 -1.3242 0.0000 C 0 0 0 0 0 0 0 0 0 0 0 0 3.4529 -1.9816 0.0000 C 0 0 0 0 0 0 0 0 0 0 0 0 1.1494 -3.3196 0.0000 C 0 0 0 0 0 0 0 0 0 0 0 0 3.4529 -3.319…	197
	289577	C5 H8 N2 O2	128.059	2-Oxo-1-pyrrolidinecarboxamide	#326996 -OEChem-02070708242D 17 17 0 0 0 0 0 0 0999 V2000 5.1630 0.5693 0.0000 O 0 0 0 0 0 0 0 0 0 0 0 0 4.2690 -1.2094 0.0000 O 0 0 0 0 0 0 0 0 0 0 0 0 3.4030 0.2906 0.0000 N 0 0 0 0 0 0 0 0 0 0 0 0 2.5369 -1.2094 0.0000 N 0 0 0 0 0 0 0 0 0 0 0 0 2.9030 1.8294 0.0000 C 0 0 0 0 0 0 0 0 0 0 0 0 2.5939 0.8784 0.0000 C 0 0 0 0 0 0 0 0 0 0 0 0 3.9030 1.8294 0.0000 C 0 0 0 0 0 0 0 0 0 0 0 0 4.2120 0.8…	34
	96562	C5 H8 N2 O2	128.059	3-Methyl-2,5-piperazinedione	#107297 -OEChem-02070708202D 17 17 0 1 0 0 0 0 0999 V2000 2.0000 1.0000 0.0000 O 0 0 0 0 0 0 0 0 0 0 0 0 5.4641 -1.0000 0.0000 O 0 0 0 0 0 0 0 0 0 0 0 0 3.7321 -1.0000 0.0000 N 0 0 0 0 0 0 0 0 0 0 0 0 3.7321 1.0000 0.0000 N 0 0 0 0 0 0 0 0 0 0 0 0 2.8660 -0.5000 0.0000 C 0 0 3 0 0 0 0 0 0 0 0 0 2.8660 0.5000 0.0000 C 0 0 0 0 0 0 0 0 0 0 0 0 4.5981 0.5000 0.0000 C 0 0 0 0 0 0 0 0 0 0 0 0 2.0000 -1…	23
	389639	C5 H8 N2 O2	128.059	5-Nitrilonorvaline	# ACD/Labs04221415492D 9 8 0 0 0 0 0 0 0 0 1 V2000 5.7413 0.0000 0.0000 O 0 0 0 0 0 0 0 0 0 0 0 0 6.9089 -1.9967 0.0000 O 0 0 0 0 0 0 0 0 0 0 0 0 4.5944 -3.3301 0.0000 N 0 0 0 0 0 0 0 0 0 0 0 0 0.0000 -2.0105 0.0000 N 0 0 0 0 0 0 0 0 0 0 0 0 4.6013 -2.0036 0.0000 C 0 0 0 0 0 0 0 0 0 0 0 0 5.7482 -1.3334 0.0000 C 0 0 0 0 0 0 0 0 0 0 0 0 3.4545 -1.3403 0.0000 C 0 0 0 0 0 0 0 0 0 0 0 0 2.3007 -2.010…	14
	389638	C5 H8 N2 O2	128.059	4-Amino-4-cyanobutanoic acid	# ACD/Labs04221415492D 9 8 0 0 0 0 0 0 0 0 1 V2000 6.9135 -1.9980 0.0000 O 0 0 0 0 0 0 0 0 0 0 0 0 5.7589 0.0000 0.0000 O 0 0 0 0 0 0 0 0 0 0 0 0 2.3022 -3.3254 0.0000 N 0 0 0 0 0 0 0 0 0 0 0 0 0.0000 -1.9980 0.0000 N 0 0 0 0 0 0 0 0 0 0 0 0 2.3022 -1.9980 0.0000 C 0 0 0 0 0 0 0 0 0 0 0 0 5.7589 -1.3343 0.0000 C 0 0 0 0 0 0 0 0 0 0 0 0 3.4567 -1.3343 0.0000 C 0 0 0 0 0 0 0 0 0 0 0 0 4.6113 -1.998…	9
FALSE	C10 H8	128.063	8.774	6900.99	2	0		FALSE	2594.78	1766.8	2228.6	2047.92	2135.04	2657.14	5055.44	6881.09	5975.93	1644.19	1548.75	2036.51	2350.91	1536.06	1553.67	2097.01	3150.87	3165.4	1714.99	2121.04	1233.52	1663.3	1356.62	1231.65	984.218	5153.92	3538.3	5121.79	5567.6	2479.52	1780.89	2800.91	2179.34	2702.02	2008.31	2302.4	3891.02	5409.8	4391.04	5358.39	1448.4
	CSID	Formula	Molecular Weight	Name	Structure	# References
	906	C10 H8	128.063	Naphthalene	# ACD/Labs06251410052D 10 11 0 0 0 0 0 0 0 0 1 V2000 0.0000 -0.6635 0.0000 C 0 0 0 0 0 0 0 0 0 0 0 0 0.0000 -1.9952 0.0000 C 0 0 0 0 0 0 0 0 0 0 0 0 1.1519 -2.6587 0.0000 C 0 0 0 0 0 0 0 0 0 0 0 0 2.3039 -1.9952 0.0000 C 0 0 0 0 0 0 0 0 0 0 0 0 3.4558 -2.6587 0.0000 C 0 0 0 0 0 0 0 0 0 0 0 0 4.6078 -1.9952 0.0000 C 0 0 0 0 0 0 0 0 0 0 0 0 4.6078 -0.6635 0.0000 C 0 0 0 0 0 0 0 0 0 0 0 0 3.4558 0.0…	3120
	8876	C10 H8	128.063	Azulene	# ACD/Labs06251410052D 10 11 0 0 0 0 0 0 0 0 1 V2000 4.4681 -2.9802 0.0000 C 0 0 0 0 0 0 0 0 0 0 0 0 4.2313 -1.6711 0.0000 C 0 0 0 0 0 0 0 0 0 0 0 0 2.9132 -1.4924 0.0000 C 0 0 0 0 0 0 0 0 0 0 0 0 2.3368 -0.2949 0.0000 C 0 0 0 0 0 0 0 0 0 0 0 0 1.0411 0.0000 0.0000 C 0 0 0 0 0 0 0 0 0 0 0 0 0.0000 -0.8266 0.0000 C 0 0 0 0 0 0 0 0 0 0 0 0 0.0000 -2.1581 0.0000 C 0 0 0 0 0 0 0 0 0 0 0 0 1.0411 -2.9…	307
FALSE	C5 H7 N O3	129.043	0.829	48561.7	10	0		FALSE	14648.4	14628.9	18640.3	15422.9	12814.5	16078	11634.4	13876.8	13310.8	16057.1	18586.9	18940.6	13368.2	21876.1	19083	14180.5	17433	11263.1	23396.3	16249.6	20805.4	28529.8	15495.9	16688.5	17206.2	14803.1	17238.3	32553.9	13034.9	17663.3	14538.6	16910.8	15978.5	17149.8	15228.4	18093.4	14939.6	14366.9	16834	15345.9	16032.2
	CSID	Formula	Molecular Weight	Name	Structure	# References
	7127	C5 H7 N O3	129.043	L-Pyroglutamic acid	# ACD/Labs06251410122D 10 10 0 0 1 0 0 0 0 0 1 V2000 3.7801 -4.3599 0.0000 O 0 0 0 0 0 0 0 0 0 0 0 0 3.3702 -3.0956 0.0000 C 0 0 0 0 0 0 0 0 0 0 0 0 4.1507 -2.0187 0.0000 C 0 0 0 0 0 0 0 0 0 0 0 0 3.3702 -0.9417 0.0000 C 0 0 0 0 0 0 0 0 0 0 0 0 2.1059 -1.3559 0.0000 C 0 0 0 0 0 0 0 0 0 0 0 0 1.5652 -0.1395 0.0000 H 0 0 0 0 0 0 0 0 0 0 0 0 0.7804 -1.2164 0.0000 C 0 0 0 0 0 0 0 0 0 0 0 0 0.2398 0.0…	747
	2972	C5 H7 N O3	129.043	dimethadione	# ACD/Labs04221415492D 9 9 0 0 0 0 0 0 0 0 1 V2000 2.2370 -0.1647 0.0000 O 0 0 0 0 0 0 0 0 0 0 0 0 0.7960 -3.2846 0.0000 O 0 0 0 0 0 0 0 0 0 0 0 0 4.5746 -0.5398 0.0000 O 0 0 0 0 0 0 0 0 0 0 0 0 2.8957 -2.2141 0.0000 N 0 0 0 0 0 0 0 0 0 0 0 0 1.1528 -0.9469 0.0000 C 0 0 0 0 0 0 0 0 0 0 0 0 1.5691 -2.2141 0.0000 C 0 0 0 0 0 0 0 0 0 0 0 0 3.3166 -0.9469 0.0000 C 0 0 0 0 0 0 0 0 0 0 0 0 0.2104 0.000…	337
	485	C5 H7 N O3	129.043	Pyroglutamic acid	# ACD/Labs02211713302D 9 9 0 0 0 0 0 0 0 0 1 V2000 0.0000 -2.1867 0.0000 O 0 0 0 0 0 0 0 0 0 0 0 0 0.9914 -1.2973 0.0000 C 0 0 0 0 0 0 0 0 0 0 0 0 0.7138 0.0000 0.0000 O 0 0 0 0 0 0 0 0 0 0 0 0 2.2546 -1.7108 0.0000 C 0 0 0 0 0 0 0 0 0 0 0 0 3.3253 -0.9290 0.0000 N 0 0 0 0 0 0 0 0 0 0 0 0 4.4017 -1.7108 0.0000 C 0 0 0 0 0 0 0 0 0 0 0 0 5.6649 -1.2973 0.0000 O 0 0 0 0 0 0 0 0 0 0 0 0 3.9938 -2.979…	307
	388752	C5 H7 N O3	129.043	D-(+)-Pyroglutamic Acid	# ACD/Labs02211713302D 9 9 0 0 1 0 0 0 0 0 1 V2000 0.7138 0.0000 0.0000 O 0 0 0 0 0 0 0 0 0 0 0 0 0.9914 -1.2973 0.0000 C 0 0 0 0 0 0 0 0 0 0 0 0 2.2546 -1.7108 0.0000 C 0 0 0 0 0 0 0 0 0 0 0 0 2.6625 -2.9798 0.0000 C 0 0 0 0 0 0 0 0 0 0 0 0 3.9938 -2.9798 0.0000 C 0 0 0 0 0 0 0 0 0 0 0 0 4.4017 -1.7108 0.0000 C 0 0 0 0 0 0 0 0 0 0 0 0 3.3253 -0.9290 0.0000 N 0 0 0 0 0 0 0 0 0 0 0 0 5.6649 -1.297…	178
	96760	C5 H7 N O3	129.043	4-Oxo-L-proline	# ACD/Labs06251410122D 10 10 0 0 1 0 0 0 0 0 1 V2000 3.7801 -4.3599 0.0000 O 0 0 0 0 0 0 0 0 0 0 0 0 3.3702 -3.0956 0.0000 C 0 0 0 0 0 0 0 0 0 0 0 0 4.1507 -2.0187 0.0000 C 0 0 0 0 0 0 0 0 0 0 0 0 3.3702 -0.9417 0.0000 N 0 0 0 0 0 0 0 0 0 0 0 0 2.1059 -1.3559 0.0000 C 0 0 0 0 0 0 0 0 0 0 0 0 1.5652 -0.1395 0.0000 H 0 0 0 0 0 0 0 0 0 0 0 0 2.1059 -2.6857 0.0000 C 0 0 0 0 0 0 0 0 0 0 0 0 0.7804 -1.…	56
	366185	C5 H7 N O3	129.043	4-Oxoproline	# ACD/Labs06251410122D 9 9 0 0 0 0 0 0 0 0 1 V2000 3.9640 -5.1082 0.0000 O 0 0 0 0 0 0 0 0 0 0 0 0 3.5553 -3.8414 0.0000 C 0 0 0 0 0 0 0 0 0 0 0 0 4.3369 -2.7687 0.0000 C 0 0 0 0 0 0 0 0 0 0 0 0 3.5553 -1.6908 0.0000 N 0 0 0 0 0 0 0 0 0 0 0 0 2.2885 -2.1046 0.0000 C 0 0 0 0 0 0 0 0 0 0 0 0 2.2885 -3.4327 0.0000 C 0 0 0 0 0 0 0 0 0 0 0 0 1.2158 -1.3230 0.0000 C 0 0 0 0 0 0 0 0 0 0 0 0 1.3537 0.000…	36
	90657	C5 H7 N O3	129.043	N-Acryloylglycine	#100321 -OEChem-02070708192D 16 15 0 0 0 0 0 0 0999 V2000 2.5369 0.2500 0.0000 O 0 0 0 0 0 0 0 0 0 0 0 0 6.0010 1.2500 0.0000 O 0 0 0 0 0 0 0 0 0 0 0 0 3.4030 -1.2500 0.0000 O 0 0 0 0 0 0 0 0 0 0 0 0 5.1350 -0.2500 0.0000 N 0 0 0 0 0 0 0 0 0 0 0 0 4.2690 0.2500 0.0000 C 0 0 0 0 0 0 0 0 0 0 0 0 6.0010 0.2500 0.0000 C 0 0 0 0 0 0 0 0 0 0 0 0 3.4030 -0.2500 0.0000 C 0 0 0 0 0 0 0 0 0 0 0 0 6.8671 -0…	18
	1030	C5 H7 N O3	129.043	Pyrroline hydroxycarboxylic acid	# ACD/Labs06251410122D 9 9 0 0 0 0 0 0 0 0 1 V2000 0.7883 -5.6715 0.0000 O 0 0 0 0 0 0 0 0 0 0 0 0 1.6788 -4.6846 0.0000 C 0 0 0 0 0 0 0 0 0 0 0 0 2.9775 -4.9569 0.0000 O 0 0 0 0 0 0 0 0 0 0 0 0 1.2647 -3.4199 0.0000 C 0 0 0 0 0 0 0 0 0 0 0 0 2.0474 -2.3423 0.0000 C 0 0 0 0 0 0 0 0 0 0 0 0 1.2647 -1.2647 0.0000 C 0 0 0 0 0 0 0 0 0 0 0 0 1.6788 0.0000 0.0000 O 0 0 0 0 0 0 0 0 0 0 0 0 0.0000 -1.678…	11
	389257	C5 H7 N O3	129.043	3-Hydroxy-3,4-dihydro-2H-pyrrole-5-carboxylic acid	# ACD/Labs04221415492D 9 9 0 0 0 0 0 0 0 0 1 V2000 3.6419 0.0000 0.0000 O 0 0 0 0 0 0 0 0 0 0 0 0 4.7919 -1.9982 0.0000 O 0 0 0 0 0 0 0 0 0 0 0 0 0.0000 -4.3606 0.0000 O 0 0 0 0 0 0 0 0 0 0 0 0 1.4040 -1.2219 0.0000 N 0 0 0 0 0 0 0 0 0 0 0 0 2.4918 -1.9886 0.0000 C 0 0 0 0 0 0 0 0 0 0 0 0 3.6371 -1.3322 0.0000 C 0 0 0 0 0 0 0 0 0 0 0 0 2.0941 -3.2633 0.0000 C 0 0 0 0 0 0 0 0 0 0 0 0 0.7667 -3.277…	10
	10140260	C5 H7 N O3	129.043	(2S,4R)-4-Hydroxy-3,4-dihydro-2H-pyrrole-2-carboxylic acid	# ACD/Labs04221415492D 9 9 0 0 1 0 0 0 0 0 1 V2000 3.5438 0.0000 0.0000 O 0 0 0 0 0 0 0 0 0 0 0 0 4.6938 -1.9714 0.0000 O 0 0 0 0 0 0 0 0 0 0 0 0 0.0000 -4.4028 0.0000 O 0 0 0 0 0 0 0 0 0 0 0 0 1.3143 -1.2204 0.0000 N 0 0 0 0 0 0 0 0 0 0 0 0 2.3938 -2.0043 0.0000 C 0 0 0 0 0 0 0 0 0 0 0 0 3.5532 -1.3143 0.0000 C 0 0 0 0 0 0 0 0 0 0 0 0 2.0324 -3.3373 0.0000 C 0 0 0 0 0 0 0 0 0 0 0 0 0.6994 -3.285…	4
FALSE	C5 H7 N O3	129.043	1.322	49516.2	10	0		FALSE	29533.5	22685	26402.8	31206.9	25219.5	31378.6	27565.2	30769.4	29228.4	20194.5	41304.8	34300.1	33776	37391.1	32178.4	30531.7	34238	31864.8	34990.5	24222.8	32980.4	37631.1	29050.1	27378.2	31712.1	33682.4	36288.4	39512.4	32675.1	33425.2	29729.3	34249.5	33723.3	39056.6	27657.3	33189.5	38154.7	38483	35741.9	39595.1	15932.7
	CSID	Formula	Molecular Weight	Name	Structure	# References
	7127	C5 H7 N O3	129.043	L-Pyroglutamic acid	# ACD/Labs06251410122D 10 10 0 0 1 0 0 0 0 0 1 V2000 3.7801 -4.3599 0.0000 O 0 0 0 0 0 0 0 0 0 0 0 0 3.3702 -3.0956 0.0000 C 0 0 0 0 0 0 0 0 0 0 0 0 4.1507 -2.0187 0.0000 C 0 0 0 0 0 0 0 0 0 0 0 0 3.3702 -0.9417 0.0000 C 0 0 0 0 0 0 0 0 0 0 0 0 2.1059 -1.3559 0.0000 C 0 0 0 0 0 0 0 0 0 0 0 0 1.5652 -0.1395 0.0000 H 0 0 0 0 0 0 0 0 0 0 0 0 0.7804 -1.2164 0.0000 C 0 0 0 0 0 0 0 0 0 0 0 0 0.2398 0.0…	747
	2972	C5 H7 N O3	129.043	dimethadione	# ACD/Labs04221415492D 9 9 0 0 0 0 0 0 0 0 1 V2000 2.2370 -0.1647 0.0000 O 0 0 0 0 0 0 0 0 0 0 0 0 0.7960 -3.2846 0.0000 O 0 0 0 0 0 0 0 0 0 0 0 0 4.5746 -0.5398 0.0000 O 0 0 0 0 0 0 0 0 0 0 0 0 2.8957 -2.2141 0.0000 N 0 0 0 0 0 0 0 0 0 0 0 0 1.1528 -0.9469 0.0000 C 0 0 0 0 0 0 0 0 0 0 0 0 1.5691 -2.2141 0.0000 C 0 0 0 0 0 0 0 0 0 0 0 0 3.3166 -0.9469 0.0000 C 0 0 0 0 0 0 0 0 0 0 0 0 0.2104 0.000…	337
	485	C5 H7 N O3	129.043	Pyroglutamic acid	# ACD/Labs02211713302D 9 9 0 0 0 0 0 0 0 0 1 V2000 0.0000 -2.1867 0.0000 O 0 0 0 0 0 0 0 0 0 0 0 0 0.9914 -1.2973 0.0000 C 0 0 0 0 0 0 0 0 0 0 0 0 0.7138 0.0000 0.0000 O 0 0 0 0 0 0 0 0 0 0 0 0 2.2546 -1.7108 0.0000 C 0 0 0 0 0 0 0 0 0 0 0 0 3.3253 -0.9290 0.0000 N 0 0 0 0 0 0 0 0 0 0 0 0 4.4017 -1.7108 0.0000 C 0 0 0 0 0 0 0 0 0 0 0 0 5.6649 -1.2973 0.0000 O 0 0 0 0 0 0 0 0 0 0 0 0 3.9938 -2.979…	307
	388752	C5 H7 N O3	129.043	D-(+)-Pyroglutamic Acid	# ACD/Labs02211713302D 9 9 0 0 1 0 0 0 0 0 1 V2000 0.7138 0.0000 0.0000 O 0 0 0 0 0 0 0 0 0 0 0 0 0.9914 -1.2973 0.0000 C 0 0 0 0 0 0 0 0 0 0 0 0 2.2546 -1.7108 0.0000 C 0 0 0 0 0 0 0 0 0 0 0 0 2.6625 -2.9798 0.0000 C 0 0 0 0 0 0 0 0 0 0 0 0 3.9938 -2.9798 0.0000 C 0 0 0 0 0 0 0 0 0 0 0 0 4.4017 -1.7108 0.0000 C 0 0 0 0 0 0 0 0 0 0 0 0 3.3253 -0.9290 0.0000 N 0 0 0 0 0 0 0 0 0 0 0 0 5.6649 -1.297…	178
	96760	C5 H7 N O3	129.043	4-Oxo-L-proline	# ACD/Labs06251410122D 10 10 0 0 1 0 0 0 0 0 1 V2000 3.7801 -4.3599 0.0000 O 0 0 0 0 0 0 0 0 0 0 0 0 3.3702 -3.0956 0.0000 C 0 0 0 0 0 0 0 0 0 0 0 0 4.1507 -2.0187 0.0000 C 0 0 0 0 0 0 0 0 0 0 0 0 3.3702 -0.9417 0.0000 N 0 0 0 0 0 0 0 0 0 0 0 0 2.1059 -1.3559 0.0000 C 0 0 0 0 0 0 0 0 0 0 0 0 1.5652 -0.1395 0.0000 H 0 0 0 0 0 0 0 0 0 0 0 0 2.1059 -2.6857 0.0000 C 0 0 0 0 0 0 0 0 0 0 0 0 0.7804 -1.…	56
	366185	C5 H7 N O3	129.043	4-Oxoproline	# ACD/Labs06251410122D 9 9 0 0 0 0 0 0 0 0 1 V2000 3.9640 -5.1082 0.0000 O 0 0 0 0 0 0 0 0 0 0 0 0 3.5553 -3.8414 0.0000 C 0 0 0 0 0 0 0 0 0 0 0 0 4.3369 -2.7687 0.0000 C 0 0 0 0 0 0 0 0 0 0 0 0 3.5553 -1.6908 0.0000 N 0 0 0 0 0 0 0 0 0 0 0 0 2.2885 -2.1046 0.0000 C 0 0 0 0 0 0 0 0 0 0 0 0 2.2885 -3.4327 0.0000 C 0 0 0 0 0 0 0 0 0 0 0 0 1.2158 -1.3230 0.0000 C 0 0 0 0 0 0 0 0 0 0 0 0 1.3537 0.000…	36
	90657	C5 H7 N O3	129.043	N-Acryloylglycine	#100321 -OEChem-02070708192D 16 15 0 0 0 0 0 0 0999 V2000 2.5369 0.2500 0.0000 O 0 0 0 0 0 0 0 0 0 0 0 0 6.0010 1.2500 0.0000 O 0 0 0 0 0 0 0 0 0 0 0 0 3.4030 -1.2500 0.0000 O 0 0 0 0 0 0 0 0 0 0 0 0 5.1350 -0.2500 0.0000 N 0 0 0 0 0 0 0 0 0 0 0 0 4.2690 0.2500 0.0000 C 0 0 0 0 0 0 0 0 0 0 0 0 6.0010 0.2500 0.0000 C 0 0 0 0 0 0 0 0 0 0 0 0 3.4030 -0.2500 0.0000 C 0 0 0 0 0 0 0 0 0 0 0 0 6.8671 -0…	18
	1030	C5 H7 N O3	129.043	Pyrroline hydroxycarboxylic acid	# ACD/Labs06251410122D 9 9 0 0 0 0 0 0 0 0 1 V2000 0.7883 -5.6715 0.0000 O 0 0 0 0 0 0 0 0 0 0 0 0 1.6788 -4.6846 0.0000 C 0 0 0 0 0 0 0 0 0 0 0 0 2.9775 -4.9569 0.0000 O 0 0 0 0 0 0 0 0 0 0 0 0 1.2647 -3.4199 0.0000 C 0 0 0 0 0 0 0 0 0 0 0 0 2.0474 -2.3423 0.0000 C 0 0 0 0 0 0 0 0 0 0 0 0 1.2647 -1.2647 0.0000 C 0 0 0 0 0 0 0 0 0 0 0 0 1.6788 0.0000 0.0000 O 0 0 0 0 0 0 0 0 0 0 0 0 0.0000 -1.678…	11
	389257	C5 H7 N O3	129.043	3-Hydroxy-3,4-dihydro-2H-pyrrole-5-carboxylic acid	# ACD/Labs04221415492D 9 9 0 0 0 0 0 0 0 0 1 V2000 3.6419 0.0000 0.0000 O 0 0 0 0 0 0 0 0 0 0 0 0 4.7919 -1.9982 0.0000 O 0 0 0 0 0 0 0 0 0 0 0 0 0.0000 -4.3606 0.0000 O 0 0 0 0 0 0 0 0 0 0 0 0 1.4040 -1.2219 0.0000 N 0 0 0 0 0 0 0 0 0 0 0 0 2.4918 -1.9886 0.0000 C 0 0 0 0 0 0 0 0 0 0 0 0 3.6371 -1.3322 0.0000 C 0 0 0 0 0 0 0 0 0 0 0 0 2.0941 -3.2633 0.0000 C 0 0 0 0 0 0 0 0 0 0 0 0 0.7667 -3.277…	10
	10140260	C5 H7 N O3	129.043	(2S,4R)-4-Hydroxy-3,4-dihydro-2H-pyrrole-2-carboxylic acid	# ACD/Labs04221415492D 9 9 0 0 1 0 0 0 0 0 1 V2000 3.5438 0.0000 0.0000 O 0 0 0 0 0 0 0 0 0 0 0 0 4.6938 -1.9714 0.0000 O 0 0 0 0 0 0 0 0 0 0 0 0 0.0000 -4.4028 0.0000 O 0 0 0 0 0 0 0 0 0 0 0 0 1.3143 -1.2204 0.0000 N 0 0 0 0 0 0 0 0 0 0 0 0 2.3938 -2.0043 0.0000 C 0 0 0 0 0 0 0 0 0 0 0 0 3.5532 -1.3143 0.0000 C 0 0 0 0 0 0 0 0 0 0 0 0 2.0324 -3.3373 0.0000 C 0 0 0 0 0 0 0 0 0 0 0 0 0.6994 -3.285…	4
FALSE	C9 H7 N	129.058	4.076	8591.7	3	0		FALSE	903.581	621.537	897.821	1338.68	730.133	1320.56	992.236	1280.63	772.984	227.939	472.789	604.1	723.536	631.375	584.085	851.495	609.881	945.312	511.013	862.686	854.978	578.318	506.17	740.096	260.326	1422.13	1154.67	794.848	1718.82	991.319	573.53	819.389	625.871	649.143	768.135	336.412	428.241	490.102	853.883	731.118	918.023
	CSID	Formula	Molecular Weight	Name	Structure	# References
	6780	C9 H7 N	129.058	leucoline	# ACD/Labs06251410052D 10 11 0 0 0 0 0 0 0 0 1 V2000 0.0000 -0.6635 0.0000 C 0 0 0 0 0 0 0 0 0 0 0 0 0.0000 -1.9952 0.0000 C 0 0 0 0 0 0 0 0 0 0 0 0 1.1519 -2.6587 0.0000 C 0 0 0 0 0 0 0 0 0 0 0 0 2.3039 -1.9952 0.0000 C 0 0 0 0 0 0 0 0 0 0 0 0 3.4558 -2.6587 0.0000 N 0 0 0 0 0 0 0 0 0 0 0 0 4.6078 -1.9952 0.0000 C 0 0 0 0 0 0 0 0 0 0 0 0 4.6078 -0.6635 0.0000 C 0 0 0 0 0 0 0 0 0 0 0 0 3.4558 0.0…	1744
	8098	C9 H7 N	129.058	Isoquinoline	# ACD/Labs06251410052D 10 11 0 0 0 0 0 0 0 0 1 V2000 0.0000 -0.6635 0.0000 C 0 0 0 0 0 0 0 0 0 0 0 0 0.0000 -1.9952 0.0000 C 0 0 0 0 0 0 0 0 0 0 0 0 1.1519 -2.6587 0.0000 C 0 0 0 0 0 0 0 0 0 0 0 0 2.3039 -1.9952 0.0000 C 0 0 0 0 0 0 0 0 0 0 0 0 3.4558 -2.6587 0.0000 C 0 0 0 0 0 0 0 0 0 0 0 0 4.6078 -1.9952 0.0000 N 0 0 0 0 0 0 0 0 0 0 0 0 4.6078 -0.6635 0.0000 C 0 0 0 0 0 0 0 0 0 0 0 0 3.4558 0.0…	917
	148991	C9 H7 N	129.058	3-Methylene-3H-indole	# ACD/Labs04111411492D 10 11 0 0 0 0 0 0 0 0 1 V2000 2.3056 -0.6656 0.0000 C 0 0 0 0 0 0 0 0 0 0 0 0 2.3056 -1.9967 0.0000 C 0 0 0 0 0 0 0 0 0 0 0 0 1.1528 0.0000 0.0000 C 0 0 0 0 0 0 0 0 0 0 0 0 1.1528 -2.6623 0.0000 C 0 0 0 0 0 0 0 0 0 0 0 0 0.0000 -0.6656 0.0000 C 0 0 0 0 0 0 0 0 0 0 0 0 0.0000 -1.9967 0.0000 C 0 0 0 0 0 0 0 0 0 0 0 0 3.5672 -0.2567 0.0000 N 0 0 0 0 0 0 0 0 0 0 0 0 4.3502 -1.3…	22
FALSE	C9 H7 N	129.058	3.575	33367.1	3	0		FALSE	12865.5	15051.6	15330.3	17798.6	16566.8	22144.2	29980.7	22908.3	28816.3	12145.6	17222.6	16774.5	14724.2	15037.6	15470	20395.7	26477.7	26861.7	11483.9	18859.7	13792.2	17842	15383.8	10647.6	14623.4	19806.4	21307.7	20009.6	23898.7	17998.3	16476	17933.4	18564.2	17104.7	19020.8	15751.2	26252	22050.1	29986.6	26200.4	14385
	CSID	Formula	Molecular Weight	Name	Structure	# References
	6780	C9 H7 N	129.058	leucoline	# ACD/Labs06251410052D 10 11 0 0 0 0 0 0 0 0 1 V2000 0.0000 -0.6635 0.0000 C 0 0 0 0 0 0 0 0 0 0 0 0 0.0000 -1.9952 0.0000 C 0 0 0 0 0 0 0 0 0 0 0 0 1.1519 -2.6587 0.0000 C 0 0 0 0 0 0 0 0 0 0 0 0 2.3039 -1.9952 0.0000 C 0 0 0 0 0 0 0 0 0 0 0 0 3.4558 -2.6587 0.0000 N 0 0 0 0 0 0 0 0 0 0 0 0 4.6078 -1.9952 0.0000 C 0 0 0 0 0 0 0 0 0 0 0 0 4.6078 -0.6635 0.0000 C 0 0 0 0 0 0 0 0 0 0 0 0 3.4558 0.0…	1744
	8098	C9 H7 N	129.058	Isoquinoline	# ACD/Labs06251410052D 10 11 0 0 0 0 0 0 0 0 1 V2000 0.0000 -0.6635 0.0000 C 0 0 0 0 0 0 0 0 0 0 0 0 0.0000 -1.9952 0.0000 C 0 0 0 0 0 0 0 0 0 0 0 0 1.1519 -2.6587 0.0000 C 0 0 0 0 0 0 0 0 0 0 0 0 2.3039 -1.9952 0.0000 C 0 0 0 0 0 0 0 0 0 0 0 0 3.4558 -2.6587 0.0000 C 0 0 0 0 0 0 0 0 0 0 0 0 4.6078 -1.9952 0.0000 N 0 0 0 0 0 0 0 0 0 0 0 0 4.6078 -0.6635 0.0000 C 0 0 0 0 0 0 0 0 0 0 0 0 3.4558 0.0…	917
	148991	C9 H7 N	129.058	3-Methylene-3H-indole	# ACD/Labs04111411492D 10 11 0 0 0 0 0 0 0 0 1 V2000 2.3056 -0.6656 0.0000 C 0 0 0 0 0 0 0 0 0 0 0 0 2.3056 -1.9967 0.0000 C 0 0 0 0 0 0 0 0 0 0 0 0 1.1528 0.0000 0.0000 C 0 0 0 0 0 0 0 0 0 0 0 0 1.1528 -2.6623 0.0000 C 0 0 0 0 0 0 0 0 0 0 0 0 0.0000 -0.6656 0.0000 C 0 0 0 0 0 0 0 0 0 0 0 0 0.0000 -1.9967 0.0000 C 0 0 0 0 0 0 0 0 0 0 0 0 3.5672 -0.2567 0.0000 N 0 0 0 0 0 0 0 0 0 0 0 0 4.3502 -1.3…	22
FALSE	C9 H7 N	129.058	4.908	122376	3	0		FALSE	45514.8	35259.9	51073.7	48592.3	27219.1	32611.7	30550.8	37935.1	45540.4	16696.4	57390.8	56388.4	59884.2	49927	63355.5	33943.3	67283.5	73635.7	22634.5	36391.7	46845.7	54739	27015.2	41168.4	29382	51042.4	54606.3	54130.8	64392.8	55601.1	45925.2	60590.6	54808.9	56292.2	60874.6	28724.3	42911.3	55662.4	55095.3	68819.2	17372.6
	CSID	Formula	Molecular Weight	Name	Structure	# References
	6780	C9 H7 N	129.058	leucoline	# ACD/Labs06251410052D 10 11 0 0 0 0 0 0 0 0 1 V2000 0.0000 -0.6635 0.0000 C 0 0 0 0 0 0 0 0 0 0 0 0 0.0000 -1.9952 0.0000 C 0 0 0 0 0 0 0 0 0 0 0 0 1.1519 -2.6587 0.0000 C 0 0 0 0 0 0 0 0 0 0 0 0 2.3039 -1.9952 0.0000 C 0 0 0 0 0 0 0 0 0 0 0 0 3.4558 -2.6587 0.0000 N 0 0 0 0 0 0 0 0 0 0 0 0 4.6078 -1.9952 0.0000 C 0 0 0 0 0 0 0 0 0 0 0 0 4.6078 -0.6635 0.0000 C 0 0 0 0 0 0 0 0 0 0 0 0 3.4558 0.0…	1744
	8098	C9 H7 N	129.058	Isoquinoline	# ACD/Labs06251410052D 10 11 0 0 0 0 0 0 0 0 1 V2000 0.0000 -0.6635 0.0000 C 0 0 0 0 0 0 0 0 0 0 0 0 0.0000 -1.9952 0.0000 C 0 0 0 0 0 0 0 0 0 0 0 0 1.1519 -2.6587 0.0000 C 0 0 0 0 0 0 0 0 0 0 0 0 2.3039 -1.9952 0.0000 C 0 0 0 0 0 0 0 0 0 0 0 0 3.4558 -2.6587 0.0000 C 0 0 0 0 0 0 0 0 0 0 0 0 4.6078 -1.9952 0.0000 N 0 0 0 0 0 0 0 0 0 0 0 0 4.6078 -0.6635 0.0000 C 0 0 0 0 0 0 0 0 0 0 0 0 3.4558 0.0…	917
	148991	C9 H7 N	129.058	3-Methylene-3H-indole	# ACD/Labs04111411492D 10 11 0 0 0 0 0 0 0 0 1 V2000 2.3056 -0.6656 0.0000 C 0 0 0 0 0 0 0 0 0 0 0 0 2.3056 -1.9967 0.0000 C 0 0 0 0 0 0 0 0 0 0 0 0 1.1528 0.0000 0.0000 C 0 0 0 0 0 0 0 0 0 0 0 0 1.1528 -2.6623 0.0000 C 0 0 0 0 0 0 0 0 0 0 0 0 0.0000 -0.6656 0.0000 C 0 0 0 0 0 0 0 0 0 0 0 0 0.0000 -1.9967 0.0000 C 0 0 0 0 0 0 0 0 0 0 0 0 3.5672 -0.2567 0.0000 N 0 0 0 0 0 0 0 0 0 0 0 0 4.3502 -1.3…	22
FALSE	C9 H7 N	129.058	4.551	16094.8	3	0		FALSE	2308.44	1702.84	1464.8	3061.33	1426.68	4971.97	6002.7	5785.42	5100.64	1416.15	1503.98	1289.83	1320.21	1406.19	1216.31	3573.95	3513.5	6390.83	1552.2	3047.08	2546.54	1015.24	1163.18	1483.93	1288.58	7811.52	5482.83	2892.96	8118.49	5209.62	1213.42	1907.01	1690.1	1693.89	2028.32	1284.61	2496.01	2052.52	2754.4	2531.23	1898.82
	CSID	Formula	Molecular Weight	Name	Structure	# References
	6780	C9 H7 N	129.058	leucoline	# ACD/Labs06251410052D 10 11 0 0 0 0 0 0 0 0 1 V2000 0.0000 -0.6635 0.0000 C 0 0 0 0 0 0 0 0 0 0 0 0 0.0000 -1.9952 0.0000 C 0 0 0 0 0 0 0 0 0 0 0 0 1.1519 -2.6587 0.0000 C 0 0 0 0 0 0 0 0 0 0 0 0 2.3039 -1.9952 0.0000 C 0 0 0 0 0 0 0 0 0 0 0 0 3.4558 -2.6587 0.0000 N 0 0 0 0 0 0 0 0 0 0 0 0 4.6078 -1.9952 0.0000 C 0 0 0 0 0 0 0 0 0 0 0 0 4.6078 -0.6635 0.0000 C 0 0 0 0 0 0 0 0 0 0 0 0 3.4558 0.0…	1744
	8098	C9 H7 N	129.058	Isoquinoline	# ACD/Labs06251410052D 10 11 0 0 0 0 0 0 0 0 1 V2000 0.0000 -0.6635 0.0000 C 0 0 0 0 0 0 0 0 0 0 0 0 0.0000 -1.9952 0.0000 C 0 0 0 0 0 0 0 0 0 0 0 0 1.1519 -2.6587 0.0000 C 0 0 0 0 0 0 0 0 0 0 0 0 2.3039 -1.9952 0.0000 C 0 0 0 0 0 0 0 0 0 0 0 0 3.4558 -2.6587 0.0000 C 0 0 0 0 0 0 0 0 0 0 0 0 4.6078 -1.9952 0.0000 N 0 0 0 0 0 0 0 0 0 0 0 0 4.6078 -0.6635 0.0000 C 0 0 0 0 0 0 0 0 0 0 0 0 3.4558 0.0…	917
	148991	C9 H7 N	129.058	3-Methylene-3H-indole	# ACD/Labs04111411492D 10 11 0 0 0 0 0 0 0 0 1 V2000 2.3056 -0.6656 0.0000 C 0 0 0 0 0 0 0 0 0 0 0 0 2.3056 -1.9967 0.0000 C 0 0 0 0 0 0 0 0 0 0 0 0 1.1528 0.0000 0.0000 C 0 0 0 0 0 0 0 0 0 0 0 0 1.1528 -2.6623 0.0000 C 0 0 0 0 0 0 0 0 0 0 0 0 0.0000 -0.6656 0.0000 C 0 0 0 0 0 0 0 0 0 0 0 0 0.0000 -1.9967 0.0000 C 0 0 0 0 0 0 0 0 0 0 0 0 3.5672 -0.2567 0.0000 N 0 0 0 0 0 0 0 0 0 0 0 0 4.3502 -1.3…	22
FALSE	C6 H11 N O2	129.079	0.9	31603.2	13	0		FALSE	4990.19	3602.32	3913.83	7385.82	6202.85	8672.53	5328.33	5855.52	9074.19	8108.7	4150.49	3929.82	3491.05	3490.73	3366.21	20112	14547.6	28853.9	11695.4	23570.8	6333.63	3534.77	8783.13	5762.71	4750.61	18824.8	21323.1	14900.8	31603.2	23152.1	3275.84	3156.44	3169.9	3760.78	6674.13	7140.79	12298.7	9001.27	8753.47	10084.6	2839.17
	CSID	Formula	Molecular Weight	Name	Structure	# References
	5463	C6 H11 N O2	129.079	Vigabatrin	# ACD/Labs02211713302D 9 8 0 0 0 0 0 0 0 0 1 V2000 0.0000 -1.3257 0.0000 C 0 0 0 0 0 0 0 0 0 0 0 0 1.1530 -1.9954 0.0000 C 0 0 0 0 0 0 0 0 0 0 0 0 2.2992 -1.3257 0.0000 C 0 0 0 0 0 0 0 0 0 0 0 0 2.2992 0.0000 0.0000 N 0 0 0 0 0 0 0 0 0 0 0 0 3.4522 -1.9954 0.0000 C 0 0 0 0 0 0 0 0 0 0 0 0 4.6053 -1.3257 0.0000 C 0 0 0 0 0 0 0 0 0 0 0 0 5.7514 -1.9954 0.0000 C 0 0 0 0 0 0 0 0 0 0 0 0 6.9045 -1.325…	1127
	826	C6 H11 N O2	129.079	Pipecolic acid	# ACD/Labs02211713302D 9 9 0 0 0 0 0 0 0 0 1 V2000 0.0000 -1.9957 0.0000 O 0 0 0 0 0 0 0 0 0 0 0 0 1.1523 -2.6594 0.0000 C 0 0 0 0 0 0 0 0 0 0 0 0 1.1523 -3.9915 0.0000 O 0 0 0 0 0 0 0 0 0 0 0 0 2.3045 -1.9957 0.0000 C 0 0 0 0 0 0 0 0 0 0 0 0 3.4568 -2.6594 0.0000 N 0 0 0 0 0 0 0 0 0 0 0 0 4.6091 -1.9957 0.0000 C 0 0 0 0 0 0 0 0 0 0 0 0 4.6091 -0.6683 0.0000 C 0 0 0 0 0 0 0 0 0 0 0 0 3.4568 0.000…	603
	2798	C6 H11 N O2	129.079	Cycloleucine	# ACD/Labs06251410112D 9 9 0 0 0 0 0 0 0 0 1 V2000 0.9861 -3.4537 0.0000 N 0 0 0 0 0 0 0 0 0 0 0 0 1.2642 -2.1547 0.0000 C 0 0 0 0 0 0 0 0 0 0 0 0 2.0461 -1.0774 0.0000 C 0 0 0 0 0 0 0 0 0 0 0 0 1.2642 0.0000 0.0000 C 0 0 0 0 0 0 0 0 0 0 0 0 0.0000 -0.4127 0.0000 C 0 0 0 0 0 0 0 0 0 0 0 0 0.0000 -1.7420 0.0000 C 0 0 0 0 0 0 0 0 0 0 0 0 2.2547 -3.0410 0.0000 C 0 0 0 0 0 0 0 0 0 0 0 0 1.9766 -4.344…	602
	388365	C6 H11 N O2	129.079	(S)-(-)-pipecolic acid	# ACD/Labs02211713302D 9 9 0 0 1 0 0 0 0 0 1 V2000 1.1523 -3.9915 0.0000 O 0 0 0 0 0 0 0 0 0 0 0 0 1.1523 -2.6594 0.0000 C 0 0 0 0 0 0 0 0 0 0 0 0 2.3045 -1.9957 0.0000 C 0 0 0 0 0 0 0 0 0 0 0 0 3.4568 -2.6594 0.0000 N 0 0 0 0 0 0 0 0 0 0 0 0 4.6091 -1.9957 0.0000 C 0 0 0 0 0 0 0 0 0 0 0 0 4.6091 -0.6683 0.0000 C 0 0 0 0 0 0 0 0 0 0 0 0 3.4568 0.0000 0.0000 C 0 0 0 0 0 0 0 0 0 0 0 0 2.3045 -0.668…	187
	643442	C6 H11 N O2	129.079	(2R)-2-Piperidinecarboxylic acid	# ACD/Labs06251410132D 10 10 0 0 1 0 0 0 0 0 1 V2000 3.1470 -4.2992 0.0000 O 0 0 0 0 0 0 0 0 0 0 0 0 3.1470 -2.9708 0.0000 C 0 0 0 0 0 0 0 0 0 0 0 0 4.2992 -2.3044 0.0000 O 0 0 0 0 0 0 0 0 0 0 0 0 1.9948 -2.3044 0.0000 C 0 0 0 0 0 0 0 0 0 0 0 0 1.9948 -3.6329 0.0000 H 0 0 0 0 0 0 0 0 0 0 0 0 2.6612 -1.1522 0.0000 C 0 0 0 0 0 0 0 0 0 0 0 0 1.9948 0.0000 0.0000 C 0 0 0 0 0 0 0 0 0 0 0 0 0.6664 0.00…	129
	541	C6 H11 N O2	129.079	1-Methylproline	# ACD/Labs06251410092D 9 9 0 0 0 0 0 0 0 0 1 V2000 3.9673 -3.4167 0.0000 C 0 0 0 0 0 0 0 0 0 0 0 0 3.5554 -2.1549 0.0000 N 0 0 0 0 0 0 0 0 0 0 0 0 4.3359 -1.0796 0.0000 C 0 0 0 0 0 0 0 0 0 0 0 0 3.5554 0.0000 0.0000 C 0 0 0 0 0 0 0 0 0 0 0 0 2.2894 -0.4119 0.0000 C 0 0 0 0 0 0 0 0 0 0 0 0 2.2894 -1.7430 0.0000 C 0 0 0 0 0 0 0 0 0 0 0 0 1.2141 -2.5235 0.0000 C 0 0 0 0 0 0 0 0 0 0 0 0 0.0000 -1.981…	74
	110335	C6 H11 N O2	129.079	(+/-)-Homoproline	# ACD/Labs06251410132D 9 9 0 0 0 0 0 0 0 0 1 V2000 3.3870 -4.9590 0.0000 O 0 0 0 0 0 0 0 0 0 0 0 0 2.9754 -3.6945 0.0000 C 0 0 0 0 0 0 0 0 0 0 0 0 3.8681 -2.7076 0.0000 O 0 0 0 0 0 0 0 0 0 0 0 0 1.6762 -3.4168 0.0000 C 0 0 0 0 0 0 0 0 0 0 0 0 1.2646 -2.1522 0.0000 C 0 0 0 0 0 0 0 0 0 0 0 0 2.0481 -1.0761 0.0000 C 0 0 0 0 0 0 0 0 0 0 0 0 1.2646 0.0000 0.0000 C 0 0 0 0 0 0 0 0 0 0 0 0 0.0000 -0.411…	63
	110775	C6 H11 N O2	129.079	(1R,3R)-3-Aminocyclopentanecarboxylic acid	# ACD/Labs06251410112D 11 11 0 0 1 0 0 0 0 0 1 V2000 4.3581 -3.9887 0.0000 N 0 0 0 0 0 0 0 0 0 0 0 0 3.3730 -3.0960 0.0000 C 0 0 0 0 0 0 0 0 0 0 0 0 3.0960 -4.3977 0.0000 H 0 0 0 0 0 0 0 0 0 0 0 0 4.1514 -2.0185 0.0000 C 0 0 0 0 0 0 0 0 0 0 0 0 3.3730 -0.9455 0.0000 C 0 0 0 0 0 0 0 0 0 0 0 0 2.1065 -1.3545 0.0000 C 0 0 0 0 0 0 0 0 0 0 0 0 1.5656 -0.1407 0.0000 H 0 0 0 0 0 0 0 0 0 0 0 0 2.1065 -2.…	48
	312597	C6 H11 N O2	129.079	4-Methylproline	# ACD/Labs12131311352D 9 9 0 0 0 0 0 0 0 0 1 V2000 1.4843 -3.1065 0.0000 N 0 0 0 0 0 0 0 0 0 0 0 0 2.5499 -2.3073 0.0000 C 0 0 0 0 0 0 0 0 0 0 0 0 3.8201 -2.7116 0.0000 C 0 0 0 0 0 0 0 0 0 0 0 0 4.1578 -3.9913 0.0000 O 0 0 0 0 0 0 0 0 0 0 0 0 2.1265 -1.0513 0.0000 C 0 0 0 0 0 0 0 0 0 0 0 0 0.4044 -2.3358 0.0000 C 0 0 0 0 0 0 0 0 0 0 0 0 4.7572 -1.7554 0.0000 O 0 0 0 0 0 0 0 0 0 0 0 0 0.7897 -1.06…	35
	571054	C6 H11 N O2	129.079	(1S,3S)-3-Aminocyclopentanecarboxylic acid	# ACD/Labs06251410112D 11 11 0 0 1 0 0 0 0 0 1 V2000 4.3581 -3.9887 0.0000 N 0 0 0 0 0 0 0 0 0 0 0 0 3.3730 -3.0960 0.0000 C 0 0 0 0 0 0 0 0 0 0 0 0 3.0960 -4.3977 0.0000 H 0 0 0 0 0 0 0 0 0 0 0 0 4.1514 -2.0185 0.0000 C 0 0 0 0 0 0 0 0 0 0 0 0 3.3730 -0.9455 0.0000 C 0 0 0 0 0 0 0 0 0 0 0 0 2.1065 -1.3545 0.0000 C 0 0 0 0 0 0 0 0 0 0 0 0 1.5656 -0.1407 0.0000 H 0 0 0 0 0 0 0 0 0 0 0 0 2.1065 -2.…	29
	389692	C6 H11 N O2	129.079	N-(4-Oxobutyl)acetamide	# ACD/Labs04221415492D 9 8 0 0 0 0 0 0 0 0 1 V2000 6.9131 0.0000 0.0000 O 0 0 0 0 0 0 0 0 0 0 0 0 0.0000 -1.3199 0.0000 O 0 0 0 0 0 0 0 0 0 0 0 0 5.7864 -1.9959 0.0000 N 0 0 0 0 0 0 0 0 0 0 0 0 6.9131 -1.3279 0.0000 C 0 0 0 0 0 0 0 0 0 0 0 0 4.5873 -1.3279 0.0000 C 0 0 0 0 0 0 0 0 0 0 0 0 3.4525 -1.9959 0.0000 C 0 0 0 0 0 0 0 0 0 0 0 0 2.3258 -1.3279 0.0000 C 0 0 0 0 0 0 0 0 0 0 0 0 8.0479 -1.995…	18
	2341162	C6 H11 N O2	129.079	2,2'-Bioxirane - aziridine (1:1)	# ACD/Labs04221415492D 9 10 0 0 0 0 0 0 0 0 1 V2000 0.0000 0.0000 0.0000 O 0 0 0 0 0 0 0 0 0 0 0 0 3.5991 0.0000 0.0000 O 0 0 0 0 0 0 0 0 0 0 0 0 7.1903 0.0000 0.0000 N 0 0 0 0 0 0 0 0 0 0 0 0 1.1316 -0.6601 0.0000 C 0 0 0 0 0 0 0 0 0 0 0 0 2.4675 -0.6601 0.0000 C 0 0 0 0 0 0 0 0 0 0 0 0 0.0000 -1.3280 0.0000 C 0 0 0 0 0 0 0 0 0 0 0 0 3.5991 -1.3280 0.0000 C 0 0 0 0 0 0 0 0 0 0 0 0 6.4595 -1.1316…	2
	15432892	C6 H11 N O2	129.079	N-(4-Oxo-2-butanyl)acetamide	# ACD/Labs05040712232D 9 8 0 0 0 0 0 0 0 0 1 V2000 0.0000 -3.4564 0.0000 C 0 0 0 0 0 0 0 0 0 0 0 0 1.3307 -3.4564 0.0000 C 0 0 0 0 0 0 0 0 0 0 0 0 1.9932 -4.6085 0.0000 C 0 0 0 0 0 0 0 0 0 0 0 0 3.3239 -4.6085 0.0000 C 0 0 0 0 0 0 0 0 0 0 0 0 3.9921 -5.7606 0.0000 O 0 0 0 0 0 0 0 0 0 0 0 0 1.9932 -2.3042 0.0000 N 0 0 0 0 0 0 0 0 0 0 0 0 1.3307 -1.1521 0.0000 C 0 0 0 0 0 0 0 0 0 0 0 0 1.9932 0.000…	1
FALSE	C6 H11 N O2	129.079	1.32	60502.8	13	0		FALSE	9559.01	9371.67	9657.35	10970.9	11093	17299.5	11499.5	12994.8	13282.9	9634.68	12287.4	11244.6	9817.21	8088.26	9402.97	38641.2	22579.7	49736.8	19576.8	36870.8	13419.6	9869.44	16400.4	13307.8	12460.5	32215	38892.1	27460.8	60502.8	39536.9	7987.27	8156.36	6899.55	9503.6	12438.2	15355.6	21379.1	14677.1	18067.9	18970.2	7044.35
	CSID	Formula	Molecular Weight	Name	Structure	# References
	5463	C6 H11 N O2	129.079	Vigabatrin	# ACD/Labs02211713302D 9 8 0 0 0 0 0 0 0 0 1 V2000 0.0000 -1.3257 0.0000 C 0 0 0 0 0 0 0 0 0 0 0 0 1.1530 -1.9954 0.0000 C 0 0 0 0 0 0 0 0 0 0 0 0 2.2992 -1.3257 0.0000 C 0 0 0 0 0 0 0 0 0 0 0 0 2.2992 0.0000 0.0000 N 0 0 0 0 0 0 0 0 0 0 0 0 3.4522 -1.9954 0.0000 C 0 0 0 0 0 0 0 0 0 0 0 0 4.6053 -1.3257 0.0000 C 0 0 0 0 0 0 0 0 0 0 0 0 5.7514 -1.9954 0.0000 C 0 0 0 0 0 0 0 0 0 0 0 0 6.9045 -1.325…	1127
	826	C6 H11 N O2	129.079	Pipecolic acid	# ACD/Labs02211713302D 9 9 0 0 0 0 0 0 0 0 1 V2000 0.0000 -1.9957 0.0000 O 0 0 0 0 0 0 0 0 0 0 0 0 1.1523 -2.6594 0.0000 C 0 0 0 0 0 0 0 0 0 0 0 0 1.1523 -3.9915 0.0000 O 0 0 0 0 0 0 0 0 0 0 0 0 2.3045 -1.9957 0.0000 C 0 0 0 0 0 0 0 0 0 0 0 0 3.4568 -2.6594 0.0000 N 0 0 0 0 0 0 0 0 0 0 0 0 4.6091 -1.9957 0.0000 C 0 0 0 0 0 0 0 0 0 0 0 0 4.6091 -0.6683 0.0000 C 0 0 0 0 0 0 0 0 0 0 0 0 3.4568 0.000…	603
	2798	C6 H11 N O2	129.079	Cycloleucine	# ACD/Labs06251410112D 9 9 0 0 0 0 0 0 0 0 1 V2000 0.9861 -3.4537 0.0000 N 0 0 0 0 0 0 0 0 0 0 0 0 1.2642 -2.1547 0.0000 C 0 0 0 0 0 0 0 0 0 0 0 0 2.0461 -1.0774 0.0000 C 0 0 0 0 0 0 0 0 0 0 0 0 1.2642 0.0000 0.0000 C 0 0 0 0 0 0 0 0 0 0 0 0 0.0000 -0.4127 0.0000 C 0 0 0 0 0 0 0 0 0 0 0 0 0.0000 -1.7420 0.0000 C 0 0 0 0 0 0 0 0 0 0 0 0 2.2547 -3.0410 0.0000 C 0 0 0 0 0 0 0 0 0 0 0 0 1.9766 -4.344…	602
	388365	C6 H11 N O2	129.079	(S)-(-)-pipecolic acid	# ACD/Labs02211713302D 9 9 0 0 1 0 0 0 0 0 1 V2000 1.1523 -3.9915 0.0000 O 0 0 0 0 0 0 0 0 0 0 0 0 1.1523 -2.6594 0.0000 C 0 0 0 0 0 0 0 0 0 0 0 0 2.3045 -1.9957 0.0000 C 0 0 0 0 0 0 0 0 0 0 0 0 3.4568 -2.6594 0.0000 N 0 0 0 0 0 0 0 0 0 0 0 0 4.6091 -1.9957 0.0000 C 0 0 0 0 0 0 0 0 0 0 0 0 4.6091 -0.6683 0.0000 C 0 0 0 0 0 0 0 0 0 0 0 0 3.4568 0.0000 0.0000 C 0 0 0 0 0 0 0 0 0 0 0 0 2.3045 -0.668…	187
	643442	C6 H11 N O2	129.079	(2R)-2-Piperidinecarboxylic acid	# ACD/Labs06251410132D 10 10 0 0 1 0 0 0 0 0 1 V2000 3.1470 -4.2992 0.0000 O 0 0 0 0 0 0 0 0 0 0 0 0 3.1470 -2.9708 0.0000 C 0 0 0 0 0 0 0 0 0 0 0 0 4.2992 -2.3044 0.0000 O 0 0 0 0 0 0 0 0 0 0 0 0 1.9948 -2.3044 0.0000 C 0 0 0 0 0 0 0 0 0 0 0 0 1.9948 -3.6329 0.0000 H 0 0 0 0 0 0 0 0 0 0 0 0 2.6612 -1.1522 0.0000 C 0 0 0 0 0 0 0 0 0 0 0 0 1.9948 0.0000 0.0000 C 0 0 0 0 0 0 0 0 0 0 0 0 0.6664 0.00…	129
	541	C6 H11 N O2	129.079	1-Methylproline	# ACD/Labs06251410092D 9 9 0 0 0 0 0 0 0 0 1 V2000 3.9673 -3.4167 0.0000 C 0 0 0 0 0 0 0 0 0 0 0 0 3.5554 -2.1549 0.0000 N 0 0 0 0 0 0 0 0 0 0 0 0 4.3359 -1.0796 0.0000 C 0 0 0 0 0 0 0 0 0 0 0 0 3.5554 0.0000 0.0000 C 0 0 0 0 0 0 0 0 0 0 0 0 2.2894 -0.4119 0.0000 C 0 0 0 0 0 0 0 0 0 0 0 0 2.2894 -1.7430 0.0000 C 0 0 0 0 0 0 0 0 0 0 0 0 1.2141 -2.5235 0.0000 C 0 0 0 0 0 0 0 0 0 0 0 0 0.0000 -1.981…	74
	110335	C6 H11 N O2	129.079	(+/-)-Homoproline	# ACD/Labs06251410132D 9 9 0 0 0 0 0 0 0 0 1 V2000 3.3870 -4.9590 0.0000 O 0 0 0 0 0 0 0 0 0 0 0 0 2.9754 -3.6945 0.0000 C 0 0 0 0 0 0 0 0 0 0 0 0 3.8681 -2.7076 0.0000 O 0 0 0 0 0 0 0 0 0 0 0 0 1.6762 -3.4168 0.0000 C 0 0 0 0 0 0 0 0 0 0 0 0 1.2646 -2.1522 0.0000 C 0 0 0 0 0 0 0 0 0 0 0 0 2.0481 -1.0761 0.0000 C 0 0 0 0 0 0 0 0 0 0 0 0 1.2646 0.0000 0.0000 C 0 0 0 0 0 0 0 0 0 0 0 0 0.0000 -0.411…	63
	110775	C6 H11 N O2	129.079	(1R,3R)-3-Aminocyclopentanecarboxylic acid	# ACD/Labs06251410112D 11 11 0 0 1 0 0 0 0 0 1 V2000 4.3581 -3.9887 0.0000 N 0 0 0 0 0 0 0 0 0 0 0 0 3.3730 -3.0960 0.0000 C 0 0 0 0 0 0 0 0 0 0 0 0 3.0960 -4.3977 0.0000 H 0 0 0 0 0 0 0 0 0 0 0 0 4.1514 -2.0185 0.0000 C 0 0 0 0 0 0 0 0 0 0 0 0 3.3730 -0.9455 0.0000 C 0 0 0 0 0 0 0 0 0 0 0 0 2.1065 -1.3545 0.0000 C 0 0 0 0 0 0 0 0 0 0 0 0 1.5656 -0.1407 0.0000 H 0 0 0 0 0 0 0 0 0 0 0 0 2.1065 -2.…	48
	312597	C6 H11 N O2	129.079	4-Methylproline	# ACD/Labs12131311352D 9 9 0 0 0 0 0 0 0 0 1 V2000 1.4843 -3.1065 0.0000 N 0 0 0 0 0 0 0 0 0 0 0 0 2.5499 -2.3073 0.0000 C 0 0 0 0 0 0 0 0 0 0 0 0 3.8201 -2.7116 0.0000 C 0 0 0 0 0 0 0 0 0 0 0 0 4.1578 -3.9913 0.0000 O 0 0 0 0 0 0 0 0 0 0 0 0 2.1265 -1.0513 0.0000 C 0 0 0 0 0 0 0 0 0 0 0 0 0.4044 -2.3358 0.0000 C 0 0 0 0 0 0 0 0 0 0 0 0 4.7572 -1.7554 0.0000 O 0 0 0 0 0 0 0 0 0 0 0 0 0.7897 -1.06…	35
	571054	C6 H11 N O2	129.079	(1S,3S)-3-Aminocyclopentanecarboxylic acid	# ACD/Labs06251410112D 11 11 0 0 1 0 0 0 0 0 1 V2000 4.3581 -3.9887 0.0000 N 0 0 0 0 0 0 0 0 0 0 0 0 3.3730 -3.0960 0.0000 C 0 0 0 0 0 0 0 0 0 0 0 0 3.0960 -4.3977 0.0000 H 0 0 0 0 0 0 0 0 0 0 0 0 4.1514 -2.0185 0.0000 C 0 0 0 0 0 0 0 0 0 0 0 0 3.3730 -0.9455 0.0000 C 0 0 0 0 0 0 0 0 0 0 0 0 2.1065 -1.3545 0.0000 C 0 0 0 0 0 0 0 0 0 0 0 0 1.5656 -0.1407 0.0000 H 0 0 0 0 0 0 0 0 0 0 0 0 2.1065 -2.…	29
	389692	C6 H11 N O2	129.079	N-(4-Oxobutyl)acetamide	# ACD/Labs04221415492D 9 8 0 0 0 0 0 0 0 0 1 V2000 6.9131 0.0000 0.0000 O 0 0 0 0 0 0 0 0 0 0 0 0 0.0000 -1.3199 0.0000 O 0 0 0 0 0 0 0 0 0 0 0 0 5.7864 -1.9959 0.0000 N 0 0 0 0 0 0 0 0 0 0 0 0 6.9131 -1.3279 0.0000 C 0 0 0 0 0 0 0 0 0 0 0 0 4.5873 -1.3279 0.0000 C 0 0 0 0 0 0 0 0 0 0 0 0 3.4525 -1.9959 0.0000 C 0 0 0 0 0 0 0 0 0 0 0 0 2.3258 -1.3279 0.0000 C 0 0 0 0 0 0 0 0 0 0 0 0 8.0479 -1.995…	18
	2341162	C6 H11 N O2	129.079	2,2'-Bioxirane - aziridine (1:1)	# ACD/Labs04221415492D 9 10 0 0 0 0 0 0 0 0 1 V2000 0.0000 0.0000 0.0000 O 0 0 0 0 0 0 0 0 0 0 0 0 3.5991 0.0000 0.0000 O 0 0 0 0 0 0 0 0 0 0 0 0 7.1903 0.0000 0.0000 N 0 0 0 0 0 0 0 0 0 0 0 0 1.1316 -0.6601 0.0000 C 0 0 0 0 0 0 0 0 0 0 0 0 2.4675 -0.6601 0.0000 C 0 0 0 0 0 0 0 0 0 0 0 0 0.0000 -1.3280 0.0000 C 0 0 0 0 0 0 0 0 0 0 0 0 3.5991 -1.3280 0.0000 C 0 0 0 0 0 0 0 0 0 0 0 0 6.4595 -1.1316…	2
	15432892	C6 H11 N O2	129.079	N-(4-Oxo-2-butanyl)acetamide	# ACD/Labs05040712232D 9 8 0 0 0 0 0 0 0 0 1 V2000 0.0000 -3.4564 0.0000 C 0 0 0 0 0 0 0 0 0 0 0 0 1.3307 -3.4564 0.0000 C 0 0 0 0 0 0 0 0 0 0 0 0 1.9932 -4.6085 0.0000 C 0 0 0 0 0 0 0 0 0 0 0 0 3.3239 -4.6085 0.0000 C 0 0 0 0 0 0 0 0 0 0 0 0 3.9921 -5.7606 0.0000 O 0 0 0 0 0 0 0 0 0 0 0 0 1.9932 -2.3042 0.0000 N 0 0 0 0 0 0 0 0 0 0 0 0 1.3307 -1.1521 0.0000 C 0 0 0 0 0 0 0 0 0 0 0 0 1.9932 0.000…	1
FALSE	C6 H11 N O2	129.079	0.712	203311	13	0		FALSE	127516	141994	131178	148950	174869	148636	150771	114074	138404	125720	184720	164113	184392	157666	172332	163878	167032	160297	124597	131807	158726	181022	179469	140265	159282	157976	148747	145327	112737	140100	158046	150643	140664	146742	168057	96672.4	147868	142918	154062	118913	98094.7
	CSID	Formula	Molecular Weight	Name	Structure	# References
	5463	C6 H11 N O2	129.079	Vigabatrin	# ACD/Labs02211713302D 9 8 0 0 0 0 0 0 0 0 1 V2000 0.0000 -1.3257 0.0000 C 0 0 0 0 0 0 0 0 0 0 0 0 1.1530 -1.9954 0.0000 C 0 0 0 0 0 0 0 0 0 0 0 0 2.2992 -1.3257 0.0000 C 0 0 0 0 0 0 0 0 0 0 0 0 2.2992 0.0000 0.0000 N 0 0 0 0 0 0 0 0 0 0 0 0 3.4522 -1.9954 0.0000 C 0 0 0 0 0 0 0 0 0 0 0 0 4.6053 -1.3257 0.0000 C 0 0 0 0 0 0 0 0 0 0 0 0 5.7514 -1.9954 0.0000 C 0 0 0 0 0 0 0 0 0 0 0 0 6.9045 -1.325…	1127
	826	C6 H11 N O2	129.079	Pipecolic acid	# ACD/Labs02211713302D 9 9 0 0 0 0 0 0 0 0 1 V2000 0.0000 -1.9957 0.0000 O 0 0 0 0 0 0 0 0 0 0 0 0 1.1523 -2.6594 0.0000 C 0 0 0 0 0 0 0 0 0 0 0 0 1.1523 -3.9915 0.0000 O 0 0 0 0 0 0 0 0 0 0 0 0 2.3045 -1.9957 0.0000 C 0 0 0 0 0 0 0 0 0 0 0 0 3.4568 -2.6594 0.0000 N 0 0 0 0 0 0 0 0 0 0 0 0 4.6091 -1.9957 0.0000 C 0 0 0 0 0 0 0 0 0 0 0 0 4.6091 -0.6683 0.0000 C 0 0 0 0 0 0 0 0 0 0 0 0 3.4568 0.000…	603
	2798	C6 H11 N O2	129.079	Cycloleucine	# ACD/Labs06251410112D 9 9 0 0 0 0 0 0 0 0 1 V2000 0.9861 -3.4537 0.0000 N 0 0 0 0 0 0 0 0 0 0 0 0 1.2642 -2.1547 0.0000 C 0 0 0 0 0 0 0 0 0 0 0 0 2.0461 -1.0774 0.0000 C 0 0 0 0 0 0 0 0 0 0 0 0 1.2642 0.0000 0.0000 C 0 0 0 0 0 0 0 0 0 0 0 0 0.0000 -0.4127 0.0000 C 0 0 0 0 0 0 0 0 0 0 0 0 0.0000 -1.7420 0.0000 C 0 0 0 0 0 0 0 0 0 0 0 0 2.2547 -3.0410 0.0000 C 0 0 0 0 0 0 0 0 0 0 0 0 1.9766 -4.344…	602
	388365	C6 H11 N O2	129.079	(S)-(-)-pipecolic acid	# ACD/Labs02211713302D 9 9 0 0 1 0 0 0 0 0 1 V2000 1.1523 -3.9915 0.0000 O 0 0 0 0 0 0 0 0 0 0 0 0 1.1523 -2.6594 0.0000 C 0 0 0 0 0 0 0 0 0 0 0 0 2.3045 -1.9957 0.0000 C 0 0 0 0 0 0 0 0 0 0 0 0 3.4568 -2.6594 0.0000 N 0 0 0 0 0 0 0 0 0 0 0 0 4.6091 -1.9957 0.0000 C 0 0 0 0 0 0 0 0 0 0 0 0 4.6091 -0.6683 0.0000 C 0 0 0 0 0 0 0 0 0 0 0 0 3.4568 0.0000 0.0000 C 0 0 0 0 0 0 0 0 0 0 0 0 2.3045 -0.668…	187
	643442	C6 H11 N O2	129.079	(2R)-2-Piperidinecarboxylic acid	# ACD/Labs06251410132D 10 10 0 0 1 0 0 0 0 0 1 V2000 3.1470 -4.2992 0.0000 O 0 0 0 0 0 0 0 0 0 0 0 0 3.1470 -2.9708 0.0000 C 0 0 0 0 0 0 0 0 0 0 0 0 4.2992 -2.3044 0.0000 O 0 0 0 0 0 0 0 0 0 0 0 0 1.9948 -2.3044 0.0000 C 0 0 0 0 0 0 0 0 0 0 0 0 1.9948 -3.6329 0.0000 H 0 0 0 0 0 0 0 0 0 0 0 0 2.6612 -1.1522 0.0000 C 0 0 0 0 0 0 0 0 0 0 0 0 1.9948 0.0000 0.0000 C 0 0 0 0 0 0 0 0 0 0 0 0 0.6664 0.00…	129
	541	C6 H11 N O2	129.079	1-Methylproline	# ACD/Labs06251410092D 9 9 0 0 0 0 0 0 0 0 1 V2000 3.9673 -3.4167 0.0000 C 0 0 0 0 0 0 0 0 0 0 0 0 3.5554 -2.1549 0.0000 N 0 0 0 0 0 0 0 0 0 0 0 0 4.3359 -1.0796 0.0000 C 0 0 0 0 0 0 0 0 0 0 0 0 3.5554 0.0000 0.0000 C 0 0 0 0 0 0 0 0 0 0 0 0 2.2894 -0.4119 0.0000 C 0 0 0 0 0 0 0 0 0 0 0 0 2.2894 -1.7430 0.0000 C 0 0 0 0 0 0 0 0 0 0 0 0 1.2141 -2.5235 0.0000 C 0 0 0 0 0 0 0 0 0 0 0 0 0.0000 -1.981…	74
	110335	C6 H11 N O2	129.079	(+/-)-Homoproline	# ACD/Labs06251410132D 9 9 0 0 0 0 0 0 0 0 1 V2000 3.3870 -4.9590 0.0000 O 0 0 0 0 0 0 0 0 0 0 0 0 2.9754 -3.6945 0.0000 C 0 0 0 0 0 0 0 0 0 0 0 0 3.8681 -2.7076 0.0000 O 0 0 0 0 0 0 0 0 0 0 0 0 1.6762 -3.4168 0.0000 C 0 0 0 0 0 0 0 0 0 0 0 0 1.2646 -2.1522 0.0000 C 0 0 0 0 0 0 0 0 0 0 0 0 2.0481 -1.0761 0.0000 C 0 0 0 0 0 0 0 0 0 0 0 0 1.2646 0.0000 0.0000 C 0 0 0 0 0 0 0 0 0 0 0 0 0.0000 -0.411…	63
	110775	C6 H11 N O2	129.079	(1R,3R)-3-Aminocyclopentanecarboxylic acid	# ACD/Labs06251410112D 11 11 0 0 1 0 0 0 0 0 1 V2000 4.3581 -3.9887 0.0000 N 0 0 0 0 0 0 0 0 0 0 0 0 3.3730 -3.0960 0.0000 C 0 0 0 0 0 0 0 0 0 0 0 0 3.0960 -4.3977 0.0000 H 0 0 0 0 0 0 0 0 0 0 0 0 4.1514 -2.0185 0.0000 C 0 0 0 0 0 0 0 0 0 0 0 0 3.3730 -0.9455 0.0000 C 0 0 0 0 0 0 0 0 0 0 0 0 2.1065 -1.3545 0.0000 C 0 0 0 0 0 0 0 0 0 0 0 0 1.5656 -0.1407 0.0000 H 0 0 0 0 0 0 0 0 0 0 0 0 2.1065 -2.…	48
	312597	C6 H11 N O2	129.079	4-Methylproline	# ACD/Labs12131311352D 9 9 0 0 0 0 0 0 0 0 1 V2000 1.4843 -3.1065 0.0000 N 0 0 0 0 0 0 0 0 0 0 0 0 2.5499 -2.3073 0.0000 C 0 0 0 0 0 0 0 0 0 0 0 0 3.8201 -2.7116 0.0000 C 0 0 0 0 0 0 0 0 0 0 0 0 4.1578 -3.9913 0.0000 O 0 0 0 0 0 0 0 0 0 0 0 0 2.1265 -1.0513 0.0000 C 0 0 0 0 0 0 0 0 0 0 0 0 0.4044 -2.3358 0.0000 C 0 0 0 0 0 0 0 0 0 0 0 0 4.7572 -1.7554 0.0000 O 0 0 0 0 0 0 0 0 0 0 0 0 0.7897 -1.06…	35
	571054	C6 H11 N O2	129.079	(1S,3S)-3-Aminocyclopentanecarboxylic acid	# ACD/Labs06251410112D 11 11 0 0 1 0 0 0 0 0 1 V2000 4.3581 -3.9887 0.0000 N 0 0 0 0 0 0 0 0 0 0 0 0 3.3730 -3.0960 0.0000 C 0 0 0 0 0 0 0 0 0 0 0 0 3.0960 -4.3977 0.0000 H 0 0 0 0 0 0 0 0 0 0 0 0 4.1514 -2.0185 0.0000 C 0 0 0 0 0 0 0 0 0 0 0 0 3.3730 -0.9455 0.0000 C 0 0 0 0 0 0 0 0 0 0 0 0 2.1065 -1.3545 0.0000 C 0 0 0 0 0 0 0 0 0 0 0 0 1.5656 -0.1407 0.0000 H 0 0 0 0 0 0 0 0 0 0 0 0 2.1065 -2.…	29
	389692	C6 H11 N O2	129.079	N-(4-Oxobutyl)acetamide	# ACD/Labs04221415492D 9 8 0 0 0 0 0 0 0 0 1 V2000 6.9131 0.0000 0.0000 O 0 0 0 0 0 0 0 0 0 0 0 0 0.0000 -1.3199 0.0000 O 0 0 0 0 0 0 0 0 0 0 0 0 5.7864 -1.9959 0.0000 N 0 0 0 0 0 0 0 0 0 0 0 0 6.9131 -1.3279 0.0000 C 0 0 0 0 0 0 0 0 0 0 0 0 4.5873 -1.3279 0.0000 C 0 0 0 0 0 0 0 0 0 0 0 0 3.4525 -1.9959 0.0000 C 0 0 0 0 0 0 0 0 0 0 0 0 2.3258 -1.3279 0.0000 C 0 0 0 0 0 0 0 0 0 0 0 0 8.0479 -1.995…	18
	2341162	C6 H11 N O2	129.079	2,2'-Bioxirane - aziridine (1:1)	# ACD/Labs04221415492D 9 10 0 0 0 0 0 0 0 0 1 V2000 0.0000 0.0000 0.0000 O 0 0 0 0 0 0 0 0 0 0 0 0 3.5991 0.0000 0.0000 O 0 0 0 0 0 0 0 0 0 0 0 0 7.1903 0.0000 0.0000 N 0 0 0 0 0 0 0 0 0 0 0 0 1.1316 -0.6601 0.0000 C 0 0 0 0 0 0 0 0 0 0 0 0 2.4675 -0.6601 0.0000 C 0 0 0 0 0 0 0 0 0 0 0 0 0.0000 -1.3280 0.0000 C 0 0 0 0 0 0 0 0 0 0 0 0 3.5991 -1.3280 0.0000 C 0 0 0 0 0 0 0 0 0 0 0 0 6.4595 -1.1316…	2
	15432892	C6 H11 N O2	129.079	N-(4-Oxo-2-butanyl)acetamide	# ACD/Labs05040712232D 9 8 0 0 0 0 0 0 0 0 1 V2000 0.0000 -3.4564 0.0000 C 0 0 0 0 0 0 0 0 0 0 0 0 1.3307 -3.4564 0.0000 C 0 0 0 0 0 0 0 0 0 0 0 0 1.9932 -4.6085 0.0000 C 0 0 0 0 0 0 0 0 0 0 0 0 3.3239 -4.6085 0.0000 C 0 0 0 0 0 0 0 0 0 0 0 0 3.9921 -5.7606 0.0000 O 0 0 0 0 0 0 0 0 0 0 0 0 1.9932 -2.3042 0.0000 N 0 0 0 0 0 0 0 0 0 0 0 0 1.3307 -1.1521 0.0000 C 0 0 0 0 0 0 0 0 0 0 0 0 1.9932 0.000…	1
FALSE	C6 H11 N O2	129.079	0.918	75924.3	13	0		FALSE	4990.19	4502.91	911.544	7385.82	6202.85	8672.53	5856.93	5855.52	9074.19	8108.7	2188.87	3831.12	2377.44	2680.56	1005.26	20077.7	14547.6	28853.9	11695.4	23570.8	3505.72	1246.72	1174.61	6498.19	4750.61	18824.8	21323.1	15243	31603.2	23152.1	982.536	400.937	314.084	1419.21	6674.13	7677.41	12298.7	9001.27	8753.47	10084.6	2570.61
	CSID	Formula	Molecular Weight	Name	Structure	# References
	5463	C6 H11 N O2	129.079	Vigabatrin	# ACD/Labs02211713302D 9 8 0 0 0 0 0 0 0 0 1 V2000 0.0000 -1.3257 0.0000 C 0 0 0 0 0 0 0 0 0 0 0 0 1.1530 -1.9954 0.0000 C 0 0 0 0 0 0 0 0 0 0 0 0 2.2992 -1.3257 0.0000 C 0 0 0 0 0 0 0 0 0 0 0 0 2.2992 0.0000 0.0000 N 0 0 0 0 0 0 0 0 0 0 0 0 3.4522 -1.9954 0.0000 C 0 0 0 0 0 0 0 0 0 0 0 0 4.6053 -1.3257 0.0000 C 0 0 0 0 0 0 0 0 0 0 0 0 5.7514 -1.9954 0.0000 C 0 0 0 0 0 0 0 0 0 0 0 0 6.9045 -1.325…	1127
	826	C6 H11 N O2	129.079	Pipecolic acid	# ACD/Labs02211713302D 9 9 0 0 0 0 0 0 0 0 1 V2000 0.0000 -1.9957 0.0000 O 0 0 0 0 0 0 0 0 0 0 0 0 1.1523 -2.6594 0.0000 C 0 0 0 0 0 0 0 0 0 0 0 0 1.1523 -3.9915 0.0000 O 0 0 0 0 0 0 0 0 0 0 0 0 2.3045 -1.9957 0.0000 C 0 0 0 0 0 0 0 0 0 0 0 0 3.4568 -2.6594 0.0000 N 0 0 0 0 0 0 0 0 0 0 0 0 4.6091 -1.9957 0.0000 C 0 0 0 0 0 0 0 0 0 0 0 0 4.6091 -0.6683 0.0000 C 0 0 0 0 0 0 0 0 0 0 0 0 3.4568 0.000…	603
	2798	C6 H11 N O2	129.079	Cycloleucine	# ACD/Labs06251410112D 9 9 0 0 0 0 0 0 0 0 1 V2000 0.9861 -3.4537 0.0000 N 0 0 0 0 0 0 0 0 0 0 0 0 1.2642 -2.1547 0.0000 C 0 0 0 0 0 0 0 0 0 0 0 0 2.0461 -1.0774 0.0000 C 0 0 0 0 0 0 0 0 0 0 0 0 1.2642 0.0000 0.0000 C 0 0 0 0 0 0 0 0 0 0 0 0 0.0000 -0.4127 0.0000 C 0 0 0 0 0 0 0 0 0 0 0 0 0.0000 -1.7420 0.0000 C 0 0 0 0 0 0 0 0 0 0 0 0 2.2547 -3.0410 0.0000 C 0 0 0 0 0 0 0 0 0 0 0 0 1.9766 -4.344…	602
	388365	C6 H11 N O2	129.079	(S)-(-)-pipecolic acid	# ACD/Labs02211713302D 9 9 0 0 1 0 0 0 0 0 1 V2000 1.1523 -3.9915 0.0000 O 0 0 0 0 0 0 0 0 0 0 0 0 1.1523 -2.6594 0.0000 C 0 0 0 0 0 0 0 0 0 0 0 0 2.3045 -1.9957 0.0000 C 0 0 0 0 0 0 0 0 0 0 0 0 3.4568 -2.6594 0.0000 N 0 0 0 0 0 0 0 0 0 0 0 0 4.6091 -1.9957 0.0000 C 0 0 0 0 0 0 0 0 0 0 0 0 4.6091 -0.6683 0.0000 C 0 0 0 0 0 0 0 0 0 0 0 0 3.4568 0.0000 0.0000 C 0 0 0 0 0 0 0 0 0 0 0 0 2.3045 -0.668…	187
	643442	C6 H11 N O2	129.079	(2R)-2-Piperidinecarboxylic acid	# ACD/Labs06251410132D 10 10 0 0 1 0 0 0 0 0 1 V2000 3.1470 -4.2992 0.0000 O 0 0 0 0 0 0 0 0 0 0 0 0 3.1470 -2.9708 0.0000 C 0 0 0 0 0 0 0 0 0 0 0 0 4.2992 -2.3044 0.0000 O 0 0 0 0 0 0 0 0 0 0 0 0 1.9948 -2.3044 0.0000 C 0 0 0 0 0 0 0 0 0 0 0 0 1.9948 -3.6329 0.0000 H 0 0 0 0 0 0 0 0 0 0 0 0 2.6612 -1.1522 0.0000 C 0 0 0 0 0 0 0 0 0 0 0 0 1.9948 0.0000 0.0000 C 0 0 0 0 0 0 0 0 0 0 0 0 0.6664 0.00…	129
	541	C6 H11 N O2	129.079	1-Methylproline	# ACD/Labs06251410092D 9 9 0 0 0 0 0 0 0 0 1 V2000 3.9673 -3.4167 0.0000 C 0 0 0 0 0 0 0 0 0 0 0 0 3.5554 -2.1549 0.0000 N 0 0 0 0 0 0 0 0 0 0 0 0 4.3359 -1.0796 0.0000 C 0 0 0 0 0 0 0 0 0 0 0 0 3.5554 0.0000 0.0000 C 0 0 0 0 0 0 0 0 0 0 0 0 2.2894 -0.4119 0.0000 C 0 0 0 0 0 0 0 0 0 0 0 0 2.2894 -1.7430 0.0000 C 0 0 0 0 0 0 0 0 0 0 0 0 1.2141 -2.5235 0.0000 C 0 0 0 0 0 0 0 0 0 0 0 0 0.0000 -1.981…	74
	110335	C6 H11 N O2	129.079	(+/-)-Homoproline	# ACD/Labs06251410132D 9 9 0 0 0 0 0 0 0 0 1 V2000 3.3870 -4.9590 0.0000 O 0 0 0 0 0 0 0 0 0 0 0 0 2.9754 -3.6945 0.0000 C 0 0 0 0 0 0 0 0 0 0 0 0 3.8681 -2.7076 0.0000 O 0 0 0 0 0 0 0 0 0 0 0 0 1.6762 -3.4168 0.0000 C 0 0 0 0 0 0 0 0 0 0 0 0 1.2646 -2.1522 0.0000 C 0 0 0 0 0 0 0 0 0 0 0 0 2.0481 -1.0761 0.0000 C 0 0 0 0 0 0 0 0 0 0 0 0 1.2646 0.0000 0.0000 C 0 0 0 0 0 0 0 0 0 0 0 0 0.0000 -0.411…	63
	110775	C6 H11 N O2	129.079	(1R,3R)-3-Aminocyclopentanecarboxylic acid	# ACD/Labs06251410112D 11 11 0 0 1 0 0 0 0 0 1 V2000 4.3581 -3.9887 0.0000 N 0 0 0 0 0 0 0 0 0 0 0 0 3.3730 -3.0960 0.0000 C 0 0 0 0 0 0 0 0 0 0 0 0 3.0960 -4.3977 0.0000 H 0 0 0 0 0 0 0 0 0 0 0 0 4.1514 -2.0185 0.0000 C 0 0 0 0 0 0 0 0 0 0 0 0 3.3730 -0.9455 0.0000 C 0 0 0 0 0 0 0 0 0 0 0 0 2.1065 -1.3545 0.0000 C 0 0 0 0 0 0 0 0 0 0 0 0 1.5656 -0.1407 0.0000 H 0 0 0 0 0 0 0 0 0 0 0 0 2.1065 -2.…	48
	312597	C6 H11 N O2	129.079	4-Methylproline	# ACD/Labs12131311352D 9 9 0 0 0 0 0 0 0 0 1 V2000 1.4843 -3.1065 0.0000 N 0 0 0 0 0 0 0 0 0 0 0 0 2.5499 -2.3073 0.0000 C 0 0 0 0 0 0 0 0 0 0 0 0 3.8201 -2.7116 0.0000 C 0 0 0 0 0 0 0 0 0 0 0 0 4.1578 -3.9913 0.0000 O 0 0 0 0 0 0 0 0 0 0 0 0 2.1265 -1.0513 0.0000 C 0 0 0 0 0 0 0 0 0 0 0 0 0.4044 -2.3358 0.0000 C 0 0 0 0 0 0 0 0 0 0 0 0 4.7572 -1.7554 0.0000 O 0 0 0 0 0 0 0 0 0 0 0 0 0.7897 -1.06…	35
	571054	C6 H11 N O2	129.079	(1S,3S)-3-Aminocyclopentanecarboxylic acid	# ACD/Labs06251410112D 11 11 0 0 1 0 0 0 0 0 1 V2000 4.3581 -3.9887 0.0000 N 0 0 0 0 0 0 0 0 0 0 0 0 3.3730 -3.0960 0.0000 C 0 0 0 0 0 0 0 0 0 0 0 0 3.0960 -4.3977 0.0000 H 0 0 0 0 0 0 0 0 0 0 0 0 4.1514 -2.0185 0.0000 C 0 0 0 0 0 0 0 0 0 0 0 0 3.3730 -0.9455 0.0000 C 0 0 0 0 0 0 0 0 0 0 0 0 2.1065 -1.3545 0.0000 C 0 0 0 0 0 0 0 0 0 0 0 0 1.5656 -0.1407 0.0000 H 0 0 0 0 0 0 0 0 0 0 0 0 2.1065 -2.…	29
	389692	C6 H11 N O2	129.079	N-(4-Oxobutyl)acetamide	# ACD/Labs04221415492D 9 8 0 0 0 0 0 0 0 0 1 V2000 6.9131 0.0000 0.0000 O 0 0 0 0 0 0 0 0 0 0 0 0 0.0000 -1.3199 0.0000 O 0 0 0 0 0 0 0 0 0 0 0 0 5.7864 -1.9959 0.0000 N 0 0 0 0 0 0 0 0 0 0 0 0 6.9131 -1.3279 0.0000 C 0 0 0 0 0 0 0 0 0 0 0 0 4.5873 -1.3279 0.0000 C 0 0 0 0 0 0 0 0 0 0 0 0 3.4525 -1.9959 0.0000 C 0 0 0 0 0 0 0 0 0 0 0 0 2.3258 -1.3279 0.0000 C 0 0 0 0 0 0 0 0 0 0 0 0 8.0479 -1.995…	18
	2341162	C6 H11 N O2	129.079	2,2'-Bioxirane - aziridine (1:1)	# ACD/Labs04221415492D 9 10 0 0 0 0 0 0 0 0 1 V2000 0.0000 0.0000 0.0000 O 0 0 0 0 0 0 0 0 0 0 0 0 3.5991 0.0000 0.0000 O 0 0 0 0 0 0 0 0 0 0 0 0 7.1903 0.0000 0.0000 N 0 0 0 0 0 0 0 0 0 0 0 0 1.1316 -0.6601 0.0000 C 0 0 0 0 0 0 0 0 0 0 0 0 2.4675 -0.6601 0.0000 C 0 0 0 0 0 0 0 0 0 0 0 0 0.0000 -1.3280 0.0000 C 0 0 0 0 0 0 0 0 0 0 0 0 3.5991 -1.3280 0.0000 C 0 0 0 0 0 0 0 0 0 0 0 0 6.4595 -1.1316…	2
	15432892	C6 H11 N O2	129.079	N-(4-Oxo-2-butanyl)acetamide	# ACD/Labs05040712232D 9 8 0 0 0 0 0 0 0 0 1 V2000 0.0000 -3.4564 0.0000 C 0 0 0 0 0 0 0 0 0 0 0 0 1.3307 -3.4564 0.0000 C 0 0 0 0 0 0 0 0 0 0 0 0 1.9932 -4.6085 0.0000 C 0 0 0 0 0 0 0 0 0 0 0 0 3.3239 -4.6085 0.0000 C 0 0 0 0 0 0 0 0 0 0 0 0 3.9921 -5.7606 0.0000 O 0 0 0 0 0 0 0 0 0 0 0 0 1.9932 -2.3042 0.0000 N 0 0 0 0 0 0 0 0 0 0 0 0 1.3307 -1.1521 0.0000 C 0 0 0 0 0 0 0 0 0 0 0 0 1.9932 0.000…	1
FALSE	C8 H19 N	129.152	3.738	16406.6	2	0		FALSE	2906.24	2210.05	2895.99	2956.82	2855.31	3639.84	2430.23	5337.16	3526.35	6141.78	2740.42	2561.31	3427.96	2725.43	2797.1	3844.59	4967.21	2704.7	4125.59	6231.76	3453.96	3155.78	3838.09	2781.15	2356.05	5465.38	4619.02	5196.71	2434.34	10448.5	3964.91	2340.97	6414.22	3244.44	3095.97	3129.79	3127.12	3306.21	4229.24	2831.01	3813.58
	CSID	Formula	Molecular Weight	Name	Structure	# References
	7851	C8 H19 N	129.152	Octylamine	# ACD/Labs04221415492D 9 8 0 0 0 0 0 0 0 0 1 V2000 9.2199 -0.6638 0.0000 N 0 0 0 0 0 0 0 0 0 0 0 0 5.7624 0.0000 0.0000 C 0 0 0 0 0 0 0 0 0 0 0 0 4.6099 -0.6638 0.0000 C 0 0 0 0 0 0 0 0 0 0 0 0 6.9149 -0.6638 0.0000 C 0 0 0 0 0 0 0 0 0 0 0 0 3.4575 0.0000 0.0000 C 0 0 0 0 0 0 0 0 0 0 0 0 8.0674 0.0000 0.0000 C 0 0 0 0 0 0 0 0 0 0 0 0 2.3050 -0.6638 0.0000 C 0 0 0 0 0 0 0 0 0 0 0 0 1.1525 0.0000 0…	369
	10517	C8 H19 N	129.152	Octodrine	# ACD/Labs04221415492D 9 8 0 0 0 0 0 0 0 0 1 V2000 5.7899 0.0000 0.0000 N 0 0 0 0 0 0 0 0 0 0 0 0 5.7899 -1.3282 0.0000 C 0 0 0 0 0 0 0 0 0 0 0 0 4.5863 -1.9922 0.0000 C 0 0 0 0 0 0 0 0 0 0 0 0 3.4587 -1.3282 0.0000 C 0 0 0 0 0 0 0 0 0 0 0 0 2.3312 -1.9922 0.0000 C 0 0 0 0 0 0 0 0 0 0 0 0 1.1276 -1.3282 0.0000 C 0 0 0 0 0 0 0 0 0 0 0 0 6.9175 -1.9922 0.0000 C 0 0 0 0 0 0 0 0 0 0 0 0 0.0000 -1.992…	99
FALSE	C10 H10	130.078	8.773	10332.1	0	0		FALSE	3764.26	2681.42	3123.04	3071.99	2922.47	4078.18	7038.99	10332.1	8109.91	2406.45	2450.24	2713.06	3333.58	2254.29	2452.48	3023.35	5043.09	4493.36	2608.23	3154.57	1697.7	2557.35	2011.14	1864.58	1375.39	7853.68	5255.64	5961.09	7514.35	3703	2768.75	4481.71	3561.37	3906.7	2906.24	3538.68	5641.73	7158.41	6293.36	7499.39	2129.16
FALSE		130.923	0.868	35118.5	0	0		FALSE	966.63	727.099	804.86	718.046	786.48	1716.77	2554.94	2474.7	2361.16	511.552	641.398	617.431	498.727	3941.21	781.619	3919.12	2861.53	2542.19	2761.11	1917.12	848.314	3723.22	634.038	718.39	682.895	2309.53	2436.69	2992.14	2100.94	2258.98	950.287	618.716	857.577	3048.02	657.258	2614.03	2617.14	2126.78	1523.24	1500.92	623.972
FALSE	C5 H9 N O3	131.058	0.832	2246.14	20	0		FALSE	1387.8	1697.87	1508.82	1692.54	801.864	1074.68	829.463	734.435	710.926	1392.83	1863.49	2005.16	2212.97	1518.37	2138.69	1394.77	1353.38	1400.43	1345.12	1240.2	1494.32	1752.53	1254.52	954.37	1156.96	1037.98	1261.83	1205.5	839.765	1300.3	1247.14	1618.59	1668.28	2011.08	1572.72	857.515	930.423	1279.93	958.603	972.177	1292.69
	CSID	Formula	Molecular Weight	Name	Structure	# References
	134	C5 H9 N O3	131.058	Aminolevulinic acid	# ACD/Labs06251410112D 9 8 0 0 0 0 0 0 0 0 1 V2000 1.9950 -4.6072 0.0000 N 0 0 0 0 0 0 0 0 0 0 0 0 3.3250 -4.6072 0.0000 C 0 0 0 0 0 0 0 0 0 0 0 0 3.9900 -3.4527 0.0000 C 0 0 0 0 0 0 0 0 0 0 0 0 5.3201 -3.4527 0.0000 O 0 0 0 0 0 0 0 0 0 0 0 0 3.3250 -2.3036 0.0000 C 0 0 0 0 0 0 0 0 0 0 0 0 1.9950 -2.3036 0.0000 C 0 0 0 0 0 0 0 0 0 0 0 0 1.3300 -1.1545 0.0000 C 0 0 0 0 0 0 0 0 0 0 0 0 1.9950 0.000…	3142
	5605	C5 H9 N O3	131.058	L-Hydroxyproline	MolHeader ELEMENTL11281614122D Dotmatics Elemental 9 9 0 0 1 0 999 V2000 -0.5889 -0.8082 0.0000 O 0 0 0 0 0 0.0000 0.0000 0.0000 C 0 0 0 0 0 -0.3065 0.9519 0.0000 C 0 0 0 0 0 0.5008 1.5428 0.0000 N 0 0 0 0 0 1.3133 0.9519 0.0000 C 0 0 0 0 0 1.0015 0.0000 0.0000 C 0 0 0 0 0 2.2648 1.2596 0.0000 C 0 0 0 0 0 2.4741 2.2374 0.0000 O 0 0 0 0 0 3.0070 0.5894 0.0000 O 0 0 0 0 0 2 1 1 1 0 0 2 3 1 0 0 0 2 …	313
	62461	C5 H9 N O3	131.058	L-4-hydroxy-proline	# ACD/Labs04111411492D 9 9 0 0 1 0 0 0 0 0 2 V2000 1.4461 -1.9929 0.0000 C 0 0 0 0 0 0 0 0 0 0 0 0 0.3833 -2.7645 0.0000 C 0 0 0 0 0 0 0 0 0 0 0 0 2.5295 -2.7645 0.0000 N 0 3 0 0 0 0 0 0 0 0 0 0 1.4461 -0.6643 0.0000 C 0 0 0 0 0 0 0 0 0 0 0 0 0.7869 -4.0369 0.0000 C 0 0 0 0 0 0 0 0 0 0 0 0 2.1207 -4.0369 0.0000 C 0 0 0 0 0 0 0 0 0 0 0 0 2.5959 0.0000 0.0000 O 0 5 0 0 0 0 0 0 0 0 0 0 0.2862 -0.005…	298
	389028	C5 H9 N O3	131.058	cis-4-Hydroxyproline	# ACD/Labs06251410122D 11 11 0 0 1 0 0 0 0 0 1 V2000 4.3581 -3.9887 0.0000 O 0 0 0 0 0 0 0 0 0 0 0 0 3.3730 -3.0960 0.0000 C 0 0 0 0 0 0 0 0 0 0 0 0 3.0960 -4.3977 0.0000 H 0 0 0 0 0 0 0 0 0 0 0 0 4.1514 -2.0185 0.0000 C 0 0 0 0 0 0 0 0 0 0 0 0 3.3730 -0.9455 0.0000 N 0 0 0 0 0 0 0 0 0 0 0 0 2.1065 -1.3545 0.0000 C 0 0 0 0 0 0 0 0 0 0 0 0 1.5656 -0.1407 0.0000 H 0 0 0 0 0 0 0 0 0 0 0 0 2.1065 -2.…	204
	389029	C5 H9 N O3	131.058	(4S)-4-Hydroxy-L-proline	# ACD/Labs06251410122D 11 11 0 0 1 0 0 0 0 0 1 V2000 4.3581 -3.9887 0.0000 O 0 0 0 0 0 0 0 0 0 0 0 0 3.3730 -3.0960 0.0000 C 0 0 0 0 0 0 0 0 0 0 0 0 3.0960 -4.3977 0.0000 H 0 0 0 0 0 0 0 0 0 0 0 0 4.1514 -2.0185 0.0000 C 0 0 0 0 0 0 0 0 0 0 0 0 3.3730 -0.9455 0.0000 N 0 0 0 0 0 0 0 0 0 0 0 0 2.1065 -1.3545 0.0000 C 0 0 0 0 0 0 0 0 0 0 0 0 1.5656 -0.1407 0.0000 H 0 0 0 0 0 0 0 0 0 0 0 0 2.1065 -2.…	188
	802	C5 H9 N O3	131.058	4-Hydroxyproline	# ACD/Labs02211713302D 9 9 0 0 0 0 0 0 0 0 1 V2000 0.0000 -1.6111 0.0000 O 0 0 0 0 0 0 0 0 0 0 0 0 1.1524 -2.2704 0.0000 C 0 0 0 0 0 0 0 0 0 0 0 0 1.1581 -3.6006 0.0000 O 0 0 0 0 0 0 0 0 0 0 0 0 2.3048 -1.5996 0.0000 C 0 0 0 0 0 0 0 0 0 0 0 0 3.5146 -2.1328 0.0000 C 0 0 0 0 0 0 0 0 0 0 0 0 4.4090 -1.1524 0.0000 C 0 0 0 0 0 0 0 0 0 0 0 0 5.7334 -1.2958 0.0000 O 0 0 0 0 0 0 0 0 0 0 0 0 3.7439 0.000…	180
	79449	C5 H9 N O3	131.058	Ac-Ala-OH	# ACD/Labs06251410052D 10 9 0 0 1 0 0 0 0 0 1 V2000 0.0000 -2.3043 0.0000 C 0 0 0 0 0 0 0 0 0 0 0 0 1.3314 -2.3043 0.0000 C 0 0 0 0 0 0 0 0 0 0 0 0 1.3314 -3.6356 0.0000 H 0 0 0 0 0 0 0 0 0 0 0 0 2.6581 -2.3043 0.0000 N 0 0 0 0 0 0 0 0 0 0 0 0 3.3238 -1.1545 0.0000 C 0 0 0 0 0 0 0 0 0 0 0 0 4.6551 -1.1545 0.0000 C 0 0 0 0 0 0 0 0 0 0 0 0 2.6581 0.0000 0.0000 O 0 0 0 0 0 0 0 0 0 0 0 0 1.3314 -0.97…	151
	68881	C5 H9 N O3	131.058	N-Acetyl-b-alanine	# ACD/Labs06251410062D 9 8 0 0 0 0 0 0 0 0 1 V2000 0.0000 -5.7514 0.0000 C 0 0 0 0 0 0 0 0 0 0 0 0 1.3257 -5.7514 0.0000 C 0 0 0 0 0 0 0 0 0 0 0 0 1.9954 -6.9045 0.0000 O 0 0 0 0 0 0 0 0 0 0 0 0 1.9954 -4.6053 0.0000 N 0 0 0 0 0 0 0 0 0 0 0 0 1.3257 -3.4522 0.0000 C 0 0 0 0 0 0 0 0 0 0 0 0 1.9954 -2.2992 0.0000 C 0 0 0 0 0 0 0 0 0 0 0 0 1.3257 -1.1530 0.0000 C 0 0 0 0 0 0 0 0 0 0 0 0 1.9954 0.000…	147
	5447158	C5 H9 N O3	131.058	(3R)-3-Hydroxy-L-proline	# ACD/Labs06251410122D 11 11 0 0 1 0 0 0 0 0 1 V2000 4.1167 -3.0423 0.0000 O 0 0 0 0 0 0 0 0 0 0 0 0 3.1287 -2.1489 0.0000 C 0 0 0 0 0 0 0 0 0 0 0 0 2.8529 -3.4498 0.0000 H 0 0 0 0 0 0 0 0 0 0 0 0 3.9109 -1.0745 0.0000 C 0 0 0 0 0 0 0 0 0 0 0 0 3.1287 0.0000 0.0000 C 0 0 0 0 0 0 0 0 0 0 0 0 1.8649 -0.4076 0.0000 N 0 0 0 0 0 0 0 0 0 0 0 0 1.8649 -1.7414 0.0000 C 0 0 0 0 0 0 0 0 0 0 0 0 0.5393 -1.8…	97
	389081	C5 H9 N O3	131.058	(4S)-4-Hydroxy-D-proline	# ACD/Labs06251410122D 11 11 0 0 1 0 0 0 0 0 1 V2000 4.3581 -3.9887 0.0000 O 0 0 0 0 0 0 0 0 0 0 0 0 3.3730 -3.0960 0.0000 C 0 0 0 0 0 0 0 0 0 0 0 0 3.0960 -4.3977 0.0000 H 0 0 0 0 0 0 0 0 0 0 0 0 4.1514 -2.0185 0.0000 C 0 0 0 0 0 0 0 0 0 0 0 0 3.3730 -0.9455 0.0000 N 0 0 0 0 0 0 0 0 0 0 0 0 2.1065 -1.3545 0.0000 C 0 0 0 0 0 0 0 0 0 0 0 0 1.5656 -0.1407 0.0000 H 0 0 0 0 0 0 0 0 0 0 0 0 2.1065 -2.…	92
	389475	C5 H9 N O3	131.058	(3S)-3-Hydroxy-L-proline	# ACD/Labs06251410122D 11 11 0 0 1 0 0 0 0 0 1 V2000 4.1167 -3.0423 0.0000 O 0 0 0 0 0 0 0 0 0 0 0 0 3.1287 -2.1489 0.0000 C 0 0 0 0 0 0 0 0 0 0 0 0 2.8529 -3.4498 0.0000 H 0 0 0 0 0 0 0 0 0 0 0 0 3.9109 -1.0745 0.0000 C 0 0 0 0 0 0 0 0 0 0 0 0 3.1287 0.0000 0.0000 C 0 0 0 0 0 0 0 0 0 0 0 0 1.8649 -0.4076 0.0000 N 0 0 0 0 0 0 0 0 0 0 0 0 1.8649 -1.7414 0.0000 C 0 0 0 0 0 0 0 0 0 0 0 0 0.5393 -1.8…	90
	89122	C5 H9 N O3	131.058	Ethylformylglycine	# ACD/Labs12170914222D 9 8 0 0 0 0 0 0 0 0 1 V2000 0.9384 -1.2727 0.0000 C 0 0 0 0 0 0 0 0 0 0 0 0 4.4546 -1.0031 0.0000 C 0 0 0 0 0 0 0 0 0 0 0 0 2.2111 -1.5909 0.0000 N 0 0 0 0 0 0 0 0 0 0 0 0 0.5770 0.0000 0.0000 O 0 0 0 0 0 0 0 0 0 0 0 0 5.3930 -0.0485 0.0000 O 0 0 0 0 0 0 0 0 0 0 0 0 3.1495 -0.6364 0.0000 C 0 0 0 0 0 0 0 0 0 0 0 0 4.8159 -2.2704 0.0000 O 0 0 0 0 0 0 0 0 0 0 0 0 0.0000 -2.227…	83
	722	C5 H9 N O3	131.058	4-Amino-5-oxopentanoic acid	#742 -OEChem-02070708192D 18 17 0 1 0 0 0 0 0999 V2000 5.1350 -1.9400 0.0000 O 0 0 0 0 0 0 0 0 0 0 0 0 4.2690 2.5600 0.0000 O 0 0 0 0 0 0 0 0 0 0 0 0 3.4030 -1.9400 0.0000 O 0 0 0 0 0 0 0 0 0 0 0 0 2.5369 1.5600 0.0000 N 0 0 0 0 0 0 0 0 0 0 0 0 3.4030 0.0600 0.0000 C 0 0 0 0 0 0 0 0 0 0 0 0 3.4030 1.0600 0.0000 C 0 0 3 0 0 0 0 0 0 0 0 0 4.2690 -0.4400 0.0000 C 0 0 0 0 0 0 0 0 0 0 0 0 4.2690 1.560…	79
	410	C5 H9 N O3	131.058	Amino-levulinic acid	# ACD/Labs04111411492D 9 8 0 0 0 0 0 0 0 0 2 V2000 4.6097 -1.3311 0.0000 C 0 0 0 0 0 0 0 0 0 0 0 0 3.4573 -1.9937 0.0000 C 0 0 0 0 0 0 0 0 0 0 0 0 2.3049 -1.3311 0.0000 C 0 0 0 0 0 0 0 0 0 0 0 0 1.1524 -1.9937 0.0000 C 0 0 0 0 0 0 0 0 0 0 0 0 0.0000 -1.3311 0.0000 C 0 0 0 0 0 0 0 0 0 0 0 0 5.7622 -1.9937 0.0000 O 0 5 0 0 0 0 0 0 0 0 0 0 4.6097 0.0000 0.0000 O 0 0 0 0 0 0 0 0 0 0 0 0 3.4573 -3.324…	43
	9312313	C5 H9 N O3	131.058	(3S)-3-Hydroxy-D-proline	# ACD/Labs06251410122D 11 11 0 0 1 0 0 0 0 0 1 V2000 4.1167 -3.0423 0.0000 O 0 0 0 0 0 0 0 0 0 0 0 0 3.1287 -2.1489 0.0000 C 0 0 0 0 0 0 0 0 0 0 0 0 2.8529 -3.4498 0.0000 H 0 0 0 0 0 0 0 0 0 0 0 0 3.9109 -1.0745 0.0000 C 0 0 0 0 0 0 0 0 0 0 0 0 3.1287 0.0000 0.0000 C 0 0 0 0 0 0 0 0 0 0 0 0 1.8649 -0.4076 0.0000 N 0 0 0 0 0 0 0 0 0 0 0 0 1.8649 -1.7414 0.0000 C 0 0 0 0 0 0 0 0 0 0 0 0 0.5393 -1.8…	29
	821	C5 H9 N O3	131.058	5-Oxonorvaline	#844 -OEChem-02070708192D 18 17 0 1 0 0 0 0 0999 V2000 5.1350 0.7500 0.0000 O 0 0 0 0 0 0 0 0 0 0 0 0 4.2690 2.2500 0.0000 O 0 0 0 0 0 0 0 0 0 0 0 0 3.4030 -2.2500 0.0000 O 0 0 0 0 0 0 0 0 0 0 0 0 2.5369 1.2500 0.0000 N 0 0 0 0 0 0 0 0 0 0 0 0 3.4030 -0.2500 0.0000 C 0 0 0 0 0 0 0 0 0 0 0 0 3.4030 0.7500 0.0000 C 0 0 3 0 0 0 0 0 0 0 0 0 2.5369 -0.7500 0.0000 C 0 0 0 0 0 0 0 0 0 0 0 0 4.2690 1.250…	25
	388519	C5 H9 N O3	131.058	2-Oxo-5-aminopentanoic acid	# ACD/Labs04221415492D 9 8 0 0 0 0 0 0 0 0 1 V2000 4.6735 -3.2371 0.0000 O 0 0 0 0 0 0 0 0 0 0 0 0 5.8366 0.0000 0.0000 O 0 0 0 0 0 0 0 0 0 0 0 0 7.0067 -1.8918 0.0000 O 0 0 0 0 0 0 0 0 0 0 0 0 0.0000 -1.8848 0.0000 N 0 0 0 0 0 0 0 0 0 0 0 0 4.6735 -1.8848 0.0000 C 0 0 0 0 0 0 0 0 0 0 0 0 5.8436 -1.2192 0.0000 C 0 0 0 0 0 0 0 0 0 0 0 0 3.5034 -1.2192 0.0000 C 0 0 0 0 0 0 0 0 0 0 0 0 2.3402 -1.884…	19
	167744	C5 H9 N O3	131.058	l-Glutamic-gamma-semialdehyde	# ACD/Labs04221415492D 9 8 0 0 1 0 0 0 0 0 1 V2000 1.1476 0.0000 0.0000 O 0 0 0 0 0 0 0 0 0 0 0 0 0.0000 -1.9911 0.0000 O 0 0 0 0 0 0 0 0 0 0 0 0 6.9135 -2.0049 0.0000 O 0 0 0 0 0 0 0 0 0 0 0 0 2.2953 -3.3185 0.0000 N 0 0 0 0 0 0 0 0 0 0 0 0 2.2953 -1.9911 0.0000 C 0 0 0 0 0 0 0 0 0 0 0 0 1.1476 -1.3274 0.0000 C 0 0 0 0 0 0 0 0 0 0 0 0 3.4498 -1.3274 0.0000 C 0 0 0 0 0 0 0 0 0 0 0 0 4.5975 -1.991…	18
	114525	C5 H9 N O3	131.058	L-Glutamate 1-semialdehyde	# ACD/Labs04221415492D 9 8 0 0 1 0 0 0 0 0 1 V2000 5.7645 -3.3735 0.0000 O 0 0 0 0 0 0 0 0 0 0 0 0 6.8707 -1.3192 0.0000 O 0 0 0 0 0 0 0 0 0 0 0 0 0.0000 -1.3123 0.0000 O 0 0 0 0 0 0 0 0 0 0 0 0 2.2948 0.0000 0.0000 N 0 0 0 0 0 0 0 0 0 0 0 0 2.2948 -1.3261 0.0000 C 0 0 0 0 0 0 0 0 0 0 0 0 5.7302 -1.9788 0.0000 C 0 0 0 0 0 0 0 0 0 0 0 0 3.4422 -1.9788 0.0000 C 0 0 0 0 0 0 0 0 0 0 0 0 4.5828 -1.326…	13
	389003	C5 H9 N O3	131.058	4-Oxo-D-norvaline	# ACD/Labs04221415492D 9 8 0 0 1 0 0 0 0 0 1 V2000 4.5223 -3.4002 0.0000 O 0 0 0 0 0 0 0 0 0 0 0 0 5.6955 -1.3157 0.0000 O 0 0 0 0 0 0 0 0 0 0 0 0 1.1334 0.0000 0.0000 O 0 0 0 0 0 0 0 0 0 0 0 0 3.4173 0.0000 0.0000 N 0 0 0 0 0 0 0 0 0 0 0 0 3.4173 -1.3214 0.0000 C 0 0 0 0 0 0 0 0 0 0 0 0 4.5621 -1.9764 0.0000 C 0 0 0 0 0 0 0 0 0 0 0 0 2.2782 -1.9764 0.0000 C 0 0 0 0 0 0 0 0 0 0 0 0 1.1334 -1.3214…	7
FALSE	C4 H9 N3 O2	131.07	0.855	330555	2	0		FALSE	61427.5	86234.6	64617.2	203743	149585	95494.1	165386	144737	169234	45752.2	176487	202169	88177.2	133522	97918.5	134650	127382	212243	110434	109102	67191.7	78775.7	111870	96279.2	74824.1	116466	69940.3	67662.3	111746	73146.1	174588	184202	155587	73417.7	79601	98576	101541	98488	129581	136354	169333
	CSID	Formula	Molecular Weight	Name	Structure	# References
	566	C4 H9 N3 O2	131.069	CREATINE	# ACD/Labs06251410092D 9 8 0 0 0 0 0 0 0 0 1 V2000 0.0000 -2.3035 0.0000 C 0 0 0 0 0 0 0 0 0 0 0 0 1.3314 -2.3035 0.0000 N 0 0 0 0 0 0 0 0 0 0 0 0 1.9948 -3.4552 0.0000 C 0 0 0 0 0 0 0 0 0 0 0 0 3.3262 -3.4552 0.0000 C 0 0 0 0 0 0 0 0 0 0 0 0 3.9897 -4.6070 0.0000 O 0 0 0 0 0 0 0 0 0 0 0 0 3.9897 -2.3035 0.0000 O 0 0 0 0 0 0 0 0 0 0 0 0 1.9948 -1.1517 0.0000 C 0 0 0 0 0 0 0 0 0 0 0 0 3.3262 -1.15…	17630
	61020	C4 H9 N3 O2	131.069	b-Guanidinopropionate	# ACD/Labs06251410112D 9 8 0 0 0 0 0 0 0 0 1 V2000 0.0000 -5.7514 0.0000 N 0 0 0 0 0 0 0 0 0 0 0 0 1.3257 -5.7514 0.0000 C 0 0 0 0 0 0 0 0 0 0 0 0 1.9954 -6.9045 0.0000 N 0 0 0 0 0 0 0 0 0 0 0 0 1.9954 -4.6053 0.0000 N 0 0 0 0 0 0 0 0 0 0 0 0 1.3257 -3.4522 0.0000 C 0 0 0 0 0 0 0 0 0 0 0 0 1.9954 -2.2992 0.0000 C 0 0 0 0 0 0 0 0 0 0 0 0 1.3257 -1.1530 0.0000 C 0 0 0 0 0 0 0 0 0 0 0 0 1.9954 0.000…	225
FALSE	C9 H9 N	131.073	3.579	51114.7	3	0		FALSE	16177.5	19190	20712.4	24856	23716.8	32162.2	37334.4	30757.2	36883.4	13569.9	22587.9	22541.5	20728.9	19480.4	21700.1	24725.8	37556.7	36232.1	16464.2	25089	22253.9	23578	23552.7	13858	21264.1	30428.4	31294.6	23799.8	35032	26357	24746.4	22748.7	26782.6	21572.9	22759.2	18997.4	35713.2	28642.1	44017.4	37401	18237.7
	CSID	Formula	Molecular Weight	Name	Structure	# References
	6480	C9 H9 N	131.073	Skatole	# ACD/Labs04221415492D 10 11 0 0 0 0 0 0 0 0 1 V2000 3.5076 -0.2787 0.0000 N 0 0 0 0 0 0 0 0 0 0 0 0 2.2126 -2.0239 0.0000 C 0 0 0 0 0 0 0 0 0 0 0 0 2.2255 -0.6775 0.0000 C 0 0 0 0 0 0 0 0 0 0 0 0 3.4861 -2.4527 0.0000 C 0 0 0 0 0 0 0 0 0 0 0 0 4.2880 -1.3764 0.0000 C 0 0 0 0 0 0 0 0 0 0 0 0 1.1063 -2.7100 0.0000 C 0 0 0 0 0 0 0 0 0 0 0 0 1.1063 0.0000 0.0000 C 0 0 0 0 0 0 0 0 0 0 0 0 0.0000 -2.0…	536
	12061	C9 H9 N	131.073	3-Phenylpropionitrile	# ACD/Labs06251410112D 10 10 0 0 0 0 0 0 0 0 1 V2000 5.3201 -5.7577 0.0000 N 0 0 0 0 0 0 0 0 0 0 0 0 4.6522 -4.6062 0.0000 C 0 0 0 0 0 0 0 0 0 0 0 0 3.9901 -3.4546 0.0000 C 0 0 0 0 0 0 0 0 0 0 0 0 2.6601 -3.4546 0.0000 C 0 0 0 0 0 0 0 0 0 0 0 0 1.9922 -2.3031 0.0000 C 0 0 0 0 0 0 0 0 0 0 0 0 2.6601 -1.1515 0.0000 C 0 0 0 0 0 0 0 0 0 0 0 0 1.9922 0.0000 0.0000 C 0 0 0 0 0 0 0 0 0 0 0 0 0.6621 0.00…	116
	21172843	C9 H9 N	131.073	O-Methylbenzyl cyanide	# ACD/Labs04221415492D 10 10 0 0 0 0 0 0 0 0 1 V2000 5.7028 -1.4257 0.0000 N 0 0 0 0 0 0 0 0 0 0 0 0 2.2925 -2.0815 0.0000 C 0 0 0 0 0 0 0 0 0 0 0 0 2.2925 -0.7528 0.0000 C 0 0 0 0 0 0 0 0 0 0 0 0 1.1349 -2.7544 0.0000 C 0 0 0 0 0 0 0 0 0 0 0 0 1.1349 -0.0969 0.0000 C 0 0 0 0 0 0 0 0 0 0 0 0 3.4217 -2.7430 0.0000 C 0 0 0 0 0 0 0 0 0 0 0 0 0.0000 -2.0815 0.0000 C 0 0 0 0 0 0 0 0 0 0 0 0 0.0000 -0.…	114
FALSE	C6 H13 N O2	131.095	1.464	1.34768e+06	17	0		FALSE	947954	996272	1.12338e+06	1.09363e+06	1.02574e+06	880486	861618	912986	929534	485373	1.34768e+06	1.25797e+06	1.33696e+06	1.13803e+06	1.32253e+06	532795	932466	759112	641275	630927	990006	1.20925e+06	1.06498e+06	812496	930528	834999	878432	826610	1.31729e+06	783581	1.15516e+06	1.15164e+06	1.26554e+06	1.22228e+06	1.29117e+06	632004	945986	846682	1.03512e+06	1.13673e+06	568045
	CSID	Formula	Molecular Weight	Name	Structure	# References
	5880	C6 H13 N O2	131.095	L-(+)-Leucine	# ACD/Labs04221415492D 9 8 0 0 1 0 0 0 0 0 1 V2000 1.1230 0.0000 0.0000 O 0 0 0 0 0 0 0 0 0 0 0 0 0.0000 -2.0864 0.0000 O 0 0 0 0 0 0 0 0 0 0 0 0 2.3144 -3.2892 0.0000 N 0 0 0 0 0 0 0 0 0 0 0 0 2.2745 -1.9553 0.0000 C 0 0 0 0 0 0 0 0 0 0 0 0 1.1002 -1.3339 0.0000 C 0 0 0 0 0 0 0 0 0 0 0 0 3.3975 -1.2541 0.0000 C 0 0 0 0 0 0 0 0 0 0 0 0 4.5718 -1.8812 0.0000 C 0 0 0 0 0 0 0 0 0 0 0 0 5.7005 -1.185…	16603
	6067	C6 H13 N O2	131.095	L-(+)-Isoleucine	MolHeader ELEMENTL07271613502D Dotmatics Elemental 9 8 0 0 1 0 999 V2000 0.0000 0.0000 0.0000 N 0 0 0 0 0 1.0000 0.0000 0.0000 C 0 0 0 0 0 1.5000 0.8660 0.0000 C 0 0 0 0 0 2.5000 0.8660 0.0000 C 0 0 0 0 0 1.0000 1.7321 0.0000 C 0 0 0 0 0 1.5000 2.5981 0.0000 C 0 0 0 0 0 1.5000 -0.8660 0.0000 C 0 0 0 0 0 1.0000 -1.7321 0.0000 O 0 0 0 0 0 2.5000 -0.8660 0.0000 O 0 0 0 0 0 2 1 1 1 0 0 2 3 1 0 0 0 2 …	5112
	548	C6 H13 N O2	131.095	Aminocaproic acid	# ACD/Labs06251410112D 9 8 0 0 0 0 0 0 0 0 1 V2000 0.0000 -4.6067 0.0000 N 0 0 0 0 0 0 0 0 0 0 0 0 1.3308 -4.6067 0.0000 C 0 0 0 0 0 0 0 0 0 0 0 0 1.9962 -3.4587 0.0000 C 0 0 0 0 0 0 0 0 0 0 0 0 3.3271 -3.4587 0.0000 C 0 0 0 0 0 0 0 0 0 0 0 0 3.9852 -2.3033 0.0000 C 0 0 0 0 0 0 0 0 0 0 0 0 5.3160 -2.3033 0.0000 C 0 0 0 0 0 0 0 0 0 0 0 0 5.9814 -1.1553 0.0000 C 0 0 0 0 0 0 0 0 0 0 0 0 7.3122 -1.15…	2207
	834	C6 H13 N O2	131.095	Leucine	# ACD/Labs04221415492D 9 8 0 0 0 0 0 0 0 0 1 V2000 1.1414 0.0000 0.0000 O 0 0 0 0 0 0 0 0 0 0 0 0 0.0000 -1.9657 0.0000 O 0 0 0 0 0 0 0 0 0 0 0 0 2.2713 -3.3896 0.0000 N 0 0 0 0 0 0 0 0 0 0 0 0 2.2886 -1.9657 0.0000 C 0 0 0 0 0 0 0 0 0 0 0 0 1.1414 -1.3028 0.0000 C 0 0 0 0 0 0 0 0 0 0 0 0 3.4242 -1.3028 0.0000 C 0 0 0 0 0 0 0 0 0 0 0 0 4.5714 -1.9657 0.0000 C 0 0 0 0 0 0 0 0 0 0 0 0 5.7647 -1.429…	779
	769	C6 H13 N O2	131.095	DL-Isoleucine	# ACD/Labs04221415492D 9 8 0 0 0 0 0 0 0 0 1 V2000 1.1242 -0.0742 0.0000 O 0 0 0 0 0 0 0 0 0 0 0 0 0.0000 -2.1571 0.0000 O 0 0 0 0 0 0 0 0 0 0 0 0 2.3169 -3.3555 0.0000 N 0 0 0 0 0 0 0 0 0 0 0 0 2.2713 -2.0259 0.0000 C 0 0 0 0 0 0 0 0 0 0 0 0 1.1014 -1.3981 0.0000 C 0 0 0 0 0 0 0 0 0 0 0 0 3.4012 -1.3297 0.0000 C 0 0 0 0 0 0 0 0 0 0 0 0 4.5711 -1.9574 0.0000 C 0 0 0 0 0 0 0 0 0 0 0 0 3.3612 0.000…	682
	19964	C6 H13 N O2	131.095	L-(+)-norleucine	# ACD/Labs04221415492D 9 8 0 0 1 0 0 0 0 0 1 V2000 5.6901 0.0000 0.0000 O 0 0 0 0 0 0 0 0 0 0 0 0 6.8226 -1.9649 0.0000 O 0 0 0 0 0 0 0 0 0 0 0 0 4.5370 -3.4113 0.0000 N 0 0 0 0 0 0 0 0 0 0 0 0 4.5370 -1.9581 0.0000 C 0 0 0 0 0 0 0 0 0 0 0 0 5.6901 -1.3031 0.0000 C 0 0 0 0 0 0 0 0 0 0 0 0 3.3977 -1.3031 0.0000 C 0 0 0 0 0 0 0 0 0 0 0 0 2.2583 -1.9581 0.0000 C 0 0 0 0 0 0 0 0 0 0 0 0 1.0643 -1.425…	506
	388617	C6 H13 N O2	131.095	ent-1	# ACD/Labs04221415492D 9 8 0 0 1 0 0 0 0 0 1 V2000 1.1414 0.0000 0.0000 O 0 0 0 0 0 0 0 0 0 0 0 0 0.0000 -1.9657 0.0000 O 0 0 0 0 0 0 0 0 0 0 0 0 2.2713 -3.3896 0.0000 N 0 0 0 0 0 0 0 0 0 0 0 0 2.2886 -1.9657 0.0000 C 0 0 0 0 0 0 0 0 0 0 0 0 1.1414 -1.3028 0.0000 C 0 0 0 0 0 0 0 0 0 0 0 0 3.4242 -1.3028 0.0000 C 0 0 0 0 0 0 0 0 0 0 0 0 4.5714 -1.9657 0.0000 C 0 0 0 0 0 0 0 0 0 0 0 0 5.7647 -1.429…	277
	55110	C6 H13 N O2	131.095	2-Morpholinoethanol	# ACD/Labs06251410132D 9 9 0 0 0 0 0 0 0 0 1 V2000 4.6548 -4.6082 0.0000 O 0 0 0 0 0 0 0 0 0 0 0 0 3.9891 -3.4585 0.0000 C 0 0 0 0 0 0 0 0 0 0 0 0 2.6579 -3.4585 0.0000 C 0 0 0 0 0 0 0 0 0 0 0 0 1.9969 -2.3041 0.0000 N 0 0 0 0 0 0 0 0 0 0 0 0 2.6579 -1.1544 0.0000 C 0 0 0 0 0 0 0 0 0 0 0 0 1.9969 0.0000 0.0000 C 0 0 0 0 0 0 0 0 0 0 0 0 0.6656 0.0000 0.0000 O 0 0 0 0 0 0 0 0 0 0 0 0 0.0000 -1.1544…	163
	85019	C6 H13 N O2	131.095	D-allo-Isoleucine	# ACD/Labs04111411492D 9 8 0 0 1 0 0 0 0 0 1 V2000 4.6097 0.0000 0.0000 O 0 0 0 0 0 0 0 0 0 0 0 0 4.6097 -1.3311 0.0000 C 0 0 0 0 0 0 0 0 0 0 0 0 5.7622 -1.9937 0.0000 O 0 0 0 0 0 0 0 0 0 0 0 0 3.4573 -1.9937 0.0000 C 0 0 0 0 0 0 0 0 0 0 0 0 3.4573 -3.3248 0.0000 N 0 0 0 0 0 0 0 0 0 0 0 0 2.3049 -1.3311 0.0000 C 0 0 0 0 0 0 0 0 0 0 0 0 2.3049 0.0000 0.0000 C 0 0 0 0 0 0 0 0 0 0 0 0 1.1524 -1.9937…	137
	69017	C6 H13 N O2	131.095	D-Isoleucine	# ACD/Labs04221415492D 9 8 0 0 1 0 0 0 0 0 1 V2000 1.1242 -0.0742 0.0000 O 0 0 0 0 0 0 0 0 0 0 0 0 0.0000 -2.1571 0.0000 O 0 0 0 0 0 0 0 0 0 0 0 0 2.3169 -3.3555 0.0000 N 0 0 0 0 0 0 0 0 0 0 0 0 2.2713 -2.0259 0.0000 C 0 0 0 0 0 0 0 0 0 0 0 0 1.1014 -1.3981 0.0000 C 0 0 0 0 0 0 0 0 0 0 0 0 3.4012 -1.3297 0.0000 C 0 0 0 0 0 0 0 0 0 0 0 0 4.5711 -1.9574 0.0000 C 0 0 0 0 0 0 0 0 0 0 0 0 3.3612 0.000…	115
	89698	C6 H13 N O2	131.095	L-Alloisoleucine	# ACD/Labs06251410112D 11 10 0 0 1 0 0 0 0 0 1 V2000 0.0000 -1.9931 0.0000 N 0 0 0 0 0 0 0 0 0 0 0 0 1.3318 -1.9931 0.0000 C 0 0 0 0 0 0 0 0 0 0 0 0 1.3318 -3.3249 0.0000 H 0 0 0 0 0 0 0 0 0 0 0 0 2.6590 -1.9931 0.0000 C 0 0 0 0 0 0 0 0 0 0 0 0 2.6590 -3.3249 0.0000 H 0 0 0 0 0 0 0 0 0 0 0 0 2.6590 -0.6659 0.0000 C 0 0 0 0 0 0 0 0 0 0 0 0 3.9908 -1.9931 0.0000 C 0 0 0 0 0 0 0 0 0 0 0 0 4.6567 -0.…	112
	388796	C6 H13 N O2	131.095	beta-Leucine	# ACD/Labs06251410112D 10 9 0 0 1 0 0 0 0 0 1 V2000 0.0000 -2.3043 0.0000 N 0 0 0 0 0 0 0 0 0 0 0 0 1.3314 -2.3043 0.0000 C 0 0 0 0 0 0 0 0 0 0 0 0 1.3314 -3.6356 0.0000 H 0 0 0 0 0 0 0 0 0 0 0 0 1.3314 -0.9776 0.0000 C 0 0 0 0 0 0 0 0 0 0 0 0 2.4812 -0.3119 0.0000 C 0 0 0 0 0 0 0 0 0 0 0 0 0.1769 -0.3119 0.0000 C 0 0 0 0 0 0 0 0 0 0 0 0 2.6581 -2.3043 0.0000 C 0 0 0 0 0 0 0 0 0 0 0 0 3.3238 -1.1…	88
	66762	C6 H13 N O2	131.095	N,N-Diethylglycine	# ACD/Labs04221415492D 9 8 0 0 0 0 0 0 0 0 1 V2000 1.1365 -0.6601 0.0000 O 0 0 0 0 0 0 0 0 0 0 0 0 0.0000 -2.6634 0.0000 O 0 0 0 0 0 0 0 0 0 0 0 0 3.4498 -1.9918 0.0000 N 0 0 0 0 0 0 0 0 0 0 0 0 2.2960 -2.6634 0.0000 C 0 0 0 0 0 0 0 0 0 0 0 0 1.1480 -1.9918 0.0000 C 0 0 0 0 0 0 0 0 0 0 0 0 4.6036 -2.6634 0.0000 C 0 0 0 0 0 0 0 0 0 0 0 0 3.4498 -0.6659 0.0000 C 0 0 0 0 0 0 0 0 0 0 0 0 5.7401 -1.99…	79
	2042285	C6 H13 N O2	131.095	L-beta-homovaline	# ACD/Labs04221415492D 9 8 0 0 1 0 0 0 0 0 1 V2000 1.1345 0.0000 0.0000 O 0 0 0 0 0 0 0 0 0 0 0 0 0.0000 -1.9366 0.0000 O 0 0 0 0 0 0 0 0 0 0 0 0 3.4665 0.0000 0.0000 N 0 0 0 0 0 0 0 0 0 0 0 0 3.4665 -1.2663 0.0000 C 0 0 0 0 0 0 0 0 0 0 0 0 2.3320 -1.9366 0.0000 C 0 0 0 0 0 0 0 0 0 0 0 0 1.1345 -1.2663 0.0000 C 0 0 0 0 0 0 0 0 0 0 0 0 4.5322 -1.9366 0.0000 C 0 0 0 0 0 0 0 0 0 0 0 0 5.7297 -1.4038…	66
	4439748	C6 H13 N O2	131.095	3-Aminohexanoic acid	#5275645 -OEChem-02070710102D 22 21 0 1 0 0 0 0 0999 V2000 6.0010 1.1900 0.0000 O 0 0 0 0 0 0 0 0 0 0 0 0 5.1350 -0.3100 0.0000 O 0 0 0 0 0 0 0 0 0 0 0 0 2.5369 1.1900 0.0000 N 0 0 0 0 0 0 0 0 0 0 0 0 3.4030 0.6900 0.0000 C 0 0 3 0 0 0 0 0 0 0 0 0 3.4030 -0.3100 0.0000 C 0 0 0 0 0 0 0 0 0 0 0 0 2.5369 -0.8100 0.0000 C 0 0 0 0 0 0 0 0 0 0 0 0 4.2690 1.1900 0.0000 C 0 0 0 0 0 0 0 0 0 0 0 0 2.5369 -…	36
	390173	C6 H13 N O2	131.095	beta-alanine betaine	# ACD/Labs04221415492D 9 8 0 0 0 0 0 0 0 0 2 V2000 0.0000 -1.9315 0.0000 O 0 5 0 0 0 0 0 0 0 0 0 0 1.1742 0.0000 0.0000 O 0 0 0 0 0 0 0 0 0 0 0 0 4.5029 -1.9139 0.0000 N 0 3 0 0 0 0 0 0 0 0 0 0 3.3875 -1.2798 0.0000 C 0 0 0 0 0 0 0 0 0 0 0 0 2.2779 -1.9198 0.0000 C 0 0 0 0 0 0 0 0 0 0 0 0 1.1683 -1.2857 0.0000 C 0 0 0 0 0 0 0 0 0 0 0 0 4.4970 -3.1996 0.0000 C 0 0 0 0 0 0 0 0 0 0 0 0 5.8708 -1.074…	8
	35014134	C6 H13 N O2	131.095	2-Methyl-3,4-piperidinediol	# ACD/Labs08121512322D 9 9 0 0 0 0 0 0 0 0 1 V2000 2.3023 0.0000 0.0000 C 0 0 0 0 0 0 0 0 0 0 0 0 2.3023 -3.9901 0.0000 C 0 0 0 0 0 0 0 0 0 0 0 0 3.4554 -3.3237 0.0000 C 0 0 0 0 0 0 0 0 0 0 0 0 2.3023 -1.3287 0.0000 C 0 0 0 0 0 0 0 0 0 0 0 0 1.1531 -3.3237 0.0000 C 0 0 0 0 0 0 0 0 0 0 0 0 1.1531 -1.9950 0.0000 C 0 0 0 0 0 0 0 0 0 0 0 0 3.4554 -1.9950 0.0000 N 0 0 0 0 0 0 0 0 0 0 0 0 0.0000 -3.990…	1
FALSE	C6 H13 N O2	131.095	1.582	2.83321e+06	17	0		FALSE	421210	1.76835e+06	1.82192e+06	429322	2.38033e+06	1.49936e+06	1.79939e+06	1.80049e+06	1.69528e+06	901926	2.41191e+06	1.96861e+06	2.04048e+06	1.75582e+06	1.84109e+06	1.6642e+06	1.73456e+06	1.97396e+06	1.17651e+06	1.43077e+06	1.66886e+06	1.99274e+06	1.81437e+06	1.68151e+06	1.60518e+06	1.90359e+06	1.93009e+06	1.7377e+06	2.15025e+06	1.72086e+06	2.09466e+06	2.09263e+06	2.34134e+06	2.25621e+06	2.14354e+06	1.4506e+06	1.75089e+06	2.06573e+06	2.27041e+06	2.07212e+06	931984
	CSID	Formula	Molecular Weight	Name	Structure	# References
	5880	C6 H13 N O2	131.095	L-(+)-Leucine	# ACD/Labs04221415492D 9 8 0 0 1 0 0 0 0 0 1 V2000 1.1230 0.0000 0.0000 O 0 0 0 0 0 0 0 0 0 0 0 0 0.0000 -2.0864 0.0000 O 0 0 0 0 0 0 0 0 0 0 0 0 2.3144 -3.2892 0.0000 N 0 0 0 0 0 0 0 0 0 0 0 0 2.2745 -1.9553 0.0000 C 0 0 0 0 0 0 0 0 0 0 0 0 1.1002 -1.3339 0.0000 C 0 0 0 0 0 0 0 0 0 0 0 0 3.3975 -1.2541 0.0000 C 0 0 0 0 0 0 0 0 0 0 0 0 4.5718 -1.8812 0.0000 C 0 0 0 0 0 0 0 0 0 0 0 0 5.7005 -1.185…	16603
	6067	C6 H13 N O2	131.095	L-(+)-Isoleucine	MolHeader ELEMENTL07271613502D Dotmatics Elemental 9 8 0 0 1 0 999 V2000 0.0000 0.0000 0.0000 N 0 0 0 0 0 1.0000 0.0000 0.0000 C 0 0 0 0 0 1.5000 0.8660 0.0000 C 0 0 0 0 0 2.5000 0.8660 0.0000 C 0 0 0 0 0 1.0000 1.7321 0.0000 C 0 0 0 0 0 1.5000 2.5981 0.0000 C 0 0 0 0 0 1.5000 -0.8660 0.0000 C 0 0 0 0 0 1.0000 -1.7321 0.0000 O 0 0 0 0 0 2.5000 -0.8660 0.0000 O 0 0 0 0 0 2 1 1 1 0 0 2 3 1 0 0 0 2 …	5112
	548	C6 H13 N O2	131.095	Aminocaproic acid	# ACD/Labs06251410112D 9 8 0 0 0 0 0 0 0 0 1 V2000 0.0000 -4.6067 0.0000 N 0 0 0 0 0 0 0 0 0 0 0 0 1.3308 -4.6067 0.0000 C 0 0 0 0 0 0 0 0 0 0 0 0 1.9962 -3.4587 0.0000 C 0 0 0 0 0 0 0 0 0 0 0 0 3.3271 -3.4587 0.0000 C 0 0 0 0 0 0 0 0 0 0 0 0 3.9852 -2.3033 0.0000 C 0 0 0 0 0 0 0 0 0 0 0 0 5.3160 -2.3033 0.0000 C 0 0 0 0 0 0 0 0 0 0 0 0 5.9814 -1.1553 0.0000 C 0 0 0 0 0 0 0 0 0 0 0 0 7.3122 -1.15…	2207
	834	C6 H13 N O2	131.095	Leucine	# ACD/Labs04221415492D 9 8 0 0 0 0 0 0 0 0 1 V2000 1.1414 0.0000 0.0000 O 0 0 0 0 0 0 0 0 0 0 0 0 0.0000 -1.9657 0.0000 O 0 0 0 0 0 0 0 0 0 0 0 0 2.2713 -3.3896 0.0000 N 0 0 0 0 0 0 0 0 0 0 0 0 2.2886 -1.9657 0.0000 C 0 0 0 0 0 0 0 0 0 0 0 0 1.1414 -1.3028 0.0000 C 0 0 0 0 0 0 0 0 0 0 0 0 3.4242 -1.3028 0.0000 C 0 0 0 0 0 0 0 0 0 0 0 0 4.5714 -1.9657 0.0000 C 0 0 0 0 0 0 0 0 0 0 0 0 5.7647 -1.429…	779
	769	C6 H13 N O2	131.095	DL-Isoleucine	# ACD/Labs04221415492D 9 8 0 0 0 0 0 0 0 0 1 V2000 1.1242 -0.0742 0.0000 O 0 0 0 0 0 0 0 0 0 0 0 0 0.0000 -2.1571 0.0000 O 0 0 0 0 0 0 0 0 0 0 0 0 2.3169 -3.3555 0.0000 N 0 0 0 0 0 0 0 0 0 0 0 0 2.2713 -2.0259 0.0000 C 0 0 0 0 0 0 0 0 0 0 0 0 1.1014 -1.3981 0.0000 C 0 0 0 0 0 0 0 0 0 0 0 0 3.4012 -1.3297 0.0000 C 0 0 0 0 0 0 0 0 0 0 0 0 4.5711 -1.9574 0.0000 C 0 0 0 0 0 0 0 0 0 0 0 0 3.3612 0.000…	682
	19964	C6 H13 N O2	131.095	L-(+)-norleucine	# ACD/Labs04221415492D 9 8 0 0 1 0 0 0 0 0 1 V2000 5.6901 0.0000 0.0000 O 0 0 0 0 0 0 0 0 0 0 0 0 6.8226 -1.9649 0.0000 O 0 0 0 0 0 0 0 0 0 0 0 0 4.5370 -3.4113 0.0000 N 0 0 0 0 0 0 0 0 0 0 0 0 4.5370 -1.9581 0.0000 C 0 0 0 0 0 0 0 0 0 0 0 0 5.6901 -1.3031 0.0000 C 0 0 0 0 0 0 0 0 0 0 0 0 3.3977 -1.3031 0.0000 C 0 0 0 0 0 0 0 0 0 0 0 0 2.2583 -1.9581 0.0000 C 0 0 0 0 0 0 0 0 0 0 0 0 1.0643 -1.425…	506
	388617	C6 H13 N O2	131.095	ent-1	# ACD/Labs04221415492D 9 8 0 0 1 0 0 0 0 0 1 V2000 1.1414 0.0000 0.0000 O 0 0 0 0 0 0 0 0 0 0 0 0 0.0000 -1.9657 0.0000 O 0 0 0 0 0 0 0 0 0 0 0 0 2.2713 -3.3896 0.0000 N 0 0 0 0 0 0 0 0 0 0 0 0 2.2886 -1.9657 0.0000 C 0 0 0 0 0 0 0 0 0 0 0 0 1.1414 -1.3028 0.0000 C 0 0 0 0 0 0 0 0 0 0 0 0 3.4242 -1.3028 0.0000 C 0 0 0 0 0 0 0 0 0 0 0 0 4.5714 -1.9657 0.0000 C 0 0 0 0 0 0 0 0 0 0 0 0 5.7647 -1.429…	277
	55110	C6 H13 N O2	131.095	2-Morpholinoethanol	# ACD/Labs06251410132D 9 9 0 0 0 0 0 0 0 0 1 V2000 4.6548 -4.6082 0.0000 O 0 0 0 0 0 0 0 0 0 0 0 0 3.9891 -3.4585 0.0000 C 0 0 0 0 0 0 0 0 0 0 0 0 2.6579 -3.4585 0.0000 C 0 0 0 0 0 0 0 0 0 0 0 0 1.9969 -2.3041 0.0000 N 0 0 0 0 0 0 0 0 0 0 0 0 2.6579 -1.1544 0.0000 C 0 0 0 0 0 0 0 0 0 0 0 0 1.9969 0.0000 0.0000 C 0 0 0 0 0 0 0 0 0 0 0 0 0.6656 0.0000 0.0000 O 0 0 0 0 0 0 0 0 0 0 0 0 0.0000 -1.1544…	163
	85019	C6 H13 N O2	131.095	D-allo-Isoleucine	# ACD/Labs04111411492D 9 8 0 0 1 0 0 0 0 0 1 V2000 4.6097 0.0000 0.0000 O 0 0 0 0 0 0 0 0 0 0 0 0 4.6097 -1.3311 0.0000 C 0 0 0 0 0 0 0 0 0 0 0 0 5.7622 -1.9937 0.0000 O 0 0 0 0 0 0 0 0 0 0 0 0 3.4573 -1.9937 0.0000 C 0 0 0 0 0 0 0 0 0 0 0 0 3.4573 -3.3248 0.0000 N 0 0 0 0 0 0 0 0 0 0 0 0 2.3049 -1.3311 0.0000 C 0 0 0 0 0 0 0 0 0 0 0 0 2.3049 0.0000 0.0000 C 0 0 0 0 0 0 0 0 0 0 0 0 1.1524 -1.9937…	137
	69017	C6 H13 N O2	131.095	D-Isoleucine	# ACD/Labs04221415492D 9 8 0 0 1 0 0 0 0 0 1 V2000 1.1242 -0.0742 0.0000 O 0 0 0 0 0 0 0 0 0 0 0 0 0.0000 -2.1571 0.0000 O 0 0 0 0 0 0 0 0 0 0 0 0 2.3169 -3.3555 0.0000 N 0 0 0 0 0 0 0 0 0 0 0 0 2.2713 -2.0259 0.0000 C 0 0 0 0 0 0 0 0 0 0 0 0 1.1014 -1.3981 0.0000 C 0 0 0 0 0 0 0 0 0 0 0 0 3.4012 -1.3297 0.0000 C 0 0 0 0 0 0 0 0 0 0 0 0 4.5711 -1.9574 0.0000 C 0 0 0 0 0 0 0 0 0 0 0 0 3.3612 0.000…	115
	89698	C6 H13 N O2	131.095	L-Alloisoleucine	# ACD/Labs06251410112D 11 10 0 0 1 0 0 0 0 0 1 V2000 0.0000 -1.9931 0.0000 N 0 0 0 0 0 0 0 0 0 0 0 0 1.3318 -1.9931 0.0000 C 0 0 0 0 0 0 0 0 0 0 0 0 1.3318 -3.3249 0.0000 H 0 0 0 0 0 0 0 0 0 0 0 0 2.6590 -1.9931 0.0000 C 0 0 0 0 0 0 0 0 0 0 0 0 2.6590 -3.3249 0.0000 H 0 0 0 0 0 0 0 0 0 0 0 0 2.6590 -0.6659 0.0000 C 0 0 0 0 0 0 0 0 0 0 0 0 3.9908 -1.9931 0.0000 C 0 0 0 0 0 0 0 0 0 0 0 0 4.6567 -0.…	112
	388796	C6 H13 N O2	131.095	beta-Leucine	# ACD/Labs06251410112D 10 9 0 0 1 0 0 0 0 0 1 V2000 0.0000 -2.3043 0.0000 N 0 0 0 0 0 0 0 0 0 0 0 0 1.3314 -2.3043 0.0000 C 0 0 0 0 0 0 0 0 0 0 0 0 1.3314 -3.6356 0.0000 H 0 0 0 0 0 0 0 0 0 0 0 0 1.3314 -0.9776 0.0000 C 0 0 0 0 0 0 0 0 0 0 0 0 2.4812 -0.3119 0.0000 C 0 0 0 0 0 0 0 0 0 0 0 0 0.1769 -0.3119 0.0000 C 0 0 0 0 0 0 0 0 0 0 0 0 2.6581 -2.3043 0.0000 C 0 0 0 0 0 0 0 0 0 0 0 0 3.3238 -1.1…	88
	66762	C6 H13 N O2	131.095	N,N-Diethylglycine	# ACD/Labs04221415492D 9 8 0 0 0 0 0 0 0 0 1 V2000 1.1365 -0.6601 0.0000 O 0 0 0 0 0 0 0 0 0 0 0 0 0.0000 -2.6634 0.0000 O 0 0 0 0 0 0 0 0 0 0 0 0 3.4498 -1.9918 0.0000 N 0 0 0 0 0 0 0 0 0 0 0 0 2.2960 -2.6634 0.0000 C 0 0 0 0 0 0 0 0 0 0 0 0 1.1480 -1.9918 0.0000 C 0 0 0 0 0 0 0 0 0 0 0 0 4.6036 -2.6634 0.0000 C 0 0 0 0 0 0 0 0 0 0 0 0 3.4498 -0.6659 0.0000 C 0 0 0 0 0 0 0 0 0 0 0 0 5.7401 -1.99…	79
	2042285	C6 H13 N O2	131.095	L-beta-homovaline	# ACD/Labs04221415492D 9 8 0 0 1 0 0 0 0 0 1 V2000 1.1345 0.0000 0.0000 O 0 0 0 0 0 0 0 0 0 0 0 0 0.0000 -1.9366 0.0000 O 0 0 0 0 0 0 0 0 0 0 0 0 3.4665 0.0000 0.0000 N 0 0 0 0 0 0 0 0 0 0 0 0 3.4665 -1.2663 0.0000 C 0 0 0 0 0 0 0 0 0 0 0 0 2.3320 -1.9366 0.0000 C 0 0 0 0 0 0 0 0 0 0 0 0 1.1345 -1.2663 0.0000 C 0 0 0 0 0 0 0 0 0 0 0 0 4.5322 -1.9366 0.0000 C 0 0 0 0 0 0 0 0 0 0 0 0 5.7297 -1.4038…	66
	4439748	C6 H13 N O2	131.095	3-Aminohexanoic acid	#5275645 -OEChem-02070710102D 22 21 0 1 0 0 0 0 0999 V2000 6.0010 1.1900 0.0000 O 0 0 0 0 0 0 0 0 0 0 0 0 5.1350 -0.3100 0.0000 O 0 0 0 0 0 0 0 0 0 0 0 0 2.5369 1.1900 0.0000 N 0 0 0 0 0 0 0 0 0 0 0 0 3.4030 0.6900 0.0000 C 0 0 3 0 0 0 0 0 0 0 0 0 3.4030 -0.3100 0.0000 C 0 0 0 0 0 0 0 0 0 0 0 0 2.5369 -0.8100 0.0000 C 0 0 0 0 0 0 0 0 0 0 0 0 4.2690 1.1900 0.0000 C 0 0 0 0 0 0 0 0 0 0 0 0 2.5369 -…	36
	390173	C6 H13 N O2	131.095	beta-alanine betaine	# ACD/Labs04221415492D 9 8 0 0 0 0 0 0 0 0 2 V2000 0.0000 -1.9315 0.0000 O 0 5 0 0 0 0 0 0 0 0 0 0 1.1742 0.0000 0.0000 O 0 0 0 0 0 0 0 0 0 0 0 0 4.5029 -1.9139 0.0000 N 0 3 0 0 0 0 0 0 0 0 0 0 3.3875 -1.2798 0.0000 C 0 0 0 0 0 0 0 0 0 0 0 0 2.2779 -1.9198 0.0000 C 0 0 0 0 0 0 0 0 0 0 0 0 1.1683 -1.2857 0.0000 C 0 0 0 0 0 0 0 0 0 0 0 0 4.4970 -3.1996 0.0000 C 0 0 0 0 0 0 0 0 0 0 0 0 5.8708 -1.074…	8
	35014134	C6 H13 N O2	131.095	2-Methyl-3,4-piperidinediol	# ACD/Labs08121512322D 9 9 0 0 0 0 0 0 0 0 1 V2000 2.3023 0.0000 0.0000 C 0 0 0 0 0 0 0 0 0 0 0 0 2.3023 -3.9901 0.0000 C 0 0 0 0 0 0 0 0 0 0 0 0 3.4554 -3.3237 0.0000 C 0 0 0 0 0 0 0 0 0 0 0 0 2.3023 -1.3287 0.0000 C 0 0 0 0 0 0 0 0 0 0 0 0 1.1531 -3.3237 0.0000 C 0 0 0 0 0 0 0 0 0 0 0 0 1.1531 -1.9950 0.0000 C 0 0 0 0 0 0 0 0 0 0 0 0 3.4554 -1.9950 0.0000 N 0 0 0 0 0 0 0 0 0 0 0 0 0.0000 -3.990…	1
FALSE	C4 H5 O P S	131.98	0.93	12796.7	0	0		FALSE	4465.4	2178.87	2596.15	2010.7	2173.55	7857.21	4132.69	7404.18	3662.24	3140.46	5431.47	4719.64	3006.81	2701.59	2567.24	3880.01	4076.27	5477.7	2598.85	5399.26	1707.91	3250.87	2301.51	1859.66	1776.31	1963.57	4139.9	2144.66	6263.88	3248.56	1978.12	3259.96	3015.26	2572.97	2683.99	2302.3	3690.28	2416.75	5623.61	7368.59	2118.64
FALSE	C5 H8 O2 S	132.025	1.32	444053	2	0		FALSE	166792	163929	169029	179033	173981	209059	249837	215075	241458	147125	187649	201177	191524	162468	179622	299005	263321	383814	206173	274262	179991	173694	205628	152220	177476	310611	253825	227785	315544	250127	169237	179342	182296	191177	179577	186997	250914	215910	235114	260628	127199
	CSID	Formula	Molecular Weight	Name	Structure	# References
	64103	C5 H8 O2 S	132.025	3-Methylsulfolene	# CDK 04291007072D 8 8 0 0 0 0 999 V2000 1.4652 -0.8227 0.0000 C 0 0 0 0 0 0 0 0 0 0 0 0 0.9803 -0.1553 0.0000 C 0 0 0 0 0 0 0 0 0 0 0 0 0.1553 -0.1553 0.0000 C 0 0 0 0 0 0 0 0 0 0 0 0 -0.0997 0.6294 0.0000 C 0 0 0 0 0 0 0 0 0 0 0 0 0.5678 1.1143 0.0000 S 0 0 0 0 0 0 0 0 0 0 0 0 0.0157 1.7274 0.0000 O 0 0 0 0 0 0 0 0 0 0 0 0 1.1198 1.7274 0.0000 O 0 0 0 0 0 0 0 0 0 0 0 0 1.2352 0.6294 0.0000 C 0 …	75
	391365	C5 H8 O2 S	132.025	Tetrahydro-2-thiophenecarboxylic acid	# ACD/Labs06251410122D 8 8 0 0 0 0 0 0 0 0 1 V2000 0.7842 -4.4056 0.0000 O 0 0 0 0 0 0 0 0 0 0 0 0 1.6741 -3.4187 0.0000 C 0 0 0 0 0 0 0 0 0 0 0 0 1.2644 -2.1543 0.0000 C 0 0 0 0 0 0 0 0 0 0 0 0 2.0442 -1.0750 0.0000 C 0 0 0 0 0 0 0 0 0 0 0 0 1.2644 0.0000 0.0000 C 0 0 0 0 0 0 0 0 0 0 0 0 0.0000 -0.4097 0.0000 C 0 0 0 0 0 0 0 0 0 0 0 0 0.0000 -1.7402 0.0000 S 0 0 0 0 0 0 0 0 0 0 0 0 2.9782 -3.691…	54
FALSE	C5 H8 O2 S	132.025	1.277	383814	2	0		FALSE	166792	163929	169029	179033	173981	1605.52	1998.71	1711.97	1742.61	18780.9	187649	201177	191524	162468	179622	2333.95	1799.37	383814	1258.41	33393	179991	173694	205628	152220	177476	2247.65	1860.25	227785	2290.41	1956.67	169237	179342	182296	191177	179577	1339.02	1875.06	1619.16	2126.49	229131	127199
	CSID	Formula	Molecular Weight	Name	Structure	# References
	64103	C5 H8 O2 S	132.025	3-Methylsulfolene	# CDK 04291007072D 8 8 0 0 0 0 999 V2000 1.4652 -0.8227 0.0000 C 0 0 0 0 0 0 0 0 0 0 0 0 0.9803 -0.1553 0.0000 C 0 0 0 0 0 0 0 0 0 0 0 0 0.1553 -0.1553 0.0000 C 0 0 0 0 0 0 0 0 0 0 0 0 -0.0997 0.6294 0.0000 C 0 0 0 0 0 0 0 0 0 0 0 0 0.5678 1.1143 0.0000 S 0 0 0 0 0 0 0 0 0 0 0 0 0.0157 1.7274 0.0000 O 0 0 0 0 0 0 0 0 0 0 0 0 1.1198 1.7274 0.0000 O 0 0 0 0 0 0 0 0 0 0 0 0 1.2352 0.6294 0.0000 C 0 …	75
	391365	C5 H8 O2 S	132.025	Tetrahydro-2-thiophenecarboxylic acid	# ACD/Labs06251410122D 8 8 0 0 0 0 0 0 0 0 1 V2000 0.7842 -4.4056 0.0000 O 0 0 0 0 0 0 0 0 0 0 0 0 1.6741 -3.4187 0.0000 C 0 0 0 0 0 0 0 0 0 0 0 0 1.2644 -2.1543 0.0000 C 0 0 0 0 0 0 0 0 0 0 0 0 2.0442 -1.0750 0.0000 C 0 0 0 0 0 0 0 0 0 0 0 0 1.2644 0.0000 0.0000 C 0 0 0 0 0 0 0 0 0 0 0 0 0.0000 -0.4097 0.0000 C 0 0 0 0 0 0 0 0 0 0 0 0 0.0000 -1.7402 0.0000 S 0 0 0 0 0 0 0 0 0 0 0 0 2.9782 -3.691…	54
FALSE	C4 H8 N2 O3	132.054	3.435	65269.5	8	0		FALSE	15971.9	33751.3	34061.3	37733.6	25159.8	22452.8	23344.8	12727.7	42313.9	14214.8	65269.5	42581.7	38907.1	37610.4	36860.9	40721.6	43265	33348.9	25191.1	36205	33671.3	24710.3	40502.4	35756.8	31210.5	44940.1	34108.7	14836.8	47862.6	55634.3	22364.8	28075.9	37231.2	28001.2	54165.7	27468.9	43129.8	38043.1	52030.5	16955.1	18250.2
	CSID	Formula	Molecular Weight	Name	Structure	# References
	6031	C4 H8 N2 O3	132.054	L-(-)-Asparagine	# ACD/Labs06251410112D 10 9 0 0 1 0 0 0 0 0 1 V2000 0.0000 -2.3043 0.0000 N 0 0 0 0 0 0 0 0 0 0 0 0 1.3314 -2.3043 0.0000 C 0 0 0 0 0 0 0 0 0 0 0 0 1.3314 -3.6356 0.0000 H 0 0 0 0 0 0 0 0 0 0 0 0 2.6581 -2.3043 0.0000 C 0 0 0 0 0 0 0 0 0 0 0 0 3.3238 -1.1545 0.0000 C 0 0 0 0 0 0 0 0 0 0 0 0 4.6551 -1.1545 0.0000 N 0 0 0 0 0 0 0 0 0 0 0 0 2.6581 0.0000 0.0000 O 0 0 0 0 0 0 0 0 0 0 0 0 1.3314 -0.97…	5345
	231	C4 H8 N2 O3	132.054	DL-asparagine	# ACD/Labs06251410112D 9 8 0 0 0 0 0 0 0 0 1 V2000 0.0000 -2.3035 0.0000 N 0 0 0 0 0 0 0 0 0 0 0 0 1.3314 -2.3035 0.0000 C 0 0 0 0 0 0 0 0 0 0 0 0 1.9948 -3.4552 0.0000 C 0 0 0 0 0 0 0 0 0 0 0 0 3.3262 -3.4552 0.0000 C 0 0 0 0 0 0 0 0 0 0 0 0 3.9897 -4.6070 0.0000 N 0 0 0 0 0 0 0 0 0 0 0 0 3.9897 -2.3035 0.0000 O 0 0 0 0 0 0 0 0 0 0 0 0 1.9948 -1.1517 0.0000 C 0 0 0 0 0 0 0 0 0 0 0 0 3.3262 -1.15…	2701
	10690	C4 H8 N2 O3	132.054	Glycylglycine	# ACD/Labs06251410112D 9 8 0 0 0 0 0 0 0 0 1 V2000 1.9950 -4.6072 0.0000 N 0 0 0 0 0 0 0 0 0 0 0 0 3.3250 -4.6072 0.0000 C 0 0 0 0 0 0 0 0 0 0 0 0 3.9900 -3.4527 0.0000 C 0 0 0 0 0 0 0 0 0 0 0 0 5.3201 -3.4527 0.0000 O 0 0 0 0 0 0 0 0 0 0 0 0 3.3250 -2.3036 0.0000 N 0 0 0 0 0 0 0 0 0 0 0 0 1.9950 -2.3036 0.0000 C 0 0 0 0 0 0 0 0 0 0 0 0 1.3300 -1.1545 0.0000 C 0 0 0 0 0 0 0 0 0 0 0 0 1.9950 0.000…	662
	11506	C4 H8 N2 O3	132.054	Ethyl methyl(nitroso)carbamate	# ACD/Labs04221415492D 9 8 0 0 0 0 0 0 0 0 1 V2000 3.4465 -1.9932 0.0000 O 0 0 0 0 0 0 0 0 0 0 0 0 2.2976 0.0000 0.0000 O 0 0 0 0 0 0 0 0 0 0 0 0 2.3149 -3.9922 0.0000 O 0 0 0 0 0 0 0 0 0 0 0 0 1.1488 -1.9932 0.0000 N 0 0 0 0 0 0 0 0 0 0 0 0 1.1488 -3.3201 0.0000 N 0 0 0 0 0 0 0 0 0 0 0 0 2.2976 -1.3269 0.0000 C 0 0 0 0 0 0 0 0 0 0 0 0 0.0000 -1.3269 0.0000 C 0 0 0 0 0 0 0 0 0 0 0 0 4.5953 -1.326…	137
	388679	C4 H8 N2 O3	132.054	D-Asparagine	# ACD/Labs06251410112D 10 9 0 0 1 0 0 0 0 0 1 V2000 0.0000 -2.3043 0.0000 N 0 0 0 0 0 0 0 0 0 0 0 0 1.3314 -2.3043 0.0000 C 0 0 0 0 0 0 0 0 0 0 0 0 1.3314 -3.6356 0.0000 H 0 0 0 0 0 0 0 0 0 0 0 0 2.6581 -2.3043 0.0000 C 0 0 0 0 0 0 0 0 0 0 0 0 3.3238 -1.1545 0.0000 C 0 0 0 0 0 0 0 0 0 0 0 0 4.6551 -1.1545 0.0000 N 0 0 0 0 0 0 0 0 0 0 0 0 2.6581 0.0000 0.0000 O 0 0 0 0 0 0 0 0 0 0 0 0 1.3314 -0.97…	132
	109	C4 H8 N2 O3	132.054	Ureidopropionic acid	# ACD/Labs04221415492D 9 8 0 0 0 0 0 0 0 0 1 V2000 1.1530 -1.9954 0.0000 O 0 0 0 0 0 0 0 0 0 0 0 0 5.7514 -1.9954 0.0000 O 0 0 0 0 0 0 0 0 0 0 0 0 6.9045 0.0000 0.0000 O 0 0 0 0 0 0 0 0 0 0 0 0 2.2992 0.0000 0.0000 N 0 0 0 0 0 0 0 0 0 0 0 0 0.0000 0.0000 0.0000 N 0 0 0 0 0 0 0 0 0 0 0 0 1.1530 -0.6697 0.0000 C 0 0 0 0 0 0 0 0 0 0 0 0 5.7514 -0.6697 0.0000 C 0 0 0 0 0 0 0 0 0 0 0 0 4.6053 0.0000 0…	118
	388495	C4 H8 N2 O3	132.054	N-Carbamoyl-N-methylglycine	# ACD/Labs04221415492D 9 8 0 0 0 0 0 0 0 0 1 V2000 1.1524 -3.3248 0.0000 O 0 0 0 0 0 0 0 0 0 0 0 0 4.6097 0.0000 0.0000 O 0 0 0 0 0 0 0 0 0 0 0 0 5.7622 -1.9937 0.0000 O 0 0 0 0 0 0 0 0 0 0 0 0 2.3049 -1.3311 0.0000 N 0 0 0 0 0 0 0 0 0 0 0 0 0.0000 -1.3311 0.0000 N 0 0 0 0 0 0 0 0 0 0 0 0 1.1524 -1.9937 0.0000 C 0 0 0 0 0 0 0 0 0 0 0 0 3.4573 -1.9937 0.0000 C 0 0 0 0 0 0 0 0 0 0 0 0 4.6097 -1.331…	61
	19953632	C4 H8 N2 O3	132.054	Methylazoxymethanol Acetate	# ACD/Labs04221415492D 9 8 0 0 0 0 0 0 0 0 2 V2000 2.2532 0.0000 0.0000 O 0 0 0 0 0 0 0 0 0 0 0 0 5.6295 -1.9514 0.0000 O 0 5 0 0 0 0 0 0 0 0 0 0 1.1231 -1.9514 0.0000 O 0 0 0 0 0 0 0 0 0 0 0 0 5.6295 -0.6528 0.0000 N 0 3 0 0 0 0 0 0 0 0 0 0 4.5064 0.0000 0.0000 N 0 0 0 0 0 0 0 0 0 0 0 0 3.3763 -0.6528 0.0000 C 0 0 0 0 0 0 0 0 0 0 0 0 1.1231 -0.6528 0.0000 C 0 0 0 0 0 0 0 0 0 0 0 0 7.0194 0.0000 …	12
FALSE	C5 H12 N2 O2	132.09	0.711	69568.1	5	0		FALSE	22029.9	11242.5	7382.01	8203.65	22160.6	11004.6	14923.4	25275.2	12532	7834.65	11763.5	9751.48	10455.7	9884.58	8863.3	10982.4	8638.67	16762.8	9541.08	10396.1	14947.7	10580.3	13522.4	17723.9	12188.8	15103.5	14054.2	12194.2	17581.1	16165.4	8061.91	6433.97	7367.28	9259.45	11415	7499.79	10126.7	8861.84	10239.8	6598.08	14005
	CSID	Formula	Molecular Weight	Name	Structure	# References
	380	C5 H12 N2 O2	132.09	DL-Ornithine	# ACD/Labs04221415492D 9 8 0 0 0 0 0 0 0 0 1 V2000 1.1394 0.0000 0.0000 O 0 0 0 0 0 0 0 0 0 0 0 0 0.0000 -1.9785 0.0000 O 0 0 0 0 0 0 0 0 0 0 0 0 2.2719 -3.4181 0.0000 N 0 0 0 0 0 0 0 0 0 0 0 0 6.8226 -1.9717 0.0000 N 0 0 0 0 0 0 0 0 0 0 0 0 2.2719 -1.9717 0.0000 C 0 0 0 0 0 0 0 0 0 0 0 0 1.1325 -1.3168 0.0000 C 0 0 0 0 0 0 0 0 0 0 0 0 3.4113 -1.3168 0.0000 C 0 0 0 0 0 0 0 0 0 0 0 0 4.5438 -1.971…	8541
	6026	C5 H12 N2 O2	132.09	L-Ornithine	# ACD/Labs06251410112D 10 9 0 0 1 0 0 0 0 0 1 V2000 0.0000 -2.3027 0.0000 N 0 0 0 0 0 0 0 0 0 0 0 0 1.3295 -2.3027 0.0000 C 0 0 0 0 0 0 0 0 0 0 0 0 1.3295 -3.6322 0.0000 H 0 0 0 0 0 0 0 0 0 0 0 0 1.3295 -0.9732 0.0000 C 0 0 0 0 0 0 0 0 0 0 0 0 2.4835 -0.3084 0.0000 O 0 0 0 0 0 0 0 0 0 0 0 0 0.1755 -0.3084 0.0000 O 0 0 0 0 0 0 0 0 0 0 0 0 2.6590 -2.3027 0.0000 C 0 0 0 0 0 0 0 0 0 0 0 0 3.3238 -1.1…	202
	64236	C5 H12 N2 O2	132.09	D-Ornithine	# ACD/Labs04221415492D 9 8 0 0 1 0 0 0 0 0 1 V2000 1.1642 0.0000 0.0000 O 0 0 0 0 0 0 0 0 0 0 0 0 0.0000 -2.0115 0.0000 O 0 0 0 0 0 0 0 0 0 0 0 0 2.3215 -3.3549 0.0000 N 0 0 0 0 0 0 0 0 0 0 0 0 6.8888 -2.0047 0.0000 N 0 0 0 0 0 0 0 0 0 0 0 0 2.3215 -2.0115 0.0000 C 0 0 0 0 0 0 0 0 0 0 0 0 1.1642 -1.3433 0.0000 C 0 0 0 0 0 0 0 0 0 0 0 0 3.4720 -1.3502 0.0000 C 0 0 0 0 0 0 0 0 0 0 0 0 4.6086 -2.011…	78
	62	C5 H12 N2 O2	132.09	4-Aminonorvaline	# ACD/Labs04111411492D 9 8 0 0 0 0 0 0 0 0 1 V2000 2.3049 -1.3311 0.0000 C 0 0 0 0 0 0 0 0 0 0 0 0 4.6097 -1.3311 0.0000 C 0 0 0 0 0 0 0 0 0 0 0 0 4.6097 0.0000 0.0000 O 0 0 0 0 0 0 0 0 0 0 0 0 5.7622 -1.9937 0.0000 O 0 0 0 0 0 0 0 0 0 0 0 0 0.0000 -1.3311 0.0000 C 0 0 0 0 0 0 0 0 0 0 0 0 1.1524 -1.9937 0.0000 C 0 0 0 0 0 0 0 0 0 0 0 0 3.4573 -1.9937 0.0000 C 0 0 0 0 0 0 0 0 0 0 0 0 1.1524 -3.324…	11
	389160	C5 H12 N2 O2	132.09	(4S)-4-Amino-D-norvaline	# ACD/Labs04221415492D 9 8 0 0 1 0 0 0 0 0 1 V2000 4.6122 -3.3632 0.0000 O 0 0 0 0 0 0 0 0 0 0 0 0 5.7294 -1.3178 0.0000 O 0 0 0 0 0 0 0 0 0 0 0 0 3.4319 0.0000 0.0000 N 0 0 0 0 0 0 0 0 0 0 0 0 1.1459 0.0000 0.0000 N 0 0 0 0 0 0 0 0 0 0 0 0 3.4319 -1.3235 0.0000 C 0 0 0 0 0 0 0 0 0 0 0 0 4.5835 -1.9824 0.0000 C 0 0 0 0 0 0 0 0 0 0 0 0 2.2975 -1.9824 0.0000 C 0 0 0 0 0 0 0 0 0 0 0 0 1.1459 -1.3235…	5
FALSE	C8 H7 N O	133.053	4.178	10043.2	9	0		FALSE	2579.04	475.788	1008.23	561.541	802.844	959.235	908.617	1258.77	1074.5	551.438	535.253	1186.08	1020.94	1581.02	1103.27	415.491	719.81	1777.68	578.564	1137.76	918.618	953.121	1346.87	1573.76	2096.86	1199.49	1247.1	1374.18	1865.35	764.9	805.388	668.925	486.66	941.108	287.257	647.523	771.262	1276.85	882.825	930.248	1187.5
	CSID	Formula	Molecular Weight	Name	Structure	# References
	15244	C8 H7 N O	133.053	5-Indolol	# ACD/Labs06251410132D 10 11 0 0 0 0 0 0 0 0 1 V2000 0.0000 0.0000 0.0000 O 0 0 0 0 0 0 0 0 0 0 0 0 1.1501 -0.6604 0.0000 C 0 0 0 0 0 0 0 0 0 0 0 0 1.1501 -1.9921 0.0000 C 0 0 0 0 0 0 0 0 0 0 0 0 2.3058 -2.6580 0.0000 C 0 0 0 0 0 0 0 0 0 0 0 0 3.4559 -1.9921 0.0000 C 0 0 0 0 0 0 0 0 0 0 0 0 4.7216 -2.4048 0.0000 N 0 0 0 0 0 0 0 0 0 0 0 0 5.5031 -1.3262 0.0000 C 0 0 0 0 0 0 0 0 0 0 0 0 4.7216 -0.2…	371
	284794	C8 H7 N O	133.053	Oxindole	# ACD/Labs06251410122D 10 11 0 0 0 0 0 0 0 0 1 V2000 5.2560 -3.4164 0.0000 O 0 0 0 0 0 0 0 0 0 0 0 0 4.1049 -2.7489 0.0000 C 0 0 0 0 0 0 0 0 0 0 0 0 3.9630 -1.4296 0.0000 C 0 0 0 0 0 0 0 0 0 0 0 0 2.6595 -1.1511 0.0000 C 0 0 0 0 0 0 0 0 0 0 0 0 1.9973 0.0000 0.0000 C 0 0 0 0 0 0 0 0 0 0 0 0 0.6675 0.0000 0.0000 C 0 0 0 0 0 0 0 0 0 0 0 0 0.0000 -1.1511 0.0000 C 0 0 0 0 0 0 0 0 0 0 0 0 0.6675 -2.30…	321
	67953	C8 H7 N O	133.053	indol-4-ol	# ACD/Labs06251410132D 10 11 0 0 0 0 0 0 0 0 1 V2000 1.1528 0.0000 0.0000 O 0 0 0 0 0 0 0 0 0 0 0 0 1.1528 -1.3312 0.0000 C 0 0 0 0 0 0 0 0 0 0 0 0 0.0000 -1.9924 0.0000 C 0 0 0 0 0 0 0 0 0 0 0 0 0.0000 -3.3235 0.0000 C 0 0 0 0 0 0 0 0 0 0 0 0 1.1528 -3.9891 0.0000 C 0 0 0 0 0 0 0 0 0 0 0 0 2.3056 -3.3235 0.0000 C 0 0 0 0 0 0 0 0 0 0 0 0 3.5672 -3.7368 0.0000 N 0 0 0 0 0 0 0 0 0 0 0 0 4.3502 -2.6…	216
	24729	C8 H7 N O	133.053	4-Hydroxy benzyl cyanide	# ACD/Labs06251410132D 10 10 0 0 0 0 0 0 0 0 1 V2000 5.3201 -4.6072 0.0000 O 0 0 0 0 0 0 0 0 0 0 0 0 4.6551 -3.4527 0.0000 C 0 0 0 0 0 0 0 0 0 0 0 0 5.3201 -2.3036 0.0000 C 0 0 0 0 0 0 0 0 0 0 0 0 4.6551 -1.1491 0.0000 C 0 0 0 0 0 0 0 0 0 0 0 0 3.3250 -1.1491 0.0000 C 0 0 0 0 0 0 0 0 0 0 0 0 2.6600 0.0000 0.0000 C 0 0 0 0 0 0 0 0 0 0 0 0 1.3300 0.0000 0.0000 C 0 0 0 0 0 0 0 0 0 0 0 0 0.0000 0.000…	178
	45861	C8 H7 N O	133.053	indoxyl	# ACD/Labs04221415492D 10 11 0 0 0 0 0 0 0 0 1 V2000 3.9774 0.0000 0.0000 O 0 0 0 0 0 0 0 0 0 0 0 0 3.5684 -3.4161 0.0000 N 0 0 0 0 0 0 0 0 0 0 0 0 2.3064 -1.6710 0.0000 C 0 0 0 0 0 0 0 0 0 0 0 0 2.3064 -3.0027 0.0000 C 0 0 0 0 0 0 0 0 0 0 0 0 3.5684 -1.2620 0.0000 C 0 0 0 0 0 0 0 0 0 0 0 0 4.3517 -2.3368 0.0000 C 0 0 0 0 0 0 0 0 0 0 0 0 1.1532 -1.0096 0.0000 C 0 0 0 0 0 0 0 0 0 0 0 0 1.1532 -3.6…	154
	10304	C8 H7 N O	133.053	Mandelonitrile	# ACD/Labs04111411492D 10 10 0 0 0 0 0 0 0 0 1 V2000 2.3032 -4.6543 0.0000 C 0 0 0 0 0 0 0 0 0 0 0 0 2.3032 -3.3245 0.0000 C 0 0 0 0 0 0 0 0 0 0 0 0 1.1543 -2.6596 0.0000 C 0 0 0 0 0 0 0 0 0 0 0 0 0.0000 -3.3245 0.0000 C 0 0 0 0 0 0 0 0 0 0 0 0 0.0000 -4.6543 0.0000 C 0 0 0 0 0 0 0 0 0 0 0 0 1.1543 -5.3192 0.0000 C 0 0 0 0 0 0 0 0 0 0 0 0 1.1543 -1.3298 0.0000 C 0 0 0 0 0 0 0 0 0 0 0 0 2.3032 -0.…	147
	6955	C8 H7 N O	133.053	2-Methyl-1,3-benzoxazole	# ACD/Labs06161415502D 10 11 0 0 0 0 0 0 0 0 1 V2000 1.1533 0.0000 0.0000 C 0 0 0 0 0 0 0 0 0 0 0 0 0.0000 -0.6647 0.0000 C 0 0 0 0 0 0 0 0 0 0 0 0 0.0000 -1.9941 0.0000 C 0 0 0 0 0 0 0 0 0 0 0 0 1.1533 -2.6588 0.0000 C 0 0 0 0 0 0 0 0 0 0 0 0 2.3066 -1.9941 0.0000 C 0 0 0 0 0 0 0 0 0 0 0 0 2.3066 -0.6647 0.0000 C 0 0 0 0 0 0 0 0 0 0 0 0 3.5678 -0.2500 0.0000 O 0 0 0 0 0 0 0 0 0 0 0 0 3.5678 -2.4…	122
	7827597	C8 H7 N O	133.053	(2R)-Hydroxy(phenyl)acetonitrile	# ACD/Labs06251410122D 11 11 0 0 1 0 0 0 0 0 1 V2000 3.8117 -2.7926 0.0000 O 0 0 0 0 0 0 0 0 0 0 0 0 2.6602 -3.4548 0.0000 C 0 0 0 0 0 0 0 0 0 0 0 0 1.5086 -4.1227 0.0000 H 0 0 0 0 0 0 0 0 0 0 0 0 1.9922 -2.3032 0.0000 C 0 0 0 0 0 0 0 0 0 0 0 0 2.6602 -1.1516 0.0000 C 0 0 0 0 0 0 0 0 0 0 0 0 1.9922 0.0000 0.0000 C 0 0 0 0 0 0 0 0 0 0 0 0 0.6622 0.0000 0.0000 C 0 0 0 0 0 0 0 0 0 0 0 0 0.0000 -1.15…	57
	388823	C8 H7 N O	133.053	(S)-mandelonitrile	# ACD/Labs06251410122D 11 11 0 0 1 0 0 0 0 0 1 V2000 3.8117 -2.7926 0.0000 O 0 0 0 0 0 0 0 0 0 0 0 0 2.6602 -3.4548 0.0000 C 0 0 0 0 0 0 0 0 0 0 0 0 1.5086 -4.1227 0.0000 H 0 0 0 0 0 0 0 0 0 0 0 0 1.9922 -2.3032 0.0000 C 0 0 0 0 0 0 0 0 0 0 0 0 2.6602 -1.1516 0.0000 C 0 0 0 0 0 0 0 0 0 0 0 0 1.9922 0.0000 0.0000 C 0 0 0 0 0 0 0 0 0 0 0 0 0.6622 0.0000 0.0000 C 0 0 0 0 0 0 0 0 0 0 0 0 0.0000 -1.15…	37
FALSE	C8 H7 N O	133.053	3.801	4776.92	9	0		FALSE	218.797	129.409	167.013	127.865	170.085	158.823	195.062	165.036	259.891	175.531	204.734	230.001	133.4	165.724	259.939	178.752	130.63	921.582	130.406	363.108	2387.48	193.117	687.927	570.857	579.798	746.658	1102.13	365.266	1271.96	1055.45	128.619	894.13	128.479	129.45	258.552	283.06	292.189	373.607	675.63	297.553	189.264
	CSID	Formula	Molecular Weight	Name	Structure	# References
	15244	C8 H7 N O	133.053	5-Indolol	# ACD/Labs06251410132D 10 11 0 0 0 0 0 0 0 0 1 V2000 0.0000 0.0000 0.0000 O 0 0 0 0 0 0 0 0 0 0 0 0 1.1501 -0.6604 0.0000 C 0 0 0 0 0 0 0 0 0 0 0 0 1.1501 -1.9921 0.0000 C 0 0 0 0 0 0 0 0 0 0 0 0 2.3058 -2.6580 0.0000 C 0 0 0 0 0 0 0 0 0 0 0 0 3.4559 -1.9921 0.0000 C 0 0 0 0 0 0 0 0 0 0 0 0 4.7216 -2.4048 0.0000 N 0 0 0 0 0 0 0 0 0 0 0 0 5.5031 -1.3262 0.0000 C 0 0 0 0 0 0 0 0 0 0 0 0 4.7216 -0.2…	371
	284794	C8 H7 N O	133.053	Oxindole	# ACD/Labs06251410122D 10 11 0 0 0 0 0 0 0 0 1 V2000 5.2560 -3.4164 0.0000 O 0 0 0 0 0 0 0 0 0 0 0 0 4.1049 -2.7489 0.0000 C 0 0 0 0 0 0 0 0 0 0 0 0 3.9630 -1.4296 0.0000 C 0 0 0 0 0 0 0 0 0 0 0 0 2.6595 -1.1511 0.0000 C 0 0 0 0 0 0 0 0 0 0 0 0 1.9973 0.0000 0.0000 C 0 0 0 0 0 0 0 0 0 0 0 0 0.6675 0.0000 0.0000 C 0 0 0 0 0 0 0 0 0 0 0 0 0.0000 -1.1511 0.0000 C 0 0 0 0 0 0 0 0 0 0 0 0 0.6675 -2.30…	321
	67953	C8 H7 N O	133.053	indol-4-ol	# ACD/Labs06251410132D 10 11 0 0 0 0 0 0 0 0 1 V2000 1.1528 0.0000 0.0000 O 0 0 0 0 0 0 0 0 0 0 0 0 1.1528 -1.3312 0.0000 C 0 0 0 0 0 0 0 0 0 0 0 0 0.0000 -1.9924 0.0000 C 0 0 0 0 0 0 0 0 0 0 0 0 0.0000 -3.3235 0.0000 C 0 0 0 0 0 0 0 0 0 0 0 0 1.1528 -3.9891 0.0000 C 0 0 0 0 0 0 0 0 0 0 0 0 2.3056 -3.3235 0.0000 C 0 0 0 0 0 0 0 0 0 0 0 0 3.5672 -3.7368 0.0000 N 0 0 0 0 0 0 0 0 0 0 0 0 4.3502 -2.6…	216
	24729	C8 H7 N O	133.053	4-Hydroxy benzyl cyanide	# ACD/Labs06251410132D 10 10 0 0 0 0 0 0 0 0 1 V2000 5.3201 -4.6072 0.0000 O 0 0 0 0 0 0 0 0 0 0 0 0 4.6551 -3.4527 0.0000 C 0 0 0 0 0 0 0 0 0 0 0 0 5.3201 -2.3036 0.0000 C 0 0 0 0 0 0 0 0 0 0 0 0 4.6551 -1.1491 0.0000 C 0 0 0 0 0 0 0 0 0 0 0 0 3.3250 -1.1491 0.0000 C 0 0 0 0 0 0 0 0 0 0 0 0 2.6600 0.0000 0.0000 C 0 0 0 0 0 0 0 0 0 0 0 0 1.3300 0.0000 0.0000 C 0 0 0 0 0 0 0 0 0 0 0 0 0.0000 0.000…	178
	45861	C8 H7 N O	133.053	indoxyl	# ACD/Labs04221415492D 10 11 0 0 0 0 0 0 0 0 1 V2000 3.9774 0.0000 0.0000 O 0 0 0 0 0 0 0 0 0 0 0 0 3.5684 -3.4161 0.0000 N 0 0 0 0 0 0 0 0 0 0 0 0 2.3064 -1.6710 0.0000 C 0 0 0 0 0 0 0 0 0 0 0 0 2.3064 -3.0027 0.0000 C 0 0 0 0 0 0 0 0 0 0 0 0 3.5684 -1.2620 0.0000 C 0 0 0 0 0 0 0 0 0 0 0 0 4.3517 -2.3368 0.0000 C 0 0 0 0 0 0 0 0 0 0 0 0 1.1532 -1.0096 0.0000 C 0 0 0 0 0 0 0 0 0 0 0 0 1.1532 -3.6…	154
	10304	C8 H7 N O	133.053	Mandelonitrile	# ACD/Labs04111411492D 10 10 0 0 0 0 0 0 0 0 1 V2000 2.3032 -4.6543 0.0000 C 0 0 0 0 0 0 0 0 0 0 0 0 2.3032 -3.3245 0.0000 C 0 0 0 0 0 0 0 0 0 0 0 0 1.1543 -2.6596 0.0000 C 0 0 0 0 0 0 0 0 0 0 0 0 0.0000 -3.3245 0.0000 C 0 0 0 0 0 0 0 0 0 0 0 0 0.0000 -4.6543 0.0000 C 0 0 0 0 0 0 0 0 0 0 0 0 1.1543 -5.3192 0.0000 C 0 0 0 0 0 0 0 0 0 0 0 0 1.1543 -1.3298 0.0000 C 0 0 0 0 0 0 0 0 0 0 0 0 2.3032 -0.…	147
	6955	C8 H7 N O	133.053	2-Methyl-1,3-benzoxazole	# ACD/Labs06161415502D 10 11 0 0 0 0 0 0 0 0 1 V2000 1.1533 0.0000 0.0000 C 0 0 0 0 0 0 0 0 0 0 0 0 0.0000 -0.6647 0.0000 C 0 0 0 0 0 0 0 0 0 0 0 0 0.0000 -1.9941 0.0000 C 0 0 0 0 0 0 0 0 0 0 0 0 1.1533 -2.6588 0.0000 C 0 0 0 0 0 0 0 0 0 0 0 0 2.3066 -1.9941 0.0000 C 0 0 0 0 0 0 0 0 0 0 0 0 2.3066 -0.6647 0.0000 C 0 0 0 0 0 0 0 0 0 0 0 0 3.5678 -0.2500 0.0000 O 0 0 0 0 0 0 0 0 0 0 0 0 3.5678 -2.4…	122
	7827597	C8 H7 N O	133.053	(2R)-Hydroxy(phenyl)acetonitrile	# ACD/Labs06251410122D 11 11 0 0 1 0 0 0 0 0 1 V2000 3.8117 -2.7926 0.0000 O 0 0 0 0 0 0 0 0 0 0 0 0 2.6602 -3.4548 0.0000 C 0 0 0 0 0 0 0 0 0 0 0 0 1.5086 -4.1227 0.0000 H 0 0 0 0 0 0 0 0 0 0 0 0 1.9922 -2.3032 0.0000 C 0 0 0 0 0 0 0 0 0 0 0 0 2.6602 -1.1516 0.0000 C 0 0 0 0 0 0 0 0 0 0 0 0 1.9922 0.0000 0.0000 C 0 0 0 0 0 0 0 0 0 0 0 0 0.6622 0.0000 0.0000 C 0 0 0 0 0 0 0 0 0 0 0 0 0.0000 -1.15…	57
	388823	C8 H7 N O	133.053	(S)-mandelonitrile	# ACD/Labs06251410122D 11 11 0 0 1 0 0 0 0 0 1 V2000 3.8117 -2.7926 0.0000 O 0 0 0 0 0 0 0 0 0 0 0 0 2.6602 -3.4548 0.0000 C 0 0 0 0 0 0 0 0 0 0 0 0 1.5086 -4.1227 0.0000 H 0 0 0 0 0 0 0 0 0 0 0 0 1.9922 -2.3032 0.0000 C 0 0 0 0 0 0 0 0 0 0 0 0 2.6602 -1.1516 0.0000 C 0 0 0 0 0 0 0 0 0 0 0 0 1.9922 0.0000 0.0000 C 0 0 0 0 0 0 0 0 0 0 0 0 0.6622 0.0000 0.0000 C 0 0 0 0 0 0 0 0 0 0 0 0 0.0000 -1.15…	37
FALSE	C8 H7 N O	133.053	3.86	7380.19	9	0		FALSE	739.207	501.923	1143.51	903.538	242.313	266.994	251.737	361.081	171.527	165.984	596.553	748.662	714.206	694.409	1228	168.396	206.993	760.663	167.929	478.492	1773.79	698.867	2275.41	1510.32	2019.93	542.636	955.57	403.492	883.275	640.75	544.465	796.936	434.843	691.315	1027.93	167.496	168.35	509.189	475.32	213.204	352.877
	CSID	Formula	Molecular Weight	Name	Structure	# References
	15244	C8 H7 N O	133.053	5-Indolol	# ACD/Labs06251410132D 10 11 0 0 0 0 0 0 0 0 1 V2000 0.0000 0.0000 0.0000 O 0 0 0 0 0 0 0 0 0 0 0 0 1.1501 -0.6604 0.0000 C 0 0 0 0 0 0 0 0 0 0 0 0 1.1501 -1.9921 0.0000 C 0 0 0 0 0 0 0 0 0 0 0 0 2.3058 -2.6580 0.0000 C 0 0 0 0 0 0 0 0 0 0 0 0 3.4559 -1.9921 0.0000 C 0 0 0 0 0 0 0 0 0 0 0 0 4.7216 -2.4048 0.0000 N 0 0 0 0 0 0 0 0 0 0 0 0 5.5031 -1.3262 0.0000 C 0 0 0 0 0 0 0 0 0 0 0 0 4.7216 -0.2…	371
	284794	C8 H7 N O	133.053	Oxindole	# ACD/Labs06251410122D 10 11 0 0 0 0 0 0 0 0 1 V2000 5.2560 -3.4164 0.0000 O 0 0 0 0 0 0 0 0 0 0 0 0 4.1049 -2.7489 0.0000 C 0 0 0 0 0 0 0 0 0 0 0 0 3.9630 -1.4296 0.0000 C 0 0 0 0 0 0 0 0 0 0 0 0 2.6595 -1.1511 0.0000 C 0 0 0 0 0 0 0 0 0 0 0 0 1.9973 0.0000 0.0000 C 0 0 0 0 0 0 0 0 0 0 0 0 0.6675 0.0000 0.0000 C 0 0 0 0 0 0 0 0 0 0 0 0 0.0000 -1.1511 0.0000 C 0 0 0 0 0 0 0 0 0 0 0 0 0.6675 -2.30…	321
	67953	C8 H7 N O	133.053	indol-4-ol	# ACD/Labs06251410132D 10 11 0 0 0 0 0 0 0 0 1 V2000 1.1528 0.0000 0.0000 O 0 0 0 0 0 0 0 0 0 0 0 0 1.1528 -1.3312 0.0000 C 0 0 0 0 0 0 0 0 0 0 0 0 0.0000 -1.9924 0.0000 C 0 0 0 0 0 0 0 0 0 0 0 0 0.0000 -3.3235 0.0000 C 0 0 0 0 0 0 0 0 0 0 0 0 1.1528 -3.9891 0.0000 C 0 0 0 0 0 0 0 0 0 0 0 0 2.3056 -3.3235 0.0000 C 0 0 0 0 0 0 0 0 0 0 0 0 3.5672 -3.7368 0.0000 N 0 0 0 0 0 0 0 0 0 0 0 0 4.3502 -2.6…	216
	24729	C8 H7 N O	133.053	4-Hydroxy benzyl cyanide	# ACD/Labs06251410132D 10 10 0 0 0 0 0 0 0 0 1 V2000 5.3201 -4.6072 0.0000 O 0 0 0 0 0 0 0 0 0 0 0 0 4.6551 -3.4527 0.0000 C 0 0 0 0 0 0 0 0 0 0 0 0 5.3201 -2.3036 0.0000 C 0 0 0 0 0 0 0 0 0 0 0 0 4.6551 -1.1491 0.0000 C 0 0 0 0 0 0 0 0 0 0 0 0 3.3250 -1.1491 0.0000 C 0 0 0 0 0 0 0 0 0 0 0 0 2.6600 0.0000 0.0000 C 0 0 0 0 0 0 0 0 0 0 0 0 1.3300 0.0000 0.0000 C 0 0 0 0 0 0 0 0 0 0 0 0 0.0000 0.000…	178
	45861	C8 H7 N O	133.053	indoxyl	# ACD/Labs04221415492D 10 11 0 0 0 0 0 0 0 0 1 V2000 3.9774 0.0000 0.0000 O 0 0 0 0 0 0 0 0 0 0 0 0 3.5684 -3.4161 0.0000 N 0 0 0 0 0 0 0 0 0 0 0 0 2.3064 -1.6710 0.0000 C 0 0 0 0 0 0 0 0 0 0 0 0 2.3064 -3.0027 0.0000 C 0 0 0 0 0 0 0 0 0 0 0 0 3.5684 -1.2620 0.0000 C 0 0 0 0 0 0 0 0 0 0 0 0 4.3517 -2.3368 0.0000 C 0 0 0 0 0 0 0 0 0 0 0 0 1.1532 -1.0096 0.0000 C 0 0 0 0 0 0 0 0 0 0 0 0 1.1532 -3.6…	154
	10304	C8 H7 N O	133.053	Mandelonitrile	# ACD/Labs04111411492D 10 10 0 0 0 0 0 0 0 0 1 V2000 2.3032 -4.6543 0.0000 C 0 0 0 0 0 0 0 0 0 0 0 0 2.3032 -3.3245 0.0000 C 0 0 0 0 0 0 0 0 0 0 0 0 1.1543 -2.6596 0.0000 C 0 0 0 0 0 0 0 0 0 0 0 0 0.0000 -3.3245 0.0000 C 0 0 0 0 0 0 0 0 0 0 0 0 0.0000 -4.6543 0.0000 C 0 0 0 0 0 0 0 0 0 0 0 0 1.1543 -5.3192 0.0000 C 0 0 0 0 0 0 0 0 0 0 0 0 1.1543 -1.3298 0.0000 C 0 0 0 0 0 0 0 0 0 0 0 0 2.3032 -0.…	147
	6955	C8 H7 N O	133.053	2-Methyl-1,3-benzoxazole	# ACD/Labs06161415502D 10 11 0 0 0 0 0 0 0 0 1 V2000 1.1533 0.0000 0.0000 C 0 0 0 0 0 0 0 0 0 0 0 0 0.0000 -0.6647 0.0000 C 0 0 0 0 0 0 0 0 0 0 0 0 0.0000 -1.9941 0.0000 C 0 0 0 0 0 0 0 0 0 0 0 0 1.1533 -2.6588 0.0000 C 0 0 0 0 0 0 0 0 0 0 0 0 2.3066 -1.9941 0.0000 C 0 0 0 0 0 0 0 0 0 0 0 0 2.3066 -0.6647 0.0000 C 0 0 0 0 0 0 0 0 0 0 0 0 3.5678 -0.2500 0.0000 O 0 0 0 0 0 0 0 0 0 0 0 0 3.5678 -2.4…	122
	7827597	C8 H7 N O	133.053	(2R)-Hydroxy(phenyl)acetonitrile	# ACD/Labs06251410122D 11 11 0 0 1 0 0 0 0 0 1 V2000 3.8117 -2.7926 0.0000 O 0 0 0 0 0 0 0 0 0 0 0 0 2.6602 -3.4548 0.0000 C 0 0 0 0 0 0 0 0 0 0 0 0 1.5086 -4.1227 0.0000 H 0 0 0 0 0 0 0 0 0 0 0 0 1.9922 -2.3032 0.0000 C 0 0 0 0 0 0 0 0 0 0 0 0 2.6602 -1.1516 0.0000 C 0 0 0 0 0 0 0 0 0 0 0 0 1.9922 0.0000 0.0000 C 0 0 0 0 0 0 0 0 0 0 0 0 0.6622 0.0000 0.0000 C 0 0 0 0 0 0 0 0 0 0 0 0 0.0000 -1.15…	57
	388823	C8 H7 N O	133.053	(S)-mandelonitrile	# ACD/Labs06251410122D 11 11 0 0 1 0 0 0 0 0 1 V2000 3.8117 -2.7926 0.0000 O 0 0 0 0 0 0 0 0 0 0 0 0 2.6602 -3.4548 0.0000 C 0 0 0 0 0 0 0 0 0 0 0 0 1.5086 -4.1227 0.0000 H 0 0 0 0 0 0 0 0 0 0 0 0 1.9922 -2.3032 0.0000 C 0 0 0 0 0 0 0 0 0 0 0 0 2.6602 -1.1516 0.0000 C 0 0 0 0 0 0 0 0 0 0 0 0 1.9922 0.0000 0.0000 C 0 0 0 0 0 0 0 0 0 0 0 0 0.6622 0.0000 0.0000 C 0 0 0 0 0 0 0 0 0 0 0 0 0.0000 -1.15…	37
FALSE	C2 H2 N2 O5	133.996	0.965	38701.6	0	0		FALSE	18934.1	18363.8	20922.9	20132.7	22144.3	25998	28372.1	28590.5	31547	14461.1	23640.5	10547.1	24575.4	19104.6	9066.83	21842.6	36104.1	30083.6	24575.7	30568.5	18030.2	22756	19858.8	17437.1	17358.6	13509.1	32257.2	21764.8	31649.7	14429.3	17718.5	11837.6	20176	21437.6	11014.9	21321.5	29791.7	38701.6	27591.1	24368	11621.7
FALSE	C5 H N3 O2	135.007	1.967	163295	0	0		FALSE	102639	58069	116370	125174	102341	53423	62102.4	66341.6	71606.5	32165.4	31633.2	88278.5	67894.5	91425.9	53477.4	72260.2	76634.4	111073	60717.6	44742.2	35944.3	119437	30304.8	66372.8	57631.2	35305.3	28447.9	45449.9	12240.3	17993.3	121272	93438.8	121083	163295	66653.8	73160.5	96541.8	131274	92085.5	33925.3	34034
FALSE		135.008	1.987	163295	0	0		FALSE	102639	57500.7	116370	125174	102341	53423	69236.4	62252.9	73578.8	33311	30147.6	82283.7	69574.8	91425.9	55883.3	72260.2	84234.5	111073	59647.5	42564	35944.3	119437	33931.5	66372.8	59280.4	39692.5	28447.9	50359.7	10129.7	25029.4	121272	91138	121083	163295	66652.7	68776.9	96541.8	131274	92092.6	32254.5	34100.1
FALSE		135.041	0.857	14891.4	0	0		FALSE	3140.59	2626.58	2706.66	4947.99	4318.74	5139.92	6988.79	7673.33	6611.63	2584.12	4338.16	3978.74	4097.54	4189.08	3122.38	5813.09	4761.2	7980.67	4113.87	4150.6	2820.73	3370.09	3924.66	3517.05	3459.14	4848.37	3654.33	3673.04	7716.27	4468.27	3264.33	3779.65	3035.11	2741.58	2865.47	4036.62	4412.56	4635.19	5659.62	5586.8	5762.87
FALSE	C8 H9 N O	135.069	1.364	118156	14	0		FALSE	84609.9	79100.8	81474.1	89089	82795.6	50881.3	83013.5	62837	59052.3	31617.8	101616	110549	107166	73108	93514	75883.2	76133.8	83465.5	52115.9	61292.3	85210.4	94072.6	98298.4	69598.8	82826.3	81684.3	82247.1	63892.9	94574.4	75314.1	76857.5	84408.7	95609.7	87314.3	86149.3	51663.6	72520.2	65115.7	78846.1	68833.2	52046.8
	CSID	Formula	Molecular Weight	Name	Structure	# References
	880	C8 H9 N O	135.068	Acetanilide	# ACD/Labs06251410062D 10 10 0 0 0 0 0 0 0 0 1 V2000 4.6539 -4.6073 0.0000 C 0 0 0 0 0 0 0 0 0 0 0 0 3.9884 -3.4578 0.0000 C 0 0 0 0 0 0 0 0 0 0 0 0 4.6539 -2.3037 0.0000 O 0 0 0 0 0 0 0 0 0 0 0 0 2.6574 -3.4578 0.0000 N 0 0 0 0 0 0 0 0 0 0 0 0 1.9965 -2.3037 0.0000 C 0 0 0 0 0 0 0 0 0 0 0 0 2.6574 -1.1542 0.0000 C 0 0 0 0 0 0 0 0 0 0 0 0 1.9965 0.0000 0.0000 C 0 0 0 0 0 0 0 0 0 0 0 0 0.6655 0.00…	628
	7397	C8 H9 N O	135.068	PHENYLACETAMIDE	# ACD/Labs06251410112D 10 10 0 0 0 0 0 0 0 0 1 V2000 4.6539 -4.6073 0.0000 N 0 0 0 0 0 0 0 0 0 0 0 0 3.9884 -3.4578 0.0000 C 0 0 0 0 0 0 0 0 0 0 0 0 4.6539 -2.3037 0.0000 O 0 0 0 0 0 0 0 0 0 0 0 0 2.6574 -3.4578 0.0000 C 0 0 0 0 0 0 0 0 0 0 0 0 1.9965 -2.3037 0.0000 C 0 0 0 0 0 0 0 0 0 0 0 0 2.6574 -1.1542 0.0000 C 0 0 0 0 0 0 0 0 0 0 0 0 1.9965 0.0000 0.0000 C 0 0 0 0 0 0 0 0 0 0 0 0 0.6655 0.00…	214
	13859235	C8 H9 N O	135.068	2'-Aminoacetophenone	# ACD/Labs12131311352D 10 10 0 0 0 0 0 0 0 0 1 V2000 2.3123 -1.9985 0.0000 C 0 0 0 0 0 0 0 0 0 0 0 0 3.4616 -1.3200 0.0000 C 0 0 0 0 0 0 0 0 0 0 0 0 2.3123 -3.3323 0.0000 C 0 0 0 0 0 0 0 0 0 0 0 0 3.4431 0.0000 0.0000 O 0 0 0 0 0 0 0 0 0 0 0 0 3.4616 -3.9877 0.0000 N 0 0 0 0 0 0 0 0 0 0 0 0 1.1400 -1.3339 0.0000 C 0 0 0 0 0 0 0 0 0 0 0 0 4.6154 -1.9800 0.0000 C 0 0 0 0 0 0 0 0 0 0 0 0 1.1400 -3.9…	183
	11458	C8 H9 N O	135.068	2-Aminoacetophenone	# ACD/Labs02211713402D 10 10 0 0 0 0 0 0 0 0 1 V2000 0.0000 -1.3303 0.0000 N 0 0 0 0 0 0 0 0 0 0 0 0 1.1518 -1.9926 0.0000 C 0 0 0 0 0 0 0 0 0 0 0 0 2.3036 -1.3303 0.0000 C 0 0 0 0 0 0 0 0 0 0 0 0 2.3036 0.0000 0.0000 O 0 0 0 0 0 0 0 0 0 0 0 0 3.4554 -1.9926 0.0000 C 0 0 0 0 0 0 0 0 0 0 0 0 4.6072 -1.3303 0.0000 C 0 0 0 0 0 0 0 0 0 0 0 0 5.7590 -1.9926 0.0000 C 0 0 0 0 0 0 0 0 0 0 0 0 5.7590 -3.3…	177
	490943	C8 H9 N O	135.068	1-(4-Methyl-2-pyridinyl)ethanone	# ACD/Labs02211713242D 10 10 0 0 0 0 0 0 0 0 1 V2000 5.7577 -2.0094 0.0000 C 0 0 0 0 0 0 0 0 0 0 0 0 4.6062 -2.6716 0.0000 C 0 0 0 0 0 0 0 0 0 0 0 0 4.6004 -4.0016 0.0000 O 0 0 0 0 0 0 0 0 0 0 0 0 3.4546 -2.0037 0.0000 C 0 0 0 0 0 0 0 0 0 0 0 0 2.3031 -2.6601 0.0000 C 0 0 0 0 0 0 0 0 0 0 0 0 1.1515 -2.0037 0.0000 C 0 0 0 0 0 0 0 0 0 0 0 0 0.0000 -2.6716 0.0000 C 0 0 0 0 0 0 0 0 0 0 0 0 1.1515 -0.…	117
	122472	C8 H9 N O	135.068	1-(6-Methylpyridin-2-yl)ethanon	# ACD/Labs02211713352D 10 10 0 0 0 0 0 0 0 0 1 V2000 5.7589 -2.6606 0.0000 C 0 0 0 0 0 0 0 0 0 0 0 0 4.6072 -1.9984 0.0000 C 0 0 0 0 0 0 0 0 0 0 0 0 3.4611 -2.6664 0.0000 N 0 0 0 0 0 0 0 0 0 0 0 0 2.3036 -1.9984 0.0000 C 0 0 0 0 0 0 0 0 0 0 0 0 2.3036 -0.6738 0.0000 C 0 0 0 0 0 0 0 0 0 0 0 0 3.4611 0.0000 0.0000 C 0 0 0 0 0 0 0 0 0 0 0 0 4.6072 -0.6738 0.0000 C 0 0 0 0 0 0 0 0 0 0 0 0 1.1518 -2.6…	111
	72839	C8 H9 N O	135.068	N-Benzylformamide	# ACD/Labs04221415492D 10 10 0 0 0 0 0 0 0 0 1 V2000 6.8960 -0.6689 0.0000 O 0 0 0 0 0 0 0 0 0 0 0 0 4.6341 -0.6620 0.0000 N 0 0 0 0 0 0 0 0 0 0 0 0 2.3102 -0.6758 0.0000 C 0 0 0 0 0 0 0 0 0 0 0 0 3.4825 0.0000 0.0000 C 0 0 0 0 0 0 0 0 0 0 0 0 1.1585 -0.0069 0.0000 C 0 0 0 0 0 0 0 0 0 0 0 0 2.3102 -2.0067 0.0000 C 0 0 0 0 0 0 0 0 0 0 0 0 0.0000 -0.6758 0.0000 C 0 0 0 0 0 0 0 0 0 0 0 0 1.1585 -2.6…	91
	10700602	C8 H9 N O	135.068	2-Acetyl-5-methylpyridine	# ACD/Labs06251410052D 10 10 0 0 0 0 0 0 0 0 1 V2000 1.9922 -5.7577 0.0000 C 0 0 0 0 0 0 0 0 0 0 0 0 2.6601 -4.6062 0.0000 C 0 0 0 0 0 0 0 0 0 0 0 0 3.9901 -4.6062 0.0000 O 0 0 0 0 0 0 0 0 0 0 0 0 1.9922 -3.4546 0.0000 C 0 0 0 0 0 0 0 0 0 0 0 0 2.6601 -2.3031 0.0000 C 0 0 0 0 0 0 0 0 0 0 0 0 1.9922 -1.1515 0.0000 C 0 0 0 0 0 0 0 0 0 0 0 0 0.6621 -1.1515 0.0000 C 0 0 0 0 0 0 0 0 0 0 0 0 0.0000 0.0…	67
	13557772	C8 H9 N O	135.068	1-(2-Methyl-4-pyridinyl)ethanone	# ACD/Labs06251410052D 10 10 0 0 0 0 0 0 0 0 1 V2000 3.3250 -4.6072 0.0000 C 0 0 0 0 0 0 0 0 0 0 0 0 3.9901 -3.4580 0.0000 C 0 0 0 0 0 0 0 0 0 0 0 0 5.3201 -3.4580 0.0000 O 0 0 0 0 0 0 0 0 0 0 0 0 3.3250 -2.3036 0.0000 C 0 0 0 0 0 0 0 0 0 0 0 0 3.9901 -1.1545 0.0000 C 0 0 0 0 0 0 0 0 0 0 0 0 3.3250 0.0000 0.0000 C 0 0 0 0 0 0 0 0 0 0 0 0 1.9950 0.0000 0.0000 N 0 0 0 0 0 0 0 0 0 0 0 0 1.3300 -1.15…	56
	7912546	C8 H9 N O	135.068	phenylacetaldoxime	# ACD/Labs04221415492D 10 10 0 0 0 0 0 0 0 0 1 V2000 3.4567 0.0000 0.0000 O 0 0 0 0 0 0 0 0 0 0 0 0 2.3266 -0.6648 0.0000 N 0 0 0 0 0 0 0 0 0 0 0 0 1.1966 -3.9885 0.0000 C 0 0 0 0 0 0 0 0 0 0 0 0 1.1966 -2.6590 0.0000 C 0 0 0 0 0 0 0 0 0 0 0 0 2.3266 -4.6533 0.0000 C 0 0 0 0 0 0 0 0 0 0 0 0 0.0000 -4.6533 0.0000 C 0 0 0 0 0 0 0 0 0 0 0 0 2.3266 -5.9828 0.0000 C 0 0 0 0 0 0 0 0 0 0 0 0 0.0000 -5.9…	38
	4933547	C8 H9 N O	135.068	5-formyl-2,3-dihydro-1H-pyrrolizine	# ACD/Labs06251410132D 10 11 0 0 0 0 0 0 0 0 1 V2000 0.0000 0.0000 0.0000 O 0 0 0 0 0 0 0 0 0 0 0 0 1.3014 -0.2764 0.0000 C 0 0 0 0 0 0 0 0 0 0 0 0 1.7134 -1.5426 0.0000 C 0 0 0 0 0 0 0 0 0 0 0 0 0.9296 -2.6179 0.0000 C 0 0 0 0 0 0 0 0 0 0 0 0 1.7134 -3.6932 0.0000 C 0 0 0 0 0 0 0 0 0 0 0 0 2.9797 -3.2812 0.0000 C 0 0 0 0 0 0 0 0 0 0 0 0 2.9797 -1.9496 0.0000 N 0 0 0 0 0 0 0 0 0 0 0 0 4.2409 -1.5…	33
	10488520	C8 H9 N O	135.068	1-(3-Methyl-4-pyridinyl)ethanone	# -ISIS- 05030716252D 10 10 0 0 0 0 0 0 0 0999 V2000 1.3042 2.7833 0.0000 C 0 0 0 0 0 0 0 0 0 0 0 0 1.3042 4.1583 0.0000 C 0 0 0 0 0 0 0 0 0 0 0 0 1.3042 0.0000 0.0000 N 0 0 0 0 0 0 0 0 0 0 0 0 2.5083 2.0833 0.0000 C 0 0 0 0 0 0 0 0 0 0 0 0 0.0000 4.9292 0.0000 O 0 0 0 0 0 0 0 0 0 0 0 0 2.5083 0.7000 0.0000 C 0 0 0 0 0 0 0 0 0 0 0 0 0.1125 2.0833 0.0000 C 0 0 0 0 0 0 0 0 0 0 0 0 0.1125 0.7000 0.0…	26
	20572018	C8 H9 N O	135.068	5-(2-Furyl)-3,4-dihydro-2H-pyrrole	# ACD/Labs06251410052D 10 11 0 0 0 0 0 0 0 0 1 V2000 4.3898 -4.2657 0.0000 C 0 0 0 0 0 0 0 0 0 0 0 0 5.1706 -3.1903 0.0000 C 0 0 0 0 0 0 0 0 0 0 0 0 4.3898 -2.1148 0.0000 N 0 0 0 0 0 0 0 0 0 0 0 0 3.1230 -2.5233 0.0000 C 0 0 0 0 0 0 0 0 0 0 0 0 3.1230 -3.8521 0.0000 C 0 0 0 0 0 0 0 0 0 0 0 0 2.0476 -1.7425 0.0000 C 0 0 0 0 0 0 0 0 0 0 0 0 2.0476 -0.4136 0.0000 C 0 0 0 0 0 0 0 0 0 0 0 0 0.7808 0.0…	19
	10218864	C8 H9 N O	135.068	(1Z)-N-Hydroxy-2-phenylethanimine	# ACD/Labs04221415492D 10 10 0 0 0 0 0 0 0 0 1 V2000 0.8303 0.0000 0.0000 O 0 0 0 0 0 0 0 0 0 0 0 0 2.2339 -0.7315 0.0000 N 0 0 0 0 0 0 0 0 0 0 0 0 1.1203 -3.9736 0.0000 C 0 0 0 0 0 0 0 0 0 0 0 0 1.1203 -2.6820 0.0000 C 0 0 0 0 0 0 0 0 0 0 0 0 0.0000 -4.6194 0.0000 C 0 0 0 0 0 0 0 0 0 0 0 0 2.2537 -4.6194 0.0000 C 0 0 0 0 0 0 0 0 0 0 0 0 0.0000 -5.9308 0.0000 C 0 0 0 0 0 0 0 0 0 0 0 0 2.2537 -5.9…	3
FALSE	C4 H8 O3 S	136.02	1.329	4822.83	1	0		FALSE	115.253	117.595	115.591	115.222	115.093	440.601	390.374	468.929	404.717	175.365	115.707	114.993	116.796	114.652	114.547	1685.47	1130.1	3613.83	999.689	1806.98	116.049	118.026	116.069	114.325	113.354	1629.38	2880.29	1915.68	3030.35	2577.47	114.325	114.057	114.794	115.824	120.252	1298.05	1828.27	1029.98	1459.75	1934.78	115.171
	CSID	Formula	Molecular Weight	Name	Structure	# References
	389125	C4 H8 O3 S	136.019	S-Methyl (2R)-2,3-dihydroxypropanethioate	# ACD/Labs04221415492D 8 7 0 0 1 0 0 0 0 0 1 V2000 1.1332 -2.0017 0.0000 S 0 0 0 0 0 0 0 0 0 0 0 0 2.2836 0.0000 0.0000 O 0 0 0 0 0 0 0 0 0 0 0 0 3.4398 -3.3305 0.0000 O 0 0 0 0 0 0 0 0 0 0 0 0 5.7521 -2.0017 0.0000 O 0 0 0 0 0 0 0 0 0 0 0 0 2.2836 -1.3287 0.0000 C 0 0 0 0 0 0 0 0 0 0 0 0 3.4398 -2.0017 0.0000 C 0 0 0 0 0 0 0 0 0 0 0 0 4.5902 -1.3287 0.0000 C 0 0 0 0 0 0 0 0 0 0 0 0 0.0000 -1.351…	3
FALSE	C5 H4 N4 O	136.039	1.503	8780.08	3	0		FALSE	1219.23	560.097	1297.87	1159.66	803.844	215.616	214.335	323.249	221.581	330.834	205.826	1516.43	996.628	1165.72	596.855	335.777	247.569	276.548	203.963	374.161	758.11	2462.29	945.994	8449.69	1425.9	333.972	332.986	205.641	294.952	205.853	1341.07	876.438	1130.78	1469.8	416.661	204.452	357.606	513.244	445.438	204.529	288.927
	CSID	Formula	Molecular Weight	Name	Structure	# References
	768	C5 H4 N4 O	136.039	Hypoxanthin	# ACD/Labs06251410132D 10 11 0 0 0 0 0 0 0 0 1 V2000 1.1528 0.0000 0.0000 O 0 0 0 0 0 0 0 0 0 0 0 0 1.1528 -1.3312 0.0000 C 0 0 0 0 0 0 0 0 0 0 0 0 0.0000 -1.9924 0.0000 N 0 0 0 0 0 0 0 0 0 0 0 0 0.0000 -3.3235 0.0000 C 0 0 0 0 0 0 0 0 0 0 0 0 1.1528 -3.9891 0.0000 N 0 0 0 0 0 0 0 0 0 0 0 0 2.3056 -3.3235 0.0000 C 0 0 0 0 0 0 0 0 0 0 0 0 2.3056 -1.9924 0.0000 C 0 0 0 0 0 0 0 0 0 0 0 0 3.5672 -1.5…	4565
	2010	C5 H4 N4 O	136.039	Allopurinol	# ACLJDraw09221410412D 10 11 0 0 0 0 0 0 0 0999 V2000 1.1528 0.0000 0.0000 O 0 0 0 0 0 0 0 0 0 0 0 0 1.1528 -1.3312 0.0000 C 0 0 0 0 0 0 0 0 0 0 0 0 0.0000 -1.9924 0.0000 N 0 0 0 0 0 0 0 0 0 0 0 0 0.0000 -3.3235 0.0000 C 0 0 0 0 0 0 0 0 0 0 0 0 1.1528 -3.9891 0.0000 N 0 0 0 0 0 0 0 0 0 0 0 0 2.3056 -3.3235 0.0000 C 0 0 0 0 0 0 0 0 0 0 0 0 3.5672 -3.7368 0.0000 N 0 0 0 0 0 0 0 0 0 0 0 0 4.3502 -2.…	3684
	75607	C5 H4 N4 O	136.039	2H-pyrazolo[4,3-d]pyrimidin-7-ol	# ACD/Labs06251410132D 10 11 0 0 0 0 0 0 0 0 1 V2000 1.1528 0.0000 0.0000 O 0 0 0 0 0 0 0 0 0 0 0 0 1.1528 -1.3312 0.0000 C 0 0 0 0 0 0 0 0 0 0 0 0 0.0000 -1.9924 0.0000 N 0 0 0 0 0 0 0 0 0 0 0 0 0.0000 -3.3235 0.0000 C 0 0 0 0 0 0 0 0 0 0 0 0 1.1528 -3.9891 0.0000 N 0 0 0 0 0 0 0 0 0 0 0 0 2.3056 -3.3235 0.0000 C 0 0 0 0 0 0 0 0 0 0 0 0 3.5672 -3.7368 0.0000 C 0 0 0 0 0 0 0 0 0 0 0 0 4.3502 -2.6…	114
FALSE	C8 H8 O2	136.053	4.678	17414.4	22	0		FALSE	203.561	176.228	257.685	189.624	250.027	194.67	148.593	200.455	203.737	146.663	245.948	151.148	175.951	227.412	151.057	149.273	147.714	157.667	225.067	147.129	9397.24	2189.39	17414.4	8798.17	8516.05	9324.25	4913.97	2677.34	3984.13	4858.32	198.786	227.517	165.256	693.826	357.786	147.464	147.083	312.143	188.709	211.84	148.253
	CSID	Formula	Molecular Weight	Name	Structure	# References
	10181341	C8 H8 O2	136.052	Phenylacetic acid	# ACD/Labs04221418282D 10 10 0 0 0 0 0 0 0 0 1 V2000 1.1491 -3.3276 0.0000 C 0 0 0 0 0 0 0 0 0 0 0 0 0.0000 -3.9919 0.0000 C 0 0 0 0 0 0 0 0 0 0 0 0 0.0000 -5.3206 0.0000 C 0 0 0 0 0 0 0 0 0 0 0 0 1.1491 -5.9849 0.0000 C 0 0 0 0 0 0 0 0 0 0 0 0 2.3042 -5.3206 0.0000 C 0 0 0 0 0 0 0 0 0 0 0 0 2.3042 -3.9919 0.0000 C 0 0 0 0 0 0 0 0 0 0 0 0 1.1491 -1.9930 0.0000 C 0 0 0 0 0 0 0 0 0 0 0 0 2.3042 -1.…	820
	21105937	C8 H8 O2	136.052	4-Methoxybenzaldehyde	# ACD/Labs02211713302D 10 10 0 0 0 0 0 0 0 0 1 V2000 6.9037 -2.0228 0.0000 O 0 0 0 0 0 0 0 0 0 0 0 0 5.7508 -2.6786 0.0000 C 0 0 0 0 0 0 0 0 0 0 0 0 4.6048 -2.0090 0.0000 C 0 0 0 0 0 0 0 0 0 0 0 0 3.4588 -2.6717 0.0000 C 0 0 0 0 0 0 0 0 0 0 0 0 2.3196 -2.0297 0.0000 C 0 0 0 0 0 0 0 0 0 0 0 0 2.2989 -0.6628 0.0000 C 0 0 0 0 0 0 0 0 0 0 0 0 1.1460 -0.0138 0.0000 O 0 0 0 0 0 0 0 0 0 0 0 0 0.0000 -0.…	447
	7190	C8 H8 O2	136.052	p-Toluic acid	# ACD/Labs04221415492D 10 10 0 0 0 0 0 0 0 0 1 V2000 1.1433 0.0000 0.0000 O 0 0 0 0 0 0 0 0 0 0 0 0 0.0000 -2.0036 0.0000 O 0 0 0 0 0 0 0 0 0 0 0 0 2.3039 -1.9863 0.0000 C 0 0 0 0 0 0 0 0 0 0 0 0 1.1490 -1.3338 0.0000 C 0 0 0 0 0 0 0 0 0 0 0 0 3.4471 -1.3223 0.0000 C 0 0 0 0 0 0 0 0 0 0 0 0 2.3096 -3.3201 0.0000 C 0 0 0 0 0 0 0 0 0 0 0 0 4.6135 -3.3028 0.0000 C 0 0 0 0 0 0 0 0 0 0 0 0 4.6019 -1.9…	308
	6883	C8 H8 O2	136.052	methylbenzoate	# ACD/Labs06251410102D 10 10 0 0 0 0 0 0 0 0 1 V2000 2.6595 -5.7565 0.0000 C 0 0 0 0 0 0 0 0 0 0 0 0 1.9917 -4.6052 0.0000 O 0 0 0 0 0 0 0 0 0 0 0 0 2.6595 -3.4539 0.0000 C 0 0 0 0 0 0 0 0 0 0 0 0 3.9892 -3.4539 0.0000 O 0 0 0 0 0 0 0 0 0 0 0 0 1.9917 -2.3026 0.0000 C 0 0 0 0 0 0 0 0 0 0 0 0 2.6595 -1.1513 0.0000 C 0 0 0 0 0 0 0 0 0 0 0 0 1.9917 0.0000 0.0000 C 0 0 0 0 0 0 0 0 0 0 0 0 0.6620 0.00…	296
	7189	C8 H8 O2	136.052	Piceol	# ACD/Labs06251410052D 10 10 0 0 0 0 0 0 0 0 1 V2000 1.9922 -5.7577 0.0000 C 0 0 0 0 0 0 0 0 0 0 0 0 2.6601 -4.6062 0.0000 C 0 0 0 0 0 0 0 0 0 0 0 0 3.9901 -4.6062 0.0000 O 0 0 0 0 0 0 0 0 0 0 0 0 1.9922 -3.4546 0.0000 C 0 0 0 0 0 0 0 0 0 0 0 0 2.6601 -2.3031 0.0000 C 0 0 0 0 0 0 0 0 0 0 0 0 1.9922 -1.1515 0.0000 C 0 0 0 0 0 0 0 0 0 0 0 0 0.6621 -1.1515 0.0000 C 0 0 0 0 0 0 0 0 0 0 0 0 0.0000 0.0…	293
	8070	C8 H8 O2	136.052	o-Toluic acid	# ACD/Labs04221415492D 10 10 0 0 0 0 0 0 0 0 1 V2000 2.3062 -0.0047 0.0000 O 0 0 0 0 0 0 0 0 0 0 0 0 0.0047 0.0000 0.0000 O 0 0 0 0 0 0 0 0 0 0 0 0 1.1554 -1.9940 0.0000 C 0 0 0 0 0 0 0 0 0 0 0 0 2.3015 -2.6649 0.0000 C 0 0 0 0 0 0 0 0 0 0 0 0 1.1554 -0.6662 0.0000 C 0 0 0 0 0 0 0 0 0 0 0 0 0.0000 -2.6649 0.0000 C 0 0 0 0 0 0 0 0 0 0 0 0 2.3015 -3.9927 0.0000 C 0 0 0 0 0 0 0 0 0 0 0 0 0.0000 -3.9…	246
	21105920	C8 H8 O2	136.052	2-Acetylphenol	# ACD/Labs06251410052D 10 10 0 0 0 0 0 0 0 0 1 V2000 1.9951 -4.6076 0.0000 C 0 0 0 0 0 0 0 0 0 0 0 0 2.6586 -3.4557 0.0000 C 0 0 0 0 0 0 0 0 0 0 0 0 3.9902 -3.4557 0.0000 O 0 0 0 0 0 0 0 0 0 0 0 0 1.9951 -2.3038 0.0000 C 0 0 0 0 0 0 0 0 0 0 0 0 2.6586 -1.1519 0.0000 C 0 0 0 0 0 0 0 0 0 0 0 0 1.9951 0.0000 0.0000 C 0 0 0 0 0 0 0 0 0 0 0 0 0.6635 0.0000 0.0000 C 0 0 0 0 0 0 0 0 0 0 0 0 0.0000 -1.15…	233
	28969	C8 H8 O2	136.052	Phenyl acetate	# ACD/Labs06251410062D 10 10 0 0 0 0 0 0 0 0 1 V2000 4.6539 -4.6073 0.0000 C 0 0 0 0 0 0 0 0 0 0 0 0 3.9884 -3.4578 0.0000 C 0 0 0 0 0 0 0 0 0 0 0 0 4.6539 -2.3037 0.0000 O 0 0 0 0 0 0 0 0 0 0 0 0 2.6574 -3.4578 0.0000 O 0 0 0 0 0 0 0 0 0 0 0 0 1.9965 -2.3037 0.0000 C 0 0 0 0 0 0 0 0 0 0 0 0 2.6574 -1.1542 0.0000 C 0 0 0 0 0 0 0 0 0 0 0 0 1.9965 0.0000 0.0000 C 0 0 0 0 0 0 0 0 0 0 0 0 0.6655 0.00…	230
	7140	C8 H8 O2	136.052	m-toluic acid	# ACD/Labs04221415492D 10 10 0 0 0 0 0 0 0 0 1 V2000 2.3073 -0.0047 0.0000 O 0 0 0 0 0 0 0 0 0 0 0 0 0.0047 0.0000 0.0000 O 0 0 0 0 0 0 0 0 0 0 0 0 1.1560 -1.9950 0.0000 C 0 0 0 0 0 0 0 0 0 0 0 0 1.1560 -0.6665 0.0000 C 0 0 0 0 0 0 0 0 0 0 0 0 2.3026 -2.6662 0.0000 C 0 0 0 0 0 0 0 0 0 0 0 0 2.3026 -3.9946 0.0000 C 0 0 0 0 0 0 0 0 0 0 0 0 0.0000 -2.6662 0.0000 C 0 0 0 0 0 0 0 0 0 0 0 0 1.1560 -4.6…	212
	21106184	C8 H8 O2	136.052	m-Anisaldehyde	# ACLJDraw07181419132D 11 11 0 0 0 0 0 0 0 0999 V2000 3.3764 -1.3164 0.0000 C 0 0 0 0 0 0 0 0 0 0 0 0 5.6909 -1.3158 0.0000 C 0 0 0 0 0 0 0 0 0 0 0 0 4.5359 -0.6475 0.0000 C 0 0 0 0 0 0 0 0 0 0 0 0 5.6909 -2.6546 0.0000 C 0 0 0 0 0 0 0 0 0 0 0 0 3.3764 -2.6606 0.0000 C 0 0 0 0 0 0 0 0 0 0 0 0 4.5388 -3.3227 0.0000 C 0 0 0 0 0 0 0 0 0 0 0 0 2.2172 -0.6471 0.0000 O 0 0 0 0 0 0 0 0 0 0 0 0 1.0580 -1…	205
	61765	C8 H8 O2	136.052	Glycolophenone	# ACD/Labs06251410132D 10 10 0 0 0 0 0 0 0 0 1 V2000 2.6595 -5.7565 0.0000 O 0 0 0 0 0 0 0 0 0 0 0 0 1.9917 -4.6052 0.0000 C 0 0 0 0 0 0 0 0 0 0 0 0 2.6595 -3.4539 0.0000 C 0 0 0 0 0 0 0 0 0 0 0 0 3.9892 -3.4539 0.0000 O 0 0 0 0 0 0 0 0 0 0 0 0 1.9917 -2.3026 0.0000 C 0 0 0 0 0 0 0 0 0 0 0 0 2.6595 -1.1513 0.0000 C 0 0 0 0 0 0 0 0 0 0 0 0 1.9917 0.0000 0.0000 C 0 0 0 0 0 0 0 0 0 0 0 0 0.6620 0.00…	189
	21111781	C8 H8 O2	136.052	2-Methoxybenzaldehyde	# ACD/Labs06251410102D 10 10 0 0 0 0 0 0 0 0 1 V2000 3.9902 -3.4557 0.0000 C 0 0 0 0 0 0 0 0 0 0 0 0 2.6586 -3.4557 0.0000 O 0 0 0 0 0 0 0 0 0 0 0 0 1.9951 -2.3038 0.0000 C 0 0 0 0 0 0 0 0 0 0 0 0 2.6586 -1.1519 0.0000 C 0 0 0 0 0 0 0 0 0 0 0 0 1.9951 0.0000 0.0000 C 0 0 0 0 0 0 0 0 0 0 0 0 0.6635 0.0000 0.0000 C 0 0 0 0 0 0 0 0 0 0 0 0 0.0000 -1.1519 0.0000 C 0 0 0 0 0 0 0 0 0 0 0 0 0.6635 -2.30…	171
	55144	C8 H8 O2	136.052	2-Formyl-5-methylphenol	# ACD/Labs06251410132D 10 10 0 0 0 0 0 0 0 0 1 V2000 3.9902 -4.6076 0.0000 O 0 0 0 0 0 0 0 0 0 0 0 0 2.6586 -4.6076 0.0000 C 0 0 0 0 0 0 0 0 0 0 0 0 1.9951 -3.4557 0.0000 C 0 0 0 0 0 0 0 0 0 0 0 0 2.6586 -2.3038 0.0000 C 0 0 0 0 0 0 0 0 0 0 0 0 1.9951 -1.1519 0.0000 C 0 0 0 0 0 0 0 0 0 0 0 0 0.6635 -1.1519 0.0000 C 0 0 0 0 0 0 0 0 0 0 0 0 0.0000 -2.3038 0.0000 C 0 0 0 0 0 0 0 0 0 0 0 0 0.6635 -3.…	123
	7422	C8 H8 O2	136.052	Benzyl formate	# ACD/Labs06251410132D 10 10 0 0 0 0 0 0 0 0 1 V2000 5.9849 -4.6084 0.0000 O 0 0 0 0 0 0 0 0 0 0 0 0 4.6563 -4.6084 0.0000 C 0 0 0 0 0 0 0 0 0 0 0 0 3.9919 -3.4593 0.0000 O 0 0 0 0 0 0 0 0 0 0 0 0 2.6573 -3.4593 0.0000 C 0 0 0 0 0 0 0 0 0 0 0 0 1.9930 -2.3042 0.0000 C 0 0 0 0 0 0 0 0 0 0 0 0 2.6573 -1.1551 0.0000 C 0 0 0 0 0 0 0 0 0 0 0 0 1.9930 0.0000 0.0000 C 0 0 0 0 0 0 0 0 0 0 0 0 0.6643 0.00…	117
	456019	C8 H8 O2	136.052	2-Hydroxy-3-methylbenzaldehyde	# ACD/Labs04221415492D 10 10 0 0 0 0 0 0 0 0 1 V2000 3.4557 -1.3344 0.0000 O 0 0 0 0 0 0 0 0 0 0 0 0 4.6014 -3.3360 0.0000 O 0 0 0 0 0 0 0 0 0 0 0 0 2.3007 -1.9970 0.0000 C 0 0 0 0 0 0 0 0 0 0 0 0 2.2961 -3.3268 0.0000 C 0 0 0 0 0 0 0 0 0 0 0 0 1.1550 -1.3298 0.0000 C 0 0 0 0 0 0 0 0 0 0 0 0 1.1550 -3.9940 0.0000 C 0 0 0 0 0 0 0 0 0 0 0 0 0.0000 -1.9970 0.0000 C 0 0 0 0 0 0 0 0 0 0 0 0 0.0000 -3.…	115
	389113	C8 H8 O2	136.052	p-Hydroxyphenylacetaldehyde	# ACD/Labs06251410132D 10 10 0 0 0 0 0 0 0 0 1 V2000 4.6533 -5.7590 0.0000 O 0 0 0 0 0 0 0 0 0 0 0 0 3.9910 -4.6072 0.0000 C 0 0 0 0 0 0 0 0 0 0 0 0 4.6533 -3.4554 0.0000 C 0 0 0 0 0 0 0 0 0 0 0 0 3.9910 -2.3036 0.0000 C 0 0 0 0 0 0 0 0 0 0 0 0 2.6606 -2.3036 0.0000 C 0 0 0 0 0 0 0 0 0 0 0 0 1.9926 -1.1518 0.0000 C 0 0 0 0 0 0 0 0 0 0 0 0 0.6623 -1.1518 0.0000 C 0 0 0 0 0 0 0 0 0 0 0 0 0.0000 0.0…	89
	133430	C8 H8 O2	136.052	4-Vinyl-1,2-benzenediol	# ACD/Labs06251410052D 10 10 0 0 0 0 0 0 0 0 1 V2000 5.3201 -4.6072 0.0000 C 0 0 0 0 0 0 0 0 0 0 0 0 3.9901 -4.6072 0.0000 C 0 0 0 0 0 0 0 0 0 0 0 0 3.3250 -3.4527 0.0000 C 0 0 0 0 0 0 0 0 0 0 0 0 3.9901 -2.3036 0.0000 C 0 0 0 0 0 0 0 0 0 0 0 0 3.3250 -1.1491 0.0000 C 0 0 0 0 0 0 0 0 0 0 0 0 1.9950 -1.1491 0.0000 C 0 0 0 0 0 0 0 0 0 0 0 0 1.3300 -2.3036 0.0000 C 0 0 0 0 0 0 0 0 0 0 0 0 1.9950 -3.…	47
	9609842	C8 H8 O2	136.052	(2E)-3-(5-Methyl-2-furyl)acrylaldehyde	#11434978 -OEChem-02070712342D 18 18 0 0 0 0 0 0 0999 V2000 3.7601 -0.6075 0.0000 O 0 0 0 0 0 0 0 0 0 0 0 0 7.4223 -0.9468 0.0000 O 0 0 0 0 0 0 0 0 0 0 0 0 2.9511 -0.0198 0.0000 C 0 0 0 0 0 0 0 0 0 0 0 0 4.5691 -0.0198 0.0000 C 0 0 0 0 0 0 0 0 0 0 0 0 3.2601 0.9313 0.0000 C 0 0 0 0 0 0 0 0 0 0 0 0 4.2601 0.9313 0.0000 C 0 0 0 0 0 0 0 0 0 0 0 0 2.0000 -0.3288 0.0000 C 0 0 0 0 0 0 0 0 0 0 0 0 5.520…	35
	4844882	C8 H8 O2	136.052	2-Methyl-3-furylacrolein	#6210220 -OEChem-02070710272D 18 18 0 0 0 0 0 0 0999 V2000 2.8090 0.0380 0.0000 O 0 0 0 0 0 0 0 0 0 0 0 0 6.4712 -0.3013 0.0000 O 0 0 0 0 0 0 0 0 0 0 0 0 3.6180 0.6258 0.0000 C 0 0 0 0 0 0 0 0 0 0 0 0 4.5691 0.3168 0.0000 C 0 0 0 0 0 0 0 0 0 0 0 0 4.7770 -0.6614 0.0000 C 0 0 0 0 0 0 0 0 0 0 0 0 3.3090 1.5768 0.0000 C 0 0 0 0 0 0 0 0 0 0 0 0 4.0339 -1.3305 0.0000 C 0 0 0 0 0 0 0 0 0 0 0 0 2.3090 1…	24
	390001	C8 H8 O2	136.052	3-Vinylcatechol	# ACD/Labs04221415492D 10 10 0 0 0 0 0 0 0 0 1 V2000 3.4550 -2.0002 0.0000 O 0 0 0 0 0 0 0 0 0 0 0 0 3.4550 -4.6626 0.0000 O 0 0 0 0 0 0 0 0 0 0 0 0 2.2986 -2.6623 0.0000 C 0 0 0 0 0 0 0 0 0 0 0 0 1.1563 -2.0002 0.0000 C 0 0 0 0 0 0 0 0 0 0 0 0 2.2986 -3.9911 0.0000 C 0 0 0 0 0 0 0 0 0 0 0 0 0.0000 -2.6623 0.0000 C 0 0 0 0 0 0 0 0 0 0 0 0 1.1563 -4.6626 0.0000 C 0 0 0 0 0 0 0 0 0 0 0 0 0.0000 -3.…	13
	1266398	C8 H8 O2	136.052	(3Z)-4-(2-Furyl)-3-buten-2-one	#1549522 -OEChem-02070708482D 18 18 0 0 0 0 0 0 0999 V2000 2.8090 0.4039 0.0000 O 0 0 0 0 0 0 0 0 0 0 0 0 3.0828 -0.6556 0.0000 O 0 0 0 0 0 0 0 0 0 0 0 0 3.6180 0.9917 0.0000 C 0 0 0 0 0 0 0 0 0 0 0 0 4.5691 0.6827 0.0000 C 0 0 0 0 0 0 0 0 0 0 0 0 3.3090 1.9427 0.0000 C 0 0 0 0 0 0 0 0 0 0 0 0 4.7770 -0.2955 0.0000 C 0 0 0 0 0 0 0 0 0 0 0 0 2.3090 1.9427 0.0000 C 0 0 0 0 0 0 0 0 0 0 0 0 2.0000 0.…	12
	30777497	C8 H8 O2	136.052	(2Z)-3-(3-Furyl)-2-methylacrylaldehyde	# SciTegic04031415222D 10 10 0 0 0 0 0 0 0 0999 V2000 1.1496 0.0000 0.0000 C 0 0 0 0 0 0 0 0 0 0 0 0 1.2302 -4.1097 0.0000 C 0 0 0 0 0 0 0 0 0 0 0 0 1.6385 -5.3721 0.0000 C 0 0 0 0 0 0 0 0 0 0 0 0 2.3046 -1.9931 0.0000 C 0 0 0 0 0 0 0 0 0 0 0 0 0.0000 -1.9931 0.0000 C 0 0 0 0 0 0 0 0 0 0 0 0 3.3791 -4.1097 0.0000 C 0 0 0 0 0 0 0 0 0 0 0 0 1.1496 -1.3323 0.0000 C 0 0 0 0 0 0 0 0 0 0 0 0 2.3046 -3.…	1
FALSE	C7 H8 N2 O	136.064	0.839	9863	5	0		FALSE	1623.27	1800.36	2476.54	2025.56	1132.64	6010.66	5809.75	2312.69	2440.84	2956.87	1834.75	3214.6	3930.19	4487.41	2276.88	2323.03	3463.96	3896.78	2851.41	3255.26	9863	5364.57	6786.96	2440.85	6038.04	3445.4	2518.33	6997.88	3925.69	6165.11	2872.96	2196.73	2440.89	1882.92	3525.32	1709.71	2330.53	3738.69	3801.69	2901.04	2158.58
	CSID	Formula	Molecular Weight	Name	Structure	# References
	10298355	C7 H8 N2 O	136.064	2-Aminobenzamide	# ACD/Labs06251410112D 10 10 0 0 0 0 0 0 0 0 1 V2000 1.9951 -4.6076 0.0000 N 0 0 0 0 0 0 0 0 0 0 0 0 2.6586 -3.4557 0.0000 C 0 0 0 0 0 0 0 0 0 0 0 0 3.9902 -3.4557 0.0000 O 0 0 0 0 0 0 0 0 0 0 0 0 1.9951 -2.3038 0.0000 C 0 0 0 0 0 0 0 0 0 0 0 0 2.6586 -1.1519 0.0000 C 0 0 0 0 0 0 0 0 0 0 0 0 1.9951 0.0000 0.0000 C 0 0 0 0 0 0 0 0 0 0 0 0 0.6635 0.0000 0.0000 C 0 0 0 0 0 0 0 0 0 0 0 0 0.0000 -1.15…	320
	58476	C7 H8 N2 O	136.064	Nicotinyl methylamide	# ACD/Labs06251410092D 10 10 0 0 0 0 0 0 0 0 1 V2000 2.6595 -5.7565 0.0000 C 0 0 0 0 0 0 0 0 0 0 0 0 1.9917 -4.6052 0.0000 N 0 0 0 0 0 0 0 0 0 0 0 0 2.6595 -3.4539 0.0000 C 0 0 0 0 0 0 0 0 0 0 0 0 3.9892 -3.4539 0.0000 O 0 0 0 0 0 0 0 0 0 0 0 0 1.9917 -2.3026 0.0000 C 0 0 0 0 0 0 0 0 0 0 0 0 2.6595 -1.1513 0.0000 C 0 0 0 0 0 0 0 0 0 0 0 0 1.9917 0.0000 0.0000 C 0 0 0 0 0 0 0 0 0 0 0 0 0.6620 0.00…	201
	29762	C7 H8 N2 O	136.064	2-Acetyl-3-methylpyrazine	# ACD/Labs06251410052D 10 10 0 0 0 0 0 0 0 0 1 V2000 1.9951 -4.6076 0.0000 C 0 0 0 0 0 0 0 0 0 0 0 0 2.6586 -3.4557 0.0000 C 0 0 0 0 0 0 0 0 0 0 0 0 3.9902 -3.4557 0.0000 O 0 0 0 0 0 0 0 0 0 0 0 0 1.9951 -2.3038 0.0000 C 0 0 0 0 0 0 0 0 0 0 0 0 2.6586 -1.1519 0.0000 N 0 0 0 0 0 0 0 0 0 0 0 0 1.9951 0.0000 0.0000 C 0 0 0 0 0 0 0 0 0 0 0 0 0.6635 0.0000 0.0000 C 0 0 0 0 0 0 0 0 0 0 0 0 0.0000 -1.15…	118
	10302852	C7 H8 N2 O	136.064	2-Methylnicotinamide	# ACD/Labs04111411492D 10 10 0 0 0 0 0 0 0 0 1 V2000 3.4557 -3.9902 0.0000 C 0 0 0 0 0 0 0 0 0 0 0 0 2.3038 -3.3267 0.0000 C 0 0 0 0 0 0 0 0 0 0 0 0 2.3038 -1.9951 0.0000 C 0 0 0 0 0 0 0 0 0 0 0 0 1.1519 -1.3316 0.0000 C 0 0 0 0 0 0 0 0 0 0 0 0 0.0000 -1.9951 0.0000 C 0 0 0 0 0 0 0 0 0 0 0 0 0.0000 -3.3267 0.0000 C 0 0 0 0 0 0 0 0 0 0 0 0 1.1519 -3.9902 0.0000 N 0 0 0 0 0 0 0 0 0 0 0 0 3.4557 -1.…	95
	4515085	C7 H8 N2 O	136.064	2-Methyl-4-acetylpyrimidine	#5362572 -OEChem-02070710092D 18 18 0 0 0 0 0 0 0999 V2000 2.8660 -1.5000 0.0000 O 0 0 0 0 0 0 0 0 0 0 0 0 4.5981 -0.5000 0.0000 N 0 0 0 0 0 0 0 0 0 0 0 0 5.4641 1.0000 0.0000 N 0 0 0 0 0 0 0 0 0 0 0 0 3.7321 0.0000 0.0000 C 0 0 0 0 0 0 0 0 0 0 0 0 5.4641 0.0000 0.0000 C 0 0 0 0 0 0 0 0 0 0 0 0 3.7321 1.0000 0.0000 C 0 0 0 0 0 0 0 0 0 0 0 0 2.8660 -0.5000 0.0000 C 0 0 0 0 0 0 0 0 0 0 0 0 4.5981 1…	39
FALSE	C7 H7 N O2	137.048	0.865	6482.7	11	0		FALSE	1079.1	975.946	866.015	1144.39	970.866	2001.75	1868.44	1317.01	2024.57	2385.1	844.864	1434.84	1390.28	498.036	699.421	3540.86	2845.43	4281.77	2091.97	3571.84	1358.03	1013.63	824.211	1180.61	1085.3	4587.59	5237.94	3191.37	6482.7	4645.51	796.009	818.663	781.71	611.568	1682.53	1366.54	1193.08	1075.75	1590.44	1306.24	926.845
	CSID	Formula	Molecular Weight	Name	Structure	# References
	953	C7 H7 N O2	137.048	4-Aminobenzoic acid	# ACD/Labs06251410112D 10 10 0 0 0 0 0 0 0 0 1 V2000 3.9910 -5.7590 0.0000 N 0 0 0 0 0 0 0 0 0 0 0 0 3.3229 -4.6072 0.0000 C 0 0 0 0 0 0 0 0 0 0 0 0 3.9910 -3.4554 0.0000 C 0 0 0 0 0 0 0 0 0 0 0 0 3.3229 -2.3036 0.0000 C 0 0 0 0 0 0 0 0 0 0 0 0 1.9926 -2.3036 0.0000 C 0 0 0 0 0 0 0 0 0 0 0 0 1.3303 -3.4554 0.0000 C 0 0 0 0 0 0 0 0 0 0 0 0 1.9926 -4.6072 0.0000 C 0 0 0 0 0 0 0 0 0 0 0 0 1.3303 -1.…	1874
	222	C7 H7 N O2	137.048	Anthranilic acid	# ACD/Labs06251410112D 10 10 0 0 0 0 0 0 0 0 1 V2000 3.9902 -3.4557 0.0000 N 0 0 0 0 0 0 0 0 0 0 0 0 3.3267 -2.3038 0.0000 C 0 0 0 0 0 0 0 0 0 0 0 0 3.9902 -1.1519 0.0000 C 0 0 0 0 0 0 0 0 0 0 0 0 3.3267 0.0000 0.0000 C 0 0 0 0 0 0 0 0 0 0 0 0 1.9951 0.0000 0.0000 C 0 0 0 0 0 0 0 0 0 0 0 0 1.3316 -1.1519 0.0000 C 0 0 0 0 0 0 0 0 0 0 0 0 1.9951 -2.3038 0.0000 C 0 0 0 0 0 0 0 0 0 0 0 0 1.3316 -3.45…	917
	4963	C7 H7 N O2	137.048	salicylamide	# ACD/Labs06251410112D 10 10 0 0 0 0 0 0 0 0 1 V2000 1.9951 -4.6076 0.0000 N 0 0 0 0 0 0 0 0 0 0 0 0 2.6586 -3.4557 0.0000 C 0 0 0 0 0 0 0 0 0 0 0 0 3.9902 -3.4557 0.0000 O 0 0 0 0 0 0 0 0 0 0 0 0 1.9951 -2.3038 0.0000 C 0 0 0 0 0 0 0 0 0 0 0 0 2.6586 -1.1519 0.0000 C 0 0 0 0 0 0 0 0 0 0 0 0 1.9951 0.0000 0.0000 C 0 0 0 0 0 0 0 0 0 0 0 0 0.6635 0.0000 0.0000 C 0 0 0 0 0 0 0 0 0 0 0 0 0.0000 -1.15…	606
	7141	C7 H7 N O2	137.048	m-carboxyaniline	# ACD/Labs06251410112D 10 10 0 0 0 0 0 0 0 0 1 V2000 4.6545 -3.4536 0.0000 N 0 0 0 0 0 0 0 0 0 0 0 0 3.9889 -2.3040 0.0000 C 0 0 0 0 0 0 0 0 0 0 0 0 4.6545 -1.1497 0.0000 C 0 0 0 0 0 0 0 0 0 0 0 0 3.9889 0.0000 0.0000 C 0 0 0 0 0 0 0 0 0 0 0 0 2.6577 0.0000 0.0000 C 0 0 0 0 0 0 0 0 0 0 0 0 1.9968 -1.1497 0.0000 C 0 0 0 0 0 0 0 0 0 0 0 0 2.6577 -2.3040 0.0000 C 0 0 0 0 0 0 0 0 0 0 0 0 0.6656 -1.14…	376
	21111785	C7 H7 N O2	137.048	Methyl nicotinate	# ACD/Labs02211713292D 10 10 0 0 0 0 0 0 0 0 1 V2000 0.0000 -2.6612 0.0000 C 0 0 0 0 0 0 0 0 0 0 0 0 1.1520 -1.9988 0.0000 O 0 0 0 0 0 0 0 0 0 0 0 0 2.3041 -2.6612 0.0000 C 0 0 0 0 0 0 0 0 0 0 0 0 2.3041 -3.9918 0.0000 O 0 0 0 0 0 0 0 0 0 0 0 0 3.4561 -1.9988 0.0000 C 0 0 0 0 0 0 0 0 0 0 0 0 3.4561 -0.6682 0.0000 C 0 0 0 0 0 0 0 0 0 0 0 0 4.6082 0.0000 0.0000 N 0 0 0 0 0 0 0 0 0 0 0 0 5.7602 -0.6…	257
	13863774	C7 H7 N O2	137.048	4-Nitrotoluene	# ACD/Labs04221415492D 10 10 0 0 0 0 0 0 0 0 2 V2000 2.3024 -5.9780 0.0000 O 0 5 0 0 0 0 0 0 0 0 0 0 0.0000 -5.9960 0.0000 O 0 0 0 0 0 0 0 0 0 0 0 0 1.1692 -5.3184 0.0000 N 0 3 0 0 0 0 0 0 0 0 0 0 1.1692 -3.9933 0.0000 C 0 0 0 0 0 0 0 0 0 0 0 0 2.3204 -3.3278 0.0000 C 0 0 0 0 0 0 0 0 0 0 0 0 0.0180 -3.3278 0.0000 C 0 0 0 0 0 0 0 0 0 0 0 0 1.1692 -1.3311 0.0000 C 0 0 0 0 0 0 0 0 0 0 0 0 2.3204 -1.…	223
	106	C7 H7 N O2	137.048	Homonicotinic Acid	# ACD/Labs06251410132D 10 10 0 0 0 0 0 0 0 0 1 V2000 4.6539 -4.6073 0.0000 O 0 0 0 0 0 0 0 0 0 0 0 0 3.9884 -3.4578 0.0000 C 0 0 0 0 0 0 0 0 0 0 0 0 4.6539 -2.3037 0.0000 O 0 0 0 0 0 0 0 0 0 0 0 0 2.6574 -3.4578 0.0000 C 0 0 0 0 0 0 0 0 0 0 0 0 1.9965 -2.3037 0.0000 C 0 0 0 0 0 0 0 0 0 0 0 0 2.6574 -1.1542 0.0000 C 0 0 0 0 0 0 0 0 0 0 0 0 1.9965 0.0000 0.0000 C 0 0 0 0 0 0 0 0 0 0 0 0 0.6655 0.00…	219
	5369	C7 H7 N O2	137.048	Trigonelline	# ACD/Labs06251410052D 10 10 0 0 0 0 0 0 0 0 2 V2000 4.6545 -3.4536 0.0000 C 0 0 0 0 0 0 0 0 0 0 0 0 3.9889 -2.3040 0.0000 N 0 3 0 0 0 0 0 0 0 0 0 0 4.6545 -1.1497 0.0000 C 0 0 0 0 0 0 0 0 0 0 0 0 3.9889 0.0000 0.0000 C 0 0 0 0 0 0 0 0 0 0 0 0 2.6577 0.0000 0.0000 C 0 0 0 0 0 0 0 0 0 0 0 0 1.9968 -1.1497 0.0000 C 0 0 0 0 0 0 0 0 0 0 0 0 2.6577 -2.3040 0.0000 C 0 0 0 0 0 0 0 0 0 0 0 0 0.6656 -1.14…	202
	21106144	C7 H7 N O2	137.048	2-Nitrotoluene	# ACD/Labs04221415492D 10 10 0 0 0 0 0 0 0 0 2 V2000 3.4720 0.0000 0.0000 O 0 5 0 0 0 0 0 0 0 0 0 0 4.6170 -1.9807 0.0000 O 0 0 0 0 0 0 0 0 0 0 0 0 3.4720 -1.3205 0.0000 N 0 3 0 0 0 0 0 0 0 0 0 0 2.3039 -1.9945 0.0000 C 0 0 0 0 0 0 0 0 0 0 0 0 1.1496 -1.3297 0.0000 C 0 0 0 0 0 0 0 0 0 0 0 0 2.3039 -3.3242 0.0000 C 0 0 0 0 0 0 0 0 0 0 0 0 0.0000 -1.9945 0.0000 C 0 0 0 0 0 0 0 0 0 0 0 0 1.1496 -3.9…	200
	21106146	C7 H7 N O2	137.048	3-Nitrotoluene	# ACD/Labs04221415492D 10 10 0 0 0 0 0 0 0 0 2 V2000 4.7090 -3.3116 0.0000 O 0 5 0 0 0 0 0 0 0 0 0 0 3.4435 -5.2733 0.0000 O 0 0 0 0 0 0 0 0 0 0 0 0 3.4435 -3.9655 0.0000 N 0 3 0 0 0 0 0 0 0 0 0 0 2.2833 -3.2958 0.0000 C 0 0 0 0 0 0 0 0 0 0 0 0 2.2833 -1.9775 0.0000 C 0 0 0 0 0 0 0 0 0 0 0 0 1.1443 -1.3183 0.0000 C 0 0 0 0 0 0 0 0 0 0 0 0 1.1443 -3.9550 0.0000 C 0 0 0 0 0 0 0 0 0 0 0 0 0.0000 -3.…	144
	76947	C7 H7 N O2	137.048	2-Pyridinylacetic acid	# ACD/Labs06251410132D 10 10 0 0 0 0 0 0 0 0 1 V2000 4.6539 -4.6073 0.0000 O 0 0 0 0 0 0 0 0 0 0 0 0 3.9884 -3.4578 0.0000 C 0 0 0 0 0 0 0 0 0 0 0 0 4.6539 -2.3037 0.0000 O 0 0 0 0 0 0 0 0 0 0 0 0 2.6574 -3.4578 0.0000 C 0 0 0 0 0 0 0 0 0 0 0 0 1.9965 -2.3037 0.0000 C 0 0 0 0 0 0 0 0 0 0 0 0 2.6574 -1.1542 0.0000 C 0 0 0 0 0 0 0 0 0 0 0 0 1.9965 0.0000 0.0000 C 0 0 0 0 0 0 0 0 0 0 0 0 0.6655 0.00…	132
FALSE	C2 H6 N2 O3 S	138.01	0.683	474555	0	0		FALSE	2061.87	746.705	1719.5	1247.08	975.676	4254.28	4893.77	3544.96	9929.35	6916.85	1481.95	1109.99	446.533	362.668	1420.01	11355.3	11425.5	6073.4	9966.42	7423.88	1081.07	1879.23	2552.29	1988.59	1805.86	5061.6	13691.2	6253.54	12336.4	7758.21	623.038	808.616	1235.84	1034.24	1389.87	8365.33	12112.1	13065.5	10455.4	12619	1732.98
FALSE		138.98	9.439	9842.29	0	0		FALSE	2725.3	2989.36	1973.19	2456.5	1975.59	5220.49	3712.5	2383.92	4040.14	171.673	1716.55	3224.29	4301.14	3829.22	5041.88	6299.75	2987.54	2415.62	6071.6	4971.34	3785.91	2379.82	2890.29	153.379	184.546	9842.29	4252.29	3933.61	3592.65	3796.12	2920.69	2577.6	2714.14	5329.38	3283.38	5491.54	2248.74	6361.71	6471.64	5228.89	3201.89
FALSE		139.061	0.718	6462.49	0	0		FALSE	3348.95	3280.05	3517.59	2874	3179.85	2027.5	3100.49	3641.69	1819.15	6462.49	1725.85	3252.66	1653.91	3634.06	2994.57	2031.26	4601.44	1964.37	4969.75	4463.75	3531.29	1930.07	2653.61	2559.48	3751.55	4704.97	4001.09	4126.52	4070.76	3794.45	2860.94	2641.19	3899.21	3388.18	3232.05	5499.1	4210.91	1999.79	4701.15	3930.81	4821.72
FALSE		139.061	0.861	231008	0	0		FALSE	20387.6	20191.8	14390.2	21642.3	14794.1	107553	68038.4	72884.7	68572.7	104661	25391.9	10047.8	15605.7	29199.4	14292.9	74466.8	94858.8	104841	96170.4	89879.4	25583.2	41273.5	20141.7	14870.6	25767.1	58018	77493.4	96369.2	110205	94336.1	12187.3	17993.4	16321.3	15619.2	27344.8	86233.9	102944	81684.4	51751	92617.1	21450.4
FALSE		140.044	0.68	50994.6	0	0		FALSE	19967.5	12308.4	11176.9	14623.9	13829.2	27349	23812.2	26163	27602.2	32393.1	18775.8	11308	10715.1	15643.7	10720.9	21800.9	29992.1	5179.06	23151	24267.9	12729.9	16648	13893.4	16294.2	13636.6	19474.4	22996.5	21309	50994.6	21138.7	12310.8	19435.6	14280	18387.4	16342.9	25076.2	26978.1	6089.1	23405.5	27358.9	20715.1
FALSE		140.063	8.774	6889.21	2	0		FALSE	2367.39	1773.74	2235.4	2127.24	2319.45	2647.69	4920.24	6451.78	5375.33	1361.22	1647.07	1851.51	2136.96	1686.96	1439.84	1881.87	2859.17	2958.57	1479.86	1811.01	1146.27	1455.45	1113.28	1097.51	960.001	5378.77	3342.79	4908.16	5454.4	2422.42	1754.1	2764.68	2141.08	2716.74	1693.25	2207.31	3412.35	5280.39	3977.23	5087.92	1235
	CSID	Formula	Molecular Weight	Name	Structure	# References
	9158773	C11 H8	140.063	1,3-Pentadiyn-1-ylbenzene	# ACD/Labs04221415492D 11 11 0 0 0 0 0 0 0 0 1 V2000 2.2994 -3.3321 0.0000 C 0 0 0 0 0 0 0 0 0 0 0 0 1.1537 -2.6705 0.0000 C 0 0 0 0 0 0 0 0 0 0 0 0 2.2994 -4.6633 0.0000 C 0 0 0 0 0 0 0 0 0 0 0 0 3.4692 -2.6624 0.0000 C 0 0 0 0 0 0 0 0 0 0 0 0 0.0000 -3.3321 0.0000 C 0 0 0 0 0 0 0 0 0 0 0 0 1.1537 -5.3248 0.0000 C 0 0 0 0 0 0 0 0 0 0 0 0 0.0000 -4.6633 0.0000 C 0 0 0 0 0 0 0 0 0 0 0 0 4.6149 -1.…	11
	510444	C11 H8	140.063	2,4-Pentadiynylbenzene	# ACD/Labs04221415492D 11 11 0 0 0 0 0 0 0 0 1 V2000 5.7546 -0.6690 0.0000 C 0 0 0 0 0 0 0 0 0 0 0 0 5.7546 -1.9988 0.0000 C 0 0 0 0 0 0 0 0 0 0 0 0 6.9071 0.0000 0.0000 C 0 0 0 0 0 0 0 0 0 0 0 0 4.6021 0.0000 0.0000 C 0 0 0 0 0 0 0 0 0 0 0 0 6.9071 -2.6597 0.0000 C 0 0 0 0 0 0 0 0 0 0 0 0 8.0596 -0.6690 0.0000 C 0 0 0 0 0 0 0 0 0 0 0 0 8.0596 -1.9988 0.0000 C 0 0 0 0 0 0 0 0 0 0 0 0 3.4576 -0.66…	9
FALSE	C10 H7 N	141.058	3.576	72467	0	0		FALSE	25270.7	30258.6	30727.3	37819.1	36290.7	42015.1	56036.9	45719.2	54992.2	20930.3	34004.8	33813	31411.1	29429.4	32574.9	40388.5	53993.9	50889.2	24087.2	36634.6	30733.2	36428.2	33771.4	22074.8	31191.2	42634.5	44669.3	36445.8	52197.4	38157.4	35352.9	33566	39929.9	32776.8	38606.9	27715.2	49710.7	44746.9	63647	53613.5	26689.5
FALSE	C H3 O2 P S2	141.931	0.757	55848.6	1	0		FALSE	9470.51	8357.69	10389.4	8942.2	10818.1	4871.29	6544.56	5868.5	5772.22	1395.23	8399.54	8611.5	10212.3	10257.4	9472.55	3162.53	3341.46	6138.82	2498.97	2617.1	10261.8	10066.4	10899.8	8098.25	10611.3	5992.18	8053.97	4346.99	9400.71	6127.82	10160.2	9828.61	10035.9	10279	10229	2738.75	4578.1	8216.2	32971.8	55848.6	8219.4
	CSID	Formula	Molecular Weight	Name	Structure	# References
	22844	Na2 O4 S	141.931	Sodium sulfate	# ACD/Labs06251410052D 7 4 0 0 0 0 0 0 0 0 2 V2000 5.3414 -1.3300 0.0000 Na 0 3 0 0 0 0 0 0 0 0 0 0 4.0007 -1.3300 0.0000 Na 0 3 0 0 0 0 0 0 0 0 0 0 0.0000 -1.3300 0.0000 O 0 5 0 0 0 0 0 0 0 0 0 0 1.3300 -1.3300 0.0000 S 0 0 0 0 0 0 0 0 0 0 0 0 1.3300 -2.6600 0.0000 O 0 5 0 0 0 0 0 0 0 0 0 0 1.3300 0.0000 0.0000 O 0 0 0 0 0 0 0 0 0 0 0 0 2.6600 -1.3300 0.0000 O 0 0 0 0 0 0 0 0 0 0 0 0 3 4 1 0 0 0…	1563
FALSE	C H3 O2 P S2	141.932	1.043	75591.5	1	0		FALSE	36070.5	26763	33036.1	32186.1	35388.3	22683	17362.7	21032	18576.9	8645.51	33586.8	24633.3	30820.2	28075.5	33680.8	16235.3	8608.07	21912.1	15052.2	11267.3	24302.2	27390.4	34397.9	33866.1	27604.8	17702	22109	16967.3	19529.3	10798.7	30914.3	29110.9	30793.8	33296.4	32951.7	14392.1	16100.2	21413	34268.9	75591.5	28753.2
	CSID	Formula	Molecular Weight	Name	Structure	# References
	22844	Na2 O4 S	141.931	Sodium sulfate	# ACD/Labs06251410052D 7 4 0 0 0 0 0 0 0 0 2 V2000 5.3414 -1.3300 0.0000 Na 0 3 0 0 0 0 0 0 0 0 0 0 4.0007 -1.3300 0.0000 Na 0 3 0 0 0 0 0 0 0 0 0 0 0.0000 -1.3300 0.0000 O 0 5 0 0 0 0 0 0 0 0 0 0 1.3300 -1.3300 0.0000 S 0 0 0 0 0 0 0 0 0 0 0 0 1.3300 -2.6600 0.0000 O 0 5 0 0 0 0 0 0 0 0 0 0 1.3300 0.0000 0.0000 O 0 0 0 0 0 0 0 0 0 0 0 0 2.6600 -1.3300 0.0000 O 0 0 0 0 0 0 0 0 0 0 0 0 3 4 1 0 0 0…	1563
FALSE	C7 H14 N2 O	142.111	1.31	6603.65	0	0		FALSE	736.743	659.816	447.98	741.663	728.662	417.939	436.731	552.729	916.604	412.447	871.009	437.519	773.395	944.637	588.114	630.269	137.652	295.273	140.678	150.451	278.834	451.938	199.477	219.037	374.146	139.543	154.4	136.98	316.915	139.58	310.267	1072.97	298.16	453.431	335.3	261.734	152.585	142.064	137.687	149.706	652.777
FALSE	C6 H9 N O3	143.058	0.844	4640.35	4	0		FALSE	2719.91	1055.55	2300.41	1571.5	1191.16	2097.92	2152.68	2442.18	2425.44	1392.75	868.628	1435	1388.16	1317.17	1410.01	1342.63	2680.47	2072.05	1643.32	1727.3	2679.66	2637.76	2781.31	2364.42	2810.95	1555.75	1636.96	3021.44	2180.3	1993.08	1571.38	948.179	1090.45	1131.1	851.95	1375.24	2322.57	2774.76	2156.78	2562.02	2005.36
	CSID	Formula	Molecular Weight	Name	Structure	# References
	5374	C6 H9 N O3	143.058	trimethadione	# ACD/Labs06251410092D 10 10 0 0 0 0 0 0 0 0 1 V2000 2.9984 -4.2204 0.0000 C 0 0 0 0 0 0 0 0 0 0 0 0 2.5896 -2.9561 0.0000 N 0 0 0 0 0 0 0 0 0 0 0 0 3.3697 -1.8799 0.0000 C 0 0 0 0 0 0 0 0 0 0 0 0 4.6998 -1.8799 0.0000 O 0 0 0 0 0 0 0 0 0 0 0 0 2.5896 -0.8037 0.0000 O 0 0 0 0 0 0 0 0 0 0 0 0 1.3253 -1.2125 0.0000 C 0 0 0 0 0 0 0 0 0 0 0 0 0.7802 0.0000 0.0000 C 0 0 0 0 0 0 0 0 0 0 0 0 0.0000 -1.0…	423
	202740	C6 H9 N O3	143.058	5-Ethyl-5-methyl-1,3-oxazolidine-2,4-dione	#232592 -OEChem-02070708202D 19 19 0 1 0 0 0 0 0999 V2000 3.2601 0.4358 0.0000 O 0 0 0 0 0 0 0 0 0 0 0 0 5.5201 -0.8242 0.0000 O 0 0 0 0 0 0 0 0 0 0 0 0 2.0000 -0.8242 0.0000 O 0 0 0 0 0 0 0 0 0 0 0 0 3.7601 -1.1030 0.0000 N 0 0 0 0 0 0 0 0 0 0 0 0 4.2601 0.4358 0.0000 C 0 0 3 0 0 0 0 0 0 0 0 0 5.2111 0.7449 0.0000 C 0 0 0 0 0 0 0 0 0 0 0 0 4.5691 -0.5152 0.0000 C 0 0 0 0 0 0 0 0 0 0 0 0 4.2601 1…	18
	2312342	C6 H9 N O3	143.058	(3R,5S)-3-(Hydroxymethyl)-4-oxa-1-azabicyclo[3.2.0]heptan-7-one	# ACD/Labs04221415492D 11 12 0 0 1 0 0 0 0 0 1 V2000 3.5348 -0.9218 0.0000 O 0 0 0 0 0 0 0 0 0 0 0 0 0.0000 -3.6012 0.0000 O 0 0 0 0 0 0 0 0 0 0 0 0 6.6320 -1.9962 0.0000 O 0 0 0 0 0 0 0 0 0 0 0 0 2.2681 -2.6594 0.0000 N 0 0 0 0 0 0 0 0 0 0 0 0 2.2681 -1.3330 0.0000 C 0 0 0 0 0 0 0 0 0 0 0 0 0.9417 -2.6594 0.0000 C 0 0 0 0 0 0 0 0 0 0 0 0 0.9417 -1.3330 0.0000 C 0 0 0 0 0 0 0 0 0 0 0 0 4.3174 -1.…	11
	27976741	C6 H9 N O3	143.058	N-3-Butenoylglycine	# ACD/Labs04111411492D 10 9 0 0 0 0 0 0 0 0 1 V2000 4.6087 -1.3318 0.0000 N 0 0 0 0 0 0 0 0 0 0 0 0 6.9171 -1.3318 0.0000 C 0 0 0 0 0 0 0 0 0 0 0 0 6.9171 0.0000 0.0000 O 0 0 0 0 0 0 0 0 0 0 0 0 8.0713 -1.9936 0.0000 O 0 0 0 0 0 0 0 0 0 0 0 0 5.7629 -1.9936 0.0000 C 0 0 0 0 0 0 0 0 0 0 0 0 3.4626 -1.9936 0.0000 C 0 0 0 0 0 0 0 0 0 0 0 0 3.4626 -3.3254 0.0000 O 0 0 0 0 0 0 0 0 0 0 0 0 2.3084 -1.33…	4
FALSE	C10 H9 N	143.074	3.575	250088	4	0		FALSE	78408.3	92988.9	98822.2	116287	112622	146660	177817	148333	176485	64684.2	106352	105049	97072.7	90689	101657	124904	182350	177074	78475.5	118527	99056.2	113972	107262	67981.5	97927.3	140230	149182	115701	173962	127486	113643	105559	126036	100649	123627	87480.9	190189	142020	219188	171176	82064.3
	CSID	Formula	Molecular Weight	Name	Structure	# References
	6790	C10 H9 N	143.073	Naphthalen-2-amine	# ACD/Labs06251410112D 11 12 0 0 0 0 0 0 0 0 1 V2000 0.0000 0.0000 0.0000 N 0 0 0 0 0 0 0 0 0 0 0 0 1.1516 -0.6679 0.0000 C 0 0 0 0 0 0 0 0 0 0 0 0 1.1516 -1.9980 0.0000 C 0 0 0 0 0 0 0 0 0 0 0 0 2.3032 -2.6601 0.0000 C 0 0 0 0 0 0 0 0 0 0 0 0 3.4547 -1.9980 0.0000 C 0 0 0 0 0 0 0 0 0 0 0 0 4.6063 -2.6601 0.0000 C 0 0 0 0 0 0 0 0 0 0 0 0 5.7579 -1.9980 0.0000 C 0 0 0 0 0 0 0 0 0 0 0 0 5.7579 -0.6…	536
	8319	C10 H9 N	143.073	naphthylamine	# ACD/Labs02211713302D 11 12 0 0 0 0 0 0 0 0 1 V2000 3.4565 0.0000 0.0000 N 0 0 0 0 0 0 0 0 0 0 0 0 3.4565 -1.3273 0.0000 C 0 0 0 0 0 0 0 0 0 0 0 0 2.3043 -1.9909 0.0000 C 0 0 0 0 0 0 0 0 0 0 0 0 2.3043 -3.3228 0.0000 C 0 0 0 0 0 0 0 0 0 0 0 0 1.1522 -3.9865 0.0000 C 0 0 0 0 0 0 0 0 0 0 0 0 0.0000 -3.3228 0.0000 C 0 0 0 0 0 0 0 0 0 0 0 0 0.0000 -1.9909 0.0000 C 0 0 0 0 0 0 0 0 0 0 0 0 1.1522 -1.3…	499
	13870160	C10 H9 N	143.073	Quinaldine	# ACD/Labs06161415512D 11 12 0 0 0 0 0 0 0 0 1 V2000 0.0000 -2.6606 0.0000 C 0 0 0 0 0 0 0 0 0 0 0 0 1.1518 -1.9983 0.0000 C 0 0 0 0 0 0 0 0 0 0 0 0 1.1518 -0.6680 0.0000 C 0 0 0 0 0 0 0 0 0 0 0 0 2.3036 0.0000 0.0000 C 0 0 0 0 0 0 0 0 0 0 0 0 3.4554 -0.6680 0.0000 C 0 0 0 0 0 0 0 0 0 0 0 0 4.6071 0.0000 0.0000 C 0 0 0 0 0 0 0 0 0 0 0 0 5.7589 -0.6680 0.0000 C 0 0 0 0 0 0 0 0 0 0 0 0 5.7589 -1.99…	260
	6792	C10 H9 N	143.073	6-Methylquinoline	# CDK 04291007002D 11 12 0 0 0 0 999 V2000 0.0000 -1.6500 0.0000 C 0 0 0 0 0 0 0 0 0 0 0 0 0.7145 -1.2375 0.0000 C 0 0 0 0 0 0 0 0 0 0 0 0 0.7145 -0.4125 0.0000 C 0 0 0 0 0 0 0 0 0 0 0 0 1.4289 0.0000 0.0000 C 0 0 0 0 0 0 0 0 0 0 0 0 2.1434 -0.4125 0.0000 C 0 0 0 0 0 0 0 0 0 0 0 0 2.8579 0.0000 0.0000 N 0 0 0 0 0 0 0 0 0 0 0 0 3.5724 -0.4125 0.0000 C 0 0 0 0 0 0 0 0 0 0 0 0 3.5724 -1.2375 0.0000 …	170
FALSE	C10 H9 N	143.074	3.73	15040.4	4	0		FALSE	1108.34	1324	1459.36	1730.08	1783.32	3679.06	4844.34	4046.93	5144.05	1694.1	1480.43	1386.9	1596.62	1418.58	1733.88	5915.74	6057.42	11346.8	3339.8	5560.12	5784	1964.99	5217.67	1773.46	3245.69	10174.4	12879.1	7532.94	15040.4	9590.93	1824.77	1520.05	2295.29	1791.03	1797.74	3268.18	4953.54	4502.51	4789.4	5290.96	1095.69
	CSID	Formula	Molecular Weight	Name	Structure	# References
	6790	C10 H9 N	143.073	Naphthalen-2-amine	# ACD/Labs06251410112D 11 12 0 0 0 0 0 0 0 0 1 V2000 0.0000 0.0000 0.0000 N 0 0 0 0 0 0 0 0 0 0 0 0 1.1516 -0.6679 0.0000 C 0 0 0 0 0 0 0 0 0 0 0 0 1.1516 -1.9980 0.0000 C 0 0 0 0 0 0 0 0 0 0 0 0 2.3032 -2.6601 0.0000 C 0 0 0 0 0 0 0 0 0 0 0 0 3.4547 -1.9980 0.0000 C 0 0 0 0 0 0 0 0 0 0 0 0 4.6063 -2.6601 0.0000 C 0 0 0 0 0 0 0 0 0 0 0 0 5.7579 -1.9980 0.0000 C 0 0 0 0 0 0 0 0 0 0 0 0 5.7579 -0.6…	536
	8319	C10 H9 N	143.073	naphthylamine	# ACD/Labs02211713302D 11 12 0 0 0 0 0 0 0 0 1 V2000 3.4565 0.0000 0.0000 N 0 0 0 0 0 0 0 0 0 0 0 0 3.4565 -1.3273 0.0000 C 0 0 0 0 0 0 0 0 0 0 0 0 2.3043 -1.9909 0.0000 C 0 0 0 0 0 0 0 0 0 0 0 0 2.3043 -3.3228 0.0000 C 0 0 0 0 0 0 0 0 0 0 0 0 1.1522 -3.9865 0.0000 C 0 0 0 0 0 0 0 0 0 0 0 0 0.0000 -3.3228 0.0000 C 0 0 0 0 0 0 0 0 0 0 0 0 0.0000 -1.9909 0.0000 C 0 0 0 0 0 0 0 0 0 0 0 0 1.1522 -1.3…	499
	13870160	C10 H9 N	143.073	Quinaldine	# ACD/Labs06161415512D 11 12 0 0 0 0 0 0 0 0 1 V2000 0.0000 -2.6606 0.0000 C 0 0 0 0 0 0 0 0 0 0 0 0 1.1518 -1.9983 0.0000 C 0 0 0 0 0 0 0 0 0 0 0 0 1.1518 -0.6680 0.0000 C 0 0 0 0 0 0 0 0 0 0 0 0 2.3036 0.0000 0.0000 C 0 0 0 0 0 0 0 0 0 0 0 0 3.4554 -0.6680 0.0000 C 0 0 0 0 0 0 0 0 0 0 0 0 4.6071 0.0000 0.0000 C 0 0 0 0 0 0 0 0 0 0 0 0 5.7589 -0.6680 0.0000 C 0 0 0 0 0 0 0 0 0 0 0 0 5.7589 -1.99…	260
	6792	C10 H9 N	143.073	6-Methylquinoline	# CDK 04291007002D 11 12 0 0 0 0 999 V2000 0.0000 -1.6500 0.0000 C 0 0 0 0 0 0 0 0 0 0 0 0 0.7145 -1.2375 0.0000 C 0 0 0 0 0 0 0 0 0 0 0 0 0.7145 -0.4125 0.0000 C 0 0 0 0 0 0 0 0 0 0 0 0 1.4289 0.0000 0.0000 C 0 0 0 0 0 0 0 0 0 0 0 0 2.1434 -0.4125 0.0000 C 0 0 0 0 0 0 0 0 0 0 0 0 2.8579 0.0000 0.0000 N 0 0 0 0 0 0 0 0 0 0 0 0 3.5724 -0.4125 0.0000 C 0 0 0 0 0 0 0 0 0 0 0 0 3.5724 -1.2375 0.0000 …	170
FALSE	C7 H13 N O2	143.095	0.885	300783	4	0		FALSE	171362	201790	80285.6	180209	144708	167412	96820.6	84207.1	111852	177980	155312	167520	181659	109502	132955	168490	167413	148264	113535	123894	128801	100752	131581	64730.3	77404.8	147718	183876	135889	216655	195079	178200	85662.2	101056	91907.6	268380	75270.8	112127	77361.4	122368	77270.5	80191.2
	CSID	Formula	Molecular Weight	Name	Structure	# References
	103115	C7 H13 N O2	143.095	methyl hygrate betaine	# ACD/Labs04221415492D 10 10 0 0 1 0 0 0 0 0 2 V2000 0.0000 -2.3129 0.0000 O 0 5 0 0 0 0 0 0 0 0 0 0 1.3257 0.0000 0.0000 O 0 0 0 0 0 0 0 0 0 0 0 0 2.7162 -3.3049 0.0000 N 0 3 0 0 0 0 0 0 0 0 0 0 2.2851 -2.1136 0.0000 C 0 0 0 0 0 0 0 0 0 0 0 0 1.3303 -1.4554 0.0000 C 0 0 0 0 0 0 0 0 0 0 0 0 3.9955 -3.2585 0.0000 C 0 0 0 0 0 0 0 0 0 0 0 0 3.2863 -1.3303 0.0000 C 0 0 0 0 0 0 0 0 0 0 0 0 4.3431 -2.0…	45
	4575319	C7 H13 N O2	143.095	4-(trimethylammonio)but-2-enoate	# ACD/Labs04221415492D 10 9 0 0 0 0 0 0 0 0 2 V2000 0.0000 -0.1270 0.0000 O 0 5 0 0 0 0 0 0 0 0 0 0 1.2061 -1.9608 0.0000 O 0 0 0 0 0 0 0 0 0 0 0 0 5.7696 -0.7406 0.0000 N 0 3 0 0 0 0 0 0 0 0 0 0 4.6693 -0.0071 0.0000 C 0 0 0 0 0 0 0 0 0 0 0 0 3.4844 -0.5995 0.0000 C 0 0 0 0 0 0 0 0 0 0 0 0 1.2132 -0.7194 0.0000 C 0 0 0 0 0 0 0 0 0 0 0 0 2.3135 0.0000 0.0000 C 0 0 0 0 0 0 0 0 0 0 0 0 5.8190 -2.06…	14
	35013193	C7 H13 N O2	143.095	3-Methylenenorleucine	# ACD/Labs08121512272D 10 9 0 0 0 0 0 0 0 0 1 V2000 0.0000 -1.3261 0.0000 C 0 0 0 0 0 0 0 0 0 0 0 0 3.4535 -3.3223 0.0000 C 0 0 0 0 0 0 0 0 0 0 0 0 1.1535 -1.9961 0.0000 C 0 0 0 0 0 0 0 0 0 0 0 0 2.3000 -1.3261 0.0000 C 0 0 0 0 0 0 0 0 0 0 0 0 3.4535 -1.9961 0.0000 C 0 0 0 0 0 0 0 0 0 0 0 0 4.6069 -1.3261 0.0000 C 0 0 0 0 0 0 0 0 0 0 0 0 5.7535 -1.9961 0.0000 C 0 0 0 0 0 0 0 0 0 0 0 0 4.6069 0.00…	1
	20057355	C7 H13 N O2	143.095	8-Azabicyclo[3.2.1]octane-3,6-diol	# ACD/Labs10080721452D 10 11 0 0 0 0 0 0 0 0 1 V2000 3.0722 0.0000 0.0000 C 0 0 0 0 0 0 0 0 0 0 0 0 4.0553 -0.7900 0.0000 C 0 0 0 0 0 0 0 0 0 0 0 0 4.0553 -2.0364 0.0000 C 0 0 0 0 0 0 0 0 0 0 0 0 3.0722 -2.8089 0.0000 C 0 0 0 0 0 0 0 0 0 0 0 0 1.8609 -2.5280 0.0000 C 0 0 0 0 0 0 0 0 0 0 0 0 1.3167 -1.4220 0.0000 C 0 0 0 0 0 0 0 0 0 0 0 0 1.8609 -0.2809 0.0000 C 0 0 0 0 0 0 0 0 0 0 0 0 3.1951 -1.6…	1
FALSE	C2 H6 Cl O3 P	143.974	9.456	18816.9	1	0		FALSE	4784.84	2319.88	3058.55	2050.47	3955.39	2730.69	2004.39	1498.2	3207.19	113.315	10639.6	6343.42	11952.8	8115.57	13701.4	3924.79	2230.35	1836.53	1002.36	3033.57	10036.4	6893.55	14637	3074.17	3554.74	5068.47	2952.68	2311.07	2416.06	2503.89	11485.8	9503.82	4898.99	15226.7	8133.01	2779.54	3027.72	3681.36	1798.23	3603.93	13485.8
	CSID	Formula	Molecular Weight	Name	Structure	# References
	26031	C2 H6 Cl O3 P	143.974	Ethephon	# ACD/Labs04221415492D 7 6 0 0 0 0 0 0 0 0 1 V2000 4.3784 -0.6524 0.0000 Cl 0 0 0 0 0 0 0 0 0 0 0 0 1.0946 -1.2829 0.0000 P 0 0 0 0 0 0 0 0 0 0 0 0 0.3371 0.0000 0.0000 O 0 0 0 0 0 0 0 0 0 0 0 0 0.0000 -1.9134 0.0000 O 0 0 0 0 0 0 0 0 0 0 0 0 1.8521 -2.5045 0.0000 O 0 0 0 0 0 0 0 0 0 0 0 0 2.1892 -0.6524 0.0000 C 0 0 0 0 0 0 0 0 0 0 0 0 3.2838 -1.2829 0.0000 C 0 0 0 0 0 0 0 0 0 0 0 0 1 7 1 0 0 0 …	259
FALSE		145.029	4.011	11555.2	0	0		FALSE	270.63	126.24	125.279	126.204	125.08	2162.13	2081.06	2296.19	2329.34	1435.57	125.683	125.591	182.879	126.956	123.994	1290.88	1319.99	3659.52	1815.79	2542.35	125.934	129.749	159.729	161.92	169.782	2836.51	3231.05	2684.2	3928.9	2793.72	127.941	127.438	124.876	127.813	153.113	1580.68	1176.65	1978.93	3130.26	1813.84	128.707
FALSE		145.034	3.562	3681.31	0	0		FALSE	84.2257	81.9961	84.4408	82.4497	83.0969	81.5426	86.0669	87.8965	85.5062	81.7552	82.0538	82.3723	84.928	84.9281	83.6122	85.9364	92.7421	81.6037	82.9717	82.7854	80.6206	82.384	83.6487	83.0299	84.893	83.2451	83.0511	83.1573	83.5732	83.5187	84.8901	82.5528	82.1646	81.9533	82.6241	83.7818	84.2172	86.6483	115.809	84.4607	81.7503
FALSE	C4 H7 N3 O3	145.049	0.681	206516	0	0		FALSE	53859.5	43497.2	58045.5	69411.7	52062.9	129400	94336.3	127624	80668	88319.7	66373.1	63934.6	54493.4	58357.2	63873.1	131556	43844.9	50306.5	29188.1	114692	51370	52080	49979.6	37458.6	46537.7	87653	139629	22150.6	157835	115647	44614.2	70861.9	59206.3	49872.2	34969.5	92949.9	86562.8	145426	36317.8	127751	67670.9
FALSE	C4 H7 N3 O3	145.049	0.677	183149	0	0		FALSE	53859.5	43497.2	58045.5	69411.7	52062.9	129400	94336.3	127624	80668	88319.7	66373.1	63934.6	54493.4	58357.2	63873.1	131556	43844.9	50306.5	29188.1	114692	51370	52080	49979.6	37458.6	46537.7	87653	139629	22150.6	157835	115647	44614.2	70861.9	59206.3	49872.2	34969.5	92949.9	86562.8	145426	36317.8	127751	67670.9
FALSE	C9 H7 N O	145.053	3.998	7793.3	6	0		FALSE	4183.76	3909.31	4897.92	5698.78	3357.38	1316.98	571.49	472.545	1456.84	2961.33	6479.59	5148.22	4809.36	6069.36	5892.98	2639.02	590.582	274.173	1633.49	689.788	5189.42	4110.65	4299.69	2922.73	4944.82	339.439	467.189	179.372	269.656	245.401	4079.19	4452.56	5456.28	4830.71	6053.31	2094.8	810.591	1089.96	1760.75	139.651	3478.46
	CSID	Formula	Molecular Weight	Name	Structure	# References
	1847	C9 H7 N O	145.053	8-Hydroxyquinoline	# ACD/Labs02211713402D 11 12 0 0 0 0 0 0 0 0 1 V2000 1.1525 -3.9876 0.0000 O 0 0 0 0 0 0 0 0 0 0 0 0 1.1525 -2.6600 0.0000 C 0 0 0 0 0 0 0 0 0 0 0 0 2.3050 -1.9915 0.0000 C 0 0 0 0 0 0 0 0 0 0 0 0 2.3050 -0.6638 0.0000 C 0 0 0 0 0 0 0 0 0 0 0 0 3.4575 0.0000 0.0000 C 0 0 0 0 0 0 0 0 0 0 0 0 4.6100 -0.6638 0.0000 C 0 0 0 0 0 0 0 0 0 0 0 0 4.6100 -1.9915 0.0000 C 0 0 0 0 0 0 0 0 0 0 0 0 3.4575 -2.6…	1349
	62357	C9 H7 N O	145.053	4-quinolone	# ACD/Labs06251410132D 11 12 0 0 0 0 0 0 0 0 1 V2000 1.1518 0.0000 0.0000 O 0 0 0 0 0 0 0 0 0 0 0 0 1.1518 -1.3315 0.0000 C 0 0 0 0 0 0 0 0 0 0 0 0 0.0000 -1.9950 0.0000 C 0 0 0 0 0 0 0 0 0 0 0 0 0.0000 -3.3265 0.0000 C 0 0 0 0 0 0 0 0 0 0 0 0 1.1518 -3.9899 0.0000 N 0 0 0 0 0 0 0 0 0 0 0 0 2.3037 -3.3265 0.0000 C 0 0 0 0 0 0 0 0 0 0 0 0 3.4555 -3.9899 0.0000 C 0 0 0 0 0 0 0 0 0 0 0 0 4.6073 -3.3…	485
	5816	C9 H7 N O	145.053	quinolone	# ACD/Labs02211713242D 11 12 0 0 0 0 0 0 0 0 1 V2000 5.7697 -0.0288 0.0000 O 0 0 0 0 0 0 0 0 0 0 0 0 4.6100 -0.6808 0.0000 C 0 0 0 0 0 0 0 0 0 0 0 0 3.4561 0.0000 0.0000 N 0 0 0 0 0 0 0 0 0 0 0 0 2.2964 -0.6635 0.0000 C 0 0 0 0 0 0 0 0 0 0 0 0 2.2964 -2.0021 0.0000 C 0 0 0 0 0 0 0 0 0 0 0 0 1.1539 -2.6599 0.0000 C 0 0 0 0 0 0 0 0 0 0 0 0 0.0000 -2.0021 0.0000 C 0 0 0 0 0 0 0 0 0 0 0 0 0.0000 -0.6…	472
	9838	C9 H7 N O	145.053	3-Formylindole	# ACD/Labs06251410132D 11 12 0 0 0 0 0 0 0 0 1 V2000 3.0896 0.0000 0.0000 O 0 0 0 0 0 0 0 0 0 0 0 0 3.9796 -0.9879 0.0000 C 0 0 0 0 0 0 0 0 0 0 0 0 3.5695 -2.2554 0.0000 C 0 0 0 0 0 0 0 0 0 0 0 0 4.3524 -3.3319 0.0000 C 0 0 0 0 0 0 0 0 0 0 0 0 3.5695 -4.4037 0.0000 N 0 0 0 0 0 0 0 0 0 0 0 0 2.3067 -3.9936 0.0000 C 0 0 0 0 0 0 0 0 0 0 0 0 2.3067 -2.6655 0.0000 C 0 0 0 0 0 0 0 0 0 0 0 0 1.1510 -1.9…	367
	9864	C9 H7 N O	145.053	Isoquinolone	# ACD/Labs02211713402D 11 12 0 0 0 0 0 0 0 0 1 V2000 3.4575 -3.9876 0.0000 O 0 0 0 0 0 0 0 0 0 0 0 0 3.4575 -2.6600 0.0000 C 0 0 0 0 0 0 0 0 0 0 0 0 2.3050 -1.9915 0.0000 C 0 0 0 0 0 0 0 0 0 0 0 0 2.3050 -0.6638 0.0000 C 0 0 0 0 0 0 0 0 0 0 0 0 1.1525 0.0000 0.0000 C 0 0 0 0 0 0 0 0 0 0 0 0 0.0000 -0.6638 0.0000 C 0 0 0 0 0 0 0 0 0 0 0 0 0.0000 -1.9915 0.0000 C 0 0 0 0 0 0 0 0 0 0 0 0 1.1525 -2.6…	265
	133042	C9 H7 N O	145.053	3-Methylene-1,3-dihydro-2H-indol-2-one	# ACD/Labs04221415492D 11 12 0 0 0 0 0 0 0 0 1 V2000 5.6631 -2.3445 0.0000 O 0 0 0 0 0 0 0 0 0 0 0 0 3.5734 -3.4205 0.0000 N 0 0 0 0 0 0 0 0 0 0 0 0 2.3105 -1.6763 0.0000 C 0 0 0 0 0 0 0 0 0 0 0 0 2.3105 -3.0071 0.0000 C 0 0 0 0 0 0 0 0 0 0 0 0 3.5734 -1.2629 0.0000 C 0 0 0 0 0 0 0 0 0 0 0 0 4.3606 -2.3445 0.0000 C 0 0 0 0 0 0 0 0 0 0 0 0 1.1553 -1.0080 0.0000 C 0 0 0 0 0 0 0 0 0 0 0 0 1.1553 -3.…	39
FALSE	C9 H7 N O	145.053	3.575	284385	6	0		FALSE	89840.9	109564	116021	135667	131040	177016	198558	161722	198282	70618	119365	124682	129927	108022	117551	133493	195088	192580	86866.3	135922	114516	131656	123641	77487	129662	163111	171397	132845	194338	143030	128289	120224	144682	114581	140842	102616	195728	158763	243677	221575	93800.6
	CSID	Formula	Molecular Weight	Name	Structure	# References
	1847	C9 H7 N O	145.053	8-Hydroxyquinoline	# ACD/Labs02211713402D 11 12 0 0 0 0 0 0 0 0 1 V2000 1.1525 -3.9876 0.0000 O 0 0 0 0 0 0 0 0 0 0 0 0 1.1525 -2.6600 0.0000 C 0 0 0 0 0 0 0 0 0 0 0 0 2.3050 -1.9915 0.0000 C 0 0 0 0 0 0 0 0 0 0 0 0 2.3050 -0.6638 0.0000 C 0 0 0 0 0 0 0 0 0 0 0 0 3.4575 0.0000 0.0000 C 0 0 0 0 0 0 0 0 0 0 0 0 4.6100 -0.6638 0.0000 C 0 0 0 0 0 0 0 0 0 0 0 0 4.6100 -1.9915 0.0000 C 0 0 0 0 0 0 0 0 0 0 0 0 3.4575 -2.6…	1349
	62357	C9 H7 N O	145.053	4-quinolone	# ACD/Labs06251410132D 11 12 0 0 0 0 0 0 0 0 1 V2000 1.1518 0.0000 0.0000 O 0 0 0 0 0 0 0 0 0 0 0 0 1.1518 -1.3315 0.0000 C 0 0 0 0 0 0 0 0 0 0 0 0 0.0000 -1.9950 0.0000 C 0 0 0 0 0 0 0 0 0 0 0 0 0.0000 -3.3265 0.0000 C 0 0 0 0 0 0 0 0 0 0 0 0 1.1518 -3.9899 0.0000 N 0 0 0 0 0 0 0 0 0 0 0 0 2.3037 -3.3265 0.0000 C 0 0 0 0 0 0 0 0 0 0 0 0 3.4555 -3.9899 0.0000 C 0 0 0 0 0 0 0 0 0 0 0 0 4.6073 -3.3…	485
	5816	C9 H7 N O	145.053	quinolone	# ACD/Labs02211713242D 11 12 0 0 0 0 0 0 0 0 1 V2000 5.7697 -0.0288 0.0000 O 0 0 0 0 0 0 0 0 0 0 0 0 4.6100 -0.6808 0.0000 C 0 0 0 0 0 0 0 0 0 0 0 0 3.4561 0.0000 0.0000 N 0 0 0 0 0 0 0 0 0 0 0 0 2.2964 -0.6635 0.0000 C 0 0 0 0 0 0 0 0 0 0 0 0 2.2964 -2.0021 0.0000 C 0 0 0 0 0 0 0 0 0 0 0 0 1.1539 -2.6599 0.0000 C 0 0 0 0 0 0 0 0 0 0 0 0 0.0000 -2.0021 0.0000 C 0 0 0 0 0 0 0 0 0 0 0 0 0.0000 -0.6…	472
	9838	C9 H7 N O	145.053	3-Formylindole	# ACD/Labs06251410132D 11 12 0 0 0 0 0 0 0 0 1 V2000 3.0896 0.0000 0.0000 O 0 0 0 0 0 0 0 0 0 0 0 0 3.9796 -0.9879 0.0000 C 0 0 0 0 0 0 0 0 0 0 0 0 3.5695 -2.2554 0.0000 C 0 0 0 0 0 0 0 0 0 0 0 0 4.3524 -3.3319 0.0000 C 0 0 0 0 0 0 0 0 0 0 0 0 3.5695 -4.4037 0.0000 N 0 0 0 0 0 0 0 0 0 0 0 0 2.3067 -3.9936 0.0000 C 0 0 0 0 0 0 0 0 0 0 0 0 2.3067 -2.6655 0.0000 C 0 0 0 0 0 0 0 0 0 0 0 0 1.1510 -1.9…	367
	9864	C9 H7 N O	145.053	Isoquinolone	# ACD/Labs02211713402D 11 12 0 0 0 0 0 0 0 0 1 V2000 3.4575 -3.9876 0.0000 O 0 0 0 0 0 0 0 0 0 0 0 0 3.4575 -2.6600 0.0000 C 0 0 0 0 0 0 0 0 0 0 0 0 2.3050 -1.9915 0.0000 C 0 0 0 0 0 0 0 0 0 0 0 0 2.3050 -0.6638 0.0000 C 0 0 0 0 0 0 0 0 0 0 0 0 1.1525 0.0000 0.0000 C 0 0 0 0 0 0 0 0 0 0 0 0 0.0000 -0.6638 0.0000 C 0 0 0 0 0 0 0 0 0 0 0 0 0.0000 -1.9915 0.0000 C 0 0 0 0 0 0 0 0 0 0 0 0 1.1525 -2.6…	265
	133042	C9 H7 N O	145.053	3-Methylene-1,3-dihydro-2H-indol-2-one	# ACD/Labs04221415492D 11 12 0 0 0 0 0 0 0 0 1 V2000 5.6631 -2.3445 0.0000 O 0 0 0 0 0 0 0 0 0 0 0 0 3.5734 -3.4205 0.0000 N 0 0 0 0 0 0 0 0 0 0 0 0 2.3105 -1.6763 0.0000 C 0 0 0 0 0 0 0 0 0 0 0 0 2.3105 -3.0071 0.0000 C 0 0 0 0 0 0 0 0 0 0 0 0 3.5734 -1.2629 0.0000 C 0 0 0 0 0 0 0 0 0 0 0 0 4.3606 -2.3445 0.0000 C 0 0 0 0 0 0 0 0 0 0 0 0 1.1553 -1.0080 0.0000 C 0 0 0 0 0 0 0 0 0 0 0 0 1.1553 -3.…	39
FALSE	C5 H11 N3 O2	145.085	0.901	6982.74	2	0		FALSE	149.032	319.67	152.802	150.837	151.108	746.824	445.872	494.292	221.661	655.544	196.156	272.803	228.331	312.424	221.584	405.457	435.075	695.368	483.214	344.931	723.774	821.449	1056.01	723.451	1065.54	1596.02	1731.57	1807.55	2129.42	2120.72	260.296	169.65	195.382	344.798	309.671	400.171	257.028	502.019	374.278	339.472	223.865
	CSID	Formula	Molecular Weight	Name	Structure	# References
	486	C5 H11 N3 O2	145.085	g-Guanidinobutyrate	# ACD/Labs06251410112D 10 9 0 0 0 0 0 0 0 0 1 V2000 0.0000 -6.9171 0.0000 N 0 0 0 0 0 0 0 0 0 0 0 0 1.3318 -6.9171 0.0000 C 0 0 0 0 0 0 0 0 0 0 0 0 1.9936 -8.0713 0.0000 N 0 0 0 0 0 0 0 0 0 0 0 0 1.9936 -5.7629 0.0000 N 0 0 0 0 0 0 0 0 0 0 0 0 1.3318 -4.6087 0.0000 C 0 0 0 0 0 0 0 0 0 0 0 0 1.9936 -3.4626 0.0000 C 0 0 0 0 0 0 0 0 0 0 0 0 1.3318 -2.3084 0.0000 C 0 0 0 0 0 0 0 0 0 0 0 0 1.9936 -1.1…	157
	388339	C5 H11 N3 O2	145.085	Glycyl-N-methylglycinamide	# ACD/Labs06251410092D 10 9 0 0 0 0 0 0 0 0 1 V2000 2.6565 -4.6070 0.0000 C 0 0 0 0 0 0 0 0 0 0 0 0 3.9908 -4.6070 0.0000 N 0 0 0 0 0 0 0 0 0 0 0 0 4.6549 -3.4583 0.0000 C 0 0 0 0 0 0 0 0 0 0 0 0 5.9832 -3.4583 0.0000 O 0 0 0 0 0 0 0 0 0 0 0 0 3.9908 -2.3035 0.0000 C 0 0 0 0 0 0 0 0 0 0 0 0 2.6565 -2.3035 0.0000 N 0 0 0 0 0 0 0 0 0 0 0 0 1.9924 -1.1547 0.0000 C 0 0 0 0 0 0 0 0 0 0 0 0 2.6565 0.00…	17
FALSE	C5 H11 N3 O2	145.085	1.328	13968.3	2	0		FALSE	409.871	336.333	336.904	209.951	208.504	773.502	410.56	419.611	250.11	437.377	398.763	420.616	304.237	385.019	434.037	529.221	500.711	848.937	406.277	352.704	1038.42	1332.28	884.113	929.534	926.834	1910.45	1549.14	1575.71	1789.47	2440.65	344.562	354.711	208.156	329.49	707.125	256.481	395.52	825.935	585.376	356.752	208.36
	CSID	Formula	Molecular Weight	Name	Structure	# References
	486	C5 H11 N3 O2	145.085	g-Guanidinobutyrate	# ACD/Labs06251410112D 10 9 0 0 0 0 0 0 0 0 1 V2000 0.0000 -6.9171 0.0000 N 0 0 0 0 0 0 0 0 0 0 0 0 1.3318 -6.9171 0.0000 C 0 0 0 0 0 0 0 0 0 0 0 0 1.9936 -8.0713 0.0000 N 0 0 0 0 0 0 0 0 0 0 0 0 1.9936 -5.7629 0.0000 N 0 0 0 0 0 0 0 0 0 0 0 0 1.3318 -4.6087 0.0000 C 0 0 0 0 0 0 0 0 0 0 0 0 1.9936 -3.4626 0.0000 C 0 0 0 0 0 0 0 0 0 0 0 0 1.3318 -2.3084 0.0000 C 0 0 0 0 0 0 0 0 0 0 0 0 1.9936 -1.1…	157
	388339	C5 H11 N3 O2	145.085	Glycyl-N-methylglycinamide	# ACD/Labs06251410092D 10 9 0 0 0 0 0 0 0 0 1 V2000 2.6565 -4.6070 0.0000 C 0 0 0 0 0 0 0 0 0 0 0 0 3.9908 -4.6070 0.0000 N 0 0 0 0 0 0 0 0 0 0 0 0 4.6549 -3.4583 0.0000 C 0 0 0 0 0 0 0 0 0 0 0 0 5.9832 -3.4583 0.0000 O 0 0 0 0 0 0 0 0 0 0 0 0 3.9908 -2.3035 0.0000 C 0 0 0 0 0 0 0 0 0 0 0 0 2.6565 -2.3035 0.0000 N 0 0 0 0 0 0 0 0 0 0 0 0 1.9924 -1.1547 0.0000 C 0 0 0 0 0 0 0 0 0 0 0 0 2.6565 0.00…	17
FALSE	C7 H15 N O2	145.11	0.865	15516.1	2	0		FALSE	7752.31	6219.7	9244.38	4766.71	8167.92	7934.65	5679.38	6680.91	7530.76	6045	5145.89	6838.96	6070.32	6587.37	5666.55	3596.47	5947.45	3594.83	5556.73	4717.43	5535.56	9259.73	5132.86	5905.15	6766.49	7083.76	5544.73	6359.59	5015.96	8229.65	4913.51	4455.88	6203.29	5931.49	5620.34	4195.63	5251.62	5212.41	4317.62	4387.35	9836.48
	CSID	Formula	Molecular Weight	Name	Structure	# References
	705	C7 H15 N O2	145.11	g-Butyrobetaine	# ACD/Labs04111411492D 10 9 0 0 0 0 0 0 0 0 2 V2000 2.3005 -1.9966 0.0000 C 0 0 0 0 0 0 0 0 0 0 0 0 1.1537 0.0000 0.0000 C 0 0 0 0 0 0 0 0 0 0 0 0 0.0000 -1.9966 0.0000 C 0 0 0 0 0 0 0 0 0 0 0 0 3.4542 -1.3333 0.0000 C 0 0 0 0 0 0 0 0 0 0 0 0 4.6080 -1.9966 0.0000 C 0 0 0 0 0 0 0 0 0 0 0 0 5.7548 -1.3333 0.0000 C 0 0 0 0 0 0 0 0 0 0 0 0 5.7548 0.0000 0.0000 O 0 0 0 0 0 0 0 0 0 0 0 0 6.9085 -1.996…	197
	6278	C7 H15 N O2	145.11	Emylcamate	# ACD/Labs04221415492D 10 9 0 0 0 0 0 0 0 0 1 V2000 2.3039 -2.6576 0.0000 O 0 0 0 0 0 0 0 0 0 0 0 0 3.4722 -4.6544 0.0000 O 0 0 0 0 0 0 0 0 0 0 0 0 4.6171 -2.6763 0.0000 N 0 0 0 0 0 0 0 0 0 0 0 0 2.3039 -1.3311 0.0000 C 0 0 0 0 0 0 0 0 0 0 0 0 3.4722 -3.3325 0.0000 C 0 0 0 0 0 0 0 0 0 0 0 0 1.1496 -0.6656 0.0000 C 0 0 0 0 0 0 0 0 0 0 0 0 3.4535 -0.6656 0.0000 C 0 0 0 0 0 0 0 0 0 0 0 0 2.3039 0.00…	44
FALSE	C7 H19 N3	145.158	0.698	77549.2	1	0		FALSE	32388.2	24817.3	22270.9	28165.7	31585.2	52594.5	42993.3	47719.9	58355.1	19808.1	33631.3	32189.6	37284.5	24990.6	23442.9	32034.7	27890.2	26295.7	31349.2	29123.5	14438	28823.9	19504.4	16450	21892.2	19885.4	48983.2	41596.6	14931.9	11452.8	16208.1	27423.5	23668.8	29055.2	15119.2	30929.8	26068.5	51026.6	28478.5	27237.3	7211.54
	CSID	Formula	Molecular Weight	Name	Structure	# References
	1071	C7 H19 N3	145.158	spermidine	# ACD/Labs04221415492D 10 9 0 0 0 0 0 0 0 0 1 V2000 5.7567 0.0000 0.0000 N 0 0 0 0 0 0 0 0 0 0 0 0 10.3724 0.0000 0.0000 N 0 0 0 0 0 0 0 0 0 0 0 0 0.0000 -0.6638 0.0000 N 0 0 0 0 0 0 0 0 0 0 0 0 4.6157 -0.6638 0.0000 C 0 0 0 0 0 0 0 0 0 0 0 0 6.9080 -0.6638 0.0000 C 0 0 0 0 0 0 0 0 0 0 0 0 3.4644 0.0000 0.0000 C 0 0 0 0 0 0 0 0 0 0 0 0 8.0697 0.0000 0.0000 C 0 0 0 0 0 0 0 0 0 0 0 0 2.3027 -0.6638…	4489
FALSE	C7 H19 N3	145.159	0.63	47719.9	1	0		FALSE	2180.54	1100.92	1129.7	2325.87	2363.14	27185.4	10238.2	47719.9	30977	2824.58	889.74	3188.64	1450.84	1194.18	2018.36	7462.08	12201.7	10962.3	14189.8	16072.1	611.144	1855.95	1068.75	1002.15	1101.36	12242.8	2185.29	14194.6	5387.43	11452.8	671.048	2700.83	1281.9	2083.49	945.858	13166.4	27122.6	10195.9	18702.8	14180.8	237.053
	CSID	Formula	Molecular Weight	Name	Structure	# References
	1071	C7 H19 N3	145.158	spermidine	# ACD/Labs04221415492D 10 9 0 0 0 0 0 0 0 0 1 V2000 5.7567 0.0000 0.0000 N 0 0 0 0 0 0 0 0 0 0 0 0 10.3724 0.0000 0.0000 N 0 0 0 0 0 0 0 0 0 0 0 0 0.0000 -0.6638 0.0000 N 0 0 0 0 0 0 0 0 0 0 0 0 4.6157 -0.6638 0.0000 C 0 0 0 0 0 0 0 0 0 0 0 0 6.9080 -0.6638 0.0000 C 0 0 0 0 0 0 0 0 0 0 0 0 3.4644 0.0000 0.0000 C 0 0 0 0 0 0 0 0 0 0 0 0 8.0697 0.0000 0.0000 C 0 0 0 0 0 0 0 0 0 0 0 0 2.3027 -0.6638…	4489
FALSE	C9 H6 O2	146.037	1.361	16350.9	4	0		FALSE	12443.3	11262.9	11941.9	12596.5	12051.2	6658.05	11778.3	9481.72	9209.97	4678.6	13063.9	15876.4	15248.3	10622.4	13214.9	11153.5	11493.5	11320.5	7898.06	8665.67	12362.9	12638.7	13967.1	9674.2	12235.8	11976.9	11726.8	8660.48	13405.1	10673.7	11392.2	12247.2	13564.3	11972.7	12475.3	7647.79	10430.4	8316.02	11476.9	9747.17	8828.21
	CSID	Formula	Molecular Weight	Name	Structure	# References
	13848793	C9 H6 O2	146.037	Coumarin	# ACD/Labs06251410122D 11 12 0 0 0 0 0 0 0 0 1 V2000 0.0000 0.0000 0.0000 O 0 0 0 0 0 0 0 0 0 0 0 0 1.1516 -0.6679 0.0000 C 0 0 0 0 0 0 0 0 0 0 0 0 1.1516 -1.9980 0.0000 C 0 0 0 0 0 0 0 0 0 0 0 0 2.3032 -2.6601 0.0000 C 0 0 0 0 0 0 0 0 0 0 0 0 3.4547 -1.9980 0.0000 C 0 0 0 0 0 0 0 0 0 0 0 0 3.4547 -0.6679 0.0000 C 0 0 0 0 0 0 0 0 0 0 0 0 2.3032 0.0000 0.0000 O 0 0 0 0 0 0 0 0 0 0 0 0 4.6063 0.000…	3112
	9866	C9 H6 O2	146.037	Chromone	# ACD/Labs06251410122D 11 12 0 0 0 0 0 0 0 0 1 V2000 1.1518 0.0000 0.0000 O 0 0 0 0 0 0 0 0 0 0 0 0 1.1518 -1.3315 0.0000 C 0 0 0 0 0 0 0 0 0 0 0 0 0.0000 -1.9950 0.0000 C 0 0 0 0 0 0 0 0 0 0 0 0 0.0000 -3.3265 0.0000 C 0 0 0 0 0 0 0 0 0 0 0 0 1.1518 -3.9899 0.0000 O 0 0 0 0 0 0 0 0 0 0 0 0 2.3037 -3.3265 0.0000 C 0 0 0 0 0 0 0 0 0 0 0 0 3.4555 -3.9899 0.0000 C 0 0 0 0 0 0 0 0 0 0 0 0 4.6073 -3.3…	304
	62682	C9 H6 O2	146.037	phenylpropiolic acid	# ACD/Labs06251410132D 11 11 0 0 0 0 0 0 0 0 1 V2000 3.3234 -6.9094 0.0000 O 0 0 0 0 0 0 0 0 0 0 0 0 3.9867 -5.7555 0.0000 C 0 0 0 0 0 0 0 0 0 0 0 0 5.3202 -5.7555 0.0000 O 0 0 0 0 0 0 0 0 0 0 0 0 3.3234 -4.6086 0.0000 C 0 0 0 0 0 0 0 0 0 0 0 0 2.6601 -3.4547 0.0000 C 0 0 0 0 0 0 0 0 0 0 0 0 1.9968 -2.3008 0.0000 C 0 0 0 0 0 0 0 0 0 0 0 0 2.6601 -1.1539 0.0000 C 0 0 0 0 0 0 0 0 0 0 0 0 1.9968 0.0…	201
	55277	C9 H6 O2	146.037	1-Benzofuran-2-carbaldehyde	# ACLJDraw07191411332D 12 13 0 0 0 0 0 0 0 0999 V2000 8.4518 -3.6599 0.0000 O 0 0 0 0 0 0 0 0 0 0 0 0 9.6012 -2.9826 0.0000 C 0 0 0 0 0 0 0 0 0 0 0 0 9.6012 -1.6728 0.0000 C 0 0 0 0 0 0 0 0 0 0 0 0 7.2980 -2.9960 0.0000 C 0 0 0 0 0 0 0 0 0 0 0 0 7.2980 -1.6728 0.0000 C 0 0 0 0 0 0 0 0 0 0 0 0 10.7686 -3.6465 0.0000 C 0 0 0 0 0 0 0 0 0 0 0 0 10.7686 -5.0010 0.0000 O 0 0 0 0 0 0 0 0 0 0 0 0 6.1529 …	156
FALSE	C6 H11 O2 P	146.05	0.679	28106.4	0	0		FALSE	7969.09	7256.3	6715.72	6699.5	5800.94	8240.82	9360.62	10137.8	9493.26	9238.39	7663.88	6334.28	6567.13	7111.95	5624.78	11444.2	12445.4	14311.5	12339.3	11198.7	4421.18	5823.11	5225.66	6620.02	5613.4	9146.73	14126.2	7368.01	19305.9	11953.4	7253.08	8636.4	7068.68	7477.02	5714.72	8753.45	10218.6	14354.2	10356.3	14890.1	6997.3
FALSE	C5 H10 N2 O3	146.069	0.829	53568.3	6	0		FALSE	23746.9	25958.8	30672.3	28702.8	21486	23727.6	17327	20628.3	20086	22505.9	30916.2	29197.9	23293.2	36948.9	33491.5	20056	27048.4	16538.6	32610.7	22631.7	34706.8	41412.5	25716.1	26646	29621.7	20000.4	25202.8	41440	20842.9	26607.1	24115.3	28923.6	26082.8	26828.6	26423	25713.5	22922.5	24916	26967.1	22153	26172.6
	CSID	Formula	Molecular Weight	Name	Structure	# References
	718	C5 H10 N2 O3	146.069	DL-Glutamine	# ACD/Labs06251410112D 10 9 0 0 0 0 0 0 0 0 1 V2000 0.0000 -2.3036 0.0000 N 0 0 0 0 0 0 0 0 0 0 0 0 1.3303 -2.3036 0.0000 C 0 0 0 0 0 0 0 0 0 0 0 0 1.9926 -3.4553 0.0000 C 0 0 0 0 0 0 0 0 0 0 0 0 3.3229 -3.4553 0.0000 C 0 0 0 0 0 0 0 0 0 0 0 0 3.9909 -4.6071 0.0000 C 0 0 0 0 0 0 0 0 0 0 0 0 3.3229 -5.7589 0.0000 N 0 0 0 0 0 0 0 0 0 0 0 0 5.3212 -4.6071 0.0000 O 0 0 0 0 0 0 0 0 0 0 0 0 1.9926 -1.1…	16526
	5746	C5 H10 N2 O3	146.069	L-(+)-glutamine	# ACD/Labs06251410112D 11 10 0 0 1 0 0 0 0 0 1 V2000 0.0000 -5.7555 0.0000 N 0 0 0 0 0 0 0 0 0 0 0 0 1.3266 -5.7555 0.0000 C 0 0 0 0 0 0 0 0 0 0 0 0 1.9968 -6.9094 0.0000 O 0 0 0 0 0 0 0 0 0 0 0 0 1.9968 -4.6086 0.0000 C 0 0 0 0 0 0 0 0 0 0 0 0 1.3266 -3.4547 0.0000 C 0 0 0 0 0 0 0 0 0 0 0 0 1.9968 -2.3008 0.0000 C 0 0 0 0 0 0 0 0 0 0 0 0 3.1438 -2.9710 0.0000 H 0 0 0 0 0 0 0 0 0 0 0 0 2.6601 -1.…	431
	128633	C5 H10 N2 O3	146.069	D-(-)-Glutamine	# ACD/Labs06251410112D 11 10 0 0 1 0 0 0 0 0 1 V2000 0.0000 -2.3024 0.0000 N 0 0 0 0 0 0 0 0 0 0 0 0 1.3293 -2.3024 0.0000 C 0 0 0 0 0 0 0 0 0 0 0 0 1.3293 -3.6317 0.0000 H 0 0 0 0 0 0 0 0 0 0 0 0 2.6586 -2.3024 0.0000 C 0 0 0 0 0 0 0 0 0 0 0 0 3.3233 -1.1485 0.0000 C 0 0 0 0 0 0 0 0 0 0 0 0 4.6526 -1.1485 0.0000 C 0 0 0 0 0 0 0 0 0 0 0 0 5.3173 -2.3024 0.0000 N 0 0 0 0 0 0 0 0 0 0 0 0 5.3173 0.0…	168
	71426	C5 H10 N2 O3	146.069	DL-Alanylglycine	# ACD/Labs06251410062D 10 9 0 0 0 0 0 0 0 0 1 V2000 0.0000 -1.1490 0.0000 C 0 0 0 0 0 0 0 0 0 0 0 0 1.3285 -1.1490 0.0000 C 0 0 0 0 0 0 0 0 0 0 0 0 1.9927 -2.3039 0.0000 C 0 0 0 0 0 0 0 0 0 0 0 0 1.3285 -3.4529 0.0000 O 0 0 0 0 0 0 0 0 0 0 0 0 3.3272 -2.3039 0.0000 N 0 0 0 0 0 0 0 0 0 0 0 0 3.9915 -1.1490 0.0000 C 0 0 0 0 0 0 0 0 0 0 0 0 5.3200 -1.1490 0.0000 C 0 0 0 0 0 0 0 0 0 0 0 0 5.9842 -2.3…	78
	141172	C5 H10 N2 O3	146.069	Ureidoisobutyric acid	# ACD/Labs04221415492D 10 9 0 0 0 0 0 0 0 0 1 V2000 5.7654 0.0000 0.0000 O 0 0 0 0 0 0 0 0 0 0 0 0 6.9129 -1.9909 0.0000 O 0 0 0 0 0 0 0 0 0 0 0 0 1.1545 0.0000 0.0000 O 0 0 0 0 0 0 0 0 0 0 0 0 2.3089 -1.9909 0.0000 N 0 0 0 0 0 0 0 0 0 0 0 0 0.0000 -1.9978 0.0000 N 0 0 0 0 0 0 0 0 0 0 0 0 4.6040 -1.9909 0.0000 C 0 0 0 0 0 0 0 0 0 0 0 0 5.7654 -1.3273 0.0000 C 0 0 0 0 0 0 0 0 0 0 0 0 3.4565 -1.327…	37
	144380	C5 H10 N2 O3	146.069	alpha-Glutamine	# ACD/Labs04221415492D 10 9 0 0 0 0 0 0 0 0 1 V2000 5.7535 0.0000 0.0000 O 0 0 0 0 0 0 0 0 0 0 0 0 1.1535 0.0000 0.0000 O 0 0 0 0 0 0 0 0 0 0 0 0 0.0000 -1.9961 0.0000 O 0 0 0 0 0 0 0 0 0 0 0 0 4.6069 -3.3223 0.0000 N 0 0 0 0 0 0 0 0 0 0 0 0 6.9070 -1.9961 0.0000 N 0 0 0 0 0 0 0 0 0 0 0 0 4.6069 -1.9961 0.0000 C 0 0 0 0 0 0 0 0 0 0 0 0 5.7535 -1.3261 0.0000 C 0 0 0 0 0 0 0 0 0 0 0 0 3.4535 -1.326…	34
FALSE	C6 H14 N2 O2	146.106	0.718	169110	10	0		FALSE	105654	116479	108687	121768	145700	122076	123446	94231.2	109999	105177	153035	133451	150121	131750	142514	133332	138042	130764	104556	109149	131577	151832	149058	117149	131476	131251	122717	120669	93789.9	117068	131817	124667	118013	120553	140451	78695.9	121419	117765	127664	98398.3	82684.4
	CSID	Formula	Molecular Weight	Name	Structure	# References
	843	C6 H14 N2 O2	146.106	DL-Lysine	# ACD/Labs06251410112D 10 9 0 0 0 0 0 0 0 0 1 V2000 0.0000 -4.6054 0.0000 N 0 0 0 0 0 0 0 0 0 0 0 0 1.3305 -4.6054 0.0000 C 0 0 0 0 0 0 0 0 0 0 0 0 1.9957 -3.4577 0.0000 C 0 0 0 0 0 0 0 0 0 0 0 0 3.3262 -3.4577 0.0000 C 0 0 0 0 0 0 0 0 0 0 0 0 3.9841 -2.3027 0.0000 C 0 0 0 0 0 0 0 0 0 0 0 0 5.3145 -2.3027 0.0000 C 0 0 0 0 0 0 0 0 0 0 0 0 5.9798 -3.4577 0.0000 N 0 0 0 0 0 0 0 0 0 0 0 0 5.9798 -1.1…	21052
	5747	C6 H14 N2 O2	146.106	L-(+)-Lysine	# ACD/Labs06251410112D 11 10 0 0 1 0 0 0 0 0 1 V2000 0.0000 -3.6337 0.0000 N 0 0 0 0 0 0 0 0 0 0 0 0 1.3307 -3.6337 0.0000 C 0 0 0 0 0 0 0 0 0 0 0 0 1.9960 -2.4858 0.0000 C 0 0 0 0 0 0 0 0 0 0 0 0 3.3266 -2.4858 0.0000 C 0 0 0 0 0 0 0 0 0 0 0 0 3.9847 -1.3307 0.0000 C 0 0 0 0 0 0 0 0 0 0 0 0 5.3153 -1.3307 0.0000 C 0 0 0 0 0 0 0 0 0 0 0 0 5.3153 -2.6613 0.0000 H 0 0 0 0 0 0 0 0 0 0 0 0 5.3153 0.0…	666
	51793	C6 H14 N2 O2	146.106	D-Lysine	# ACD/Labs06251410112D 11 10 0 0 1 0 0 0 0 0 1 V2000 0.0000 -3.6337 0.0000 N 0 0 0 0 0 0 0 0 0 0 0 0 1.3307 -3.6337 0.0000 C 0 0 0 0 0 0 0 0 0 0 0 0 1.9960 -2.4858 0.0000 C 0 0 0 0 0 0 0 0 0 0 0 0 3.3266 -2.4858 0.0000 C 0 0 0 0 0 0 0 0 0 0 0 0 3.9847 -1.3307 0.0000 C 0 0 0 0 0 0 0 0 0 0 0 0 5.3153 -1.3307 0.0000 C 0 0 0 0 0 0 0 0 0 0 0 0 5.3153 -2.6613 0.0000 H 0 0 0 0 0 0 0 0 0 0 0 0 5.3153 0.0…	109
	110405	C6 H14 N2 O2	146.106	Meldonium	# ACD/Labs04221415492D 10 9 0 0 0 0 0 0 0 0 2 V2000 6.8798 -2.0020 0.0000 O 0 5 0 0 0 0 0 0 0 0 0 0 5.7446 0.0000 0.0000 O 0 0 0 0 0 0 0 0 0 0 0 0 1.1627 -1.3416 0.0000 N 0 3 0 0 0 0 0 0 0 0 0 0 2.3185 -2.0089 0.0000 N 0 0 0 0 0 0 0 0 0 0 0 0 3.4674 -1.3484 0.0000 C 0 0 0 0 0 0 0 0 0 0 0 0 4.6026 -2.0020 0.0000 C 0 0 0 0 0 0 0 0 0 0 0 0 5.7446 -1.3484 0.0000 C 0 0 0 0 0 0 0 0 0 0 0 0 0.0000 -2.00…	84
[truncated: 8,315 more rows]
[truncated: 357 more columns]
