# Supplementary material for: Metabolomics- and systems toxicology-based hepatotoxicity mechanism of Sophorae Tonkinensis Radix et Rhizoma in rats
Source: Front Pharmacol. 2022 Nov 18;13:1015008. doi: 10.3389/fphar.2022.1015008 (PMC9717682; doi:10.3389/fphar.2022.1015008)
Supplement: Supplementary file 6 [file Table7.XLSX]

## Sheet: bile acid-target
met	gene
GCA	NR1H4
GCA	ACE
GCA	PLA2G5
GCA	HSD17B3
GCA	RNPEP
GCA	PRKCA
GCA	MME
GCA	ITGA2B
GCA	ITGB3
GCA	LAP3
GCA	PLA2G2A
GCA	NR3C1
GCA	AR
GCA	SRD5A2
GCA	TNF
GCA	NAAA
GCA	HSD11B1
GCA	EPHX2
GCA	FDFT1
GCA	PTGER4
GCA	RARG
GCA	RARB
GCA	RARA
GCA	PTGDR
GCA	SLC1A2
GCA	HMGCR
GCA	HLA-A
GCA	GNPAT
GCA	SLC10A2
GCA	REN
GCA	ESR2
GCA	PTGDR2
GCA	HCAR2
GCA	PTGER2
GCA	PTGER3
GCA	GCGR
GCA	AMPD3
GCA	VDR
GCA	MTOR
GCA	LTB4R
GCA	PIK3CA
GCA	CHEK1
GCA	WEE1
GCA	UGCG
GCA	GBA
GCA	GBA2
GCA	CNR2
GCA	ITGB1
GCA	ITGA4
GCA	AKT2
GCA	AKT1
GCA	AMPD2
GCA	ROCK2
GCA	CNR1
GCA	BACE1
GCA	PDE5A
GCA	ALDH2
GCA	ACE2
GCA	AKR1C3
GCA	AKR1C4
GCA	TYRO3
GCA	CTSA
TCA	GPBAR1
TCA	NR1H4
TCA	CA2
TCA	CA1
TCA	MME
TCA	OPRK1
TCA	ADK
TUDCA	NR1H4
TUDCA	GPBAR1
TUDCA	MME
TUDCA	CA2
TUDCA	OPRK1
TUDCA	CA1
TUDCA	SHH
THDCA	GPBAR1
THDCA	NR1H4
THDCA	CA2
THDCA	CA1
THDCA	CCR2
CA	NR1H4
CA	GPBAR1
CA	VDR
CA	AKR1B10
CA	CDC25A
CA	HSD11B1
CA	AR
CA	PTGFR
CA	POLB
CA	PTGER2
CA	UGT2B7
CA	HSD17B3
CA	G6PD
CA	GABBR1
CA	PPARA
CA	PPARD
CA	NPC1L1
CA	GABRA2
CA	GABRB2
CA	GABRG2
CA	FABP2
CA	CYP19A1
CA	FNTA
CA	FNTB
CA	SLC22A6
CA	HSD11B2
CA	SERPINA6
CA	SHBG
LCA	POLB
LCA	AKR1B10
LCA	VDR
LCA	NR1H4
LCA	GPBAR1
LCA	AR
LCA	HSD11B1
LCA	UGT2B7
LCA	SERPINA6
LCA	SHBG
LCA	HSD17B3
LCA	G6PD
LCA	GABBR1
LCA	HSD11B2
LCA	NPC1L1
LCA	GABRA2
LCA	GABRB2
LCA	GABRG2
LCA	CDC25A
LCA	CYP19A1
LCA	FABP2
LCA	PPARA
LCA	PPARD
LCA	FNTA
LCA	FNTB
LCA	FABP4
LCA	FABP3
LCA	FABP5
LCA	PTGER2
LCA	PTGFR
LCA	FFAR1
LCA	PTPN1
LCA	KDM2A
LCA	PHF8
LCA	KDM5C
LCA	CDC45
LCA	PTPRC
LCA	SLC22A6
LCA	SAE1
LCA	UBA2
LCA	PLG
LCA	HAO1
LCA	PTGES
LCA	NR1H3
LCA	TLR9
LCA	CDC25B
LCA	ESR1
LCA	CACNA2D1
LCA	TBXA2R
LCA	PTGDR
LCA	GSTK1
LCA	SLC6A12
LCA	ALOX5AP
LCA	GRM5
LCA	NR1I3
LCA	ESR2
LCA	CES2
LCA	THRA
LCA	THRB
DCA	NR1H4
DCA	GPBAR1
DCA	POLB
DCA	AKR1B10
DCA	VDR
DCA	AR
DCA	HSD11B1
DCA	UGT2B7
DCA	SERPINA6
DCA	SHBG
DCA	HSD17B3
DCA	G6PD
DCA	GABBR1
DCA	CDC25A
DCA	CYP19A1
DCA	PPARA
DCA	PPARD
DCA	NPC1L1
DCA	GABRA2
DCA	GABRB2
DCA	GABRG2
DCA	FNTB
DCA	FABP2
DCA	HSD11B2
DCA	PTGER2
DCA	FNTA
DCA	PTGFR
DCA	FABP4
DCA	FABP3
DCA	FABP5
DCA	SLC22A6
DCA	FFAR1
DCA	KDM5C
DCA	PTPN1
DCA	CDC45
DCA	HAO1
DCA	ESR1
DCA	KDM2A
DCA	CA2
DCA	PTGES
DCA	TBXA2R
DCA	PTGDR
DCA	SAE1
DCA	UBA2
DCA	PHF8
DCA	PTPRC
DCA	CACNA2D1
DCA	THRA
DCA	THRB
DCA	TNF
DCA	GSTK1
DCA	SLC6A12
DCA	PTGER3
DCA	PLG
DCA	HMGCR
DCA	CA1
DCA	ESR2
DCA	PDE5A
DCA	MDM2
DCA	GRM5
DCA	NR1I3
DCA	STS
DCA	CTSA
DCA	PTGDR2
DCA	AMPD2
DCA	AGTR1
DCA	ITGAV
DCA	ITGB3
DCA	TLR9
DCA	PLA2G4A
DCA	EDNRB
DCA	EDNRA
CDCA	NR1H4
CDCA	GPBAR1
CDCA	POLB
CDCA	AKR1B10
CDCA	VDR
CDCA	AR
CDCA	HSD11B1
CDCA	PTGER2
CDCA	UGT2B7
CDCA	HSD17B3
CDCA	G6PD
CDCA	GABBR1
CDCA	PTGFR
CDCA	PPARA
CDCA	PPARD
CDCA	CDC25A
CDCA	CYP19A1
CDCA	HSD11B2
CDCA	NPC1L1
CDCA	GABRA2
CDCA	GABRB2
CDCA	GABRG2
CDCA	FNTB
CDCA	FABP2
CDCA	FABP4
CDCA	FABP3
CDCA	FABP5
CDCA	FNTA
CDCA	SERPINA6
CDCA	SHBG
CDCA	FFAR1
CDCA	PTPN1
CDCA	SLC22A6
CDCA	PHF8
CDCA	KDM5C
CDCA	CDC45
CDCA	HAO1
CDCA	TBXA2R
CDCA	PTGDR
CDCA	SAE1
CDCA	UBA2
CDCA	AGTR1
CDCA	KDM2A
CDCA	CTSA
CDCA	PTGES
CDCA	PTGER4
CDCA	ESR1
CDCA	PTGER3
CDCA	PLA2G4A
CDCA	AMPD2
CDCA	THRA
CDCA	THRB
CDCA	CACNA2D1
CDCA	HMGCR
CDCA	CA2
CDCA	MDM2
CDCA	PTPRC
CDCA	ALOX5AP
CDCA	TLR9
CDCA	ECE1
CDCA	ITGB1
CDCA	ITGA4
CDCA	SLC6A12
CDCA	ITGA2B
CDCA	ITGB3
CDCA	GSTK1
CDCA	CHRNA7
CDCA	NR1H3
CDCA	CCKBR
CDCA	STS
CDCA	TNF
CDCA	OPRM1
CDCA	OPRD1
CDCA	MMP3
CDCA	MMP1
CDCA	MMP2
HDCA	NR1H4
HDCA	GPBAR1
HDCA	POLB
HDCA	AKR1B10
HDCA	VDR
HDCA	AR
HDCA	HSD11B1
HDCA	UGT2B7
HDCA	SERPINA6
HDCA	SHBG
HDCA	HSD17B3
HDCA	G6PD
HDCA	GABBR1
HDCA	PTGFR
HDCA	PTGER2
HDCA	CYP19A1
HDCA	CDC25A
HDCA	HSD11B2
HDCA	PPARA
HDCA	PPARD
HDCA	NPC1L1
HDCA	GABRA2
HDCA	GABRB2
HDCA	GABRG2
HDCA	FNTB
HDCA	FABP2
HDCA	FNTA
HDCA	FABP4
HDCA	FABP3
HDCA	FABP5
HDCA	FFAR1
HDCA	PTPN1
HDCA	SLC22A6
HDCA	PHF8
HDCA	KDM5C
HDCA	CDC45
HDCA	HAO1
HDCA	SAE1
HDCA	UBA2
HDCA	TBXA2R
HDCA	PTGDR
HDCA	PTGES
HDCA	SHH
HDCA	ESR1
HDCA	PTGER4
HDCA	KDM2A
HDCA	AGTR1
HDCA	ALOX5AP
HDCA	NR1H3
HDCA	TLR9
HDCA	CACNA2D1
HDCA	THRA
HDCA	THRB
HDCA	PTPRC
HDCA	RARG
HDCA	RARB
HDCA	RARA
HDCA	ITGA2B
HDCA	ITGB3
HDCA	PTGER3
HDCA	CA2
HDCA	SLC6A12
HDCA	HMGCR
HDCA	GSTK1
HDCA	CHRNA7
HDCA	PLA2G4A
TDCA	GPBAR1
TDCA	NR1H4
TDCA	CA2
TDCA	CA1
TDCA	ATP12A
TDCA	MME
TDCA	AVPR2
TDCA	OXTR
TDCA	TTL
UDCA	NR1H4
UDCA	GPBAR1
UDCA	POLB
UDCA	AKR1B10
UDCA	VDR
UDCA	AR
UDCA	HSD11B1
UDCA	PTGER2
UDCA	UGT2B7
UDCA	HSD17B3
UDCA	G6PD
UDCA	GABBR1
UDCA	PTGFR
UDCA	PPARA
UDCA	PPARD
UDCA	CDC25A
UDCA	CYP19A1
UDCA	HSD11B2
UDCA	NPC1L1
UDCA	GABRA2
UDCA	GABRB2
UDCA	GABRG2
UDCA	FNTB
UDCA	FABP2
UDCA	FABP4
UDCA	FABP3
UDCA	FABP5
UDCA	FNTA
UDCA	SERPINA6
UDCA	SHBG
UDCA	FFAR1
UDCA	PTPN1
UDCA	SLC22A6
UDCA	PHF8
UDCA	KDM5C
UDCA	CDC45
UDCA	HAO1
UDCA	TBXA2R
UDCA	PTGDR
UDCA	SAE1
UDCA	UBA2
UDCA	AGTR1
UDCA	KDM2A
UDCA	CTSA
UDCA	PTGES
UDCA	PTGER4
UDCA	ESR1
UDCA	PTGER3
UDCA	PLA2G4A
UDCA	AMPD2
UDCA	THRA
UDCA	THRB
UDCA	CACNA2D1
UDCA	HMGCR
UDCA	CA2
UDCA	MDM2
UDCA	PTPRC
UDCA	ALOX5AP
UDCA	TLR9
UDCA	ECE1
UDCA	ITGB1
UDCA	ITGA4
UDCA	SLC6A12
UDCA	ITGA2B
UDCA	ITGB3
UDCA	GSTK1
UDCA	CHRNA7
UDCA	NR1H3
UDCA	CCKBR
UDCA	STS
UDCA	TNF
UDCA	OPRM1
UDCA	OPRD1
UDCA	MMP3
UDCA	MMP1
UDCA	MMP2
GCDCA	NR1H4
GCDCA	ACE
GCDCA	PLA2G5
GCDCA	HSD17B3
GCDCA	RNPEP
GCDCA	ITGA2B
GCDCA	ITGB3
GCDCA	AR
GCDCA	LAP3
GCDCA	PLA2G2A
GCDCA	HSD11B1
GCDCA	SRD5A2
GCDCA	AKR1B10
GCDCA	PTGDR
GCDCA	NAAA
GCDCA	MME
GCDCA	SLC10A2
GCDCA	NR3C1
GCDCA	RARG
GCDCA	RARB
GCDCA	RARA
GCDCA	EPHX2
GCDCA	SLC1A2
GCDCA	HLA-A
GCDCA	GNPAT
GCDCA	GCGR
GCDCA	TNF
GCDCA	VDR
GCDCA	PTGER4
GCDCA	HMGCR
GCDCA	REN
GCDCA	PGC
GCDCA	TLR9
GCDCA	UGCG
GCDCA	GBA
GCDCA	GBA2
GCDCA	FAP
GCDCA	CNR2
GCDCA	PLA2G4A
GCDCA	PRKCA
GCDCA	ESR2
GCDCA	PTGDR2
GCDCA	TYMS
GCDCA	PTPN1
GCDCA	CNR1
GCDCA	ALOX5AP
TCDCA	NR1H4
TCDCA	GPBAR1
TCDCA	MME
TCDCA	CA2
TCDCA	OPRK1
TCDCA	CA1
TCDCA	SHH
GDCA	NR1H4
GDCA	ACE
GDCA	PLA2G5
GDCA	HSD17B3
GDCA	RNPEP
GDCA	PRKCA
GDCA	ITGA2B
GDCA	ITGB3
GDCA	LAP3
GDCA	MME
GDCA	PLA2G2A
GDCA	AR
GDCA	HSD11B1
GDCA	PTGDR
GDCA	SRD5A2
GDCA	NAAA
GDCA	EPHX2
GDCA	NR3C1
GDCA	TNF
GDCA	RARG
GDCA	RARB
GDCA	RARA
GDCA	HLA-A
GDCA	PTGER4
GDCA	GNPAT
GDCA	GCGR
GDCA	REN
GDCA	SLC10A2
GDCA	HMGCR
GDCA	FDFT1
GDCA	SLC1A2
GDCA	AKR1B10
GDCA	CNR2
GDCA	CNR1
GDCA	PTGDR2
GDCA	HCAR2
GDCA	PTGER2
GDCA	PLA2G4A
GDCA	ITGB1
GDCA	ITGA4
GDCA	ALDH2
GDCA	DNPEP
GDCA	FPR2
GDCA	ESR2
GDCA	PLA2G2C
GDCA	PLA2G10
GDCA	LTB4R
GDCA	CTSA
GDCA	SIRT2
TLCA	GPBAR1
TLCA	NR1H4
TLCA	MME
TLCA	CA2
TLCA	CA1
TLCA	NR1H3
TLCA	SHH
GUDCA	NR1H4
GUDCA	ACE
GUDCA	PLA2G5
GUDCA	HSD17B3
GUDCA	RNPEP
GUDCA	ITGA2B
GUDCA	ITGB3
GUDCA	AR
GUDCA	LAP3
GUDCA	PLA2G2A
GUDCA	HSD11B1
GUDCA	SRD5A2
GUDCA	AKR1B10
GUDCA	PTGDR
GUDCA	NAAA
GUDCA	MME
GUDCA	SLC10A2
GUDCA	NR3C1
GUDCA	RARG
GUDCA	RARB
GUDCA	RARA
GUDCA	EPHX2
GUDCA	SLC1A2
GUDCA	HLA-A
GUDCA	GNPAT
GUDCA	GCGR
GUDCA	TNF
GUDCA	VDR
GUDCA	PTGER4
GUDCA	HMGCR
GUDCA	REN
GUDCA	PGC
GUDCA	TLR9
GUDCA	UGCG
GUDCA	GBA
GUDCA	GBA2
GUDCA	FAP
GUDCA	CNR2
GUDCA	PLA2G4A
GUDCA	PRKCA
GUDCA	ESR2
GUDCA	PTGDR2
GUDCA	TYMS
GUDCA	PTPN1
GUDCA	CNR1
GUDCA	ALOX5AP
