# Supplementary material for: Metabolomics- and systems toxicology-based hepatotoxicity mechanism of Sophorae Tonkinensis Radix et Rhizoma in rats
Source: Front Pharmacol. 2022 Nov 18;13:1015008. doi: 10.3389/fphar.2022.1015008 (PMC9717682; doi:10.3389/fphar.2022.1015008)
Supplement: Supplementary file 7 [file Table8.XLSX]

## Sheet: liver toxicity
				Gene Symbol	Description	Category	Gifts	GC Id	Relevance score				liver toxicity
				PRKCSH	Protein Kinase C Substrate 80K-H	Protein Coding	44	GC19P011435	47.7052				Relevance score≥10
				TP53	Tumor Protein P53	Protein Coding	51	GC17M007661	45.9129
				GANAB	Glucosidase II Alpha Subunit	Protein Coding	45	GC11M084553	42.2593
				PKHD1	PKHD1 Ciliary IPT Domain Containing Fibrocystin/Polyductin	Protein Coding	38	GC06M061651	39.9761
				MARS1	Methionyl-TRNA Synthetase 1	Protein Coding	36	GC12P057476	39.8703
				NBAS	NBAS Subunit Of NRZ Tethering Complex	Protein Coding	40	GC02M014998	38.557
				ALB	Albumin	Protein Coding	49	GC04P073397	38.2094
				GPT	Glutamic--Pyruvic Transaminase	Protein Coding	41	GC08P144502	37.6582
				MIR122	MicroRNA 122	RNA Gene	22	GC18P058451	37.4237
				ABCB11	ATP Binding Cassette Subfamily B Member 11	Protein Coding	47	GC02M168922	36.9938
				HFE	Homeostatic Iron Regulator	Protein Coding	44	GC06P026087	36.7613
				UGT1A1	UDP Glucuronosyltransferase Family 1 Member A1	Protein Coding	49	GC02P233760	36.2441
				TNF	Tumor Necrosis Factor	Protein Coding	50	GC06P076864	35.8834
				CTNNB1	Catenin Beta 1	Protein Coding	52	GC03P041236	35.8171
				PNPLA3	Patatin Like Phospholipase Domain Containing 3	Protein Coding	41	GC22P043923	35.794
				TERT	Telomerase Reverse Transcriptase	Protein Coding	50	GC05M001253	35.6523
				SLCO1B1	Solute Carrier Organic Anion Transporter Family Member 1B1	Protein Coding	48	GC12P021132	35.6287
				NR1H4	Nuclear Receptor Subfamily 1 Group H Member 4	Protein Coding	48	GC12P100473	34.2237
				LRP5	LDL Receptor Related Protein 5	Protein Coding	49	GC11P068298	33.86
				DPYD	Dihydropyrimidine Dehydrogenase	Protein Coding	51	GC01M097015	33.1899
				IL6	Interleukin 6	Protein Coding	48	GC07P022725	32.9255
				ALG9	ALG9 Alpha-1,2-Mannosyltransferase	Protein Coding	41	GC11M112339	32.3527
				ABCC2	ATP Binding Cassette Subfamily C Member 2	Protein Coding	48	GC10P099782	32.1714
				TGFB1	Transforming Growth Factor Beta 1	Protein Coding	50	GC19M041301	32.1553
				SERPINA1	Serpin Family A Member 1	Protein Coding	48	GC14M094376	32.0384
				APC	APC Regulator Of WNT Signaling Pathway	Protein Coding	48	GC05P112707	31.4061
				ABCB4	ATP Binding Cassette Subfamily B Member 4	Protein Coding	47	GC07M087401	31.1258
				MET	MET Proto-Oncogene, Receptor Tyrosine Kinase	Protein Coding	52	GC07P116672	31.0735
				CYP3A4	Cytochrome P450 Family 3 Subfamily A Member 4	Protein Coding	49	GC07M099759	31.0146
				PHKA2	Phosphorylase Kinase Regulatory Subunit Alpha 2	Protein Coding	45	GC0XM018892	31.0117
				KRT18	Keratin 18	Protein Coding	48	GC12P052948	30.9647
				HNF1A	HNF1 Homeobox A	Protein Coding	45	GC12P125499	30.7092
				RINT1	RAD50 Interactor 1	Protein Coding	37	GC07P105532	30.2792
				MIR21	MicroRNA 21	RNA Gene	25	GC17P059841	29.7316
				CYP2E1	Cytochrome P450 Family 2 Subfamily E Member 1	Protein Coding	45	GC10P133520	29.4376
				POLG	DNA Polymerase Gamma, Catalytic Subunit	Protein Coding	47	GC15M089475	29.1904
				RYR1	Ryanodine Receptor 1	Protein Coding	46	GC19P051535	29.1178
				TSC2	TSC Complex Subunit 2	Protein Coding	49	GC16P009895	29.1037
				INS	Insulin	Protein Coding	46	GC11M002159	28.8577
				SLC17A5	Solute Carrier Family 17 Member 5	Protein Coding	43	GC06M073593	28.5274
				MIR155	MicroRNA 155	RNA Gene	20	GC21P025573	28.02
				PYGL	Glycogen Phosphorylase L	Protein Coding	46	GC14M050857	28.0193
				AFP	Alpha Fetoprotein	Protein Coding	46	GC04P073431	27.8298
				PIK3CA	Phosphatidylinositol-4,5-Bisphosphate 3-Kinase Catalytic Subunit Alpha	Protein Coding	52	GC03P179148	27.6682
				EGF	Epidermal Growth Factor	Protein Coding	50	GC04P109912	27.4184
				MIR34A	MicroRNA 34a	RNA Gene	23	GC01M009151	27.3466
				IFNG	Interferon Gamma	Protein Coding	47	GC12M068154	27.0156
				ATP7B	ATPase Copper Transporting Beta	Protein Coding	47	GC13M051930	26.9538
				KRAS	KRAS Proto-Oncogene, GTPase	Protein Coding	49	GC12M025204	26.8111
				SLC25A13	Solute Carrier Family 25 Member 13	Protein Coding	46	GC07M096120	26.8007
				HLA-B	Major Histocompatibility Complex, Class I, B	Protein Coding	46	GC06M061261	26.7949
				PPARG	Peroxisome Proliferator Activated Receptor Gamma	Protein Coding	51	GC03P012287	26.6251
				GGT1	Gamma-Glutamyltransferase 1	Protein Coding	49	GC22P024583	26.4506
				KRT8	Keratin 8	Protein Coding	46	GC12M052897	26.3766
				CASP8	Caspase 8	Protein Coding	50	GC02P201233	26.1974
				CYP2C19	Cytochrome P450 Family 2 Subfamily C Member 19	Protein Coding	48	GC10P094762	25.9323
				HADHA	Hydroxyacyl-CoA Dehydrogenase Trifunctional Multienzyme Complex Subunit Alpha	Protein Coding	46	GC02M026190	25.8854
				CPT1A	Carnitine Palmitoyltransferase 1A	Protein Coding	48	GC11M068754	25.7906
				CYP1A2	Cytochrome P450 Family 1 Subfamily A Member 2	Protein Coding	46	GC15P074748	25.2144
				MIR27A	MicroRNA 27a	RNA Gene	24	GC19M014387	25.0734
				TSC1	TSC Complex Subunit 1	Protein Coding	47	GC09M132891	24.7971
				CYP2A6	Cytochrome P450 Family 2 Subfamily A Member 6	Protein Coding	48	GC19M040843	24.7791
				F2	Coagulation Factor II, Thrombin	Protein Coding	48	GC11P046720	24.7642
				MIR17	MicroRNA 17	RNA Gene	21	GC13P091350	24.7606
				HNF4A	Hepatocyte Nuclear Factor 4 Alpha	Protein Coding	49	GC20P044355	24.7116
				ABCB1	ATP Binding Cassette Subfamily B Member 1	Protein Coding	50	GC07M087504	24.5599
				IGF2R	Insulin Like Growth Factor 2 Receptor	Protein Coding	46	GC06P159969	24.5569
				MIR15A	MicroRNA 15a	RNA Gene	17	GC13M050049	24.4612
				MIR146A	MicroRNA 146a	RNA Gene	23	GC05P160485	24.3794
				CYP2B6	Cytochrome P450 Family 2 Subfamily B Member 6	Protein Coding	46	GC19P040991	24.3207
				LARS1	Leucyl-TRNA Synthetase 1	Protein Coding	36	GC05M146114	24.0948
				AXIN1	Axin 1	Protein Coding	46	GC16M000287	23.8883
				UGT1A6	UDP Glucuronosyltransferase Family 1 Member A6	Protein Coding	43	GC02P233691	23.7517
				FABP1	Fatty Acid Binding Protein 1	Protein Coding	42	GC02M088122	23.6026
				UGT1A7	UDP Glucuronosyltransferase Family 1 Member A7	Protein Coding	41	GC02P233681	23.5932
				HAMP	Hepcidin Antimicrobial Peptide	Protein Coding	44	GC19P051384	22.9528
				SOD1	Superoxide Dismutase 1	Protein Coding	50	GC21P031659	22.914
				GFER	Growth Factor, Augmenter Of Liver Regeneration	Protein Coding	45	GC16P001984	22.8674
				FARSB	Phenylalanyl-TRNA Synthetase Subunit Beta	Protein Coding	42	GC02M222570	22.8287
				MIR200B	MicroRNA 200b	RNA Gene	21	GC01P001167	22.7629
				ATP8B1	ATPase Phospholipid Transporting 8B1	Protein Coding	40	GC18M057646	22.6859
				CYP2D6	Cytochrome P450 Family 2 Subfamily D Member 6	Protein Coding	48	GC22M042126	22.4914
				MIR203A	MicroRNA 203a	RNA Gene	21	GC14P108823	22.4524
				TPMT	Thiopurine S-Methyltransferase	Protein Coding	46	GC06M018128	22.3593
				ASS1	Argininosuccinate Synthase 1	Protein Coding	48	GC09P130444	22.3119
				CDKN3	Cyclin Dependent Kinase Inhibitor 3	Protein Coding	42	GC14P054398	22.309
				MIR22	MicroRNA 22	RNA Gene	21	GC17M001713	22.1971
				PPARA	Peroxisome Proliferator Activated Receptor Alpha	Protein Coding	45	GC22P046150	22.1486
				UGT1A9	UDP Glucuronosyltransferase Family 1 Member A9	Protein Coding	45	GC02P233671	22.0917
				IL10	Interleukin 10	Protein Coding	46	GC01M206767	22.0244
				ARG1	Arginase 1	Protein Coding	48	GC06P131473	21.9593
				AKR1D1	Aldo-Keto Reductase Family 1 Member D1	Protein Coding	45	GC07P138003	21.6992
				HLA-DRB1	Major Histocompatibility Complex, Class II, DR Beta 1	Protein Coding	46	GC06M032578	21.6545
				TFR2	Transferrin Receptor 2	Protein Coding	44	GC07M100620	21.619
				MIR20A	MicroRNA 20a	RNA Gene	20	GC13P091533	21.4647
				DNAJB11	DnaJ Heat Shock Protein Family (Hsp40) Member B11	Protein Coding	40	GC03P186567	21.4583
				SLCO1B3	Solute Carrier Organic Anion Transporter Family Member 1B3	Protein Coding	44	GC12P020810	21.2403
				MIR143	MicroRNA 143	RNA Gene	24	GC05P149410	21.2135
				HLA-A	Major Histocompatibility Complex, Class I, A	Protein Coding	46	GC06P076821	21.1836
				MIR223	MicroRNA 223	RNA Gene	22	GC0XP066018	21.1361
				BCS1L	BCS1 Homolog, Ubiquinol-Cytochrome C Reductase Complex Chaperone	Protein Coding	44	GC02P218658	21.1267
				LIPA	Lipase A, Lysosomal Acid Type	Protein Coding	48	GC10M089213	21.1243
				APOE	Apolipoprotein E	Protein Coding	50	GC19P051999	21.1105
				MIR106B	MicroRNA 106b	RNA Gene	23	GC07M101540	21.1056
				SLC40A1	Solute Carrier Family 40 Member 1	Protein Coding	45	GC02M189560	21.0919
				MIR29A	MicroRNA 29a	RNA Gene	22	GC07M130876	20.9759
				MIR221	MicroRNA 221	RNA Gene	21	GC0XM045746	20.954
				MIR25	MicroRNA 25	RNA Gene	21	GC07M100093	20.9002
				MIR93	MicroRNA 93	RNA Gene	22	GC07M101539	20.8254
				MIR181A1	MicroRNA 181a-1	RNA Gene	20	GC01M198860	20.8244
				MIR222	MicroRNA 222	RNA Gene	22	GC0XM045747	20.6429
				FAS	Fas Cell Surface Death Receptor	Protein Coding	49	GC10P090723	20.599
				MIR181A2	MicroRNA 181a-2	RNA Gene	21	GC09P124692	20.5664
				NR1H3	Nuclear Receptor Subfamily 1 Group H Member 3	Protein Coding	46	GC11P047248	20.4768
				HSD3B7	Hydroxy-Delta-5-Steroid Dehydrogenase, 3 Beta- And Steroid Delta-Isomerase 7	Protein Coding	41	GC16P030985	20.4766
				NAT2	N-Acetyltransferase 2	Protein Coding	42	GC08P018391	20.4737
				FAH	Fumarylacetoacetate Hydrolase	Protein Coding	46	GC15P080152	20.4289
				UGT1A	UDP Glucuronosyltransferase Family 1 Member A Complex Locus	Uncategorized	11	GC02P233592	20.3601
				CYP2C9	Cytochrome P450 Family 2 Subfamily C Member 9	Protein Coding	48	GC10P094938	20.3212
				APOA1	Apolipoprotein A1	Protein Coding	48	GC11M116835	20.2979
				GSTM1	Glutathione S-Transferase Mu 1	Protein Coding	41	GC01P109687	20.2886
				MIR19A	MicroRNA 19a	RNA Gene	20	GC13P091532	20.2731
				ALDOB	Aldolase, Fructose-Bisphosphate B	Protein Coding	44	GC09M101420	20.2618
				G6PC1	Glucose-6-Phosphatase Catalytic Subunit 1	Protein Coding	36	GC17P051152	20.1482
				MIR23A	MicroRNA 23a	RNA Gene	21	GC19M014388	20.1154
				MTHFR	Methylenetetrahydrofolate Reductase	Protein Coding	48	GC01M011785	20.0417
				CP	Ceruloplasmin	Protein Coding	49	GC03M149162	20.0276
				UGT1A8	UDP Glucuronosyltransferase Family 1 Member A8	Protein Coding	37	GC02P233618	19.9819
				EGFR	Epidermal Growth Factor Receptor	Protein Coding	52	GC07P055019	19.9682
				TJP2	Tight Junction Protein 2	Protein Coding	45	GC09P069121	19.9645
				MIR18A	MicroRNA 18a	RNA Gene	19	GC13P091536	19.8333
				ALDH2	Aldehyde Dehydrogenase 2 Family Member	Protein Coding	49	GC12P111766	19.7856
				PFKL	Phosphofructokinase, Liver Type	Protein Coding	45	GC21P044300	19.6403
				MIR195	MicroRNA 195	RNA Gene	20	GC17M007018	19.5481
				HGF	Hepatocyte Growth Factor	Protein Coding	51	GC07M081699	19.5403
				CYP1A1	Cytochrome P450 Family 1 Subfamily A Member 1	Protein Coding	48	GC15M074719	19.5321
				IL1B	Interleukin 1 Beta	Protein Coding	46	GC02M112829	19.4419
				TF	Transferrin	Protein Coding	49	GC03P133805	19.3938
				MIR196A2	MicroRNA 196a-2	RNA Gene	23	GC12P054900	19.1832
				NPC1	NPC Intracellular Cholesterol Transporter 1	Protein Coding	48	GC18M023506	19.1403
				CCND1	Cyclin D1	Protein Coding	50	GC11P069641	18.8491
				IL2	Interleukin 2	Protein Coding	44	GC04M122451	18.7868
				PRF1	Perforin 1	Protein Coding	45	GC10M070597	18.7069
				NR1I2	Nuclear Receptor Subfamily 1 Group I Member 2	Protein Coding	45	GC03P119780	18.6773
				IKZF1	IKAROS Family Zinc Finger 1	Protein Coding	47	GC07P050303	18.6671
				HMOX1	Heme Oxygenase 1	Protein Coding	50	GC22P035380	18.6394
				CRP	C-Reactive Protein	Protein Coding	45	GC01M159725	18.5407
				VEGFA	Vascular Endothelial Growth Factor A	Protein Coding	47	GC06P043770	18.4668
				CYP7A1	Cytochrome P450 Family 7 Subfamily A Member 1	Protein Coding	44	GC08M058476	18.4655
				UGT1A3	UDP Glucuronosyltransferase Family 1 Member A3	Protein Coding	39	GC02P233729	18.4527
				HADHB	Hydroxyacyl-CoA Dehydrogenase Trifunctional Multienzyme Complex Subunit Beta	Protein Coding	46	GC02P026243	18.3493
				APOB	Apolipoprotein B	Protein Coding	46	GC02M020956	18.2317
				HJV	Hemojuvelin BMP Co-Receptor	Protein Coding	36	GC01M146576	18.2181
				UGT1A4	UDP Glucuronosyltransferase Family 1 Member A4	Protein Coding	42	GC02P233718	18.2037
				CPT2	Carnitine Palmitoyltransferase 2	Protein Coding	49	GC01P053196	18.0883
				OTC	Ornithine Transcarbamylase	Protein Coding	46	GC0XP038353	18.0782
				KIT	KIT Proto-Oncogene, Receptor Tyrosine Kinase	Protein Coding	52	GC04P054657	17.9742
				CAT	Catalase	Protein Coding	49	GC11P034460	17.9683
				IL12RB1	Interleukin 12 Receptor Subunit Beta 1	Protein Coding	44	GC19M018058	17.9266
				IGF2	Insulin Like Growth Factor 2	Protein Coding	48	GC11M002733	17.8683
				GPC3	Glypican 3	Protein Coding	45	GC0XM133535	17.8375
				MIR181C	MicroRNA 181c	RNA Gene	21	GC19P014002	17.8092
				ABCC3	ATP Binding Cassette Subfamily C Member 3	Protein Coding	46	GC17P050634	17.7504
				MTTP	Microsomal Triglyceride Transfer Protein	Protein Coding	44	GC04P099563	17.6008
				FASLG	Fas Ligand	Protein Coding	46	GC01P172628	17.5934
				JAG1	Jagged Canonical Notch Ligand 1	Protein Coding	50	GC20M010637	17.561
				CXCL8	C-X-C Motif Chemokine Ligand 8	Protein Coding	40	GC04P073740	17.4403
				SMPD1	Sphingomyelin Phosphodiesterase 1	Protein Coding	48	GC11P006390	17.3373
				UGT1A10	UDP Glucuronosyltransferase Family 1 Member A10	Protein Coding	42	GC02P233636	17.2791
				GSTP1	Glutathione S-Transferase Pi 1	Protein Coding	49	GC11P067583	17.2592
				IFNA1	Interferon Alpha 1	Protein Coding	40	GC09P021577	17.207
				ADIPOQ	Adiponectin, C1Q And Collagen Domain Containing	Protein Coding	45	GC03P186842	17.1685
				PPIG	Peptidylprolyl Isomerase G	Protein Coding	41	GC02P169584	17.099
				SOD2	Superoxide Dismutase 2	Protein Coding	49	GC06M159669	17.0829
				AGL	Amylo-Alpha-1, 6-Glucosidase, 4-Alpha-Glucanotransferase	Protein Coding	45	GC01P099850	17.0228
				PTEN	Phosphatase And Tensin Homolog	Protein Coding	50	GC10P090708	16.9533
				NR1H2	Nuclear Receptor Subfamily 1 Group H Member 2	Protein Coding	46	GC19P050329	16.9224
				FECH	Ferrochelatase	Protein Coding	46	GC18M057544	16.9218
				KRT19	Keratin 19	Protein Coding	44	GC17M041523	16.796
				ENG	Endoglin	Protein Coding	46	GC09M127815	16.7954
				TLR4	Toll Like Receptor 4	Protein Coding	50	GC09P117704	16.7895
				ABCA1	ATP Binding Cassette Subfamily A Member 1	Protein Coding	47	GC09M104781	16.7868
				HNF1B	HNF1 Homeobox B	Protein Coding	43	GC17M037686	16.7705
				STAT3	Signal Transducer And Activator Of Transcription 3	Protein Coding	50	GC17M042313	16.6165
				DGUOK	Deoxyguanosine Kinase	Protein Coding	44	GC02P073926	16.5774
				MYC	MYC Proto-Oncogene, BHLH Transcription Factor	Protein Coding	50	GC08P127735	16.5402
				IGF1	Insulin Like Growth Factor 1	Protein Coding	48	GC12M102395	16.5176
				BAAT	Bile Acid-CoA:Amino Acid N-Acyltransferase	Protein Coding	43	GC09M101354	16.4808
				TMEM67	Transmembrane Protein 67	Protein Coding	38	GC08P093754	16.453
				CES1	Carboxylesterase 1	Protein Coding	46	GC16M055836	16.4147
				NR1I3	Nuclear Receptor Subfamily 1 Group I Member 3	Protein Coding	44	GC01M161229	16.3345
				SLC10A1	Solute Carrier Family 10 Member 1	Protein Coding	44	GC14M069775	16.285
				F5	Coagulation Factor V	Protein Coding	46	GC01M169511	16.0712
				SLC30A10	Solute Carrier Family 30 Member 10	Protein Coding	42	GC01M219685	16.0362
				CTLA4	Cytotoxic T-Lymphocyte Associated Protein 4	Protein Coding	44	GC02P203867	15.9996
				AKT1	AKT Serine/Threonine Kinase 1	Protein Coding	52	GC14M104769	15.9707
				TCF4	Transcription Factor 4	Protein Coding	46	GC18M055222	15.9337
				CSTB	Cystatin B	Protein Coding	46	GC21M043772	15.927
				SEPSECS	Sep (O-Phosphoserine) TRNA:Sec (Selenocysteine) TRNA Synthase	Protein Coding	42	GC04M025121	15.835
				RBP4	Retinol Binding Protein 4	Protein Coding	44	GC10M093591	15.8241
				CFTR	CF Transmembrane Conductance Regulator	Protein Coding	50	GC07P117287	15.7986
				PKLR	Pyruvate Kinase L/R	Protein Coding	45	GC01M155289	15.7221
				TYMS	Thymidylate Synthetase	Protein Coding	46	GC18P000657	15.707
				SMAD4	SMAD Family Member 4	Protein Coding	49	GC18P051028	15.7015
				CC2D2A	Coiled-Coil And C2 Domain Containing 2A	Protein Coding	38	GC04P017259	15.6968
				MAPK1	Mitogen-Activated Protein Kinase 1	Protein Coding	50	GC22M021759	15.6959
				CDH1	Cadherin 1	Protein Coding	49	GC16P068737	15.6049
				NOS2	Nitric Oxide Synthase 2	Protein Coding	48	GC17M027756	15.5571
				HP	Haptoglobin	Protein Coding	45	GC16P072089	15.4988
				SLC2A2	Solute Carrier Family 2 Member 2	Protein Coding	48	GC03M170996	15.4675
				UGT1A5	UDP Glucuronosyltransferase Family 1 Member A5	Protein Coding	35	GC02P233712	15.4236
				MPV17	Mitochondrial Inner Membrane Protein MPV17	Protein Coding	41	GC02M027309	15.4007
				ABCG5	ATP Binding Cassette Subfamily G Member 5	Protein Coding	45	GC02M043806	15.3345
				FANCI	FA Complementation Group I	Protein Coding	41	GC15P089243	15.2113
				BCL2	BCL2 Apoptosis Regulator	Protein Coding	49	GC18M063123	15.1984
				SERPINA3	Serpin Family A Member 3	Protein Coding	44	GC14P094612	15.1256
				TTR	Transthyretin	Protein Coding	48	GC18P031557	15.1126
				GNMT	Glycine N-Methyltransferase	Protein Coding	45	GC06P042960	15.085
				SLC25A15	Solute Carrier Family 25 Member 15	Protein Coding	43	GC13P040789	15.0849
				EPO	Erythropoietin	Protein Coding	41	GC07P100720	15.0636
				ALPP	Alkaline Phosphatase, Placental	Protein Coding	45	GC02P232378	14.9842
				ASL	Argininosuccinate Lyase	Protein Coding	45	GC07P066075	14.9768
				IL12A	Interleukin 12A	Protein Coding	43	GC03P159988	14.9509
				SREBF1	Sterol Regulatory Element Binding Transcription Factor 1	Protein Coding	45	GC17M017810	14.9307
				CYP3A5	Cytochrome P450 Family 3 Subfamily A Member 5	Protein Coding	46	GC07M099648	14.9175
				JAK2	Janus Kinase 2	Protein Coding	51	GC09P004985	14.9173
				SLC37A4	Solute Carrier Family 37 Member 4	Protein Coding	42	GC11M119024	14.8828
				SLC2A1	Solute Carrier Family 2 Member 1	Protein Coding	52	GC01M042925	14.8347
				CAV1	Caveolin 1	Protein Coding	47	GC07P116524	14.8176
				GLUL	Glutamate-Ammonia Ligase	Protein Coding	48	GC01M182378	14.8149
				PCK2	Phosphoenolpyruvate Carboxykinase 2, Mitochondrial	Protein Coding	46	GC14P024094	14.7914
				CFH	Complement Factor H	Protein Coding	46	GC01P196621	14.7819
				PEX5	Peroxisomal Biogenesis Factor 5	Protein Coding	42	GC12P018583	14.7635
				ICAM1	Intercellular Adhesion Molecule 1	Protein Coding	49	GC19P010310	14.7612
				INSR	Insulin Receptor	Protein Coding	52	GC19M007112	14.7278
				SERPINC1	Serpin Family C Member 1	Protein Coding	47	GC01M174490	14.7073
				PEX6	Peroxisomal Biogenesis Factor 6	Protein Coding	42	GC06M042963	14.7061
				NUDT15	Nudix Hydrolase 15	Protein Coding	39	GC13P048037	14.7032
				GBE1	1,4-Alpha-Glucan Branching Enzyme 1	Protein Coding	44	GC03M081489	14.6661
				NFE2L2	NFE2 Like BZIP Transcription Factor 2	Protein Coding	48	GC02M177227	14.6524
				POLG2	DNA Polymerase Gamma 2, Accessory Subunit	Protein Coding	41	GC17M064477	14.6519
				NR5A2	Nuclear Receptor Subfamily 5 Group A Member 2	Protein Coding	45	GC01P199996	14.6326
				ERBB2	Erb-B2 Receptor Tyrosine Kinase 2	Protein Coding	53	GC17P039687	14.625
				ACADM	Acyl-CoA Dehydrogenase Medium Chain	Protein Coding	45	GC01P075724	14.5611
				PEX2	Peroxisomal Biogenesis Factor 2	Protein Coding	42	GC08M076980	14.5499
				ACOX1	Acyl-CoA Oxidase 1	Protein Coding	45	GC17M075941	14.5369
				SIRT1	Sirtuin 1	Protein Coding	47	GC10P067884	14.5352
				KRT7	Keratin 7	Protein Coding	42	GC12P052232	14.451
				BRAF	B-Raf Proto-Oncogene, Serine/Threonine Kinase	Protein Coding	52	GC07M140730	14.4414
				MT-ND1	Mitochondrially Encoded NADH:Ubiquinone Oxidoreductase Core Subunit 1	Protein Coding	33	GCMTP003309	14.3494
				FBN1	Fibrillin 1	Protein Coding	46	GC15M048408	14.3156
				CASP3	Caspase 3	Protein Coding	48	GC04M184627	14.293
				IRF5	Interferon Regulatory Factor 5	Protein Coding	46	GC07P128937	14.2669
				HBB	Hemoglobin Subunit Beta	Protein Coding	45	GC11M006229	14.2345
				NQO1	NAD(P)H Quinone Dehydrogenase 1	Protein Coding	47	GC16M069706	14.1463
				AKR1A1	Aldo-Keto Reductase Family 1 Member A1	Protein Coding	44	GC01P045550	14.1194
				AMACR	Alpha-Methylacyl-CoA Racemase	Protein Coding	45	GC05M033986	14.0799
				MAPK8	Mitogen-Activated Protein Kinase 8	Protein Coding	48	GC10P048306	14.0732
				PTGS2	Prostaglandin-Endoperoxide Synthase 2	Protein Coding	48	GC01M186640	14.0678
				NBN	Nibrin	Protein Coding	46	GC08M089933	14.034
				BRCA1	BRCA1 DNA Repair Associated	Protein Coding	49	GC17M043044	14.0156
				IFNA2	Interferon Alpha 2	Protein Coding	42	GC09M021384	13.9621
				LMNA	Lamin A/C	Protein Coding	48	GC01P156082	13.9614
				GCK	Glucokinase	Protein Coding	49	GC07M044387	13.9333
				GBA	Glucosylceramidase Beta	Protein Coding	48	GC01M155234	13.9207
				FBP1	Fructose-Bisphosphatase 1	Protein Coding	48	GC09M094603	13.9108
				FTH1	Ferritin Heavy Chain 1	Protein Coding	48	GC11M061959	13.9032
				UGT2B7	UDP Glucuronosyltransferase Family 2 Member B7	Protein Coding	45	GC04P069051	13.9017
				ALPL	Alkaline Phosphatase, Biomineralization Associated	Protein Coding	51	GC01P021508	13.8904
				PEX13	Peroxisomal Biogenesis Factor 13	Protein Coding	40	GC02P061017	13.8582
				GAREM2	GRB2 Associated Regulator Of MAPK1 Subtype 2	Protein Coding	26	GC02P026192	13.8373
				CACNA1S	Calcium Voltage-Gated Channel Subunit Alpha1 S	Protein Coding	48	GC01M201008	13.7521
				LEP	Leptin	Protein Coding	46	GC07P128241	13.7331
				TNFSF15	TNF Superfamily Member 15	Protein Coding	43	GC09M114784	13.7158
				FASN	Fatty Acid Synthase	Protein Coding	48	GC17M082078	13.671
				ESR1	Estrogen Receptor 1	Protein Coding	52	GC06P151656	13.6644
				MTOR	Mechanistic Target Of Rapamycin Kinase	Protein Coding	52	GC01M011106	13.653
				CDKN2A	Cyclin Dependent Kinase Inhibitor 2A	Protein Coding	49	GC09M021967	13.6342
				NFKB1	Nuclear Factor Kappa B Subunit 1	Protein Coding	50	GC04P102501	13.6318
				CD36	CD36 Molecule	Protein Coding	47	GC07P080369	13.605
				SBDS	SBDS Ribosome Maturation Factor	Protein Coding	41	GC07M066987	13.5951
				FOXP3	Forkhead Box P3	Protein Coding	46	GC0XM049250	13.5572
				TSHR	Thyroid Stimulating Hormone Receptor	Protein Coding	46	GC14P080954	13.5499
				FOS	Fos Proto-Oncogene, AP-1 Transcription Factor Subunit	Protein Coding	50	GC14P075278	13.5475
				PEX1	Peroxisomal Biogenesis Factor 1	Protein Coding	44	GC07M092487	13.5428
				SPIB	Spi-B Transcription Factor	Protein Coding	39	GC19P050418	13.5411
				TLR2	Toll Like Receptor 2	Protein Coding	50	GC04P153684	13.5374
				PC	Pyruvate Carboxylase	Protein Coding	46	GC11M066848	13.5168
				STAT1	Signal Transducer And Activator Of Transcription 1	Protein Coding	51	GC02M190908	13.505
				RPGRIP1L	RPGRIP1 Like	Protein Coding	38	GC16M053597	13.4761
				PEX10	Peroxisomal Biogenesis Factor 10	Protein Coding	41	GC01M002403	13.4362
				DLC1	DLC1 Rho GTPase Activating Protein	Protein Coding	45	GC08M013083	13.4158
				CD46	CD46 Molecule	Protein Coding	46	GC01P207752	13.4017
				AHR	Aryl Hydrocarbon Receptor	Protein Coding	48	GC07P016916	13.3959
				TWNK	Twinkle MtDNA Helicase	Protein Coding	33	GC10P100993	13.3918
				TINF2	TERF1 Interacting Nuclear Factor 2	Protein Coding	41	GC14M024258	13.3231
				CBS	Cystathionine Beta-Synthase	Protein Coding	48	GC21M043053	13.3117
				PEX19	Peroxisomal Biogenesis Factor 19	Protein Coding	41	GC01M160276	13.2882
				PEX16	Peroxisomal Biogenesis Factor 16	Protein Coding	38	GC11M084305	13.2572
				CDH17	Cadherin 17	Protein Coding	41	GC08M094127	13.24
				TIMP1	TIMP Metallopeptidase Inhibitor 1	Protein Coding	43	GC0XP047583	13.2229
				LPL	Lipoprotein Lipase	Protein Coding	49	GC08P019901	13.1799
				TNPO3	Transportin 3	Protein Coding	40	GC07M128954	13.1718
				LBR	Lamin B Receptor	Protein Coding	46	GC01M225401	13.1229
				CYP7B1	Cytochrome P450 Family 7 Subfamily B Member 1	Protein Coding	45	GC08M064587	13.1085
				STK11	Serine/Threonine Kinase 11	Protein Coding	48	GC19P001177	13.0892
				POU2AF1	POU Class 2 Homeobox Associating Factor 1	Protein Coding	37	GC11M111352	12.9784
				IL18BP	Interleukin 18 Binding Protein	Protein Coding	40	GC11P071998	12.9508
				MAT1A	Methionine Adenosyltransferase 1A	Protein Coding	46	GC10M080271	12.9489
				EPHX1	Epoxide Hydrolase 1	Protein Coding	45	GC01P225810	12.9339
				BRCA2	BRCA2 DNA Repair Associated	Protein Coding	48	GC13P032315	12.9199
				NOS3	Nitric Oxide Synthase 3	Protein Coding	50	GC07P150990	12.9018
				PEX12	Peroxisomal Biogenesis Factor 12	Protein Coding	39	GC17M035574	12.9015
				PON1	Paraoxonase 1	Protein Coding	47	GC07M095297	12.7621
				JUN	Jun Proto-Oncogene, AP-1 Transcription Factor Subunit	Protein Coding	47	GC01M058780	12.7587
				ALG1	ALG1 Chitobiosyldiphosphodolichol Beta-Mannosyltransferase	Protein Coding	42	GC16P005033	12.7562
				ALAD	Aminolevulinate Dehydratase	Protein Coding	46	GC09M113386	12.751
				CSF3	Colony Stimulating Factor 3	Protein Coding	40	GC17P040015	12.7423
				SERPINE1	Serpin Family E Member 1	Protein Coding	49	GC07P101127	12.7111
				CPS1	Carbamoyl-Phosphate Synthase 1	Protein Coding	47	GC02P210477	12.6572
				TYMP	Thymidine Phosphorylase	Protein Coding	46	GC22M050525	12.6222
				LCAT	Lecithin-Cholesterol Acyltransferase	Protein Coding	47	GC16M067939	12.6121
				UROD	Uroporphyrinogen Decarboxylase	Protein Coding	44	GC01P045270	12.59
				TERC	Telomerase RNA Component	RNA Gene	29	GC03M169765	12.5871
				CD34	CD34 Molecule	Protein Coding	43	GC01M207880	12.5759
				SLC11A2	Solute Carrier Family 11 Member 2	Protein Coding	47	GC12M050952	12.5664
				IL4	Interleukin 4	Protein Coding	45	GC05P132673	12.5621
				BAX	BCL2 Associated X, Apoptosis Regulator	Protein Coding	47	GC19P048954	12.5515
				PEX26	Peroxisomal Biogenesis Factor 26	Protein Coding	40	GC22P018139	12.5372
				SLC25A20	Solute Carrier Family 25 Member 20	Protein Coding	45	GC03M048869	12.5366
				MSH2	MutS Homolog 2	Protein Coding	48	GC02P047402	12.5192
				ACVRL1	Activin A Receptor Like Type 1	Protein Coding	48	GC12P051906	12.4988
				SCYL1	SCY1 Like Pseudokinase 1	Protein Coding	42	GC11P065525	12.4757
				SST	Somatostatin	Protein Coding	41	GC03M187668	12.4607
				ABCG2	ATP Binding Cassette Subfamily G Member 2 (Junior Blood Group)	Protein Coding	49	GC04M088090	12.4445
				CCDC115	Coiled-Coil Domain Containing 115	Protein Coding	35	GC02M133481	12.4436
				NOTCH1	Notch Receptor 1	Protein Coding	49	GC09M137332	12.4386
				AGT	Angiotensinogen	Protein Coding	48	GC01M230702	12.4254
				OFD1	OFD1 Centriole And Centriolar Satellite Protein	Protein Coding	42	GC0XP013734	12.4247
				MMEL1	Membrane Metalloendopeptidase Like 1	Protein Coding	37	GC01M002590	12.4027
				IL18	Interleukin 18	Protein Coding	42	GC11M112143	12.3965
				BMP2	Bone Morphogenetic Protein 2	Protein Coding	46	GC20P006767	12.3867
				G6PD	Glucose-6-Phosphate Dehydrogenase	Protein Coding	49	GC0XM154531	12.3812
				VKORC1	Vitamin K Epoxide Reductase Complex Subunit 1	Protein Coding	46	GC16M035909	12.3357
				PMM2	Phosphomannomutase 2	Protein Coding	46	GC16P008788	12.322
				TFAM	Transcription Factor A, Mitochondrial	Protein Coding	42	GC10P058385	12.3158
				H19	H19 Imprinted Maternally Expressed Transcript	RNA Gene	28	GC11M001995	12.2748
				HLA-DQB1	Major Histocompatibility Complex, Class II, DQ Beta 1	Protein Coding	43	GC06M061358	12.2667
				CDKN1A	Cyclin Dependent Kinase Inhibitor 1A	Protein Coding	48	GC06P077011	12.1855
				ABCB7	ATP Binding Cassette Subfamily B Member 7	Protein Coding	42	GC0XM075053	12.183
				WT1	WT1 Transcription Factor	Protein Coding	48	GC11M032365	12.1801
				HSD17B4	Hydroxysteroid 17-Beta Dehydrogenase 4	Protein Coding	45	GC05P119452	12.1786
				PEX14	Peroxisomal Biogenesis Factor 14	Protein Coding	43	GC01P010472	12.1692
				KDR	Kinase Insert Domain Receptor	Protein Coding	52	GC04M055078	12.1611
				GAA	Alpha Glucosidase	Protein Coding	48	GC17P080101	12.1266
				PTPN11	Protein Tyrosine Phosphatase Non-Receptor Type 11	Protein Coding	51	GC12P112418	12.1194
				GALT	Galactose-1-Phosphate Uridylyltransferase	Protein Coding	46	GC09P039388	12.0741
				UCP2	Uncoupling Protein 2	Protein Coding	45	GC11M073974	12.0724
				IL2RA	Interleukin 2 Receptor Subunit Alpha	Protein Coding	49	GC10M006010	12.0654
				PPARGC1A	PPARG Coactivator 1 Alpha	Protein Coding	45	GC04M023755	12.0502
				XIAP	X-Linked Inhibitor Of Apoptosis	Protein Coding	47	GC0XP123859	12.0365
				PEX3	Peroxisomal Biogenesis Factor 3	Protein Coding	41	GC06P143450	12.0116
				GALE	UDP-Galactose-4-Epimerase	Protein Coding	42	GC01M023795	11.9594
				THPO	Thrombopoietin	Protein Coding	42	GC03M184371	11.9539
				MGMT	O-6-Methylguanine-DNA Methyltransferase	Protein Coding	49	GC10P129467	11.9523
				HMGCR	3-Hydroxy-3-Methylglutaryl-CoA Reductase	Protein Coding	45	GC05P075336	11.9391
				TAT	Tyrosine Aminotransferase	Protein Coding	44	GC16M071565	11.9257
				MPO	Myeloperoxidase	Protein Coding	50	GC17M058269	11.9155
				ERCC1	ERCC Excision Repair 1, Endonuclease Non-Catalytic Subunit	Protein Coding	45	GC19M062024	11.8992
				PEX11B	Peroxisomal Biogenesis Factor 11 Beta	Protein Coding	40	GC01M145911	11.877
				CYCS	Cytochrome C, Somatic	Protein Coding	47	GC07M025118	11.8744
				LEPR	Leptin Receptor	Protein Coding	49	GC01P065421	11.8688
				CFI	Complement Factor I	Protein Coding	46	GC04M109732	11.8473
				ETFDH	Electron Transfer Flavoprotein Dehydrogenase	Protein Coding	45	GC04P158672	11.8315
				NPM1	Nucleophosmin 1	Protein Coding	49	GC05P171387	11.8193
				AR	Androgen Receptor	Protein Coding	51	GC0XP067544	11.8085
				SKIV2L	Ski2 Like RNA Helicase	Protein Coding	42	GC06P076887	11.8078
				GSTT1	Glutathione S-Transferase Theta 1	Protein Coding	33	GC22Mi00270	11.7936
				ACADVL	Acyl-CoA Dehydrogenase Very Long Chain	Protein Coding	45	GC17P007219	11.7775
				UQCRB	Ubiquinol-Cytochrome C Reductase Binding Protein	Protein Coding	43	GC08M096225	11.7754
				ATM	ATM Serine/Threonine Kinase	Protein Coding	52	GC11P108222	11.7692
				FADD	Fas Associated Via Death Domain	Protein Coding	45	GC11P070203	11.7556
				MMP9	Matrix Metallopeptidase 9	Protein Coding	53	GC20P046008	11.753
				F3	Coagulation Factor III, Tissue Factor	Protein Coding	45	GC01M094570	11.7402
				HRAS	HRas Proto-Oncogene, GTPase	Protein Coding	50	GC11M002647	11.7296
				THBD	Thrombomodulin	Protein Coding	45	GC20M023026	11.7165
				IFNL3	Interferon Lambda 3	Protein Coding	34	GC19M039243	11.7123
				DZIP1L	DAZ Interacting Zinc Finger Protein 1 Like	Protein Coding	36	GC03M138061	11.7067
				CXCL12	C-X-C Motif Chemokine Ligand 12	Protein Coding	44	GC10M044294	11.7056
				DLD	Dihydrolipoamide Dehydrogenase	Protein Coding	49	GC07P107890	11.6904
				BLVRA	Biliverdin Reductase A	Protein Coding	44	GC07P043758	11.6784
				IFT172	Intraflagellar Transport 172	Protein Coding	40	GC02M028005	11.6365
				GAPDH	Glyceraldehyde-3-Phosphate Dehydrogenase	Protein Coding	48	GC12P018545	11.6179
				GNAS	GNAS Complex Locus	Protein Coding	50	GC20P058839	11.5845
				CEP290	Centrosomal Protein 290	Protein Coding	40	GC12M088049	11.5664
				ACE	Angiotensin I Converting Enzyme	Protein Coding	50	GC17P063477	11.5327
				PCSK9	Proprotein Convertase Subtilisin/Kexin Type 9	Protein Coding	49	GC01P055039	11.509
				EPCAM	Epithelial Cell Adhesion Molecule	Protein Coding	47	GC02P047345	11.503
				NGLY1	N-Glycanase 1	Protein Coding	44	GC03M025718	11.4826
				VIM	Vimentin	Protein Coding	49	GC10P017227	11.4456
				LIPC	Lipase C, Hepatic Type	Protein Coding	46	GC15P058410	11.4198
				MBL2	Mannose Binding Lectin 2	Protein Coding	46	GC10M052760	11.4075
				TNFSF10	TNF Superfamily Member 10	Protein Coding	44	GC03M172505	11.3974
				HFE-AS1	HFE Antisense RNA 1	RNA Gene	9	GC06M026085	11.3903
				RETN	Resistin	Protein Coding	42	GC19P007669	11.3882
				RNF220	Ring Finger Protein 220	Protein Coding	37	GC01P044405	11.3758
				EPHX2	Epoxide Hydrolase 2	Protein Coding	46	GC08P027490	11.3516
				APP	Amyloid Beta Precursor Protein	Protein Coding	50	GC21M025880	11.2765
				BCHE	Butyrylcholinesterase	Protein Coding	49	GC03M165772	11.2675
				PDCD1	Programmed Cell Death 1	Protein Coding	46	GC02M241849	11.2627
				CEBPB	CCAAT Enhancer Binding Protein Beta	Protein Coding	43	GC20P050190	11.262
				MLXIPL	MLX Interacting Protein Like	Protein Coding	42	GC07M073593	11.2595
				ADH1B	Alcohol Dehydrogenase 1B (Class I), Beta Polypeptide	Protein Coding	44	GC04M099304	11.2497
				NRAS	NRAS Proto-Oncogene, GTPase	Protein Coding	48	GC01M114704	11.2186
				DPYS	Dihydropyrimidinase	Protein Coding	45	GC08M104331	11.2148
				ALAS2	5'-Aminolevulinate Synthase 2	Protein Coding	44	GC0XM055009	11.1542
				ABCG8	ATP Binding Cassette Subfamily G Member 8	Protein Coding	43	GC02P043828	11.1407
				SNCA	Synuclein Alpha	Protein Coding	49	GC04M089724	11.139
				CD40LG	CD40 Ligand	Protein Coding	47	GC0XP136649	11.1389
				SLC22A5	Solute Carrier Family 22 Member 5	Protein Coding	46	GC05P132369	11.1216
				TAB2	TGF-Beta Activated Kinase 1 (MAP3K7) Binding Protein 2	Protein Coding	48	GC06P149218	11.0706
				ABCD3	ATP Binding Cassette Subfamily D Member 3	Protein Coding	44	GC01P094418	11.0672
				PRKN	Parkin RBR E3 Ubiquitin Protein Ligase	Protein Coding	38	GC06M161348	11.0296
				GLS2	Glutaminase 2	Protein Coding	41	GC12M056470	11.0221
				WDR19	WD Repeat Domain 19	Protein Coding	37	GC04P039184	11.013
				GPD1	Glycerol-3-Phosphate Dehydrogenase 1	Protein Coding	44	GC12P050110	11.0072
				ITPA	Inosine Triphosphatase	Protein Coding	45	GC20P003876	10.9859
				IFT140	Intraflagellar Transport 140	Protein Coding	40	GC16M006250	10.9388
				VDR	Vitamin D Receptor	Protein Coding	50	GC12M047841	10.9387
				ADH1C	Alcohol Dehydrogenase 1C (Class I), Gamma Polypeptide	Protein Coding	41	GC04M099336	10.9191
				ACOX2	Acyl-CoA Oxidase 2	Protein Coding	42	GC03M058490	10.8856
				AHSG	Alpha 2-HS Glycoprotein	Protein Coding	44	GC03P186622	10.8783
				HADH	Hydroxyacyl-CoA Dehydrogenase	Protein Coding	46	GC04P107989	10.8723
				SLPI	Secretory Leukocyte Peptidase Inhibitor	Protein Coding	40	GC20M045252	10.87
				FGF21	Fibroblast Growth Factor 21	Protein Coding	38	GC19P052252	10.8669
				CDKN1B	Cyclin Dependent Kinase Inhibitor 1B	Protein Coding	46	GC12P018790	10.8454
				HPD	4-Hydroxyphenylpyruvate Dioxygenase	Protein Coding	44	GC12M121839	10.8323
				STXBP2	Syntaxin Binding Protein 2	Protein Coding	45	GC19P007785	10.8296
				JAK1	Janus Kinase 1	Protein Coding	52	GC01M064833	10.8081
				HSPA4	Heat Shock Protein Family A (Hsp70) Member 4	Protein Coding	41	GC05P133051	10.7955
				ADK	Adenosine Kinase	Protein Coding	49	GC10P074152	10.7662
				TGFBR2	Transforming Growth Factor Beta Receptor 2	Protein Coding	50	GC03P030623	10.7543
				HIF1A	Hypoxia Inducible Factor 1 Subunit Alpha	Protein Coding	46	GC14P061695	10.753
				ADA	Adenosine Deaminase	Protein Coding	49	GC20M044620	10.7018
				B2M	Beta-2-Microglobulin	Protein Coding	48	GC15P044711	10.6975
				MST1	Macrophage Stimulating 1	Protein Coding	46	GC03M049683	10.6927
				DNMT1	DNA Methyltransferase 1	Protein Coding	50	GC19M010133	10.688
				DPP4	Dipeptidyl Peptidase 4	Protein Coding	49	GC02M161992	10.6878
				ACTB	Actin Beta	Protein Coding	48	GC07M005527	10.6643
				TALDO1	Transaldolase 1	Protein Coding	46	GC11P001551	10.6425
				CALR	Calreticulin	Protein Coding	50	GC19P012938	10.6348
				CD81	CD81 Molecule	Protein Coding	45	GC11P002505	10.6242
				DHFR	Dihydrofolate Reductase	Protein Coding	47	GC05M080626	10.622
				FLT1	Fms Related Receptor Tyrosine Kinase 1	Protein Coding	50	GC13M028300	10.6137
				SQSTM1	Sequestosome 1	Protein Coding	47	GC05P179806	10.5891
				CEACAM5	CEA Cell Adhesion Molecule 5	Protein Coding	42	GC19P051844	10.5605
				GOLM1	Golgi Membrane Protein 1	Protein Coding	38	GC09M086026	10.5464
				CCL5	C-C Motif Chemokine Ligand 5	Protein Coding	42	GC17M035871	10.5453
				MKS1	MKS Transition Zone Complex Subunit 1	Protein Coding	40	GC17M058205	10.5409
				ADAMTS13	ADAM Metallopeptidase With Thrombospondin Type 1 Motif 13	Protein Coding	48	GC09P133414	10.5245
				GUSB	Glucuronidase Beta	Protein Coding	47	GC07M065960	10.5128
				SCD	Stearoyl-CoA Desaturase	Protein Coding	49	GC10P100347	10.5107
				MDM2	MDM2 Proto-Oncogene	Protein Coding	52	GC12P068808	10.491
				HSD17B13	Hydroxysteroid 17-Beta Dehydrogenase 13	Protein Coding	37	GC04M087303	10.4865
				PFKFB1	6-Phosphofructo-2-Kinase/Fructose-2,6-Biphosphatase 1	Protein Coding	41	GC0XM054932	10.4634
				GDF2	Growth Differentiation Factor 2	Protein Coding	43	GC10P047322	10.462
				APOC3	Apolipoprotein C3	Protein Coding	45	GC11P116829	10.4592
				MMP2	Matrix Metallopeptidase 2	Protein Coding	52	GC16P055390	10.4564
				TMEM199	Transmembrane Protein 199	Protein Coding	34	GC17P049677	10.4548
				EDNRA	Endothelin Receptor Type A	Protein Coding	49	GC04P147480	10.4041
				ABCC1	ATP Binding Cassette Subfamily C Member 1	Protein Coding	48	GC16P015949	10.3987
				BCKDHB	Branched Chain Keto Acid Dehydrogenase E1 Subunit Beta	Protein Coding	42	GC06P080106	10.3908
				MEG3	Maternally Expressed 3	RNA Gene	30	GC14P109055	10.3869
				CASP9	Caspase 9	Protein Coding	46	GC01M015491	10.3758
				STEAP3	STEAP3 Metalloreductase	Protein Coding	44	GC02P119222	10.3714
				SLCO1A2	Solute Carrier Organic Anion Transporter Family Member 1A2	Protein Coding	38	GC12M021264	10.3349
				FN1	Fibronectin 1	Protein Coding	49	GC02M215360	10.3316
				SDHB	Succinate Dehydrogenase Complex Iron Sulfur Subunit B	Protein Coding	47	GC01M017842	10.3237
				FLT3	Fms Related Receptor Tyrosine Kinase 3	Protein Coding	51	GC13M028003	10.3171
				PEMT	Phosphatidylethanolamine N-Methyltransferase	Protein Coding	40	GC17M017539	10.2975
				PTPRC	Protein Tyrosine Phosphatase Receptor Type C	Protein Coding	50	GC01P198607	10.2618
				OCLN	Occludin	Protein Coding	44	GC05P069492	10.2401
				CES2	Carboxylesterase 2	Protein Coding	44	GC16P066934	10.2356
				TNFRSF1A	TNF Receptor Superfamily Member 1A	Protein Coding	48	GC12M006328	10.2339
				MAP2K1	Mitogen-Activated Protein Kinase Kinase 1	Protein Coding	52	GC15P066386	10.2338
				BMP6	Bone Morphogenetic Protein 6	Protein Coding	43	GC06P007726	10.2296
				YARS1	Tyrosyl-TRNA Synthetase 1	Protein Coding	35	GC01M032776	10.2246
				NDUFS1	NADH:Ubiquinone Oxidoreductase Core Subunit S1	Protein Coding	45	GC02M206114	10.2244
				NPC2	NPC Intracellular Cholesterol Transporter 2	Protein Coding	42	GC14M074476	10.2237
				MLH1	MutL Homolog 1	Protein Coding	47	GC03P036993	10.2149
				CALCA	Calcitonin Related Polypeptide Alpha	Protein Coding	44	GC11M014945	10.195
				RAF1	Raf-1 Proto-Oncogene, Serine/Threonine Kinase	Protein Coding	52	GC03M012583	10.1555
				CCL2	C-C Motif Chemokine Ligand 2	Protein Coding	47	GC17P034255	10.1133
				FOXM1	Forkhead Box M1	Protein Coding	43	GC12M002857	10.103
				CCR6	C-C Motif Chemokine Receptor 6	Protein Coding	44	GC06P167111	10.1019
				TFRC	Transferrin Receptor	Protein Coding	47	GC03M196027	10.0835
				TGFA	Transforming Growth Factor Alpha	Protein Coding	45	GC02M070447	10.0697
				FGF2	Fibroblast Growth Factor 2	Protein Coding	45	GC04P122826	10.0694
				MT-CO1	Mitochondrially Encoded Cytochrome C Oxidase I	Protein Coding	34	GCMTP005906	10.0594
				PARP1	Poly(ADP-Ribose) Polymerase 1	Protein Coding	48	GC01M226360	10.0532
				RLBP1	Retinaldehyde Binding Protein 1	Protein Coding	44	GC15M089209	10.0438
				WRAP53	WD Repeat Containing Antisense To TP53	Protein Coding	41	GC17P010614	10.0046
